# Supplementary material for: Polysaccharide utilization loci encoded DUF1735 likely functions as membrane‐bound spacer for carbohydrate active enzymes
Source: FEBS Open Bio. 2024 May 12;14(7):1133–46. doi: 10.1002/2211-5463.13816 (PMC11216935; doi:10.1002/2211-5463.13816)
Supplement: Supplementary file 3 — Table S1. Dataset of DUF1735‐containing proteins in literature‐derived PULs from PULDB. [file FEB4-14-1133-s005.xlsx]

## Sheet: Erroneous entry
1	BF3579	Bacteroides fragilis YCH46	295405	putative purine permease	unk	unk		1	[(18-401)PF00860]	18-401	PF00860											MKTDLIYGIEDRPPFKDALFAALQHLLAIFVAIITPPLIIASALKLDVEKTGFLVSMSLFASGVSTFIQCRRFGPIGAKLLCIQGTSFSFIGPIIATGLVGGLPLIFGVCMAAAPIEMIISRTFKYMRNIITPLVSGIVVLLIGLSLIKVGIISCGGGYTAMDNGTFASWENLSIAGAVLLSVLFFNRCKNKYLRMSSIVLGLCLGYGLAFVLGKVDMSALNVEMLMSFNIPQPFKYGLDFNVSSFIAIGLVYMITAIEATGDVTANSMISGLKIEGDDYLKRVSGGVMADGFNSFLAGIFNSFPNSIFAQNNGIIQLTGVASRYVGYYIAAMLILLGLFPIVGAVFSLMPDPVLGGATLLMFGTVAAAGIRIVASQNIGRKETLVLAVSLSLGLGVEL…	3708	Bacterial colonization factors control specificity and stability of the gut microbiota	Lee SM, Donaldson GP, Mikulski Z, Boyajian S, Ley K, Mazmanian SK	Nature, 501(7467):426-9 (2013)

## Sheet: Table Legend
Table S1 Dataset of DUF1735-containing proteins in literature-derived PULs from PULDB (www.cazy.org/PULDB/ [17], accessed on 15.09.2022). Provided information are KEGG genome and gene ID, UniProt ID; domain annotation; host kingdom, phyla, and species; protein sequence and length; domain architecture and domain length; PUL ID, PUL architecture, linked literature.
[17] Terrapon N, Lombard V, Drula É, Lapébie P, Al-Masaudi S, Gilbert HJ & Henrissat B (2018) PULDB: the expanded database of Polysaccharide Utilization Loci. Nucleic Acids Res 46, D677–D683.

## Sheet: DUF1735 in PULDB (TabS1)
	Taxonomy					PUL and PUL architecture				Order of SusE-G				Domain architecture								Protein sequence		Reference
Initial order	GeneID	Organism	Species-ID	Annotation	Type	Lit PUL-ID	Lit PUL Seq	PUL architecture [DUF1735 in bold]	Position of DUF1735 in PUL [manually checked]	SusE domain [manually checked]	SusF domain [manually checked]	SusG domain [manually checked]	Pred Substrate (from PULDB)	Number of domains	Complete domain	SeqDom1	Domain1	SeqDom2	Domain2	SeqDom3	Domain3	Length protein sequence [aa]	Protein sequence	Title	Authors	Journal, Volumne (Issue), (Year)
48	ZOBELLIA_349	Zobellia galactanivorans DsijT	63186	hypothetical lipoprotein	unk	9	EPI MFS unk ROK unk unk unk GntR ECF-σ Sulf_1 unk unk unk Sulf_1 CBM16 GH29|CBM47 GH29|CBM47 unk GH29 GH29 GH95 GH3 GH29 GH29|CBM51 GH3 HTCS ► unk SusD unk	EPI MFS unk ROK unk unk unk GntR ECF-σ Sulf_1 unk unk unk Sulf_1 CBM16 GH29|CBM47 GH29|CBM47 unk GH29 GH29 GH95 GH3 GH29 GH29|CBM51 GH3 HTCS unk SusD unk	susE	DUF1735 = unk	HTCS	GH3	Sulfated and uronic polysaccharide (likely complex fucoidan)	1	[(46-142)PF08522]	46-142	PF08522=DUF1735					303	MKYSYSILTLVLALVFSCEEYEDYVVDTAGYTDVYFPKPELQRSIVSGEGLSIKVGVYLGGLRENKEDHQVKYVIDETLLVDTPYTLMPDDYYSLEGDEITVPKGSFQGLVDVKFDSLKLAQDTLLRDFNYALPFKIVSTSVDSILEGKEQTIIPLKLMNTYEGNFYQVGSLKQFFTATKVLDTVYVYGDDLDGPNTPIRTLSSIMMDTVDLDGIGPRGGDGYHMRLKVDPKDNSVEIIADTASIYQVYPNGKSTWDPVKRKFVLSYKYSDGERDYEVEEKLTFRNRVRDGINEWRWEGFPGN	Habitat and taxon as driving forces of carbohydrate catabolism in marine heterotrophic bacteria: example of the model algae-associated bacterium Zobellia galactanivorans DsijT	Barbeyron T, Thomas F, Barbe V, Teeling H, Schenowitz C, Dossat C, Goesmann A, Leblanc C, Oliver Gl÷ckner F, Czjzek M, Amann R, Michel G	Environmental microbiology, 18(12):4610-4627 (2016)
12	BF638R_1329	Bacteroides fragilis 638R	862962	conserved hypothetical protein	unk	3	ECF-σ Anti-σ ► SusC ► SusD ► GH18 ► unk ► unk ►	ECF-σ Anti-σ SusC SusD GH18 unk unk	susF	GH18	DUF1735 = unk	unk	N-glycans	2	[(32-147)PF08522][(188-323)PF13385]	32-147	PF08522=DUF1735	188-323	PF13385=Lam_G_3			378	MKRITIKQCLFACFVLPMILAGCNDADYQVIDNAIYLNEASENGSAKVTVDPENVTTTTLTVRVGQPVTENVTAVLTVDPSILKEYNEANETSYEVLPEQYFTYDKEIKIAAGDVSAIPSEFRVKPYSNENGELYAIPVSLTEIQGPVSTIGLSSKFIILLDKPLIQSVPFMNTTNAVKPAKDELWGVTTNEWSLEAWVQMDGFDINNQAIFNSGSSDHEVYIRFGDAMIPYNSLQVKTLGSQVNTVTLFEKNKWYHLAFVYNSSGLLSIYINGVLDVTLQTKGGPVRFDKMNMVSSGSYFRNNCQMAQVRLWKSAISQTQIQSNMYFAVKPADPNLIGYWKMDEGKGNAFADCTGHGYDLVAGGTLVWKEHVRFDKQ	Efficient utilization of complex N-linked glycans is a selective advantage for Bacteroides fragilis in extraintestinal infections	Cao Y, Rocha ER, Smith CJ	Proceedings of the National Academy of Sciences of the United States of America, (2014)
13	BF638R_1330	Bacteroides fragilis 638R	862962	conserved hypothetical protein	unk	3	ECF- ECF-σ Anti-σ ► SusC ► SusD ► GH18 ► unk ► unk ►	ECF-σ ECF-σ Anti-σ SusC SusD GH18 unk unk	susG	GH18	unk	DUF1735 = unk	N-glycans	2	[(35-159)PF08522][(205-329)PF00754]	35-159	PF08522=DUF1735	205-329	PF00754=F5/8 type C domain			337	MNRHLNFVTLICLITGFVSLASCSNDDDEMDKYQKIYIRTGVAPGAEMGAAVVVDCVSNSSTADRSDFEIQLCAVQPVTRDVTAALGVDTLKVDTYNSANKTKCKLLPQDNYTIETSEVVLKTGQTVADSSFQVVLKNIEKLTNPDGYVLPVTLKGVTGMDEQAVSTSMKTVYIRIYTSVLYTSYTKPGNWSAVDRSAWSVSCSNVYADDDAKYGAHLAIDGEINTTWFTWGVANAGECWWNTVLDRPVTLTGFSVTKQSAYGSGYNLRSAEIKVRKEGETEWVTYPRVLTFRNFKGADPQYAAIEPPIPNVKEFRINCLTPDNYTGFAEINLYVKQ	Efficient utilization of complex N-linked glycans is a selective advantage for Bacteroides fragilis in extraintestinal infections	Cao Y, Rocha ER, Smith CJ	Proceedings of the National Academy of Sciences of the United States of America, (2014)
79	BACOVA_01608	Bacteroides ovatus ATCC 8483	411476	hypothetical protein	unk	30	ECF-σ ► Anti-σ ► SusC ► SusD ► unk ► GH27 ► CBM35 ► unk ►	ECF-σ Anti-σ SusC SusD unk GH27 CBM35 unk	susE	DUF1735 = unk	GH27	CBM35		1	[(197-286)PF08522]	197-286	PF08522=DUF1735					520	MKTILLKLILILGVCQIVYSCSNEYSNDKLFPEEYHKILYFKNEGKHIFSWQASENTVEEPLLVIKAGSDPSLTATVNVRALTQQEIDENYSQPENQSYKTITPDAYSFKDGVHELTFATNETSKYLYLNFDVAKIYQLIKSAPGSKLVLALQLESTEEGIVNVEMNRVLYVFDINGQQVEWGKKDIQIESATYSSMSVKLKAEIADNISNFSCGLDFSQNAQLVSAYNDFHSTNYEALPAGAYHVNDFSFANGNDDATTTLTVASSTLQKDKHYLLPLKFAAPSSPQIEVSDEIYYLTVVVPADPQVIPDNREWKILLCNSDQKMENPSSTDGDNIGAGAIIDGIFDNHWHSSYWGKDVNGFNNKDDYHYGFTDYHCFDGMRTPITIVIDMKNSIEVS…	Recognition and degradation of plant cell wall polysaccharides by two human gut symbionts	Martens EC, Lowe EC, Chiang H, Pudlo NA, Wu M, McNulty NP, Abbott DW, Henrissat B, Gilbert HJ, Bolam DN, Gordon JI	PLoS biology, 9(12):e1001221 (2011)
80	BACOVA_01836	Bacteroides ovatus ATCC 8483	411476	hypothetical protein	unk	35	Int unk ► unk ► SusC ► SusD ► unk ► unk ► unk ► unk ► unk ► SusC ► SusD ► SusC ► SusD ► unk ► unk ► Sulf_1 ► Sulf_1 ► HTCS Pept_MO unk unk unk ►	Int unk unk SusC SusD unk unk unk unk unk SusC SusD SusC SusD unk unk Sulf_1 Sulf_1 HTCS Pept_MO unk unk unk	susE	DUF1735 = unk	unk	Sulf_1		1	[(36-140)PF08522]	36-140	PF08522=DUF1735					312	MKIAKIILLALTTCLTSCYEDYTHDYETTNVGFALQNPLRTVISDRDMPIYVGVSLGGKREVDMNDWAKFTLDASLLEGTPLTLLPKEYYILEDPEIFKVRKSNLPVADVEIKFTDAFYTDPLSLTTHYALPFKVTESSMNTIREGADYSIVAIKYVSSFSGVYYLQGEVSEVDDNGNTIEGTTVVYKEKDLINNNTLELSTLAKNKLLRPGVANLAKSNINRFQLTIDNNGESGSDYNVQIEGIEGGVTIIEGNGSYIAQSPTYTFNNGDKPCPEINLNYTYELAGKRYKVKEQLVLRRDPVNDLRVESWK	Recognition and degradation of plant cell wall polysaccharides by two human gut symbionts	Martens EC, Lowe EC, Chiang H, Pudlo NA, Wu M, McNulty NP, Abbott DW, Henrissat B, Gilbert HJ, Bolam DN, Gordon JI	PLoS biology, 9(12):e1001221 (2011)
85	BACOVA_03559	Bacteroides ovatus ATCC 8483	411476	Domain of Unknown Function 1735 (DUF1735)	unk	77	ECF-σ ► Anti-σ ► SusC ► SusD ► GH18 ► unk ►	ECF-σ Anti-σ SusC SusD GH18 unk	susF	GH18	DUF1735 = unk	?		2	[(33-144)PF08522][(174-322)PF13385]	33-144	PF08522=DUF1735	174-322	PF13385=Lam_G_3			380	MMNKHIFYYLMVGSMALLLGACNDSMNDLLEPKVYFESKEYNFSVEDEMDVMTFDLVSRLSSATSSQVDVSYSVAEPSVVDEYNAKYGTNYEMLDVSQVKLSSTTSSISSGKLYADNIEVELSGLEALKAGNSYVLPMRVHSSSVSTLSGTNIAYFFFSKPLKITKAGNFSNHYISVKFPVGTFFSSFTYEALINVDYFLDNNTIMGTEGVMILRIGDAGGGITPKDYLEVAGGQNYRVTKPLLTNRWYHVALTYDQPTGKTGIYVNGEKWAGSDWGIDGFDPNSDMGFYIGRIYGFKWGERPFHGKMSEVRVWSVARTENQLKQNMLGVDPASEGLALYYKLDGSETQEGGVIKDATGRINGTTNGITIKTLDAPIAIN	Recognition and degradation of plant cell wall polysaccharides by two human gut symbionts	Martens EC, Lowe EC, Chiang H, Pudlo NA, Wu M, McNulty NP, Abbott DW, Henrissat B, Gilbert HJ, Bolam DN, Gordon JI	PLoS biology, 9(12):e1001221 (2011)
86	BACOVA_03861	Bacteroides ovatus ATCC 8483	411476	Domain of Unknown Function 1735 (DUF1735)	unk	84	ECF-σ ► Anti-σ ► SusC ► unk ► SusD ► unk ► unk ► GH ►	ECF-σ Anti-σ SusC unk SusD unk unk GH	susF	unk	DUF1735 = unk	DUF1735 = GH18		2	[(37-156)PF08522][(185-357)PF13385]	37-156	PF08522=DUF1735	185-357	PF13385=Lam_G_3			416	MKGGTMKRYKIIISLAAIICGLMIACDNTDYSNKAPFDNMVYIKEASNSNSERVTFRNTLNEQKRAFSAKLTYPAGKDIVVKLKADPELINEFNARHGTDYGMLDSKYYSLSNSELIIKAEKSESLIDTIYFNNLLDLEIDKTYLVPLTISETSGGVHLLNGSKTLFYLVRRSSAITVAANLKDNYLEVPTFLDEEKNACLKELGQITMEALVYVEDFTYSGPSNTAGASDISTIMGVEQHFLMRIGDTSFPRQQLQMQGPDGVKFPAADRAKSLNAMTWYHIALVYNAKEHFIAYYVNGQLQSQDISYGKGATVDICGTPDCEFQIGRSYEDELRQLNGNIAEIRIWNTCRTKEEIWTNMYKVEDPENEESLLAYWKFNEGEGNIVKDHSKHGFDAVS…	Recognition and degradation of plant cell wall polysaccharides by two human gut symbionts	Martens EC, Lowe EC, Chiang H, Pudlo NA, Wu M, McNulty NP, Abbott DW, Henrissat B, Gilbert HJ, Bolam DN, Gordon JI	PLoS biology, 9(12):e1001221 (2011)
88	BACOVA_04096	Bacteroides ovatus ATCC 8483	411476	Domain of Unknown Function 1735 (DUF1735)	unk	85	ECF-σ Anti-σ ► unk unk unk GH18 SusD SusC Int ► unk ► unk ► SusC ► SusD ► GH18 ► unk ► unk ► GH163 ► MFS ► GH130 ► GH92 ►	ECF-σ Anti-σ unk unk unk GH18 SusD SusC Int unk unk SusC SusD GH18 unk unk GH163 MFS GH130 GH92	susF	GH18	DUF1735 = unk	unk		2	[(34-151)PF08522][(195-340)PF13385]	34-151	PF08522=DUF1735	195-340	PF13385=Lam_G_3			399	MKRMNYIKILCFSAVITGLGSIVSCGDAKYDTLDTHAYIEEALSSTSQKVTVQATGESFTTLNVHLSNLSSTDNHYKLVTDQSVLDTYNHINGTGYIMLPKDYYTLPETITVKAGQYAADALSIALKAFSQEMMKSGESYALPVKLVLQDGSISPMENTGTFVILAESIIEFSAPMFVGAPSLKANKFTESPETYSQYTIEVRFQVANTADRDRAVFKNGGDDANFILLRFEDPQSDNENYKAHSLVQIVGRNRLYLNPSNSFKPNEWQHLALVCDGSNYRLYINGVDSGVLSIPTGATTFSDVNWFCLGDDSYSRWGNCKILMSEARIWSVVRSASQIQNNMTQVSPKSVGLEAYWRFNEGQGNVFEDATGKGHTLTTSATPTWIDGILSTDKSTEWK	Recognition and degradation of plant cell wall polysaccharides by two human gut symbionts	Martens EC, Lowe EC, Chiang H, Pudlo NA, Wu M, McNulty NP, Abbott DW, Henrissat B, Gilbert HJ, Bolam DN, Gordon JI	PLoS biology, 9(12):e1001221 (2011)
89	BACOVA_04106	Bacteroides ovatus ATCC 8483	411476	Domain of Unknown Function 1735 (DUF1735)	unk	85	ECF-σ Anti-σ ► unk unk unk GH18 SusD SusC Int ► unk ► unk ► SusC ► SusD ► GH18 ► unk ► unk ► GH163 ► MFS ► GH130 ► GH92 ►	ECF-σ Anti-σ unk unk unk GH18 SusD SusC Int unk unk SusC SusD GH18 unk unk GH163 MFS GH130 GH92	susF	GH18	DUF1735 = unk	DUF1735 = unk		2	[(38-155)PF08522][(229-348)PF13385]	38-155	PF08522=DUF1735	229-348	PF13385=Lam_G_3			403	MRYLVKNKNTIMFAFAILLCAIIASCEDAKYDTIGSRIYLAESSSLSYESKKVTVAEEGSVVTVTPRSGQIATKDIEVTLGLSPKSLEVYNTKSGTNYKSMPEGSYSFDQKTVVIKKGELVAPTVKVSIDPLTKEMLDSGDKFALPVAITAVSGGQQTLEGADVMIYIMDQVIITSAPVLTGTKPITMEMRQDYTVTQWSLEMRINMSELGDGVTPGVGYPGPPSYQNQAIFSAGPGNGIAEDGEIYIRFGDGPIPGNILQIKTQGTQVNAATKFKNNQWYHLAFVCDGVKLTIYVNGNIDATLDLPRKPLRLVKNSFGICNGDWMVTDAIVSEVRFWTTAISQSQIQNNMFAINPGTDGLEAYWKLNEGSGTEFKDATGHGNKATAPKGVVRWVDGIR…	Recognition and degradation of plant cell wall polysaccharides by two human gut symbionts	Martens EC, Lowe EC, Chiang H, Pudlo NA, Wu M, McNulty NP, Abbott DW, Henrissat B, Gilbert HJ, Bolam DN, Gordon JI	PLoS biology, 9(12):e1001221 (2011)
92	BACOVA_04801	Bacteroides ovatus ATCC 8483	411476	Domain of Unknown Function 1735 (DUF1735)	unk	98	unk GH18 unk unk SusD SusC unk ► unk ► GH18 ► unk ► GH92 GH92 Anti-σ ECF-σ GH92	unk GH18 unk unk SusD SusC unk unk GH18 unk GH92 GH92 Anti-σ ECF-σ GH92	susF	unk	DUF1735 = unk	DUF1735 = GH18		2	[(31-148)PF08522][(192-334)PF13385]	31-148	PF08522=DUF1735	192-334	PF13385=Lam_G_3			388	MKLNNLIFTALAGFSIILAGCQNNDENEQHYDNKLFISASNFTKEILFKAGDTNVETGLSVAIAKPEEHDIKVTMSPAPELLSTYKLAYYDETAVLLSEEHYSMPETSTTIKSGSIVSPELPIEFINTGELDIKTTYVLPVTIKSVEGIGVLQSAKTYYYVFRGASLINVVCNISRNRAYPDFKNDSKFNNLTENTMEILFKANSFPNTLNTLMGIESNYLLRIGDATIPNNQLQVATSVNNCTSADLQLESGKWYHVAVAFNKGNVKVYINGVEKLSGSTGKSSVSLGAKHTNEEDGSRCFWVGYSYKDDRYFDGVVSEVRIWNRALTAEEIQATNHFYTIEPESEGLIAYWKFDEGSGTVAKDYSVSGYDLTIEKEPKWESVSLPQ	Recognition and degradation of plant cell wall polysaccharides by two human gut symbionts	Martens EC, Lowe EC, Chiang H, Pudlo NA, Wu M, McNulty NP, Abbott DW, Henrissat B, Gilbert HJ, Bolam DN, Gordon JI	PLoS biology, 9(12):e1001221 (2011)
93	BACOVA_04806	Bacteroides ovatus ATCC 8483	411476	Domain of Unknown Function 1735 (DUF1735)	unk	98	unk GH18 unk unk SusD SusC unk ► unk ► GH18 ► unk ► GH92 GH92 Anti-σ ECF-σ GH92	unk GH18 unk unk SusD SusC unk unk GH18 unk GH92 GH92 Anti-σ ECF-σ GH92	susY	unk	DUF1735 = unk	DUF1735 = GH18		2	[(32-148)PF08522][(188-332)PF13385]	32-148	PF08522=DUF1735	188-332	PF13385=Lam_G_3			386	MKLHIYQLAFIALTAFTVSSCKDTDINDEHHYDNKLYISSVPVTEDLLIKEDVLFDSRKITYRLAAPVDNEIQVSFDAKPSLTATYNLCYGDNATALPEAFYDIPVKNVTIQPGGISGDDIIVNFVNLNQLDDSRRYVLPVTITNVSGIGLLESARTTYFIIKGAALINVVANIKENYFPIKWNSDVSKMTTITVEALVRSDDWVAKRDNALSSVFGIEGNFLIRIGDGDRPRDQLQAFVPGGSFPPANHAPGIGLPVDEWVHIAVVYNTVNKNRIYYKNGVAVYKDQSANSTVNLTKNCYIGRSFDGTRWLPGEISEVRIWSVERTAEQIADNPYKVNPASEGLVAYWKFNEGSGKVVIDRTGNGNDITASKDPIWVPVELPQIY	Recognition and degradation of plant cell wall polysaccharides by two human gut symbionts	Martens EC, Lowe EC, Chiang H, Pudlo NA, Wu M, McNulty NP, Abbott DW, Henrissat B, Gilbert HJ, Bolam DN, Gordon JI	PLoS biology, 9(12):e1001221 (2011)
103	Bovatus_02665	Bacteroides ovatus ATCC 8483 (new assembly)	411476	hypothetical protein	unk	30	ECF-σ ► Anti-σ ► SusC ► SusD ► unk ► GH27 ► CBM35 ► unk ►	ECF-σ Anti-σ SusC SusD unk GH27 CBM35 unk	susE	DUF1735 = unk	GH27	CBM35		1	[(197-286)PF08522]	197-286	PF08522=DUF1735					520	MKTILLKLILILGVCQIVYSCSNEYSNDKLFPEEYHKILYFKNEGKHIFSWQASENTVEEPLLVIKAGSDPSLTATVNVRALTQQEIDENYSQPENQSYKTITPDAYSFKDGVHELTFATNETSKYLYLNFDVAKIYQLIKSAPGSKLVLALQLESTEEGIVNVEMNRVLYVFDINGQQVEWGKKDIQIESATYSSMSVKLKAEIADNISNFSCGLDFSQNAQLVSAYNDFHSTNYEALPAGAYHVNDFSFANGNDDATTTLTVASSTLQKDKHYLLPLKFAAPSSPQIEVSDEIYYLTVVVPADPQVIPDNREWKILLCNSDQKMENPSSTDGDNIGAGAIIDGIFDNHWHSSYWGKDVNGFNNKDDYHYGFTDYHCFDGMRTPITIVIDMKNSIEVS…	Recognition and degradation of plant cell wall polysaccharides by two human gut symbionts	Martens EC, Lowe EC, Chiang H, Pudlo NA, Wu M, McNulty NP, Abbott DW, Henrissat B, Gilbert HJ, Bolam DN, Gordon JI	PLoS biology, 9(12):e1001221 (2011)
95	BACOVA_05562	Bacteroides ovatus ATCC 8483	411476	Domain of Unknown Function 1735 (DUF1735)	unk	110	ECF-σ GH33 ► Anti-σ ► SusC ► SusD ► GH18 ► unk ► unk ► unk ► GH3 ►	ECF-σ GH33 Anti-σ SusC SusD GH18 unk unk unk GH3	susF	GH18	DUF1735 = unk	DUF1735 = unk		2	[(62-152)PF08522][(256-350)PF13385]	62-152	PF08522=DUF1735	256-350	PF13385=Lam_G_3			407	MQGMKTLNNIKKIWGAALIGIASFMLQGCQEAAQKGDGLLMTGTSSDRLVKFAIDGFPSAYAVSVTSTSRVESDIQVNLAVDASLVDTYNEEMGTNYYPIPDKSYTFENPEVTISAGQAISSAASLSIADDSEFVPGRVYLIPVTIKSATGDLDIIEAGRTIFLKVSRTLRFHAPYVGQASMAYQFLLPDPIPSLPTYTWEVKIYATQFRSSGASGTTRVCSFGGSEASVEGGAIDDGGFKCDQNLLRFGEGTDEPNQLHVTTKQGKMSSNTRFALNTWYAVALVNDGSTLTLYINGEKDNSMTVAPYEYALYGVQIGMPSKGYQSSQLFYGRLSEMRLWTRPLSAREIKANVCGVDPSTNGLVSYWRMNEGEGTTFYDLSPSKRDISYKNGITIDWTY…	Recognition and degradation of plant cell wall polysaccharides by two human gut symbionts	Martens EC, Lowe EC, Chiang H, Pudlo NA, Wu M, McNulty NP, Abbott DW, Henrissat B, Gilbert HJ, Bolam DN, Gordon JI	PLoS biology, 9(12):e1001221 (2011)
96	BACOVA_05563	Bacteroides ovatus ATCC 8483	411476	Domain of Unknown Function 1735 (DUF1735)	unk	110	ECF-σ GH33 ► Anti-σ ► SusC ► SusD ► GH18 ► unk ► unk ► unk ► GH3 ►	ECF-σ GH33 Anti-σ SusC SusD GH18 unk unk unk GH3	susG	GH18	DUF1735 = unk	DUF1735 = unk		2	[(43-150)PF08522][(204-367)PF13385]	43-150	PF08522=DUF1735	204-367	PF13385=Lam_G_3			426	MIMKNNINRLTLLLLVLLGGVGFTSCSDDDNDFIELPTIEMPQSEAGPVSIDYREILDAGSYVYDYTIKLDKPAATTLLCDIAVDESMVEAYNAANNTSYKMMPAFVYELQAKNAIVKAGQQESNSLSVKFSSLFGLVEGEEYLLPIVATIDETCVGQFVTDTRSVSYFTISIDGELDYIPGLNMSSYSTDMYRTLSFANDEVVTIEDNTHTFEMLVYPYNWHSGTNYIGTWRGKDTNNNNEVFSGCELRVTGATGASNIGNRQCDLTLANQNITLPANQWVRLTITCDGTKTGQNTEVAYRLYINGEEVASAKPTKRWGPSSSQRFKVGYTLTGIQFGNTSSSMYFDGLISDIRMWKKCLTAEEVKANLRTIASPSSSDLYGYWKLDEGEGNTLKDSS…	Recognition and degradation of plant cell wall polysaccharides by two human gut symbionts	Martens EC, Lowe EC, Chiang H, Pudlo NA, Wu M, McNulty NP, Abbott DW, Henrissat B, Gilbert HJ, Bolam DN, Gordon JI	PLoS biology, 9(12):e1001221 (2011)
108	Bovatus_03604	Bacteroides ovatus ATCC 8483 (new assembly)	411476	hypothetical protein	unk	35	unk unk ► unk ► Pept_MO ► HTCS ► Sulf_1 Sulf_1 unk unk SusD SusC SusD SusC unk unk unk unk SusD SusC unk unk	unk unk unk Pept_MO HTCS Sulf_1 Sulf_1 unk unk SusD SusC SusD SusC unk unk unk unk SusD SusC unk unk	susE	DUF1735 = unk	unk	Sulf_1		1	[(36-140)PF08522]	36-140	PF08522=DUF1735					312	MKIAKIILLALTTCLTSCYEDYTHDYETTNVGFALQNPLRTVISDRDMPIYVGVSLGGKREVDMNDWAKFTLDASLLEGTPLTLLPKEYYILEDPEIFKVRKSNLPVADVEIKFTDAFYTDPLSLTTHYALPFKVTESSMNTIREGADYSIVAIKYVSSFSGVYYLQGEVSEVDDNGNTIEGTTVVYKEKDLINNNTLELSTLAKNKLLRPGVANLAKSNINRFQLTIDNNGESGSDYNVQIEGIEGGVTIIEGNGSYIAQSPTYTFNNGDKPCPEINLNYTYELAGKRYKVKEQLVLRRDPVNDLRVESWK	Recognition and degradation of plant cell wall polysaccharides by two human gut symbionts	Martens EC, Lowe EC, Chiang H, Pudlo NA, Wu M, McNulty NP, Abbott DW, Henrissat B, Gilbert HJ, Bolam DN, Gordon JI	PLoS biology, 9(12):e1001221 (2011)
83	BACOVA_02807	Bacteroides ovatus ATCC 8483	411476	The GLUG motif protein	unk	54	GH2 Sulf_1 GH43 Sulf_1 GH51 HTCS ► unk SusD SusC SusD SusC GH43_31 unk unk unk unk Sulf_1	GH2 Sulf_1 GH43 Sulf_1 GH51 HTCS unk SusD SusC SusD SusC GH43_31 unk unk unk unk Sulf_1	susB	DUF1735 = GH43_3	unk	unk		1	[(56-140)PF08522]	56-140	PF08522=DUF1735					541	MKRYIPIVASLMVFSLISCGEVMDLTQPEKAEVTYSNITLSLYQTGKYDLYLDEPEYQYNIMVEKSHCEKEAKAKLAVVDAKEFGEEYHLLPVEYYDLDGSNFNFKGDDVLRMVNLRFHDLGTLDGSKKYVLGLKLVSDDLAVNQEKSTMTFFLQQKQGEIDNPYTVATTSDLITLGEKLKDGKTIYAKIENDIDLQGVDWQPIETSVSKQLVLDGGGHTIRNLKVNTSSSVNQGFFGLLVGKCSNINFENAQITANTKMAGILAGQVGAATSPGIVENVRVSGTISLTSGTGAAAWDNGQAGGICARLHGADSKIHQCTSATDITAVWCAGGICGETRGGATISQCSSTGDIVTESCVGGIVGRMLYSIVTQCYSSGLAQAFPMKVANPAGGIAGFVD…	Recognition and degradation of plant cell wall polysaccharides by two human gut symbionts	Martens EC, Lowe EC, Chiang H, Pudlo NA, Wu M, McNulty NP, Abbott DW, Henrissat B, Gilbert HJ, Bolam DN, Gordon JI	PLoS biology, 9(12):e1001221 (2011)
84	BACOVA_03430	Bacteroides ovatus ATCC 8483	411476	Domain of Unknown Function 1735 (DUF1735)	unk	114	GH43_10|CBM91 ► GH3 ► unk ► GH43_12|CBM91 ► GH31 ► GH97 ► GH43_29|CBM6 ► GH43_12|CBM91 ► SusC ► SusD ► SusC ► SusD ► unk ► GH10 ► GH30_8 ► GH98|CBM35 ► GH115 ► CE6|CBM48|CE ► GH43_29|CBM6 ► HTCS GH95 unk unk HTCS ► GH30 ► SusC ► SusD ► unk ► unk ► unk ► unk GH115 CE20	GH43_10|CBM91 GH3 unk GH43_12|CBM91 GH31 GH97 GH43_29|CBM6 GH43_12|CBM91 SusC SusD SusC SusD unk GH10 GH30_8 GH98|CBM35 GH115 CE6|CBM48|CE GH43_29|CBM6 HTCS GH95 unk unk HTCS GH30 SusC SusD unk unk unk unk GH115 CE20	susE	DUF1735 = unk	GH10	GH30_8	complex xylans	2	[(31-160)PF08522][(198-332)PF18620]	31-160	PF08522=DUF1735	198-332	PF18620=DUF5627			344	MKKNLAYIGLVLLILTWTSCESSDNEFPDFDYQTVYFANQYGLRTIELGESEFVDNTLDNQHKMVIKAAWGGGYTNRNNVVINFKVDESLCDNLYFKDTDQPLVPMPASYYTLASDRIAIPKGQIMAGVEVQLTDDFFADEKSISENYVIPLLMTNVQGADSILQGKPVVENPVLTNAGDWSILPQNFVLYAVKYVNPWHGEYLRRGIDHATVAGTSKDIIRHEQFVENDEVVNISTKSMKDNLLTLKTKDESGKDISYTVRLSFAEDGSCTVHSGSQNVVVSGSGKFVSKGEKNSLGGKDRNAIYLDYTVNLTDNNIQLATKDTLVLRTRNVYGGKSLEVVRK	Recognition and degradation of plant cell wall polysaccharides by two human gut symbionts	Martens EC, Lowe EC, Chiang H, Pudlo NA, Wu M, McNulty NP, Abbott DW, Henrissat B, Gilbert HJ, Bolam DN, Gordon JI	PLoS biology, 9(12):e1001221 (2011)
20	Btheta7330_00846	Bacteroides thetaiotaomicron 7330 (new assembly)	818	Sialidase precursor	CBM32	22	unk ► unk ► SusC ► SusD ► unk ► GH92 ► ECF-σ ► Anti-σ ► SusC ► SusD ► CBM32 ► unk ► GH29 ► GH2 ►	unk unk SusC SusD unk GH92 ECF-σ Anti-σ SusC SusD CBM32 unk GH29 GH2	susE	DUF1735 = CBM32	unk	GH29		2	[(23-144)PF08522][(182-308)PF00754]	23-144	PF08522=DUF1735	182-308	PF00754=F5/8 type C domain			316	MAASAVLCSFALLSGCSDDDVCKVYIPEAKTLQIKNFDLGEELREVFHVAVTASDYVTRSGKEVGGDVKVQLTVDEAKVQEYNSLCGTDYPLLPSDCYTLTTETVIPAGESSSADLVLTVNAQGKIQPFDSYLLPVTITSVEGAQADHIQQTVYYLLSGAEDVWAMPLADRSAWQVVEVSSEETSGEGSDNGHAIHAFDGLKGTFWHTQWKGNEPQPPHHIVVDMGQEVKMLGFQYVSRDHGEAWPQEMTMETSLDGSKWESAGTYSDLPAGAKEEFRSYFPGFKQARYFRLTITAVYSGKWATAVAEINAISIIK	Genetic determinants of in vivo fitness and diet responsiveness in multiple human gut Bacteroides	Wu M, McNulty NP, Rodionov DA, Khoroshkin MS, Griffin NW, Cheng J, Latreille P, Kerstetter RA, Terrapon N, Henrissat B, Osterman AL, Gordon JI	Science (New York, N Y ), 350(6256):aac5992 (2015)
5	BcellWH2_01661	Bacteroides cellulosilyticus WH2 (new assembly)	1268240	Glucan endo-1,3-beta-glucosidase A1 precursor	GH16_3	19	GH43_24|GH16_3 GH16_3 unk SusD SusC SusD SusC unk HTCS	GH43_24|GH16_3 GH16_3 unk SusD SusC SusD SusC unk HTCS	susF	unk	DUF1735 = GH16_3	GH43_24|GH16_3		2	[(72-184)PF08522][(257-430)PF00722]	72-184	PF08522=DUF1735	257-430	PF00722=GH16			490	MKNKIKIWVALCVAACSITFSACDEDNDFGYNGKLSLNYLGIKQASETWDGAQCNIVTALKEPQEGEVQKVKNFNYRLNLALYQNRKAEKDATVDLVIASDSLKKAIALVGTSSVYTVYADAELLPEEYYNLSASKMELSAGSKKSEEVELNVYSSKLIALVQDEWKKDVTFVLPVQIQNSTSYSINDKTNTMMFFFNVTYVDPGEEYFADGEGVPDDHELEGGYKLVWHDEFNGTGAPNAEMWRYEEGFQRNEEDQWYKKENVEMKKNALVFTAKQERVKNPNYNPNATGGNSWKQTREYAEYTSACVVAQNKYAFKYGKLVVRAKIPIEQGGWPAIWSTGNWYEWPLGGEIDFLEFYKNKIHANLCWGGNKRWDGSWNSANYPITDFTSKDAKWAEK…	Effects of diet on resource utilization by a model human gut microbiota containing Bacteroides cellulosilyticus WH2, a symbiont with an extensive glycobiome	McNulty NP, Wu M, Erickson AR, Pan C, Erickson BK, Martens EC, Pudlo NA, Muegge BD, Henrissat B, Hettich RL, Gordon JI	PLoS biology, 11(8):e1001637 (2013)
77	BACOVA_00159	Bacteroides ovatus ATCC 8483	411476	Domain of Unknown Function 1735 (DUF1735)	GH18	3	ECF-σ ► Anti-σ ► SusC ► SusD ► unk ► GH18 ►	ECF-σ Anti-σ SusC SusD unk GH18	susF	unk	DUF1735 = GH18	?		1	[(65-168)PF08522]	65-168	PF08522=DUF1735					555	MKPVKHYNDMKNNPFKYFVFLMLSLLMVATTGCTEDDISMPAGQLPDETPMNSVGGQLCSGKTFSNKITVSMYEGDGAVTEEICYALTKPAITAVTVKAIPSPELVAQYNSDNETDMKEFPVANVTLGNGGSLTVAAGKKESGTISITLSPDGLKPETLYLLAIALTQNPVGVDAQGNKQVIYYRVNFRERTTMCEPDGEGQTQEIPPLMSGVTTVFYVNTETYSPLIAGVLAIRDEGVPPFPPYSRLGHIVNLKRATIGYDAVSQRALLAPGNDLSYVLEHRDKYIRHLQEIGSKVCICIENGGKGVGFCNMNDVQIADFVYQVKSIIERYYLDGVNLWDDDSKYGKAGMPAMNTTSYPKLIKALREALPDKLLTLVDKGEATEYFYDVNKCGGIEAG…	Recognition and degradation of plant cell wall polysaccharides by two human gut symbionts	Martens EC, Lowe EC, Chiang H, Pudlo NA, Wu M, McNulty NP, Abbott DW, Henrissat B, Gilbert HJ, Bolam DN, Gordon JI	PLoS biology, 9(12):e1001221 (2011)
101	Bovatus_01293	Bacteroides ovatus ATCC 8483 (new assembly)	411476	endo-beta-N-acetylglucosaminidase H precursor	GH	84	ECF-σ ► Anti-σ ► SusC ► unk ► SusD ► unk ► unk ► GH ►	ECF-σ Anti-σ SusC unk SusD unk unk GH	susG	unk	DUF1735 = unk	DUF1735 = GH		1	[(44-145)PF08522]	44-145	PF08522=DUF1735					505	MAAITLVTGMLGGCEDNSIATPVGKLPNETALDNNFGMLKCDMTTSDLEITMTNTKTPDFAFFYQTVKPVAQDTRITMKIDLDLVDKYNEEHGTEYRKMSTISIEGISNDGAMTIKAGDTMSDTIMVRLNPLGTLHDYSLLPITVELPEESGIRPSRDSNEIYYKIYYKRSTYPWLSPMKADMKKYKMVGFIDGEKVNASIAKEFIMVLYDNETFGPGHYELWETSWYAYLYDIINVNAATLGYANGKVTLNQSANFKKQLSNMSSLSSYGIKRCVTLKAEGTGLGFCNLTDEQITAFVAEVKKLANYRVDGINLMDEGAEYGINGHPAANATSYPKLIKALRESLGKTKLITVTITGDPAGSLASEAAGIRAGEYIDYAWTWVNTKIMNPWEDSSIEK…	Recognition and degradation of plant cell wall polysaccharides by two human gut symbionts	Martens EC, Lowe EC, Chiang H, Pudlo NA, Wu M, McNulty NP, Abbott DW, Henrissat B, Gilbert HJ, Bolam DN, Gordon JI	PLoS biology, 9(12):e1001221 (2011)
94	BACOVA_04807	Bacteroides ovatus ATCC 8483	411476	Domain of Unknown Function 1735 (DUF1735)	GH18	98	unk GH18 unk unk SusD SusC unk ► unk ► GH18 ► unk ► GH92 GH92 Anti-σ ECF-σ GH92	unk GH18 unk unk SusD SusC unk unk GH18 unk GH92 GH92 Anti-σ ECF-σ GH92	susZ	unk	DUF1735 = unk	DUF1735 = GH18		1	[(44-162)PF08522]	44-162	PF08522=DUF1735					475	MKQKYLITGLMVAIFAGGITCLTSCDDDLVINKAIDESAYTGIYENNGYLRDGKSNLSSNVVDLYKDTYTTSVKMSLSKMTSTSTSAQVIIDADYLDTYNKEHETDFELYPVHLVSFKNDGKLIVDAQTKSAQTDITIQADGTLKEDKTYALPIALTHVSSDITIKDEKAGHCIYLIKDMRKLGNTYKEEDVVKSFVFFDGTNPLNALSFQLENGKLLWDVVSPFAANINWDAQAQRPYLKCNAYIQYLLDNNEKFLQPLRKRGTKIVLGILSNGDITGVAQLSKQGAKDFARELAQYCKAYNLDGVCFDDEYEGAYDPNNPALTEPSEEAAARLCYETKQAMPDKIVAVYALRRMYSSKATVVDGVTIKNWIDIVVGDYGRDPSQVPYGDLTSKECSG…	Recognition and degradation of plant cell wall polysaccharides by two human gut symbionts	Martens EC, Lowe EC, Chiang H, Pudlo NA, Wu M, McNulty NP, Abbott DW, Henrissat B, Gilbert HJ, Bolam DN, Gordon JI	PLoS biology, 9(12):e1001221 (2011)
10	BcellWH2_04263	Bacteroides cellulosilyticus WH2 (new assembly)	1268240	endo-beta-N-acetylglucosaminidase F1 precursor	GH18	101	GH92 ► ECF-σ ► Anti-σ ► GH92 ► SusC ► SusD ► unk ► GH18 ► GH97 ► GH92 ►	GH92 ECF-σ Anti-σ GH92 SusC SusD unk GH18 GH97 GH92	susF	unk	DUF1735 = GH18	GH97		2	[(71-159)PF08522][(244-518)PF00704]	71-159	PF08522=DUF1735	244-518	PF00704=GH18			647	MKHCYKIRIAAWSLLLFGAVFTACEDDLTISTGNDNIFETVDGTYGSVRSAAGAKQLTTIAIKDNKAGAGHLFFELSKNAETDVQVTFKIDADALAAYNAANSTNYQMYPTDKLSLENGGKVTIAAGSKRSESLELDINPGGTVGTTYAVAISATAGNGVEVSSNTQSYIYLVENLGVTPDPATKGDIKNLVYVEVNNESPLNAGEYMVDGVPFFDIVSIFAANINLDSDGRPYIFCNDQVSFVLANADKIIRPLQQKGIKVHLSILGNHDDAGMRSLNEKGAKAFAKELKAYIDIYGLDGFDFDDEYSSYAEGNYKGTSGSVVSSESECTPENYKKLLEECRKIMPKEEDVTFGIYWYTADDHPIGSGLENLIDYSVYGTYGTFRDYYGQDIPKEIQA…	Effects of diet on resource utilization by a model human gut microbiota containing Bacteroides cellulosilyticus WH2, a symbiont with an extensive glycobiome	McNulty NP, Wu M, Erickson AR, Pan C, Erickson BK, Martens EC, Pudlo NA, Muegge BD, Henrissat B, Hettich RL, Gordon JI	PLoS biology, 11(8):e1001637 (2013)
21	Btheta7330_01945	Bacteroides thetaiotaomicron 7330 (new assembly)	818	endo-beta-N-acetylglucosaminidase F1 precursor	GH18	35	GH18 GH18 unk unk SusD SusC Anti-σ ECF-σ	GH18 GH18 unk unk SusD SusC Anti-σ ECF-σ	susG	unk	unk	DUF1735 = GH18		1	[(70-159)PF08522]	70-159	PF08522=DUF1735					508	MKQILKHILILAFAAGFIGTACENNDLTIDTGTFPETGGIGLSMGILQSDNYAMENPQINMDHASLSDQFHISLTEPASQTGNYTVKVDESKVLDFNSKHGTNYPLYPTEYVDLGNSGKMTIEKGEQQSNSVSIAFKYDEAIEDSVIYVLPLTVEENNSSPTISSERKTLYYIINVWGMAPAEYNAIKKNFIQIAGVDPEFTNPLLLNKLYFESMSLSSPEVDYYNPFDIINLQFATVKADDNLLPSLYLKDDLAYVLKKREKYIVPLQQLDHKVCLAIKGAGEGIGFSNLGEKEMMIFVERIKQVIDIYHLDGVNLYDANFSYEESNENINNSNNLCKFVESLRDKLGNKIITYTQTSESPEGITNDANLKLGELVDYAWCDQLNTIIDPWSTPEKWT…	Genetic determinants of in vivo fitness and diet responsiveness in multiple human gut Bacteroides	Wu M, McNulty NP, Rodionov DA, Khoroshkin MS, Griffin NW, Cheng J, Latreille P, Kerstetter RA, Terrapon N, Henrissat B, Osterman AL, Gordon JI	Science (New York, N Y ), 350(6256):aac5992 (2015)
57	BT2194	Bacteroides thetaiotaomicron VPI-5482	226186	sialidase precursor, exo-alpha-sialidase	CBM32	28	unk GH2 GH29 unk CBM32 SusD SusC Anti-σ ECF-σ	unk GH2 GH29 unk CBM32 SusD SusC Anti-σ ECF-σ	susE	DUF1735 = CBM32	unk	GH29		2	[(23-144)PF08522][(182-307)PF00754]	23-144	PF08522=DUF1735	182-307	PF00754=F5/8 type C domain			316	MAASAVLCSFALLSGCSDDDVCKVYIPEAKTLQIKNFDLGEELREVFHVAVTASDYVTRSGKEVGGDVKVQLTVDEAKVQEYNSLCGTDYPLLPSDCYTLTTETVIPAGESSSADLVLTVNAQGKIQPFDSYLLPVTITSVEGAQADHIQQTVYYLLSGAEDVWAMPLADRSAWQVVEVSSEETSGEGSDNGHAIHAFDGLKGTFWHTQWKGNEPQPPHHIVVDMGQEVKMLGFQYVSRDHGEAWPQEMTMETSLDGSKWESAGTYSDLPAGAKEEFRSYFPGFKQARYFRLTITAVYSGKWATVVAEINAISIIK	Mucosal glycan foraging enhances fitness and transmission of a saccharolytic human gut bacterial symbiont	Martens EC, Chiang HC, Gordon JI	Cell host &amp; microbe, 4(5):447-57 (2008)
29	Btheta7330_03276	Bacteroides thetaiotaomicron 7330 (new assembly)	818	F5/8-typeC (discoidin)-containing protein	unk	52	GH29 unk unk unk GH18 SusD SusC Anti-σ ECF-σ ►	GH29 unk unk unk GH18 SusD SusC Anti-σ ECF-σ	susG	unk	unk	DUF1735 = unk		2	[(38-164)PF08522][(208-315)PF00754]	38-164	PF08522=DUF1735	208-315	PF00754=F5/8 type C domain			323	MIAMKINTHILGLLVVVGLFSLQSCDDESYDIEGSNQNYVYINVNRWTSTEYPQNTFVYEVLRTPIGSSLESGPEIVKVGVRSTKVASKDITVTLDIDNSASIGEFSSFPDGVKVTLDKKELVIPAGSMLSSDSVTIEIEDGKWSEFVNTSYLLPLKVTSVSNAALSETHSSAYLAVSTSFTNCVPGATSVEGTLISDRSAWTATNNGVDVGTTLFDGNTRTYPSQDASSTVIVNLNSVYQNITGIRLQYYSRNYSLSSAAVYTSEIGGEDYEYQGNVTFSRATPQYIRFYGAVSAQYVKLELLPYSSGYGIVLSEFDMYQNE	Genetic determinants of in vivo fitness and diet responsiveness in multiple human gut Bacteroides	Wu M, McNulty NP, Rodionov DA, Khoroshkin MS, Griffin NW, Cheng J, Latreille P, Kerstetter RA, Terrapon N, Henrissat B, Osterman AL, Gordon JI	Science (New York, N Y ), 350(6256):aac5992 (2015)
36	Btheta7330_03861	Bacteroides thetaiotaomicron 7330 (new assembly)	818	F5/8-typeC (discoidin)-containing protein	unk	62	ECF-σ unk Anti-σ ► SusC ► SusD ► unk ► Pept_MA ► GH109 ► unk ► GH2 ► unk ►	ECF-σ unk Anti-σ SusC SusD unk Pept_MA GH109 unk GH2 unk	susE	DUF1735 = unk	Pept_MA	GH109		2	[(38-154)PF08522][(297-413)PF00754]	38-154	PF08522=DUF1735	297-413	PF00754=F5/8 type C domain			430	MKHISIALCLCGMILMNTSCDNYDDTYPQEYEKILSLQTTGEQAVDLYKTGEATNYSITVIKSGSQPTLTASAHIGAMDAVNFEKYISERGLDYVAMPANCYSFNMEELDYSSAETYKIINLQLNTNEIEIFEQTLEEGQTCVLPIMLTSTSDSILADKNTLVLKPEIITPSLSVTESSSGTVTKYLPQSGGTIALDLGLQVENQWNFTCKVAIDETTTTLEGATLVSDIISFEPGNTSSVQVNIPKFTKTSGNVGIKILEINGKDGFEFDTNPFILVASVEKYSLTADMLSSNAIEPSEGSLANLLDGDIGTYFHSAWSVSIADKHYVQVKLPVSTKTFRFTYTNRSNNGNAALAWFNLYTGTNENNLQLYKRFAWDEDGLPSGAAGVYVSPDVSIDN…	Genetic determinants of in vivo fitness and diet responsiveness in multiple human gut Bacteroides	Wu M, McNulty NP, Rodionov DA, Khoroshkin MS, Griffin NW, Cheng J, Latreille P, Kerstetter RA, Terrapon N, Henrissat B, Osterman AL, Gordon JI	Science (New York, N Y ), 350(6256):aac5992 (2015)
90	BACOVA_04107	Bacteroides ovatus ATCC 8483	411476	F5/8-typeC (discoidin)-containing protein	unk	85	ECF-σ Anti-σ ► unk unk unk GH18 SusD SusC Int ► unk ► unk ► SusC ► SusD ► GH18 ► unk ► unk ► GH163 ► MFS ► GH130 ► GH92 ►	ECF-σ Anti-σ unk unk unk GH18 SusD SusC Int unk unk SusC SusD GH18 unk unk GH163 MFS GH130 GH92	susG	GH18	DUF1735 = unk	DUF1735 = unk		2	[(71-162)PF08522][(211-311)PF00754]	71-162	PF08522=DUF1735	211-311	PF00754=F5/8 type C domain			321	MRLKNIIWKTVVMSLMASPLCISCDDDDEVTMNSKFYLSTKVFPVDSYEASLSVILKDNSVVVNELQPNYRFVACATERLSKDVKITADSDDNLVSAYNKANDTEYNILPAENYSFTNKTVTIENGESVSGDSIKIELLNVGSLTTEGGYLLPVTISSIEGNNLDALSSNRGVVYLKIQNIHVNVESGQPAEGTLIADRSGWTVKVAPTTRGDAKNLIDGTNSDVARDGGAEYWLTVDIGKVQTLTGIRNKCYASSYSPTAVEVFTSSDGAKWKSIGAVTISKSGTQYIKFSKAVETRYLKYYVKQGPNTVSLTEFDLYAK	Recognition and degradation of plant cell wall polysaccharides by two human gut symbionts	Martens EC, Lowe EC, Chiang H, Pudlo NA, Wu M, McNulty NP, Abbott DW, Henrissat B, Gilbert HJ, Bolam DN, Gordon JI	PLoS biology, 9(12):e1001221 (2011)
99	Bovatus_00581	Bacteroides ovatus ATCC 8483 (new assembly)	411476	F5/8-typeC (discoidin)-containing protein	unk	85	ECF-σ Anti-σ ► unk unk unk GH18 SusD SusC unk Int unk ► SusC ► SusD ► GH18 ► unk ► unk ► GH163 ► MFS ► GH130 ► GH92 ►	ECF-σ Anti-σ unk unk unk GH18 SusD SusC unk Int unk SusC SusD GH18 unk unk GH163 MFS GH130 GH92	susG	GH18	DUF1735 = unk	DUF1735 = unk		2	[(71-162)PF08522][(211-311)PF00754]	71-162	PF08522=DUF1735	211-311	PF00754=F5/8 type C domain			321	MRLKNIIWKTVVMSLMASPLCISCDDDDEVTMNSKFYLSTKVFPVDSYEASLSVILKDNSVVVNELQPNYRFVACATERLSKDVKITADSDDNLVSAYNKANDTEYNILPAENYSFTNKTVTIENGESVSGDSIKIELLNVGSLTTEGGYLLPVTISSIEGNNLDALSSNRGVVYLKIQNIHVNVESGQPAEGTLIADRSGWTVKVAPTTRGDAKNLIDGTNSDVARDGGAEYWLTVDIGKVQTLTGIRNKCYASSYSPTAVEVFTSSDGAKWKSIGAVTISKSGTQYIKFSKAVETRYLKYYVKQGPNTVSLTEFDLYAK	Recognition and degradation of plant cell wall polysaccharides by two human gut symbionts	Martens EC, Lowe EC, Chiang H, Pudlo NA, Wu M, McNulty NP, Abbott DW, Henrissat B, Gilbert HJ, Bolam DN, Gordon JI	PLoS biology, 9(12):e1001221 (2011)
39	Btheta7330_04270	Bacteroides thetaiotaomicron 7330 (new assembly)	818	endo-beta-N-acetylglucosaminidase F1 precursor	GH18	68	ECF-σ ► Anti-σ ► GH92 ► unk GH92 ► unk ► unk GH18 unk unk SusD SusC	ECF-σ Anti-σ GH92 unk GH92 unk unk GH18 unk unk SusD SusC	susG	unk	unk	DUF1735 = GH18		1	[(44-162)PF08522]	44-162	PF08522=DUF1735					476	MNIKYITSGLLAAMIVSSTAFLTSCADDLEVGKNIDESAYSGIYENNAYLRDGKSNLVSKVVELHGETYTTTVKMGLSKTPNTATSAKVKIDAAYLETYNKAHNTDFTLYPQDLVTFANEGVLTVSANTKSAEVEMTIRAGEGLQEDKTYAIPVAISDQSSDITIKDEDAKHCIYLVKDMRNAGDAYKGEGVMQGYLFFEVNDVNPLNTLSFQLENGKLLWDVIVLFAANINYDAEAGRPRVQCNPNVQYLLDNNETLLQPLRRRGVKVLLGLLGNHDITGLAQLSEQGAKDFAREVAQYCKAYNLDGVNYDDEYSNSPDLSNPSLTNPSTAAAARLCYETKQAMPDKLVTVFDWGQMYGVATVDGVDAKEWIDVVVANYGSAAYPIGQMTKKQCSGIS…	Genetic determinants of in vivo fitness and diet responsiveness in multiple human gut Bacteroides	Wu M, McNulty NP, Rodionov DA, Khoroshkin MS, Griffin NW, Cheng J, Latreille P, Kerstetter RA, Terrapon N, Henrissat B, Osterman AL, Gordon JI	Science (New York, N Y ), 350(6256):aac5992 (2015)
67	BT3987	Bacteroides thetaiotaomicron VPI-5482	226186	endo-beta-N-acetylglucosaminidase F1 precursor	GH18	72	SusC ► SusD ► unk ► unk ► GH18 ► unk ► unk GH92 GH92 Anti-σ ECF-σ GH92	SusC SusD unk unk GH18 unk unk GH92 GH92 Anti-σ ECF-σ GH92	susG	unk	unk	DUF1735 = GH18	mucin O-glycans - high mannose mammalian N-glycan	1	[(44-162)PF08522]	44-162	PF08522=DUF1735					476	MNMKYITSGLFAAMIVSSTAFLTSCADDLEVGKNIDESAYSGIYENNAYLRDGKSNLVSKVVELHGETYATTVKMGLSKTPNTATSAKVKIDAAYLETYNKAHNTDFALYPQDLVTFANEGILTVNANTKSAEVEMTIRAGEGLQEDKTYAIPVAISDQSSDITIKDEDAKHCIYLVKDMRNAGDAYKGEGVMQGYLFFEVNDVNPLNTLSFQLENGKLLWDVVVLFAANINYDAEAGRPRVQCNPNVQYLLDNNETLLQPLRRRGVKVLLGLLGNHDITGLAQLSEQGAKDFAREVAQYCKAYNLDGVNYDDEYSNSPDLSNPSLTNPSTAAAARLCYETKQAMPDKLVTVFDWGQMYGVATVDGVDAKEWIDIVVANYGSAAYPIGQMTKKQCSGIS…	Mucosal glycan foraging enhances fitness and transmission of a saccharolytic human gut bacterial symbiont	Martens EC, Chiang HC, Gordon JI	Cell host &amp; microbe, 4(5):447-57 (2008)
47	ZOBELLIA_210	Zobellia galactanivorans DsijT	63186	hypothetical lipoprotein	unk	4	GH5_4 CBM4 unk SusD SusC SusD SusC HTCS	GH5_4 CBM4 unk SusD SusC SusD SusC HTCS	susE	DUF1735 = unk	CBM4	GH5_4	beta-glucan	2	[(28-156)PF08522][(197-330)PF18620]	28-156	PF08522=DUF1735	197-330	PF18620=DUF5627			341	MNTRYFIGILSVLFLVSCSNTEPEFDDFDTQTVYFPYQTPARTLILGNYDQGINEEDNAYRFEITALMTGVYSNDEERKIYFEVDNSLLANVANVKPLPADYYTFESISPVTIASGDTKARIQVQLYDNFFNDTLSFGKVNTTNYVIPLRITQADNIDSVLSGRSFDNVTNPDRANAAHWDILPKDYTLFGIKYMNRFHGNYLRRGRDMITTGTPILGREYNAEFTIDDEIAFVETSGFNKVHLENIIGRGENSSPGNVALELSFDDDTCSISSYKDDPYNVSGTGKFVEGGDTWGGKPRDVIYLDYTYTDVDNSETHAVKDTLVIRDRTAVFEEFEIELK	Habitat and taxon as driving forces of carbohydrate catabolism in marine heterotrophic bacteria: example of the model algae-associated bacterium Zobellia galactanivorans DsijT	Barbeyron T, Thomas F, Barbe V, Teeling H, Schenowitz C, Dossat C, Goesmann A, Leblanc C, Oliver Gl÷ckner F, Czjzek M, Amann R, Michel G	Environmental microbiology, 18(12):4610-4627 (2016)
3	BACINT_04216	Bacteroides intestinalis DSM 17393	471870	hypothetical protein	unk	1	HTCS SusC ► SusD ► unk ► GH10|CBM4|CBM4 ► unk GH35 ► CE20 ► MFS ► GH10|GH43_12|CBM91 ► GH43_1 ► unk ► GH67 ► unk Pept_CD ► HTCS ► unk GH8 CE6|GH95 Est GH5_21 unk GH10|CBM unk SusD SusC SusD SusC unk ► CE20 GH115	HTCS SusC SusD unk GH10|CBM4|CBM4 unk GH35 CE20 MFS GH10|GH43_12|CBM91 GH43_1 unk GH67 unk Pept_CD HTCS unk GH8 CE6|GH95 Est GH5_21 unk GH10|CBM unk SusD SusC SusD SusC unk CE20 GH115	susE	DUF1735 = unk	GH10|CBM	unk	arabinoxylan	2	[(35-163)PF08522][(201-333)PF18620]	35-163	PF08522=DUF1735	201-333	PF18620=DUF5627			344	MKIAMRKSFLILAAMAGALFTACENGDWEFPDYKYSAVYFAYQSPIRTITIGEDESVDNSLDNEHKCQIMATVSGVYENKKDVEIGIRVDNTLCDGFMYEGTKGDILPLPASHYTLSDDKIVIKKGQILGGVTVNLTDAYFSDPKSAELNYVIPVVMTGVQNADTILQGKAQVADPHRLNKADWEVQPKDYTLYAVRYVSKYDSHYLRRGIDTYSGNKTGTEIRHNAYVEKDETVDGFSTLGLNKVQWARLAKDAAGKNIETNLILAFDENGNCTVSSNSEGVSASGSGKFVAKGDKNSWGGKDRDVLYLDYAMDYDGIHCVTKDTLVVHYRGVKAEWFNPVKK	Bacteroides intestinalis DSM 17393, a member of the human colonic microbiome, upregulates multiple endoxylanases during growth on xylan Xylan utilization in human gut commensal bacteria is orchestrated by unique modular organization of polysaccharide-degrading enzymes	Wang K, Pereira GV, Cavalcante JJ, Zhang M, Mackie R, Cann I Zhan …. Cann I, 2014	Scientific reports, 6:34360 (2016)
14	BF638R_3442	Bacteroides fragilis 638R	862962	hypothetical lipoprotein	unk	4	σ ► Anti-σ ► SusC ► SusD ► GH18 ► unk ► unk ►	σ Anti-σ SusC SusD GH18 unk unk	susF	GH18	DUF1735 = unk	unk	N-glycans	2	[(35-161)PF08522][(201-329)PF13385]	35-161	PF08522=DUF1735	201-329	PF13385=Lam_G_3			393	MKCNVSYKYLFIAIGILCPLFSACDYADGEGSGSENAVYMETPDNKGIVNFTLEPDGGITYLTPRLANISQSPVTIQVGYDKEALDKYNKDNGASYEPLPPSAFKLADAEGNELSASEGIRVPAGDFSAKIMVKVGQLNSKDFPANKKYAIPLSITGASNYSLIPSQRSAILLLNRSILSSVAKVSGGEGIRIKPVGMHTKAEWTIQMSAIYSSLTRSNLTTAYLSNGTGGEFYTRISSTAGIQVKNGRDGDDTWTQIPLQAGKWLHITYVHKDKKTTVYVNGKVQKVFENSAITFGENSMIVVGNSGYRNDYLREIRLWDKALTESEINDYLYLPMDPATPHLISYLPLSKEMETKDLKAPAGTENVTTKARIEYVENVKFPADELVIVNQE	Efficient utilization of complex N-linked glycans is a selective advantage for Bacteroides fragilis in extraintestinal infections	Cao Y, Rocha ER, Smith CJ	Proceedings of the National Academy of Sciences of the United States of America, (2014)
111	Bovatus_04265	Bacteroides ovatus ATCC 8483 (new assembly)	411476	endo-beta-N-acetylglucosaminidase F1 precursor	GH18	98	unk GH18 unk unk SusD SusC unk ► unk ► GH18 ► unk ► GH92 GH92 Anti-σ ECF-σ GH92	unk GH18 unk unk SusD SusC unk unk GH18 unk GH92 GH92 Anti-σ ECF-σ GH92	susG	unk	DUF1735 = unk	DUF1735 = GH18		2	[(54-161)PF08522][(195-318)PF00704]	54-161	PF08522=DUF1735	195-318	PF00704=GH18			474	MNMINNIKYAFLPVVMFTMATFTSCEEDIEIGNKIDESSYLASTQLSGLLLDENTNKNSSVIELRNNEYSTNVVFRLSKLPQKGVDVQIAVEESYAAIYNTIHETDFEVFPAANVKIANNGTFVLAPDDKVTPSVKVTLTAFDGMEEDKTYIVPLTVTSSTEGVTFTETSKHMVLLVQDYRNKPNTNKGEDAVQTVLYFEVNDTNPLNALEFLTESGKYFFDHIVLFAANINWDPEKQRVYLANNENVQFLLDNNDKYLQPLRKAGMKIIISILGNHDEAGVAQLSDMGAREFARELAAYCRAYNLDGVAFDDEYSNSPDLSNPWLASPSAYAGSRLMYECKAVMPEKIVSLYNLGNMYSSSLQVIDGIEPGQYCDYAVADYGGAAGPGTGMTLKQCAG…	Recognition and degradation of plant cell wall polysaccharides by two human gut symbionts	Martens EC, Lowe EC, Chiang H, Pudlo NA, Wu M, McNulty NP, Abbott DW, Henrissat B, Gilbert HJ, Bolam DN, Gordon JI	PLoS biology, 9(12):e1001221 (2011)
4	BcellWH2_00958	Bacteroides cellulosilyticus WH2 (new assembly)	1268240	hypothetical protein	unk	6	HTCS ► GH115 SusC ► SusD ► SusC ► SusD ► unk ► GH10 ► GH30_8 ►	HTCS GH115 SusC SusD SusC SusD unk GH10 GH30_8	susE	DUF1735 = unk	GH10	GH30_8		2	[(31-160)PF08522][(198-331)PF18620]	31-160	PF08522=DUF1735	198-331	PF18620=DUF5627			344	MKKKLAYIGLTSLLLSFTACESSDNEFSDFDYQTVYFANQYGLRTIELGEDEFLDNSLDNQHKVSIKAAWGGGYTNRKNVIIDTQVDESLCENLYFKGSNTPVTPMPTSYYTLAANQINIPKGEVIGGVEVQFTDAFFADKKTLDNYYVIPLKMTGVQGADSILQGKAVVANPMLTNSGDWSVQPKNFVLYAVKYVNPWHGEYLRRGVDQAVINGVSSQLVRHQQYVEKDEKVNITTESLKDNILSLSTKDAQGNLFNYNLSLTFTEDGNCTVGSTSDDLIISGTGKFVKKGEKNSLGGKDRNAIYLDYTIDFKTKNMQYATKDTLVLSSRAVQGGKSFEIEIR	Effects of diet on resource utilization by a model human gut microbiota containing Bacteroides cellulosilyticus WH2, a symbiont with an extensive glycobiome	McNulty NP, Wu M, Erickson AR, Pan C, Erickson BK, Martens EC, Pudlo NA, Muegge BD, Henrissat B, Hettich RL, Gordon JI	PLoS biology, 11(8):e1001637 (2013)
6	BcellWH2_02721	Bacteroides cellulosilyticus WH2 (new assembly)	1268240	hypothetical protein	unk	57	HTCS ► unk ► SusC ► SusD ► unk ► GH30_2 ►	HTCS unk SusC SusD unk GH30_2	susE	DUF1735 = unk	GH30_2	?		2	[(34-153)PF08522][(162-257)PF14274]	34-153	PF08522=DUF1735	162-257	PF14274=DUF4361			278	MKKHILFSLAIGSLFVLTGCENTNVWEEEQYIKQAYLVGIGEEGALVTRNVNYADESAETFVSVGTSGSLNPDGDIHCTLIEDPSGITSYNQKYKSSTEIQYQALPAANYNISSMNAVIRAGESYARIPVAIHPEGLHCDSLYALPLKMESCKEYPVAQAETVVLFAIKTYNNYSGYYNYIGTNNGASFSLIRNAVAVNKNTIRIYYTGTEELARAKDTGLTITVNEDNTLSLAGWKNLNVTEGSGSYDPQNKTFSFTCKVNGNEVEAYLISATASEE	Effects of diet on resource utilization by a model human gut microbiota containing Bacteroides cellulosilyticus WH2, a symbiont with an extensive glycobiome	McNulty NP, Wu M, Erickson AR, Pan C, Erickson BK, Martens EC, Pudlo NA, Muegge BD, Henrissat B, Hettich RL, Gordon JI	PLoS biology, 11(8):e1001637 (2013)
7	BcellWH2_02823	Bacteroides cellulosilyticus WH2 (new assembly)	1268240	hypothetical protein	unk	61	HTCS ► unk ► SusC ► SusD ► unk ► unk ► GH5_21|GH43_10|CBM91 ►	HTCS unk SusC SusD unk unk GH5_21|GH43_10|CBM91	susE	DUF1735 = unk	unk	GH5_21IGH43_10ICBM91		2	[(34-150)PF08522][(159-277)PF14274]	34-150	PF08522=DUF1735	159-277	PF14274=DUF4361			308	MKRIAFFSITLLLACMAGCDNKIPMEENLWPETVYLVGAKDKIINRDLNIGYEKDTIYASVAISGSLPTKEDITVTIEEFPSGIESYNQKELGSDDIKYRTLTNGIYSFPQENVVVKKGETYGTYPVHIDPSTLHIDSLYMMAFKLSGTSRFELAKEDTVVLIRLNLMNDYSGLYYMDGVIKPADNPKDSVIYKSPRTLQAVVDGNTVRMYHQKNEWSKGATDYRPDYCFNITVNPDNSVTLKSWDKFNLVSGGGKYYPEMEVYDLWYTFKEDGMLKKTRGFVYKERKNDDEVRKINDWMEENRKYDY	Effects of diet on resource utilization by a model human gut microbiota containing Bacteroides cellulosilyticus WH2, a symbiont with an extensive glycobiome	McNulty NP, Wu M, Erickson AR, Pan C, Erickson BK, Martens EC, Pudlo NA, Muegge BD, Henrissat B, Hettich RL, Gordon JI	PLoS biology, 11(8):e1001637 (2013)
9	BcellWH2_04262	Bacteroides cellulosilyticus WH2 (new assembly)	1268240	hypothetical protein	unk	101	GH92 ► ECF-σ ► Anti-σ ► GH92 ► SusC ► SusD ► unk ► GH18 ► GH97 ► GH92 ►	GH92 ECF-σ Anti-σ GH92 SusC SusD unk GH18 GH97 GH92	susE	DUF1735 = unk	GH18	GH97		2	[(29-145)PF08522][(175-332)PF13385]	29-145	PF08522=DUF1735	175-332	PF13385=Lam_G_3			388	MKLKNIYFISLALISGMFSGCADDTENFDNQLFMTSKTPTTFFVKAITQNATGEFSMSIPKPSEQDITFTIKADASLVSVYEDTYYVSDMEMLPEGHYSFSATEGKIAAGALKSTPITVSFTELGSLDLNKTYVLPVTVVDASINVLGSSNTSYYVFKGAALINKVANINKNNVYVDWVNPNVVQNMKTMTAEALIHPYSFDNQLNTLMGIEGQFLFRFGDSGVPSNQLQIATGKGNFTNSSMVAPLNAWTHVAVTYDSEAQTIRVYFNGKLVGDFTDATYGPVNWGIPHSDESDGKPRCFWIGYSYNNERFLDADISEVRIWNRVLTQDEINAENHFYAVSEDAQNLVAYWKFDDGADIIKDYSNSGNDATASAKLTWVDVELPAKK	Effects of diet on resource utilization by a model human gut microbiota containing Bacteroides cellulosilyticus WH2, a symbiont with an extensive glycobiome	McNulty NP, Wu M, Erickson AR, Pan C, Erickson BK, Martens EC, Pudlo NA, Muegge BD, Henrissat B, Hettich RL, Gordon JI	PLoS biology, 11(8):e1001637 (2013)
11	BcellWH2_04300	Bacteroides cellulosilyticus WH2 (new assembly)	1268240	hypothetical protein	unk	102	SusC ► SusD ► unk ► SusD ► unk ► GH10 ► GH10 ► GH5_21 ► Est ► CE6|GH95 ► GH8 ► HTCS	SusC SusD unk SusD unk GH10 GH10 GH5_21 Est CE6|GH95 GH8 HTCS	susE	DUF1735 = unk	GH10	GH10		2	[(33-159)PF08522][(197-329)PF18620]	33-159	PF08522=DUF1735	197-329	PF18620=DUF5627			340	MKKSFWIIAAMAGVLFTACENGDRDFPDFKYSAVYFAYQSPIRTITLGEDPSVDNSLDNEHKCQIMATIAGVYENKKNVEIGIRVDNSLCDGYTFESTKGDIMPLPTSHYTLSDDKIVIKKGQVLGGVTVNLTDAFFNDPKATELNYVIPVVMTGVQNADSILEGKPSVDTPDRVNKEDWEVQSKDYILYAVKYISKYDSHYLRRGVDTYTGNKTGTEVRHAANVEKDETIGGFSTLGLNKVQWERPTKDAAGKNVEANLILTFDESGNCVITSNTEGVEANGSGKFVAKGDKNSWGNKDRDVIYLDYTMDYAGIHCATKDTLVTHYRGVKAEWFTPVKK	Effects of diet on resource utilization by a model human gut microbiota containing Bacteroides cellulosilyticus WH2, a symbiont with an extensive glycobiome	McNulty NP, Wu M, Erickson AR, Pan C, Erickson BK, Martens EC, Pudlo NA, Muegge BD, Henrissat B, Hettich RL, Gordon JI	PLoS biology, 11(8):e1001637 (2013)
16	Btheta7330_00075	Bacteroides thetaiotaomicron 7330 (new assembly)	818	hypothetical protein	unk	3	HTCS unk ► unk ► SusC ► SusD ► unk ► GH30_4 ►	HTCS unk unk SusC SusD unk GH30_4	susE	DUF1735 = unk	GH30_4	?		2	[(31-152)PF08522][(164-286)PF14274]	31-152	PF08522=DUF1735	164-286	PF14274=DUF4361			295	MNINKILYPILLLLVVLSSCDYESPLDKEQYKKTLYLIGASSNLVTKELAYSSEVQEGFITVGVSGSLLIDGNVDVTLESHNSVIDWYNKKFKFLATDIKYQGLATSAFEVPSYTTTLKAGETYARVPFKVKTEGLECDSLYAITFKIASSSAGYEINQKDSALIVSFNLVNKYSGNYIFKALRHELDSNDEIVASTSITIVRTLKATEENAVRFYNEQQAETTANIKKHAVVLKVDAGNNVTISAWEDFDLIDGTCTYNQNSKVFNVDYKYTADGKTYQMVGTFTYQDEDAGSN	Genetic determinants of in vivo fitness and diet responsiveness in multiple human gut Bacteroides	Wu M, McNulty NP, Rodionov DA, Khoroshkin MS, Griffin NW, Cheng J, Latreille P, Kerstetter RA, Terrapon N, Henrissat B, Osterman AL, Gordon JI	Science (New York, N Y ), 350(6256):aac5992 (2015)
19	Btheta7330_00694	Bacteroides thetaiotaomicron 7330 (new assembly)	818	hypothetical protein	unk	18	unk SusD SusC SusC unk HTCS ►	unk SusD SusC SusC unk HTCS	susE	DUF1735 = unk	?	?		2	[(30-156)PF08522][(164-284)PF14274]	30-156	PF08522=DUF1735	164-284	PF14274=DUF4361			298	MRSIYKIVVCSLLTLSITSCEKDLLEKEQYQKEIYLIGAYNRVWTTEVSYSNEEVKTYFTVSSSGTLALDRDVNVKMKINEELVDIYNKKYWTVLNEDKYYKSLDTDLYSIPSLENTVIKHAEGISTEVPVLIKTASLKIDQSYVIPVEIESTTGYPVSTSGYKMLVLLKLKNEYSGSYQMSGHTTLEGETPKTIQKPKTIKPTGVNTVRLFYAMNNESDEKADIQTGTIELTITDQIVEGTNDVKKVSIKAWDAENGPAIIDSGESTYNTTAKKFSLKYTIGNTLYEEQLTKEKEIL	Genetic determinants of in vivo fitness and diet responsiveness in multiple human gut Bacteroides	Wu M, McNulty NP, Rodionov DA, Khoroshkin MS, Griffin NW, Cheng J, Latreille P, Kerstetter RA, Terrapon N, Henrissat B, Osterman AL, Gordon JI	Science (New York, N Y ), 350(6256):aac5992 (2015)
31	Btheta7330_03314	Bacteroides thetaiotaomicron 7330 (new assembly)	818	hypothetical protein	unk	54	unk ► SusC ► SusD ► unk ►	unk SusC SusD unk	susE	DUF1735 = unk	unk	?		2	[(33-158)PF08522][(168-309)PF14274]	33-158	PF08522=DUF1735	168-309	PF14274=DUF4361			317	MKTYKISILSLLLALLFLAGCSDRKKFFEDERYEKMVYIVSDNNNIHNLVYDLDGKDGNIRNLSIACSGTNPTEEPVTISLTEDTVLLDEYNYTNFIEDYSRYALKMDPKDYAIESSTVTYPTGEPYTLVPIKIDISVIESLDPDKIYFIPIAIADATPYPIVKKKGNALLQIQKKNKYTSSAEPASYNASGYEGSGYFVITKTMVPLTKNRVRINIGTKRLPAEPENQPDFIKKNTIVIEVADDNSLTVEPYDPEEMEVETVDVKVAHPGDNAYALYNNRLDPTTTTFCVCYKYRLKTGSWTEVREAIRLPVIVIE	Genetic determinants of in vivo fitness and diet responsiveness in multiple human gut Bacteroides	Wu M, McNulty NP, Rodionov DA, Khoroshkin MS, Griffin NW, Cheng J, Latreille P, Kerstetter RA, Terrapon N, Henrissat B, Osterman AL, Gordon JI	Science (New York, N Y ), 350(6256):aac5992 (2015)
34	Btheta7330_03806	Bacteroides thetaiotaomicron 7330 (new assembly)	818	hypothetical protein	unk	60	unk ► SusC ► SusD ► unk ► unk ►	unk SusC SusD unk unk	susE	DUF1735 = unk	unk	?		2	[(50-152)PF08522][(162-329)PF14274]	50-152	PF08522=DUF1735	162-329	PF14274=DUF4361			339	MKKKFNIMLCTLIGVLSACNEYDFDQEQYRNEVGLLSNSSLIYDRQVANVGQEKDTIYLVATVSGSQISPNTHHVALLESDSLLKAYNKSNFDIEKEKFAKLLPDECYDFPNKELDIQAGTSKVMFPIYLKNLERISPDSIYFLDYKIDPEKTPNYNPDKSHVLLRIYKENYYATTKTSTYYNYTSSTIVIPNPSGSPEVRRPTNANQVFPIGANSVRMMAGDEDLGDYKTARSRIVSKSIILEIGEQQPENPQARELTIRAHDRVNDVEVDPVDVVQLTPIDDYDNTFLLNAIRTPDGRATYYKEFRLHYKYRLESTAPYREVKAKLRYEFNPRVDNL	Genetic determinants of in vivo fitness and diet responsiveness in multiple human gut Bacteroides	Wu M, McNulty NP, Rodionov DA, Khoroshkin MS, Griffin NW, Cheng J, Latreille P, Kerstetter RA, Terrapon N, Henrissat B, Osterman AL, Gordon JI	Science (New York, N Y ), 350(6256):aac5992 (2015)
22	Btheta7330_01946	Bacteroides thetaiotaomicron 7330 (new assembly)	818	hypothetical protein	unk	35	GH18 GH18 unk unk SusD SusC Anti-σ ECF-σ	GH18 GH18 unk unk SusD SusC Anti-σ ECF-σ	susF	unk	DUF1735 = unk	GH18		2	[(20-138)PF08522][(193-353)PF13385]	20-138	PF08522=DUF1735	193-353	PF13385=Lam_G_3			429	MLLLAVTACDNADYSKSAPFDNGVYLSVAESKTSETMTFNKTIIQREKSFTARLAYPAGTDVTVNVAVDPSQVEAYNSRNNTSYDILPTKHYRLESNEMTIRAGKINSAPLHIYFENLTELEIDKAYLCPVSLNSAQGVGLLDGSTTYWYIVKRSSAITTAVDLRYCYVEVPGFYVPKWGTEPAGNAAHLNNLKAVTFEIITRITNFDEANTDISSLMGIEQYFCFRAGDAGFPRQQLQIQTPAGKFPEANKAKLLKENEWYHLALTYDIATKTIIFYVNGKEQSRSTNYGNSEFSEIKLANRKQESFPGASDGDWLFYIGRSYNDRWLIDRQLNGNVCEARIWDVARTQEEIWKNMYDIEDPENEAHLAAYWKFNEGSGNDIKDYSKYHNDAHIVRYW…	Genetic determinants of in vivo fitness and diet responsiveness in multiple human gut Bacteroides	Wu M, McNulty NP, Rodionov DA, Khoroshkin MS, Griffin NW, Cheng J, Latreille P, Kerstetter RA, Terrapon N, Henrissat B, Osterman AL, Gordon JI	Science (New York, N Y ), 350(6256):aac5992 (2015)
24	Btheta7330_02650	Bacteroides thetaiotaomicron 7330 (new assembly)	818	hypothetical protein	unk	39	GH130 MFS GH163 unk unk GH18 SusD SusC	GH130 MFS GH163 unk unk GH18 SusD SusC	susG	GH18	unk	DUF1735 = unk		1	[(1-75)PF16390][(216-299)PF08522]	1-75	PF08522=DUF1735					449	MKALFKYILYSTFFAMSLPLVTACDDDEATDPYDINYVYIYKPSETNATLEYKGDGTFLKEIATEHILSPVRCTKPAPQDLTIQLAIDRSLVDAYNSEYGTSYVALQNAELENATLYIKQGEYISVDTLKVHYTNMEEFKNGSENYILPIAITSINGTGVSASESNSKIFLTFESTYKPNHVTLTSSKEYLLEYQYSQGFTNLSSEWKLDGILKSAWAADGDTKVTLAINPALVGTYNALHGTDYSLLTSASLKQSTIMIKQGKTTPEESVALSFSDDMASVQLGTNYVIPVTITNVDGVGADIGENKVIYIVYKTALVGFLSCVDKPVGSVINDHSGWSFTLNGQSSDLYDYVPDGSILDIDLGKQENIKTIALHFYEWFYSSESASIAISNDGEKYE…	Genetic determinants of in vivo fitness and diet responsiveness in multiple human gut Bacteroides	Wu M, McNulty NP, Rodionov DA, Khoroshkin MS, Griffin NW, Cheng J, Latreille P, Kerstetter RA, Terrapon N, Henrissat B, Osterman AL, Gordon JI	Science (New York, N Y ), 350(6256):aac5992 (2015)
25	Btheta7330_02651	Bacteroides thetaiotaomicron 7330 (new assembly)	818	hypothetical protein	unk	39	GH130 MFS GH163 unk unk GH18 SusD SusC	GH130 MFS GH163 unk unk GH18 SusD SusC	susF	unk	DUF1735 = unk	GH18		2	[(31-145)PF08522][(190-341)PF13385]	31-145	PF08522=DUF1735	190-341	PF13385=Lam_G_3			404	MKRISLLKIMAFGVLALVHTACENAKYDVIDNLVYINEASTSKTKELTLTEGTTRTSLTVRLVNIINQTIKANLFIDESVLDAYNKKNETNYKMPPKEYISFPESVTIEAGSVSADPVNVDIKSFEAEGGAQYAIPISIKNVEGGIEKSESSSSFLLVLVKPLKQAVPKLTWYNGMHAAPEGAWGLALPNYTLEWWSKVTSKSGNGGYTKNNQAIINSGGSGTELYIRFGDLIYSENGSYKNNFLQVKTMGSQFDTGDPTKGKGLEAQKWYHFAVSYDAASGTTLLYQNGTVVASLSSSIGQPMNIDQFQMISSGEEYFPDFCEMCQVRFWKVTRTVNQIKKSMYTEVDYTDKNLLLYLPMNEGEGATILHDVTGNGHDVEIGNSNLGNENRQKVTWET…	Genetic determinants of in vivo fitness and diet responsiveness in multiple human gut Bacteroides	Wu M, McNulty NP, Rodionov DA, Khoroshkin MS, Griffin NW, Cheng J, Latreille P, Kerstetter RA, Terrapon N, Henrissat B, Osterman AL, Gordon JI	Science (New York, N Y ), 350(6256):aac5992 (2015)
26	Btheta7330_02660	Bacteroides thetaiotaomicron 7330 (new assembly)	818	hypothetical protein	unk	40	SusC ► SusD ► GH18 ► unk ► SusC ► SusD ► GH18 ► unk ► unk ► GH20 ► Anti-σ ECF-σ ►	SusC SusD GH18 unk SusC SusD GH18 unk unk GH20 Anti-σ ECF-σ	susF	GH18	DUF1735 = unk	SusC		2	[(33-141)PF08522][(185-322)PF13385]	33-141	PF08522=DUF1735	185-322	PF13385=Lam_G_3			393	MKKNIYLAVLLFLTGCQNELYKNPLDDFQSEQGVYIANNSVLQSFVEEGKDVEIKGLQVALAVQDTKEIKVTLEAGNQAQLDAYNAKNGTNYIVLPKEMYEISQKITFMPLYAMMDVPISLKNVKFSLEGNYALPIRITGGDVNIIRGQEETLLVLEQRVNTKALRISTSGSGSGSEDDKMFPNDFKVDQWTMEVMVNRASYKSNNRSICGTKLVANAGPMDEIYTRFGDVTINPNQLQIKTGSSQIDVPADKFSAQPDTWYMLAFVYDGQKNYVYVNGVLVADREIRTGPYGLIGFWIGGSNELIREVRFWKTARTSQEIASNIWKMVNPDDDNLLLYYPLNGKKRDSATGEITEDETLLWDWSKNGKNLPKPSSYSFDDNKGNGFIFPPQE	Genetic determinants of in vivo fitness and diet responsiveness in multiple human gut Bacteroides	Wu M, McNulty NP, Rodionov DA, Khoroshkin MS, Griffin NW, Cheng J, Latreille P, Kerstetter RA, Terrapon N, Henrissat B, Osterman AL, Gordon JI	Science (New York, N Y ), 350(6256):aac5992 (2015)
27	Btheta7330_02664	Bacteroides thetaiotaomicron 7330 (new assembly)	818	hypothetical protein	unk	40	SusC ► SusD ► GH18 ► unk ► SusC ► SusD ► GH18 ► unk ► unk ► GH20 ► Anti-σ ECF-σ ►	SusC SusD GH18 unk SusC SusD GH18 unk unk GH20 Anti-σ ECF-σ	susF	GH18	DUF1735 = unk	unk		2	[(34-151)PF08522][(194-334)PF13385]	34-151	PF08522=DUF1735	194-334	PF13385=Lam_G_3			393	MKQIKNIRNFLLISLIAGGTWIGCDDANYSTLDTHVFFEEALTATSTKVTVMGSGETNVTLNAHISNTQQKDNSYSLAIDQAALDAYNKANGTNYIALPETHYTLPDNITIKAGAYNADPISIHIKAFSEEMNASGESYALPVRLVAKQGSIDVMPVTGSLVILANSIMEFSAPQFVGSTELVAQKFSEAPETYNEFTVEVRFQVSNTANRNRAVFSTSGSDGKSLLLRFEDPQSDNSDHKAHSLVQIQTHETYLNPTYSFEPNKWQHLAVTYNGSKYRIYINGKDGGSKDVAGGPCIFGNMSWFSGGSWWSGCKILVSEARIWSVCRSEIQIQNNMTITSPKSPGLEAYWRFNEGKGNVFEDATGKGHTITTTVTPVWIDKILSTDEATPWK	Genetic determinants of in vivo fitness and diet responsiveness in multiple human gut Bacteroides	Wu M, McNulty NP, Rodionov DA, Khoroshkin MS, Griffin NW, Cheng J, Latreille P, Kerstetter RA, Terrapon N, Henrissat B, Osterman AL, Gordon JI	Science (New York, N Y ), 350(6256):aac5992 (2015)
30	Btheta7330_03277	Bacteroides thetaiotaomicron 7330 (new assembly)	818	hypothetical protein	unk	52	GH29 unk unk unk GH18 SusD SusC Anti-σ ECF-σ ►	GH29 unk unk unk GH18 SusD SusC Anti-σ ECF-σ	susF	GH18	DUF1735 = unk	unk		2	[(34-147)PF08522][(194-327)PF13385]	34-147	PF08522=DUF1735	194-327	PF13385=Lam_G_3			402	MKTYIFKHSLLGVILGLSILGCTEGDKFDYNKNMAFITGTETTPVTKFVVEDTPSSYAVTASTTDKVDKDVNVKFAIDRSLVETYNNEHNTKYYAIPEGAVTLEDADAVIQTGKAFSTPATVKVISTEDFAEGRVYVVPVTMVEVDGLEILKPSKTIFLQISRVIHFTSLNISNTNLYSNFIFSDDKKQELSNFTYEIKCYSQEWHRIARLCSFTSADEQRSSMLRFGENGLDINALQWVSPSGSIVSSTRFSTDRWYMISLTYDGSKLTMYVDGVKDAQGDGDGKPVDFQRFELGMSWTGYRGSQYFRGRIAEVRVWNRALSTGELQMNLCGVDSQSEGLVAYWKMNEGEGHIFKDATGHGYDMDWTNTAREINEGAGLTYNLNYSSAIAWDSDDNNR…	Genetic determinants of in vivo fitness and diet responsiveness in multiple human gut Bacteroides	Wu M, McNulty NP, Rodionov DA, Khoroshkin MS, Griffin NW, Cheng J, Latreille P, Kerstetter RA, Terrapon N, Henrissat B, Osterman AL, Gordon JI	Science (New York, N Y ), 350(6256):aac5992 (2015)
35	Btheta7330_03834	Bacteroides thetaiotaomicron 7330 (new assembly)	818	hypothetical protein	unk	61	Pept_MA unk unk unk SusD SusC unk	Pept_MA unk unk unk SusD SusC unk	susE	DUF1735 = unk	unk	unk		2	[(53-152)PF08522][(161-320)PF14274]	53-152	PF08522=DUF1735	161-320	PF14274=DUF4361			331	MKKIVTIILCSALVVISGCDNYDFAQEQFRKEVNLLSNSSLVYDRQVAELQQGGDTLFVVASLSGSQASDESFTVALQNSDTLLRAYNKSNFDINKARFAKYLPEECYEFPTMEMTIPAGSSKAMFPVYLKNLDKISPDSIYFLEYKIDSLKTPDCNPKKRHVLLRIHKENYYASTQTATYYNYTSSTIIIPNTDGTSEVRRPTNSNRVFPVSENSVRLMAGDESFSDYTTALDIINKGSIILEMGEQLPENPLAKELTILPYKDIDVMQLTPIGEYDNTYLLNVIRTPDGRATYYKEFRLHYKYRLQPTDRYREVNAKLRYQFNPRVENL	Genetic determinants of in vivo fitness and diet responsiveness in multiple human gut Bacteroides	Wu M, McNulty NP, Rodionov DA, Khoroshkin MS, Griffin NW, Cheng J, Latreille P, Kerstetter RA, Terrapon N, Henrissat B, Osterman AL, Gordon JI	Science (New York, N Y ), 350(6256):aac5992 (2015)
33	Btheta7330_03690	Bacteroides thetaiotaomicron 7330 (new assembly)	818	hypothetical protein	unk	58	unk GH18 SusD SusC unk Anti-σ ECF-σ	unk GH18 SusD SusC unk Anti-σ ECF-σ	susF	GH18	DUF1735 = unk	?		2	[(34-143)PF08522][(179-319)PF13385]	34-143	PF08522=DUF1735	179-319	PF13385=Lam_G_3			391	MKRIKILYAGALVALSFSSVGCNDSESDLLEPKLYFESNVIRVEVEADTYECELVSRLSTMVKSNVNVNYQVGGQDLVDDYNHKHGTTGQLLATDNYEMTGTSSTIKAGELYADPCGLSVKNITKGEDGVTYILPVIVNSTDIEKISSSSVTYIVVRKPIIIDKVYRINPGWLDVRLPTAYKTMGSVTYEALVYAERWKNLGTIMGNEGTLIMRTGDLNHPDNELQMAGSVALQMPDVSIFLLNQWYHVAFTYDASAGMSTLYLNGEKIAEKTVGSLTFDLNERFCIGYAYDYDRYRKWNGFMSEVRLWSVARTANQIRENMMFVDSGSDGLVGYWKLNGEDIEQRDGVWYVLDQSPNHNDATSNNGLRGETGGSQSFVEPTVVDMRVRLE	Genetic determinants of in vivo fitness and diet responsiveness in multiple human gut Bacteroides	Wu M, McNulty NP, Rodionov DA, Khoroshkin MS, Griffin NW, Cheng J, Latreille P, Kerstetter RA, Terrapon N, Henrissat B, Osterman AL, Gordon JI	Science (New York, N Y ), 350(6256):aac5992 (2015)
37	Btheta7330_04142	Bacteroides thetaiotaomicron 7330 (new assembly)	818	hypothetical protein	unk	66	Est GH43_8 GH130 GH92 GH92 CE20 SusC SusD SusC unk unk unk SusD unk unk SusD SusC unk unk Est Est GH78 Est GH2|CBM32 GH92 GH38 unk ECF-σ SusR	Est GH43_8 GH130 GH92 GH92 CE20 SusC SusD SusC unk unk unk SusD unk unk SusD SusC unk unk Est Est GH78 Est GH2|CBM32 GH92 GH38 unk ECF-σ SusR	susE	DUF1735 = unk	unk	SusD		2	[(35-160)PF08522][(166-332)PF14274]	35-160	PF08522=DUF1735	166-332	PF14274=DUF4361			342	MKYRNFTNKLMLMVGVTATAVLTSCEQEFYQDEQYRKEIYIVSGEDNIFQREFAFGGEEIGYLSVYASGTTPIEKEVMVELERNETVLSDYNQKRYGDNYKNYVLELPDTHYKVDDWSINLYPNANSSYSLFPIKVNIDGLEPEDNYFLPLRIASVSDYMISSARRNVLMQILMKNDYATTKEKSYYTMNGTRLRVAKDTWEPLDKKNNAPDYKPINATKLVAPVTEYGIRILTGSTLTSDRKELRKQGIVVTVHPEEMIDVLVIGSNGLPTGEYIQCQKVTLDKWYNVNSGITVLNIEDTPSYYNPEKKEFTLNYRYNYNSNDWYEMKEVMSPVAIANENN	Genetic determinants of in vivo fitness and diet responsiveness in multiple human gut Bacteroides	Wu M, McNulty NP, Rodionov DA, Khoroshkin MS, Griffin NW, Cheng J, Latreille P, Kerstetter RA, Terrapon N, Henrissat B, Osterman AL, Gordon JI	Science (New York, N Y ), 350(6256):aac5992 (2015)
41	Btheta7330_04392	Bacteroides thetaiotaomicron 7330 (new assembly)	818	hypothetical protein	unk	71	unk ► unk ► SusC ► SusD ► unk ►	unk unk SusC SusD unk	susE	DUF1735 = unk	?	?		2	[(30-154)PF08522][(163-294)PF14274]	30-154	PF08522=DUF1735	163-294	PF14274=DUF4361			300	MKRDFITILALMTALSSCNDDALFEKEMYKNVVALISSDYYNTFEEVVTLSPTGEEATGYIAACTGGTHAPKQDMVIGLEEDLTSLEFYNRSLYDVDEACYAKFLSSDKYEIVDYKIQINAGERTGRTMIKIRPEGLSPDSTYFVGLKATDISGVEINESKNTILYQILIKNDYATQGENVYYSMTGLADGMATAGNKKMFPLTHNSVRMIAGTESFESNVDHINKTAIILQVEENNHVTIKPYKDIEVTQIDGDSKYPNTFKVEESFGHTYNVFLLSYRYTKDGKSKVMQEELRLEINN	Genetic determinants of in vivo fitness and diet responsiveness in multiple human gut Bacteroides	Wu M, McNulty NP, Rodionov DA, Khoroshkin MS, Griffin NW, Cheng J, Latreille P, Kerstetter RA, Terrapon N, Henrissat B, Osterman AL, Gordon JI	Science (New York, N Y ), 350(6256):aac5992 (2015)
42	Btheta7330_04497	Bacteroides thetaiotaomicron 7330 (new assembly)	818	hypothetical protein	unk	73	unk ► GH76 unk ► GH76 unk unk SusD SusC unk HTCS GH92 ► unk ► GH76 ► GH125 ► GH130 ► unk ► unk ► unk ► GT32 ► GT32 ► unk GH38 ► GH92	unk GH76 unk GH76 unk unk SusD SusC unk HTCS GH92 unk GH76 GH125 GH130 unk unk unk GT32 GT32 unk GH38 GH92	susE	DUF1735 = unk	unk	GH76		2	[(35-159)PF08522][(167-304)PF14274]	35-159	PF08522=DUF1735	167-304	PF14274=DUF4361			322	MKKIISIYGIMGSLLIAMLPGVSSCDKLEDELFKKNTYIIHNGWQDYSLEVADDNTTVLPVYFGVNGTSGNDKEIHITMEVDPDTLDAYNKDKYKSQTDLYYKILPEGTYTFDADSWNIKSGELNAAAYIHIDLNKIREVGNLYNDYVLPLRITSSTGEEMGANKYTKVLAHIGFKNDYSGIYSGKGVVTQQGTTYTTETTSTQLYAINNNTCYMFVGEKTRSNTTDYLNYVVEIERDDFGDITLTSHVDGLKFKPYSAKLSRKYTYNYTDQRYYTEITTIELAYEYQDSAQGESLMMSFEGTFSMSRDVLRVDYPNVDVEE	Genetic determinants of in vivo fitness and diet responsiveness in multiple human gut Bacteroides	Wu M, McNulty NP, Rodionov DA, Khoroshkin MS, Griffin NW, Cheng J, Latreille P, Kerstetter RA, Terrapon N, Henrissat B, Osterman AL, Gordon JI	Science (New York, N Y ), 350(6256):aac5992 (2015)
40	Btheta7330_04271	Bacteroides thetaiotaomicron 7330 (new assembly)	818	hypothetical protein	unk	68	ECF-σ ► Anti-σ ► GH92 ► unk GH92 ► unk ► unk GH18 unk unk SusD SusC	ECF-σ Anti-σ GH92 unk GH92 unk unk GH18 unk unk SusD SusC	susF	unk	DUF1735 = unk	GH18		2	[(32-148)PF08522][(188-330)PF13385]	32-148	PF08522=DUF1735	188-330	PF13385=Lam_G_3			384	MKLYKYCFALLALTTVTVSGCKNEDINEEHHYDNKLYVSSAPVCDDLLIKPSMSEATREISYRIASPAEQDIQISFDAAPAMTAAYNLIYNDNATALDSYFYNIPTKTATIKAGDISSDNIVIDFKNTNELDKSKRYVLPVTILDASNIDVLESARTAYFIFKGAALINVVANIKEIYFPINWKSSVNSLSTVTIEALIRSEDWVAGRDNALSSVFGIEGKFLVRIGDADRPRDQVQVVAPGGNFPGPNVVPGLPVNEWVHIAIVYDNTTKERIYYKDGVAVYKDEAASGNVSLSSGCYIGRAWDDTRWLPGDISEVRVWSVQRTAEQIATNPYEVDPASEGLVAYWKFNEGAGNIITDQTGHGNDITGSGDPTWVKVEIPKIN	Genetic determinants of in vivo fitness and diet responsiveness in multiple human gut Bacteroides	Wu M, McNulty NP, Rodionov DA, Khoroshkin MS, Griffin NW, Cheng J, Latreille P, Kerstetter RA, Terrapon N, Henrissat B, Osterman AL, Gordon JI	Science (New York, N Y ), 350(6256):aac5992 (2015)
44	Btheta7330_04613	Bacteroides thetaiotaomicron 7330 (new assembly)	818	hypothetical protein	unk	76	GH105 PL42 GH43_24 GH16_3|GH43_24 unk SusD SusC unk HTCS GH154 unk GH43_34 ► GH127 ►	GH105 PL42 GH43_24 GH16_3|GH43_24 unk SusD SusC unk HTCS GH154 unk GH43_34 GH127	susE	DUF1735 = unk	GH16_3|GH43_24	GH43_24		2	[(32-153)PF08522][(161-294)PF14274]	32-153	PF08522=DUF1735	161-294	PF14274=DUF4361			295	MKLIRTIYTLGLLVGLFASCSKESPLDGEQYYKQVYIVGAYEVVQQFDVAYGDGPQNAYVAVATGGSQNIDRNVEVVLTHNDATIEWYNNKYMLDAPLKYQKLGDQFCSFPSMSTTIKAGDVYSRLPFTVETSGLDCDKLYALTFKIESVSDYVKQPKDTVLIMNLNLTNDFSGIYQMVAIRYTLTDNDEELTPSSVNMQRTLKAVNKNQARFFNVTQNSDLSPTGNITSEDYFNSIDNNGVTFTRQPDGTFTVAGWKNLPVSNGTVSFEDGTFTFCYDYESGGKRYRLRGTMTK	Genetic determinants of in vivo fitness and diet responsiveness in multiple human gut Bacteroides	Wu M, McNulty NP, Rodionov DA, Khoroshkin MS, Griffin NW, Cheng J, Latreille P, Kerstetter RA, Terrapon N, Henrissat B, Osterman AL, Gordon JI	Science (New York, N Y ), 350(6256):aac5992 (2015)
58	BT2395	Bacteroides thetaiotaomicron VPI-5482	226186	hypothetical protein	unk	32	HTCS unk ► SusC ► SusD ► unk ►	HTCS unk SusC SusD unk	susE	DUF1735 = unk	?	?	probable mucin O-glycans (adult and suckling mouse, N-acetyllactosamine)	2	[(30-156)PF08522][(164-284)PF14274]	30-156	PF08522=DUF1735	164-284	PF14274=DUF4361			298	MRSIYKIVVCSLLTLSITSCEKDLLEKEQYQKEIYLIGAYNRVWTTEVSYSNEEVKTYFTVSSSGTLALDRDVNVKMKINEELVDIYNKKYWTVLNEDKYYKSLDTDLYSIPSLENTVIKHAEGISAEVPVLIKTASLKIDQSYVIPVEIESTTGYPISESGYKMLILLKLKNDYSGSYQMSGHTTLEGETPKTIQKPKTIKPTGVNTVRLFYAMNNESDEKADIQTGTIELTITDQIVEGTNDVKKVLIKAWDAENGPVIIDSGESTYNTTAKKFSLKYTIGNTLYEEQLTKEKEVL	Mucosal glycan foraging enhances fitness and transmission of a saccharolytic human gut bacterial symbiont	Martens EC, Chiang HC, Gordon JI	Cell host &amp; microbe, 4(5):447-57 (2008)
43	Btheta7330_04535	Bacteroides thetaiotaomicron 7330 (new assembly)	818	hypothetical protein	unk	74	unk GH18 SusD SusC Anti-σ ECF-σ	unk GH18 SusD SusC Anti-σ ECF-σ	susF	GH18	DUF1735 = unk	?		3	[(31-150)PF08522][(187-339)PF13385][(351-390)PF16356]	31-150	PF08522=DUF1735	187-339	PF08522=DUF1735	187-339	PF16356=DUF4983	396	MKMIKFSRYVVLGAALAVVTGCNDAKLSTIDNGVYIAEAAPSNTFSQQIEAQLVDEGDVIKTLTVRLVRAIDQDVTVTLDIDQQLIDEYNQQHEASYELLPEEFRSFERTVTIPAGEVSAPVINLTIKPFTTPNNEAYAIPVRITSVAGPIGLVGNANHILYLLTSPNKQKAVVLKSANKTSLNFKNEIPVTQWTIEYWIKFDNTTGRPTGDWVGPANIAFRRLIFADNSAPISFNGVLLRYWADGAKKIAPCLQCQLDGNYFDSEEFWYPDIWYHIAYTYDGSTISLYKDGTLNNSKADSRDFTFNNISLAQSFGWNMQVELAQIRLWSKCLTENAIQEGMSRQISGDSDGLIGYWKCDEGKGNVLKDNSPNGNDITLTGIPAWSEQYNFYHPND	Genetic determinants of in vivo fitness and diet responsiveness in multiple human gut Bacteroides	Wu M, McNulty NP, Rodionov DA, Khoroshkin MS, Griffin NW, Cheng J, Latreille P, Kerstetter RA, Terrapon N, Henrissat B, Osterman AL, Gordon JI	Science (New York, N Y ), 350(6256):aac5992 (2015)
59	BT2533	Bacteroides thetaiotaomicron VPI-5482	226186	hypothetical protein	unk	34	unk ► unk ► SusC ► SusD ► unk ►	unk unk SusC SusD unk	susE	DUF1735 = unk	?	?		2	[(30-154)PF08522][(163-294)PF14274]	30-154	PF08522=DUF1735	163-294	PF14274=DUF4361			300	MKRDFITILALMTALSSCNDDALFEKEMYKNVVALISSDYYNTFEEVVTLSPTGEEATGYIAACTGGTHAPKQNMVIGLEEDLTSLEFYNRSLYDVDEACYAKFLSSDKYEIVDYKIQINAGERTGRTMIKIRPEGLSPDSTYFVGLKATDISGVEINESKNTILYQILIKNDYATQGENVYYSMTGLADGMATAGNKKMFPLTHNSVRVIAGTESFESNVDHINKTAIILQVEENNHVTIKPYKDIEVTQIDGDSKYPNTFKVEESFGHTYNVFLLSYRYTKDGKSKVMQEELRLEINN	Mucosal glycan foraging enhances fitness and transmission of a saccharolytic human gut bacterial symbiont	Martens EC, Chiang HC, Gordon JI	Cell host &amp; microbe, 4(5):447-57 (2008)
45	Btheta7330_04743	Bacteroides thetaiotaomicron 7330 (new assembly)	818	hypothetical protein	unk	80	ECF-σ ► Anti-σ ► SusC ► SusD ► GH18 ► unk ► unk ►	ECF-σ Anti-σ SusC SusD GH18 unk unk	susF	GH18	DUF1735 = unk	unk		2	[(29-156)PF08522][(209-328)PF13385]	29-156	PF08522=DUF1735	209-328	PF13385=Lam_G_3			399	MKKHIALLFLSLGFFTACDMVNGEGEGADNAVYMGNTNSSGVISMVVSNDKGGSSVITPRLANITDQPVEITVEVDKQLLEEYNTKAGLTLEPMAIEDFIFITKDKKETHGKAVVTIEPGQYNASVEIKIPQIDETKYPYSKRFAIPVSITSSSKYKILSSPDFTIIRLSRELVTSVGQFSRAGSIALVPNAELRKPMDNWTMQVSMLYPRMTNSNQTVMSIQSGTGDFYTRITNDKGIQIKNGRDGDDTWTNKPLSNGKWLNISLVHRNASSISVYVNGELQKTFETSPIYFSDMKKCCLFIGNTQYTNVYIREARMWNRALTDGEIIDKEYLPQDPTDPNLIMYMPFNTVENNEMKELTGNWEISDFRTLGIWDEDPPQISYVENVQFPAEDLIIVE	Genetic determinants of in vivo fitness and diet responsiveness in multiple human gut Bacteroides	Wu M, McNulty NP, Rodionov DA, Khoroshkin MS, Griffin NW, Cheng J, Latreille P, Kerstetter RA, Terrapon N, Henrissat B, Osterman AL, Gordon JI	Science (New York, N Y ), 350(6256):aac5992 (2015)
46	Btheta7330_04744	Bacteroides thetaiotaomicron 7330 (new assembly)	818	hypothetical protein	unk	80	ECF-σ ► Anti-σ ► SusC ► SusD ► GH18 ► unk ► unk ►	ECF-σ Anti-σ SusC SusD GH18 unk unk	susG	GH18	unk	DUF1735 = unk		1	[(59-162)PF08522]	59-162	PF08522=DUF1735					326	MKKIIQLLYILFAVAAFSACSDDNQGEVVSQDLSYQLDANYVFVDIPEKFLFDPSNILYLEGKTVMKLNAKSDGKQTTITEGTEFTFNVKLKKALNQNVKVRLKKNLDLLEGHTLTEFPDEAFELNDAIITAGSREGTITLNITNPDILNKLPGYVLPLRLEFVDAVSGVKISKQSYNVLIEINLKLEKDNIDPSNDEITGEYFNNNVVFESNKSDGLEFLYDGKNSGNTWYPNKNTFLTMTFPELTRILGVRINFDTGYYSLGSLNVYADEGNGFISYGKLTRNANGTIYLKFKEPADIRALKFDGMLTTSGGTGPDIYEITFIK	Genetic determinants of in vivo fitness and diet responsiveness in multiple human gut Bacteroides	Wu M, McNulty NP, Rodionov DA, Khoroshkin MS, Griffin NW, Cheng J, Latreille P, Kerstetter RA, Terrapon N, Henrissat B, Osterman AL, Gordon JI	Science (New York, N Y ), 350(6256):aac5992 (2015)
60	BT2624	Bacteroides thetaiotaomicron VPI-5482	226186	hypothetical protein	unk	90	GH97 Est GH67 GH76 unk SusD SusC unk HTCS GH92 ► unk ► GH76 ► GH125 ►	GH97 Est GH67 GH76 unk SusD SusC unk HTCS GH92 unk GH76 GH125	susE	DUF1735 = unk	GH76	GH67	yeast alpha-mannan (1/3)	2	[(31-159)PF08522][(166-311)PF14274]	31-159	PF08522=DUF1735	166-311	PF14274=DUF4361			321	MKKYIKVMMAFVLGLLMIGCDEDAMFREELYDKYIYIVSNEEQIHNLLFSLNKDKDMGTVSVACSGTQKIDNDVQVTLEKDKDILGKYNYSNFDINEEKYAKELKNDSYEMPQMNVLLRHDDIDPYATLPIVIKQEALSSLSPDSTYFIPLRIKDVSGFQIKEEKRNVLCRIYTYNEYANTKEATQYTMKGYRIIGDNSSSISGYKNVHPINANSVRMFVANTKFEANEKIIAKNAVTVEVQKDNSIKMYPYIRDTKTLEVHLMTPPNDSEEDFIYQNVYEKKNERFLLYYKYRTRDNENSWWSEWIVVKEATKRLNMQTK	Mucosal glycan foraging enhances fitness and transmission of a saccharolytic human gut bacterial symbiont	Martens EC, Chiang HC, Gordon JI	Cell host &amp; microbe, 4(5):447-57 (2008)
51	BT1036	Bacteroides thetaiotaomicron VPI-5482	226186	hypothetical protein	unk	14	GH92 GH130 MFS GH163 unk unk GH18 SusD SusC Int SusC ► SusD ► GH18 ► unk ► SusC ► SusD ► GH18 ► unk ► unk ► GH20 ► Anti-σ ECF-σ ►	GH92 GH130 MFS GH163 unk unk GH18 SusD SusC Int SusC SusD GH18 unk SusC SusD GH18 unk unk GH20 Anti-σ ECF-σ	susG	GH18	unk	DUF1735 = unk	mucin O-glycans - complex N-glycan (3/5)	2	[(1-75)PF16390][(216-299)PF08522]	1-75	PF16390=DUF4999	16-299	PF08522=DUF1735			449	MKALFKYILYSTFFAMSLPLVTACDDDEATDPYDINYVYIYKPSETNATLEYKGDGTFLKEIATEHILSPVRCTKPAPQDLTIQLAIDRSLVDAYNSEYGTSYVALQNAELENATLYIKQGEYISVDTLKVHYTNMEEFKNGSENYILPIAITSINGTGVSASESNSKIFLTFESTYKPNHVTLTSSKEYLLEYQYSQGFTNLSSEWKLDGILKSAWAADGDTKVTLAINPALVGTYNALHGTDYSLLTSASLKQSTIMIKQGKTTPEESVALSFSDDMASVQLGTNYVIPVTITNVDGVGADIGENKVIYIVYKTALVGFLSCVDKPVGSVINDHSGWSFTLNGQSSDLYDYVPDGSILDIDLGKQENIKTIALHFYEWFYSSESASIAISNDGEKYE…	Mucosal glycan foraging enhances fitness and transmission of a saccharolytic human gut bacterial symbiont	Martens EC, Chiang HC, Gordon JI	Cell host &amp; microbe, 4(5):447-57 (2008)
52	BT1037	Bacteroides thetaiotaomicron VPI-5482	226186	hypothetical protein	unk	14	GH92 GH130 MFS GH163 unk unk GH18 SusD SusC Int SusC ► SusD ► GH18 ► unk ► SusC ► SusD ► GH18 ► unk ► unk ► GH20 ► Anti-σ ECF-σ ►	GH92 GH130 MFS GH163 unk unk GH18 SusD SusC Int SusC SusD GH18 unk SusC SusD GH18 unk unk GH20 Anti-σ ECF-σ	susF	GH18	DUF1735 = unk	unk	mucin O-glycans - complex N-glycan (3/5)	2	[(22-136)PF08522][(181-332)PF13385]	22-136	PF08522=DUF1735	181-332	PF13385=Lam_G_3			395	MAFGVLALVHTACENAKYDVIDNLVYINEASTSKTKELTLTEGTTRTSLTVRLVNIINQTIKANLFIDESVLDAYNKKNETNYKMPPKEYISFPESVTIEAGSVSADPVNVDIKSFEAEGGAQYAIPISIKNVEGGIEKSESSSSFLLVLVKPLKQAVPKLTWYNGMHAAPEGAWGLALPNYTLEWWSKVTSKSGNGGYTKNNQAIINSGGLGTELYIRFGDLIYSENGSYKNNFLQVKTMGSQFDTGDPTKGKGLEAQKWYHFAVSYDAASGTTLLYQNGTVVASLSSSIGQPMNIDQFQMISSGEEYFPDFCEMCQVRFWKVTRTVNQIKKSMYTEVDYTDKNLLLYLPMNEGEGATILHDVTGNGHDVEIGNSNLGNENRQKVTWETYSFAQ	Mucosal glycan foraging enhances fitness and transmission of a saccharolytic human gut bacterial symbiont	Martens EC, Chiang HC, Gordon JI	Cell host &amp; microbe, 4(5):447-57 (2008)
53	BT1045	Bacteroides thetaiotaomicron VPI-5482	226186	hypothetical protein	unk	14	GH92 GH130 MFS GH163 unk unk GH18 SusD SusC Int SusC ► SusD ► GH18 ► unk ► SusC ► SusD ► GH18 ► unk ► unk ► GH20 ► Anti-σ ECF-σ ►	GH92 GH130 MFS GH163 unk unk GH18 SusD SusC Int SusC SusD GH18 unk SusC SusD GH18 unk unk GH20 Anti-σ ECF-σ	susF	GH18	DUF1735 = unk	SusC	mucin O-glycans - complex N-glycan (3/5)	2	[(36-144)PF08522][(188-325)PF13385]	36-144	PF08522=DUF1735	188-325	PF13385=Lam_G_3			396	MTIMKKNIYLAVLLFLTGCQNELYKNPLDDFQSEQGVYIANNGVLQSFVEEGKDVEIKGLQVALAVQDTKEIKVTLEAGNQAQLDAYNAKNGTNYIVLPKEMYEISQKITFMPLYAMMDVPISLKNVKFSLEGNYALPIRITGGDVNIIRGQEETLLVLEQRVNTKALRISTSGSGSGSEDDKMFPNDFKVDQWTMEVMVNRASYKSNNRSICGTKLVANAGPMDEIYTRFGDVTINPNQLQIKTGSSQIDVPADKFSAQPDTWYMLAFVYDGQKNYVYVNGVLVADREIRTGPYGLIGFWIGGSNELIREVRFWKTARTSQEIASNIWKMVNPDDDNLLLYYPLNGKKRDSATGEITEDETLLWDWSKNGKNLPKPSSYSFDDNKGNGFIFPPQE	Mucosal glycan foraging enhances fitness and transmission of a saccharolytic human gut bacterial symbiont	Martens EC, Chiang HC, Gordon JI	Cell host &amp; microbe, 4(5):447-57 (2008)
55	BT1283	Bacteroides thetaiotaomicron VPI-5482	226186	hypothetical protein	unk	16	ECF-σ ► Anti-σ ► SusC ► SusD ► unk ► unk ► GH18 ► GH18 ►	ECF-σ Anti-σ SusC SusD unk unk GH18 GH18	susF	unk	DUF1735 = unk	GH18	mucin O-glycans	2	[(31-149)PF08522][(204-364)PF13385]	31-149	PF08522=DUF1735	204-364	PF13385=Lam_G_3			440	MKKQKIRFAIFMLLLAVTACDNADYSKSAPFDNGVYLSVAESKTSETMTFNKTIIQREKSFTARLAYPAGTDVTVNVTVDPSQVEAYNSRNNTSYDILPAKHYRLESNEMTIRAGKINSAPLHIYFENLTELEIDKAYLCPVSLNSAQGVGLLDGSTTYWYIVKRSSAITTAVDLRYCYVEVPGFYVPKWGTEPAGNAAHLNNLKAVTFEIITRISNFDEANTDISSLMGIEQYFCFRAGDAGFPRQQLQIQTPAGKFPEANKAKLLKENEWYHLALTYDIATKTIIFYVNGKEQSRSTNYGNSEFSEIKLANRKQESFPGASDGDWLFYIGRSYNDRWLIDRQLNGNVCEARIWDVARTQQEIWKNMYDIEDPENEAHLAAYWKFNEGSSNDIKDYSK…	Mucosal glycan foraging enhances fitness and transmission of a saccharolytic human gut bacterial symbiont	Martens EC, Chiang HC, Gordon JI	Cell host &amp; microbe, 4(5):447-57 (2008)
61	BT3044	Bacteroides thetaiotaomicron VPI-5482	226186	hypothetical protein	unk	47	GH30_4 unk SusD SusC unk unk HTCS ►	GH30_4 unk SusD SusC unk unk HTCS	susE	DUF1735 = unk	GH30_4	?	host glycans (unknown type, adult and suckling mouse) - arabinan	2	[(31-152)PF08522][(164-286)PF14274]	31-152	PF08522=DUF1735	164-286	PF14274=DUF4361			295	MNINKILYPILLLLVVLSSCDYESPLDKEQYKKTLYLIGASSNLVTKELAYSSEVQEGFITVGVSGSLLIDGNVDVTLESHNSVIDWYNKKFKFLATDIKYQGLATSAFEVPSYTTTLKAGETYARVPFKVKTEGLECDSLYAITFKIASSSAGYEINQKDSALIVSFNLVNKYSGNYIFKALRHELDSNDEIVASTSITIVRTLKATEENAVRFYNEQQAETTANIKKHAVVLKVDAGNNVTISAWEDFDLIDGTCTYNQNSKVFNVDYKYTADGKTYQMVGTFTYQDEDAGSN	Mucosal glycan foraging enhances fitness and transmission of a saccharolytic human gut bacterial symbiont	Martens EC, Chiang HC, Gordon JI	Cell host &amp; microbe, 4(5):447-57 (2008)
62	BT3672	Bacteroides thetaiotaomicron VPI-5482	226186	hypothetical protein	unk	93	GH43_34|CBM32 ► GH43_10|CBM91 ► GH97 ► GH29 ► unk ► unk unk ► unk ► SusC ► SusD ► unk ► unk ►	GH43_34|CBM32 GH43_10|CBM91 GH97 GH29 unk unk unk unk SusC SusD unk unk	susE	DUF1735 = unk	unk	?	rhamnogalacturonan II (3/3)	2	[(38-164)PF08522][(172-312)PF14274]	38-164	PF08522=DUF1735	172-312	PF14274=DUF4361			319	MKTKYIYIAFLTILCGGSLVACSNGDEFFKDERYKKMIYAISDNEQIFHAEFELNNEEDIIGVQPFAVSGTNPIDQDVHLTIEKDPELLTEYNYNTYMDETDKYARELKDGDYSLLSSIVEIKAGVNPSYEVGKLQVKIKTSIIEKLSVDSAYFLSFRIKEATPYEINEEKRNVLFRIYKKNQYASQKTPTYYASSGFMDDVVMPFDSKIIMPLAYNKIRTYIAGQIYDANDTKETINKNSMVITVDADNQVLISAFDSENGLKVEMLSPSSDPNDGSYGYRNYYNPEEKQFYLYYRFDNGEGWKVVRETLRAESIISK	Mucosal glycan foraging enhances fitness and transmission of a saccharolytic human gut bacterial symbiont	Martens EC, Chiang HC, Gordon JI	Cell host &amp; microbe, 4(5):447-57 (2008)
63	BT3682	Bacteroides thetaiotaomicron VPI-5482	226186	hypothetical protein	unk	65	GH127 GH43_34 unk ► GH154 ► HTCS ► unk ► SusC ► SusD ► unk ► GH16_3|GH43_24 ► GH43_24 ► PL42 ► GH105 ►	GH127 GH43_34 unk GH154 HTCS unk SusC SusD unk GH16_3|GH43_24 GH43_24 PL42 GH105	susE	DUF1735 = unk	GH16_3|GH43_24	GH43_24	arabinogalactan	2	[(32-153)PF08522][(161-294)PF14274]	32-153	PF08522=DUF1735	161-294	PF14274=DUF4361			295	MKLIRTIYTLGLLVGLFASCSKESPLDGEQYYKQVYIVGAYEVVQQFDVAYGDGPQNAYVAVATGGSQNIDRNVEVVLTHNDATIEWYNNKYMLDAPLKYQKLGDQFCSFPSMSTTIKAGDVYSRLPFTVETSGLDCDKLYALTFKIESVSDYVKQPKDTVLIMNLNLTNDFSGIYQMVAIRYTLTDNDEELTPSSVNMQRTLKAVNKNQARFFNVTQNSDLSPTGNITSEDYFNSIDNNGVTFTRQPDGTFTVAGWKNLPVSNGTVSFEDGTFTFCYDYESGGKRYRLRGTMTK	Mucosal glycan foraging enhances fitness and transmission of a saccharolytic human gut bacterial symbiont	Martens EC, Chiang HC, Gordon JI	Cell host &amp; microbe, 4(5):447-57 (2008)
65	BT3790	Bacteroides thetaiotaomicron VPI-5482	226186	hypothetical protein	unk	91	GH92 ► GH38|CBM32 GT32 GT32 unk unk unk GH130 GH125 GH76 unk GH92 unk HTCS ► unk ► SusC ► SusD ► unk ► unk ► GH76 ►	GH92 GH38|CBM32 GT32 GT32 unk unk unk GH130 GH125 GH76 unk GH92 unk HTCS unk SusC SusD unk unk GH76	susE	DUF1735 = unk	unk	GH76	yeast alpha-mannan (2/3)	2	[(37-158)PF08522][(167-307)PF14274]	37-158	PF08522=DUF1735	167-307	PF14274=DUF4361			324	MKKVMIKNIINSLLLVVVLGVSSCNDQLADELFEKRTYLIENGWKDYQLEVDDDNTAILPVYFGINGTSLNDKDITLTLDVDPDTLERYNWEKYKNQKELYLKLLPEESYTFDASSWTIPSGELNTSAYIKISLDKIKEVGSLYNDYVLPLRINSSVGEPIGRSKYTKVLAHIAFKNDFSGQYTGKGVIKQIGTSFTTDITSTNIYAINQNTCYMFVGDKTREKTTNYLDYVVEITKDDETGTFVLTSPVESLKFKSYSSQISRKYTLNYGDDRYYIEITTVDFSYEYQDSSYNNEPVLMNFQGSFTMTKNVWKYQYPDVDVED	Mucosal glycan foraging enhances fitness and transmission of a saccharolytic human gut bacterial symbiont	Martens EC, Chiang HC, Gordon JI	Cell host &amp; microbe, 4(5):447-57 (2008)
69	BT4083	Bacteroides thetaiotaomicron VPI-5482	226186	hypothetical protein	unk	74	SusR ► ECF-σ ► unk ► GH38 ► GH92 ► GH2|CBM32 ► Est ► GH78 ► Est ► Est ► unk ► unk ► SusC ► SusD ► unk ► unk ► SusD ► unk ► unk ► SusC ► SusD ► SusC ► CE20 ► GH92 ► GH92 ► GH130 ► GH43_8 ► Est ►	SusR ECF-σ unk GH38 GH92 GH2|CBM32 Est GH78 Est Est unk unk SusC SusD unk unk SusD unk unk SusC SusD SusC CE20 GH92 GH92 GH130 GH43_8 Est	susE	DUF1735 = unk	unk	SusD	host glycans (unknown type, PMG phase 2)	2	[(35-160)PF08522][(166-332)PF14274]	35-160	PF08522=DUF1735	166-332	PF14274=DUF4361			342	MKYRNFTNKLMLMVGVTATAVLTSCEQEFYQDEQYRKEIYIVSGEDNIFQREFAFGGEEIGYLSVYASGTTPIEKEVMVELERNETVLSDYNQKRYGDNYKNYVLELPDTHYKVDDWSINLYPNANSSYSLFPIKVNIDGLEPEDNYFLPLRIASVSDYMISSARRNVLMQILMKNDYATTKEKSYYTMNGTRLRVAKDTWEPLDKKNNAPDYKPINATKLVAPVTEYGIRILTGSTLTSDRKELRKQGIVVTVHPEEMIDVPVIGSNGLPTGEYIQCQKVTLDKWYNVNSGITVLNIEDTPSYYNPEKKEFTLNYRYNYNSNDWYEMKEVMSPVAIANENN	Mucosal glycan foraging enhances fitness and transmission of a saccharolytic human gut bacterial symbiont	Martens EC, Chiang HC, Gordon JI	Cell host &amp; microbe, 4(5):447-57 (2008)
70	BT4245	Bacteroides thetaiotaomicron VPI-5482	226186	hypothetical protein	unk	78	unk GH2 unk GH109 CBM|Pept_MA unk SusD SusC Anti-σ unk ► ECF-σ ►	unk GH2 unk GH109 CBM|Pept_MA unk SusD SusC Anti-σ unk ECF-σ	susE	DUF1735 = unk	CBM|Pept_MA	GH109	mucin O-glycans	2	[(38-154)PF08522][(297-414)PF00754]	38-154	PF08522=DUF1735	297-414	PF00754=F5/8 type C domain			430	MKHISIALCLCGMILMNTSCDNYDDTYPQEYEKILSLQTTGEQAVDLYKTGEATNYSITVIKSGSQPTLTASAHIGAMDAVNFEKYISERGLDYVAMPANCYSFNMEELDYSSAETYKIINLQLNTNEIEIFEQTLEEGQTCVLPIMLTSTSDSILADKNTLVLKPEIITPSLSVTESSSGTVTKYLPQSGGTIALDLGLQVENQWNFTCKVAIDETTTTLEGATLVSDIISFEPGNTSSVQVNIPKFTKTSGNVGIKILEINGKDGFEFDTNPFILVASVEKYSLTADMLSSNAIEPSEGSLANLLDGDIGTYFHSAWSVSIADKHYVQVKLPVSTKTFRFTYTNRSNNGNAALAWFNLYTGTNENNLQLYKRFAWDEDGLPSGAAGVYVSPDVSIDN…	Mucosal glycan foraging enhances fitness and transmission of a saccharolytic human gut bacterial symbiont	Martens EC, Chiang HC, Gordon JI	Cell host &amp; microbe, 4(5):447-57 (2008)
64	BT3754	Bacteroides thetaiotaomicron VPI-5482	226186	hypothetical protein	unk	67	ECF-σ ► Anti-σ ► SusC ► unk ► SusD ► GH18 ► unk ►	ECF-σ Anti-σ SusC unk SusD GH18 unk	susF	GH18	DUF1735 = unk	?	mucin O-glycans	3	[(31-150)PF08522][(187-339)PF13385][(351-390)PF16356]	31-150	PF08522=DUF1735	187-339	PF08522=DUF1735	187-339	PF16356=DUF4983	396	MKMIKFSRYVVLGAALAVVTGCNDAKLSTIDNGVYIAEAAPSNTFSQQIEAQLVDEGDVIKTLTVRLVRAIDQDVTVTLDIDQQLIDEYNQQHEASYELLPEEFRSFERTVTIPAGEVSAPVINLTIKPFTTPNNEAYAIPVRITSVAGPIGLVGNANHILYLLTSPNKQKAVVLKSANKTSLNFKNEIPVTQWTIEYWIKFDNTTGRPTGDWVGPANIAFRRLIFADNSAPISFNGVLLRYWADGAKKIAPCLQCQLDGNYFDSEEFWYPDIWYHIAYTYDGSTISLYKDGTLNNSKADSRDFTFNNISLAQSFGWNMQVELAQIRLWSKCLTENAIQEGMSRQISGDSDGLIGYWKCDEGKGNVLKDNSPNGNDITLTGIPAWSEQYNFYHPND	Mucosal glycan foraging enhances fitness and transmission of a saccharolytic human gut bacterial symbiont	Martens EC, Chiang HC, Gordon JI	Cell host &amp; microbe, 4(5):447-57 (2008)
71	BT4269	Bacteroides thetaiotaomicron VPI-5482	226186	hypothetical protein	unk	79	unk ► SusC ► SusD ► unk ► unk ► unk ► Pept_MA ►	unk SusC SusD unk unk unk Pept_MA	susE	DUF1735 = unk	unk	unk		2	[(53-152)PF08522][(161-320)PF14274]	53-152	PF08522=DUF1735	161-320	PF14274=DUF4361			331	MKKIVTIILCSALVVISGCDNYDFAQEQFRKEVNLLSNSSLVYDRQVAELQQGGDTLFVVASLSGSQASDESFTVALQNSDTLLRAYNKSNFDINKARFAKYLPEECYEFPTMEMTIPAGSSKAMFPVYLKNLDKISPDSIYFLEYKIDSLKTPDCNPKKRHVLLRIHKENYYASTQTATYYNYTSSTIIIPNTDGTSEVRRPTNSNRVFPVSENSVRLMAGDESFSDYTTALDIINKGSIILEMGEQLPENPLAKELTILPYKDIDVMQLTPIGEYDNTYLLNVIRTPDGRATYYKEFRLHYKYRLQPTDRYREVNAKLRYQFNPRVENL	Mucosal glycan foraging enhances fitness and transmission of a saccharolytic human gut bacterial symbiont	Martens EC, Chiang HC, Gordon JI	Cell host &amp; microbe, 4(5):447-57 (2008)
72	BT4296	Bacteroides thetaiotaomicron VPI-5482	226186	hypothetical protein	unk	80	unk unk unk SusD SusC unk unk	unk unk unk SusD SusC unk unk	susE	DUF1735 = unk	unk	unk	Host glycans (unknown type, likely mucin O-glycans)	2	[(56-158)PF08522][(168-335)PF14274]	56-158	PF08522=DUF1735	168-335	PF14274=DUF4361			345	MNNRLNMKKKFNIMLCTLIGVLSACNEYDFDQEQYRNEVGLLSNSSLIYDRQVANVGQEKDTIYLVATVSGSQISPNTHHVALLESDSLLKAYNKSNFDIEKEKFAKLLPDECYDFPNKELDIQAGTSKVMFPIYLKNLERISPDSIYFLDYKIDPEKTPNYNPDKSHVLLRIYKENYYATTKTSTYYNYTSSTIVIPNPSGSPEVRRPTNANQVFPIGANSVRMMAGDEDLGDYKTARSRIVSKSIILEIGEQQPENPQARELTIRAHDRVNDVEVDPVDVVQLTPIDDYDNTFLLNAIRTPDGRATYYKEFRLHYKYRLESTAPYREVKAKLRYEFNPRVDNL	Mucosal glycan foraging enhances fitness and transmission of a saccharolytic human gut bacterial symbiont	Martens EC, Chiang HC, Gordon JI	Cell host &amp; microbe, 4(5):447-57 (2008)
78	BACOVA_00246	Bacteroides ovatus ATCC 8483	411476	hypothetical protein	unk	4	HTCS ► unk ► unk ► SusC ► SusD ► SusC ► SusD ► unk ► GH10 ► PL ► GH115 ► GH2 ►	HTCS unk unk SusC SusD SusC SusD unk GH10 PL GH115 GH2	susE	DUF1735 = unk	GH10	PL		2	[(34-160)PF08522][(198-333)PF18620]	34-160	PF08522=DUF1735	198-333	PF18620=DUF5627			345	MKFNHYIFGIVLVAGSLAACDNQDIEFDDYKFQAVYFGSQYPVRTLQLGDDEFMDLTLDNQHKFKIMATMGGTYNNNRNRVIDFVVDESLCANLFYADNDTPVLPMPKEYYQLASDQIVLPAGSELDGVEVKLTDAYFADEKALGRNYVIPLRMTGVQGADSILSGLAGVDNPDLCVASDWIKAPRNYVLYCVRYVNPWHAVYVRRGKDKITDATGTTTETIRHQEYVEKDEVVNVITAAYKKVRLPLTIKKDDGTDVNYELTLTFDDNNQCSVSAGADNLEVSGSGKFVMDGEKQSIGGLDRNALYLDYQVKFKELNRTYITTDTLVVRDRGVKPEYFSVKRVK	Recognition and degradation of plant cell wall polysaccharides by two human gut symbionts	Martens EC, Lowe EC, Chiang H, Pudlo NA, Wu M, McNulty NP, Abbott DW, Henrissat B, Gilbert HJ, Bolam DN, Gordon JI	PLoS biology, 9(12):e1001221 (2011)
82	BACOVA_02801	Bacteroides ovatus ATCC 8483	411476	hypothetical protein	unk	54	GH2 Sulf_1 GH43 Sulf_1 GH51 HTCS ► unk SusD SusC SusD SusC GH43_31 unk unk unk unk Sulf_1	GH2 Sulf_1 GH43 Sulf_1 GH51 HTCS unk SusD SusC SusD SusC GH43_31 unk unk unk unk Sulf_1	susE	DUF1735 = unk	HTCS	GH51		2	[(27-141)PF08522][(159-285)PF14274]	27-141	PF08522=DUF1735	159-285	PF14274=DUF4361			300	MKRLNILWIGLISVLMTACYDDYEKDYDKSSVYFASQKPLRTLIADTDMSIKVGVAIGGKREVHTDDWATFEIDPSLLDGTGLTLMPENYYQLANPNKMTISNPNLAIADVKVTFSDAFYNDNAALDKHYAIPFRLVDHNQDEISTDVNGNLKDYSIVVVKFVSQYHGTYFVKGKVTNLSTQQVTEYSNKDLSQNMTRDFVSLGRNKVRRPGFGNTLENNESVNLTVNPDGSVNIEAGGSVAITDASATLDPAAESLEFVGKQPKFTLSYKYTKGGVTYQVDEELIRRQNPEADLRFQEW	Recognition and degradation of plant cell wall polysaccharides by two human gut symbionts	Martens EC, Lowe EC, Chiang H, Pudlo NA, Wu M, McNulty NP, Abbott DW, Henrissat B, Gilbert HJ, Bolam DN, Gordon JI	PLoS biology, 9(12):e1001221 (2011)
102	Bovatus_02548	Bacteroides ovatus ATCC 8483 (new assembly)	411476	hypothetical protein	unk	4	GH2 GH115 PL GH10 unk SusD SusC SusD SusC unk HTCS	GH2 GH115 PL GH10 unk SusD SusC SusD SusC unk HTCS	susE	DUF1735 = unk	GH10	PL		2	[(34-160)PF08522][(198-333)PF18620]	34-160	PF08522=DUF1735	198-333	PF18620=DUF5627			345	MKFNHYIFGIVLVAGSLAACDNQDIEFDDYKFQAVYFGSQYPVRTLQLGDDEFMDLTLDNQHKFKIMATMGGTYNNNRNRVIDFVVDESLCANLFYADNDTPVLPMPKEYYQLASDQIVLPAGSELDGVEVKLTDAYFADEKALGRNYVIPLRMTGVQGADSILSGLAGVDNPDLCVASDWIKAPRNYVLYCVRYVNPWHAVYVRRGKDKITDATGTTTETIRHQEYVEKDEVVNVITAAYKKVRLPLTIKKDDGTDVNYELTLTFDDNNQCSVSAGADNLEVSGSGKFVMDGEKQSIGGLDRNALYLDYQVKFKELNRTYITTDTLVVRDRGVKPEYFSVKRVK	Recognition and degradation of plant cell wall polysaccharides by two human gut symbionts	Martens EC, Lowe EC, Chiang H, Pudlo NA, Wu M, McNulty NP, Abbott DW, Henrissat B, Gilbert HJ, Bolam DN, Gordon JI	PLoS biology, 9(12):e1001221 (2011)
73	BT4407	Bacteroides thetaiotaomicron VPI-5482	226186	hypothetical protein	unk	82	ECF-σ ► Anti-σ ► SusC ► SusD ► GH18 ► unk ►	ECF-σ Anti-σ SusC SusD GH18 unk	susF	GH18	DUF1735 = unk	?	mucin O-glycans - complex N-glycan (5/5)	2	[(34-143)PF08522][(179-319)PF13385]	34-143	PF08522=DUF1735	179-319	PF13385=Lam_G_3			391	MKRIKILYAGALVALSFSSVGCNDSESDLLEPKLYFESNVIRVEVEADTYECELVSRLSTMVKSNVNVNYQVGGQDLVDDYNHKHGTTGQLLATDNYEMTGTSSTIKAGELYADPCGLSVKNITKGEDGVTYILPVIVNSTDIEKISSSSVTYIVVRKPIIIDKVYRINPGWLDVRLPTAYKTMGSVTYEALVYAERWKNLGTIMGNEGTLIMRTGDLNHPDNELQMAGSVALQMPDVSIFLLNQWYHVAFTYDASAGMATLYLNGEKIAEKTVGSLTFDLNERFCIGYAYDYDRNRKWNGFMSEVRLWSVARTANQIRENMMFVDSGSDGLVGYWKLNGEDIEQRDGVWYVLDQSPNHNDATSNNGLRGETGGSQSFVEPTVVDMRVRLE	Mucosal glycan foraging enhances fitness and transmission of a saccharolytic human gut bacterial symbiont	Martens EC, Chiang HC, Gordon JI	Cell host &amp; microbe, 4(5):447-57 (2008)
75	BT4710	Bacteroides thetaiotaomicron VPI-5482	226186	hypothetical protein	unk	87	ECF-σ Anti-σ ► SusC ► SusD ► GH18 ► unk ► unk ► unk ► GH29 ► GH3 ►	ECF-σ Anti-σ SusC SusD GH18 unk unk unk GH29 GH3	susF	GH18	DUF1735 = unk	DUF1735 = unk		2	[(34-147)PF08522][(194-327)PF13385]	34-147	PF08522=DUF1735	194-327	PF13385=Lam_G_3			402	MKTYIFKHSLLGVILGLSILGCTEGDKFDYNKNMAFITGTETTPVTKFVVEDTPSSYAVTASTTDKVDKDVNVKFAIDRSLVETYNNEHNTKYYAIPEGAVTLEDADAVIQAGKAFSTPATVKVISTEDFAEGRVYVVPVTMVEVDGLEILKPSKTIFLQISRVIHFTSLNISNTNLYSNFIFSDDKKQELSNFTYEIKCYSQEWHRIARLCSFTSADEQRSSMLRFGENGLDINALQWVSPSGSIVSSTRFSTDRWYMISLTYDGSKLTMYVDGVKDAQGDGDGKPVDFQRFELGMSWTGYRGSQYFRGRIAEVRVWNRALSTGELQMNLCGVDSQSEGLVAYWKMNEGEGHIFKDATGHGYDMDWTNTAREINEGAGLTYNLNYSSAIAWDSDDNNR…	Mucosal glycan foraging enhances fitness and transmission of a saccharolytic human gut bacterial symbiont	Martens EC, Chiang HC, Gordon JI	Cell host &amp; microbe, 4(5):447-57 (2008)
76	BT4711	Bacteroides thetaiotaomicron VPI-5482	226186	hypothetical protein	unk	87	ECF-σ Anti-σ ► SusC ► SusD ► GH18 ► unk ► unk ► unk ► GH29 ► GH3 ►	ECF-σ Anti-σ SusC SusD GH18 unk unk unk GH29 GH3	susG	GH18	DUF1735 = unk	DUF1735 = unk		2	[(35-161)PF08522][(205-312)PF00754]	35-161	PF08522=DUF1735	205-312	PF00754=F5/8 type C domain			320	MKINMHILGLLVVVGLFSLQSCDDESYDIEGSNQNYVYINVNRWTSTEYPQNTFVYEVLRTPIGSSLESGPEIVKVGVRSTKVASKDITVTLDIDNCASIGEFSSFPDGVKVTLDKKELVIPAGSMLSSDSVTIEIEDGKWSEFVNTSYLLPLKVTSVSNAALSETHSSAYLAVSTSFTNCVPGATSVEGTLISDRSAWTATNNGVDVGTTLFDGNTRTYPSQDASSTVIVNLNGVYQNITGIRLQYYSRNYSLSSAAVYTSETGGEDYEYQGNVTFSRATPQYIRFYGAVSARYVKLELLPYSSGYGIVLSEFDMYQNE	Mucosal glycan foraging enhances fitness and transmission of a saccharolytic human gut bacterial symbiont	Martens EC, Chiang HC, Gordon JI	Cell host &amp; microbe, 4(5):447-57 (2008)
105	Bovatus_03192	Bacteroides ovatus ATCC 8483 (new assembly)	411476	hypothetical protein	unk	54	GH2 Sulf_1 GH43 Sulf_1 GH51 HTCS ► unk SusD SusC SusD SusC GH43_31 unk unk unk Sulf_1	GH2 Sulf_1 GH43 Sulf_1 GH51 HTCS unk SusD SusC SusD SusC GH43_31 unk unk unk Sulf_1	susE	DUF1735 = unk	HTCS	GH51		2	[(27-141)PF08522][(159-285)PF14274]	27-141	PF08522=DUF1735	159-285	PF14274=DUF4361			300	MKRLNILWIGLISVLMTACYDDYEKDYDKSSVYFASQKPLRTLIADTDMSIKVGVAIGGKREVHTDDWATFEIDPSLLDGTGLTLMPENYYQLANPNKMTISNPNLAIADVKVTFSDAFYNDNAALDKHYAIPFRLVDHNQDEISTDVNGNLKDYSIVVVKFVSQYHGTYFVKGKVTNLSTQQVTEYSNKDLSQNMTRDFVSLGRNKVRRPGFGNTLENNESVNLTVNPDGSVNIEAGGSVAITDASATLDPAAESLEFVGKQPKFTLSYKYTKGGVTYQVDEELIRRQNPEADLRFQEW	Recognition and degradation of plant cell wall polysaccharides by two human gut symbionts	Martens EC, Lowe EC, Chiang H, Pudlo NA, Wu M, McNulty NP, Abbott DW, Henrissat B, Gilbert HJ, Bolam DN, Gordon JI	PLoS biology, 9(12):e1001221 (2011)
109	Bovatus_03726	Bacteroides ovatus ATCC 8483 (new assembly)	411476	hypothetical protein	unk	73	GH43_10|CBM91 ► GH3 ► GH43_12|CBM91 ► GH31 ► GH97 ► GH43_29|CBM6 ► GH43_12|CBM91 ► SusC ► SusD ► SusC ► SusD ► unk ► GH10 ► GH30_8 ► GH98|CBM35 ► GH115 ► CE6|CBM48|CE ► GH43_29|CBM6 ► HTCS GH95 unk HTCS ► GH30 ► SusC ► SusD ► unk ► unk ► unk ► GH115 CE20	GH43_10|CBM91 GH3 GH43_12|CBM91 GH31 GH97 GH43_29|CBM6 GH43_12|CBM91 SusC SusD SusC SusD unk GH10 GH30_8 GH98|CBM35 GH115 CE6|CBM48|CE GH43_29|CBM6 HTCS GH95 unk HTCS GH30 SusC SusD unk unk unk GH115 CE20	susE	DUF1735 = unk	GH10	GH30_8	wheat arabinoxylan, oat spelt xylan - complex xylans	2	[(31-160)PF08522][(198-332)PF18620]	31-160	PF08522=DUF1735	198-332	PF18620=DUF5627			344	MKKNLAYIGLVLLILTWTSCESSDNEFPDFDYQTVYFANQYGLRTIELGESEFVDNTLDNQHKMVIKAAWGGGYTNRNNVVINFKVDESLCDNLYFKDTDQPLVPMPASYYTLASDRIAIPKGQIMAGVEVQLTDDFFADEKSISENYVIPLLMTNVQGADSILQGKPVVENPVLTNAGDWSILPQNFVLYAVKYVNPWHGEYLRRGIDHATVAGTSKDIIRHEQFVENDEVVNISTKSMKDNLLTLKTKDESGKDISYTVRLSFAEDGSCTVHSGSQNVVVSGSGKFVSKGEKNSLGGKDRNAIYLDYTVNLTDNNIQLATKDTLVLRTRNVYGGKSLEVVRK	Recognition and degradation of plant cell wall polysaccharides by two human gut symbionts	Martens EC, Lowe EC, Chiang H, Pudlo NA, Wu M, McNulty NP, Abbott DW, Henrissat B, Gilbert HJ, Bolam DN, Gordon JI	PLoS biology, 9(12):e1001221 (2011)
117	Ccan_17440	Capnocytophaga canimorsus Cc5	860228	putative Exo-alpha-sialidase	unk	15	Mucin Pept_MA Pept_MA unk SusD unk SusC GH2 Sulf_1	Mucin Pept_MA Pept_MA unk SusD unk SusC GH2 Sulf_1	susE	DUF1735 = unk	Pept_MA	Pept_MA		2	[(36-149)PF08522][(304-425)PF00754]	36-149	PF08522=DUF1735	304-425	PF00754=F5/8 type C domain			440	MKIKYLLWFVFVAVAFVACDTPNYGELVPSNYNTVLLLKQTGEQEVTLYDTGDDGSYDVTIFKSGKLEQSTANASVRVLDEAELAEYSARVGKTYTGLPEDMYQVAQKDFDFGNTDRYKKANVVFKTDLIRDFIKTNTDKNYVLPILLYQKVKKDSVNAEKKLVLLTPKIVKPTVEYSQGSATVNLTNDNLATYNFTLNLPFVSPWDFECEIALPEKGVFSSDQVFFENGNKAVFKKGSSISEPVQIKVAKVGDFVGNKAILPIKVISSTKSGIQFPQTPFDLEIVYGGDNHKITLSENMLSTNAQEQSEGPIRNLIDGNAGTYFHSNWSNPGAINQPHYIQVSLNESVKKIAFAYQNRNNNNGKPQEVKIWVSENGNQGSWKEIAHIMQGMPISASSK…	The genome and surface proteome of Capnocytophaga canimorsus reveal a key role of glycan foraging systems in host glycoproteins deglycosylation	Manfredi P, Renzi F, Mally M, Sauteur L, Schmaler M, Moes S, Jen÷ P, Cornelis GR	Molecular microbiology, 81(4):1050-60 (2011)
2	BF3579	Bacteroides fragilis NCTC 9343	272559	hypothetical protein	CBM32	2	CBM32 SusD SusC Anti-σ ECF-σ	CBM32 SusD SusC Anti-σ ECF-σ	susE	DUF1735 = CBM32	?	?	host colonic-crypt substrate	3	[(41-147)PF08522][(182-271)PF08522][(309-431)PF00754]	41-147	PF08522=DUF1735	182-271	PF08522=DUF1735	309-431	PF00754=F5/8 type C domain	440	MNRFNYIGMLAYVALSMSSCDDSFDVSSKADGVLAVSQEGFNTLQSYNVGEKYTADLWIQQGGLKSTASVVSFSVDKALLDSMNIADGTSYELLPADCYQLTKSSVDIPANERLLKGELTYDPAKIQELSGYDHLKYVLPLRATSSGMPFVSGRSVLLLGFKVSEPIVTIMNAGVEEINLAEVKELPVQIGVPFTNKWEISCRLESRQSVIDAYNTAHGTYFSMLPSDAYVTPETPILHSGVNQVTATYKLKDDILPGNYMLPVQIAEVTSDATIRADKDVYAAYSIIKEGDKLSKTDWKIVSFTTEEASGEGSNNGHAKHLIDGNIETFWHSRWQGGSDPLPYEIIIDMNHRVKIAQIELLPRGRGSNNPIKVVRFEASEDGTNWESIGQFGFTNQDA…	Bacterial colonization factors control specificity and stability of the gut microbiota	Lee SM, Donaldson GP, Mikulski Z, Boyajian S, Ley K, Mazmanian SK	Nature, 501(7467):426-9 (2013)
87	BACOVA_03862	Bacteroides ovatus ATCC 8483	411476	hypothetical protein	GH	84	ECF-σ ► Anti-σ ► SusC ► unk ► SusD ► unk ► unk ► GH ►	ECF-σ Anti-σ SusC unk SusD unk unk GH	susG	unk	DUF1735 = unk	DUF1735 = GH18		1	[(58-159)PF08522]	58-159	PF08522=DUF1735					519	MDMKRNINFKNVLCMAAITLVTGMLGGCEDNSIATPVGKLPNETALDNNFGMLKCDMTTSDLEITMTNTKTPDFAFFYQTVKPVAQDTRITMKIDLDLVDKYNEEHGTEYRKMSTISIEGISNDGAMTIKAGDTMSDTIMVRLNPLGTLHDYSLLPITVELPEESGIRPSRDSNEIYYKIYYKRSTYPWLSPMKADMKKYKMVGFIDGEKVNASIAKEFIMVLYDNETFGPGHYELWETSWYAYLYDIINVNAATLGYANGKVTLNQSANFKKQLSNMSSLSSYGIKRCVTLKAEGTGLGFCNLTDEQITAFVAEVKKLANYRVDGINLMDEGAEYGINGHPAANATSYPKLIKALRESLGKTKLITVTITGDPAGSLASEAAGIRAGEYIDYAWTWVN…	Recognition and degradation of plant cell wall polysaccharides by two human gut symbionts	Martens EC, Lowe EC, Chiang H, Pudlo NA, Wu M, McNulty NP, Abbott DW, Henrissat B, Gilbert HJ, Bolam DN, Gordon JI	PLoS biology, 9(12):e1001221 (2011)
97	Bovatus_00570	Bacteroides ovatus ATCC 8483 (new assembly)	411476	hypothetical protein	unk	85	ECF-σ Anti-σ ► unk unk unk GH18 SusD SusC unk Int unk ► SusC ► SusD ► GH18 ► unk ► unk ► GH163 ► MFS ► GH130 ► GH92 ►	ECF-σ Anti-σ unk unk unk GH18 SusD SusC unk Int unk SusC SusD GH18 unk unk GH163 MFS GH130 GH92	susF	GH18	DUF1735 = unk	unk		2	[(34-151)PF08522][(195-340)PF13385]	34-151	PF08522=DUF1735	195-340	PF13385=Lam_G_3			399	MKRMNYIKILCFSAVITGLGSIVSCGDAKYDTLDTHAYIEEALSSTSQKVTVQATGESFTTLNVHLSNLSSTDNHYKLVTDQSVLDTYNHINGTGYIMLPKDYYTLPETITVKAGQYAADALSIALKAFSQEMMKSGESYALPVKLVLQDGSISPMENTGTFVILAESIIEFSAPMFVGAPSLKANKFTESPETYSQYTIEVRFQVANTADRDRAVFKNGGDDANFILLRFEDPQSDNENYKAHSLVQIVGRNRLYLNPSNSFKPNEWQHLALVCDGSNYRLYINGVDSGVLSIPTGATTFSDVNWFCLGDDSYSRWGNCKILMSEARIWSVVRSASQIQNNMTQVSPKSVGLEAYWRFNEGQGNVFEDATGKGHTLTTSATPTWIDGILSTDKSTEWK	Recognition and degradation of plant cell wall polysaccharides by two human gut symbionts	Martens EC, Lowe EC, Chiang H, Pudlo NA, Wu M, McNulty NP, Abbott DW, Henrissat B, Gilbert HJ, Bolam DN, Gordon JI	PLoS biology, 9(12):e1001221 (2011)
98	Bovatus_00580	Bacteroides ovatus ATCC 8483 (new assembly)	411476	hypothetical protein	unk	85	ECF-σ Anti-σ ► unk unk unk GH18 SusD SusC unk Int unk ► SusC ► SusD ► GH18 ► unk ► unk ► GH163 ► MFS ► GH130 ► GH92 ►	ECF-σ Anti-σ unk unk unk GH18 SusD SusC unk Int unk SusC SusD GH18 unk unk GH163 MFS GH130 GH92	susF	GH18	DUF1735 = unk	unk		2	[(38-155)PF08522][(229-348)PF13385]	38-155	PF08522=DUF1735	229-348	PF13385=Lam_G_3			403	MRYLVKNKNTIMFAFAILLCAIIASCEDAKYDTIGSRIYLAESSSLSYESKKVTVAEEGSVVTVTPRSGQIATKDIEVTLGLSPKSLEVYNTKSGTNYKSMPEGSYSFDQKTVVIKKGELVAPTVKVSIDPLTKEMLDSGDKFALPVAITAVSGGQQTLEGADVMIYIMDQVIITSAPVLTGTKPITMEMRQDYTVTQWSLEMRINMSELGDGVTPGVGYPGPPSYQNQAIFSAGPGNGIAEDGEIYIRFGDGPIPGNILQIKTQGTQVNAATKFKNNQWYHLAFVCDGVKLTIYVNGNIDATLDLPRKPLRLVKNSFGICNGDWMVTDAIVSEVRFWTTAISQSQIQNNMFAINPGTDGLEAYWKLNEGSGTEFKDATGHGNKATAPKGVVRWVDGIR…	Recognition and degradation of plant cell wall polysaccharides by two human gut symbionts	Martens EC, Lowe EC, Chiang H, Pudlo NA, Wu M, McNulty NP, Abbott DW, Henrissat B, Gilbert HJ, Bolam DN, Gordon JI	PLoS biology, 9(12):e1001221 (2011)
100	Bovatus_01292	Bacteroides ovatus ATCC 8483 (new assembly)	411476	hypothetical protein	unk	84	ECF-σ ► Anti-σ ► SusC ► unk ► SusD ► unk ► unk ► GH ►	ECF-σ Anti-σ SusC unk SusD unk unk GH	susF	unk	DUF1735 = unk	DUF1735 = GH		2	[(32-151)PF08522][(180-352)PF13385]	32-151	PF08522=DUF1735	180-352	PF13385=Lam_G_3			411	MKRYKIIISLAAIICGLMIACDNTDYSNKAPFDNMVYIKEASNSNSERVTFRNTLNEQKRAFSAKLTYPAGKDIVVKLKADPELINEFNARHGTDYGMLDSKYYSLSNSELIIKAEKSESLIDTIYFNNLLDLEIDKTYLVPLTISETSGGVHLLNGSKTLFYLVRRSSAITVAANLKDNYLEVPTFLDEEKNACLKELGQITMEALVYVEDFTYSGPSNTAGASDISTIMGVEQHFLMRIGDTSFPRQQLQMQGPDGVKFPAADRAKSLNAMTWYHIALVYNAKEHFIAYYVNGQLQSQDISYGKGATVDICGTPDCEFQIGRSYEDELRQLNGNIAEIRIWNTCRTKEEIWTNMYKVEDPENEESLLAYWKFNEGEGNIVKDHSKHGFDAVSAEPLV…	Recognition and degradation of plant cell wall polysaccharides by two human gut symbionts	Martens EC, Lowe EC, Chiang H, Pudlo NA, Wu M, McNulty NP, Abbott DW, Henrissat B, Gilbert HJ, Bolam DN, Gordon JI	PLoS biology, 9(12):e1001221 (2011)
23	Btheta7330_02495	Bacteroides thetaiotaomicron 7330 (new assembly)	818	O-GlcNAcase NagJ precursor	CBM32	37	CBM32 SusD SusC	CBM32 SusD SusC	susE	DUF1735 = CBM32	?	?		3	[(42-146)PF08522][(179-271)PF08522][(309-431)PF00754]	42-146	PF08522=DUF1735	179-271	PF08522=DUF1735	309-431	PF00754=F5/8 type C domain	440	MRKISYILISGCITLSIIGCDETFDTSNTSEGILSLSENGLTILQSYNVGEKYNADLWIQHGGLELNNSTVTFTVDKGLLDSLNTADGTSYQILPEDCYQMTNTTVNVSADDRLAKGTIVYDPTKIHALCGYDNVRYILPLKASTTGEKLNPDRSTLLLGFKVSEPIVTIINDGIQEINVDNVKELPITIGVPFSNKWNINCTLVNDQSVVDTYNSANQTYFSLLPAECYTKPESPSLSQGVDQTTVSYKLKDNILPGNYMLPVQIGEVTSDATIRADKDTYTGFCIIKEGTKISKNNWEVLSFTTQEASGEGAGNGLAKCLIDGDTETFWHAKWQGGSDPLPYDIVIDMKQNIQIAQVELLPRGRGSNNPIKVVEFAASEDNVNWTPIGRFGFTNQDT…	Genetic determinants of in vivo fitness and diet responsiveness in multiple human gut Bacteroides	Wu M, McNulty NP, Rodionov DA, Khoroshkin MS, Griffin NW, Cheng J, Latreille P, Kerstetter RA, Terrapon N, Henrissat B, Osterman AL, Gordon JI	Science (New York, N Y ), 350(6256):aac5992 (2015)
50	BT0865	Bacteroides thetaiotaomicron VPI-5482	226186	putative chitobiase	CBM32	12	CBM32 SusD SusC	CBM32 SusD SusC	susE	DUF1735 = CBM32	?	?	mucin O-glycans (N-acetyllactosamine, adult and suckling mouse)	3	[(42-146)PF08522][(179-271)PF08522][(309-431)PF00754]	42-146	PF08522=DUF1735	179-271	PF08522=DUF1735	309-431	PF00754=F5/8 type C domain	440	MRKISYILISGCITLSIIGCDETFDTSNTSEGILSLSENGLTILQSYNVGEKYNADLWIQHGGLELNNSTVTFTVDKSLLDSLNTADGTSYQILPEDCYQMTNTTVNVSAGDRLAKGTIVYDPTKIHALCGYDNVQYILPLKASTTGEKLNPGRSTLLLGFKVSEPIVTIINDGIQEINVNNVKELPITIGVPFSNKWNINCTLVNNQSVVDTYNSANQTYFSLLPAECYTKPESPSLSQGVDQTTVSYKLKDNILPGNYMLPVQIGEVTSDATIRADKDTYTGFCIIKEGTKISKSGWEVLSFTTQEASGEGAGNGLAKCLIDGDTETFWHAKWQGGSDPLPYDIVIDMKQNIQIAQVELLPRGRGSNNPIKVVEFAASEDNVNWTPIGRFGFTNQDA…	Mucosal glycan foraging enhances fitness and transmission of a saccharolytic human gut bacterial symbiont	Martens EC, Chiang HC, Gordon JI	Cell host &amp; microbe, 4(5):447-57 (2008)
68	BT4040	Bacteroides thetaiotaomicron VPI-5482	226186	putative galactose oxidase precursor	CBM32	73	SusD SusC CBM32	SusD SusC CBM32	susB	DUF1735 = CBM32	?	?	mucin O-glycans	3	[(34-149)PF08522][(182-272)PF08522][(322-439)PF00754]	34-149	PF08522=DUF1735	182-272	PF08522=DUF1735	322-439	PF00754=F5/8 type C domain	447	MKKCFELTPCLLAFLCITSCVEDVDNERSKGMFSASQSGFSTIEVYDLGPLNKIDLSIAKAGLEDTGGTVTFSVEQSLLDSLNNADGTSYQLLPPECYTIENATYSVSPGGDRRVTGGSLVYDPHKIYNLCGFDELKYVLPLRVSSTGTPMNSDRTATLYGFIVKEAIVRLASTGGDFVVEGGTTTSPMNLDTEISFENEWDLTTSFATKGADYVDNYNSANSTYYIPLPSDFYTLPDVTIAKGKTTGGSAISLLGETLPPGNYLLPVSLGGLSGQGDASINIDKETVANYFVIKQGGPINRDHWTVTANTEEKTGEVSAAYPHNGQTISLIDGEINTFWHSKWQGGEVAPPYEIILDMGKENSVSQLGLIARQNALTSMNLEIYAGDDGETWNLIGKY…	Mucosal glycan foraging enhances fitness and transmission of a saccharolytic human gut bacterial symbiont	Martens EC, Chiang HC, Gordon JI	Cell host &amp; microbe, 4(5):447-57 (2008)
38	Btheta7330_04187	Bacteroides thetaiotaomicron 7330 (new assembly)	818	Sialidase precursor	CBM32	67	CBM32 ► SusC ► SusD ►	CBM32 SusC SusD	susE	DUF1735 = CBM32	?	?		3	[(34-149)PF08522][(182-272)PF08522][(322-439)PF00754]	34-149	PF08522=DUF1735	182-272	PF08522=DUF1735	322-439	PF00754=F5/8 type C domain	447	MKKCFELTPCLLAFLCITSCVEDVDNERSKGMFSASQSGFSTIEVYDLGPLNKIDLSIAKAGLEDTGGTVTFSVEQSLLDSLNNADGTSYQLLPPECYTIENATYSVSPGGDRRVTGGSLVYDPHKIYNLCGFDELKYVLPLRVSSTGTPMNSDRTATLYGFIVKEAIVRLASTGGDFVVEGGTTTSPMNLDTEISFENEWDLTTSFATKGADYVDNYNSANSTYYIPLPSDFYTLPDVTIAKGKTTGGSAISLLGETLPPGNYLLPVSLGGLSGQGDASINIDKETVANYFVIKQGGPINRDHWTVTANTEEKTGEVSAAYPHNGQTISLIDGEINTFWHSKWQGGEVAPPYEIILDMGKENSVSQLGLIARQNALTSMNLEIYAGDDGETWNLIGKY…	Genetic determinants of in vivo fitness and diet responsiveness in multiple human gut Bacteroides	Wu M, McNulty NP, Rodionov DA, Khoroshkin MS, Griffin NW, Cheng J, Latreille P, Kerstetter RA, Terrapon N, Henrissat B, Osterman AL, Gordon JI	Science (New York, N Y ), 350(6256):aac5992 (2015)
28	Btheta7330_02926	Bacteroides thetaiotaomicron 7330 (new assembly)	818	F5/8-typeC (discoidin)-containing protein	unk	43	EPI ► GH89 ► SusC ► SusD ► unk ► unk ► unk ► unk ► unk ► CE2 ►	EPI GH89 SusC SusD unk unk unk unk unk CE2	susE	DUF1735 = unk	unk	unk		3	[(48-145)PF08522][(188-286)PF08522][(329-441)PF00754]	48-145	PF08522=DUF1735	188-286	PF08522=DUF1735	329-441	PF00754=F5/8 type C domain	458	MKKHKTIQFIVAALFIASACTDDRDNLMVNDQIGLLHSTYTETEIFRGMDTPYQLFVIKSGKGKQETEVSISVDETVLQSYNTDNGTSIQLLPSDCYTILQPALRLNDSDYRKAFDIKWNADRLSDLLSTGKEYGLPIQMSVVQNFISADDERLKTIIVPTIKEPYLQMDVPGMSPVTDFMPTFGDLNERELFVKIRTNYSNDEDISFQIEVDPQLVIDYNTAHGTAYKMLPESSFTVDNKGVILTGMKETFIKIKYHKKGLIPEEGTYLFGDYVLPLRITSVSKYGISPDAASKLYTVKFQPDPIDKKGWSVIDFNNCCTQDGGWYLNMGWGVESLIDNNPGTQWLCRWDVKEPLPYYFVFDMGKEYTLFRFGFANPVAPAAHVWAGTSKAGYVEASI…	Genetic determinants of in vivo fitness and diet responsiveness in multiple human gut Bacteroides	Wu M, McNulty NP, Rodionov DA, Khoroshkin MS, Griffin NW, Cheng J, Latreille P, Kerstetter RA, Terrapon N, Henrissat B, Osterman AL, Gordon JI	Science (New York, N Y ), 350(6256):aac5992 (2015)
110	Bovatus_03847	Bacteroides ovatus ATCC 8483 (new assembly)	411476	hypothetical protein	unk	77	ECF-σ ► Anti-σ ► SusC ► SusD ► GH18 ► unk ►	ECF-σ Anti-σ SusC SusD GH18 unk	susF	GH18	DUF1735 = unk	?		2	[(33-144)PF08522][(174-322)PF13385]	33-144	PF08522=DUF1735	174-322	PF13385=Lam_G_3			380	MMNKHIFYYLMVGSMALLLGACNDSMNDLLEPKVYFESKEYNFSVEDEMDVMTFDLVSRLSSATSSQVDVSYSVAEPSVVDEYNAKYGTNYEMLDVSQVKLSSTTSSISSGKLYADNIEVELSGLEALKAGNSYVLPMRVHSSSVSTLSGTNIAYFFFSKPLKITKAGNFSNHYISVKFPVGTFFSSFTYEALINVDYFLDNNTIMGTEGVMILRIGDAGGGITPKDYLEVAGGQNYRVTKPLLTNRWYHVALTYDQPTGKTGIYVNGEKWAGSDWGIDGFDPNSDMGFYIGRIYGFKWGERPFHGKMSEVRVWSVARTENQLKQNMLGVDPASEGLALYYKLDGSETQEGGVIKDATGRINGTTNGITIKTLDAPIAIN	Recognition and degradation of plant cell wall polysaccharides by two human gut symbionts	Martens EC, Lowe EC, Chiang H, Pudlo NA, Wu M, McNulty NP, Abbott DW, Henrissat B, Gilbert HJ, Bolam DN, Gordon JI	PLoS biology, 9(12):e1001221 (2011)
112	Bovatus_04266	Bacteroides ovatus ATCC 8483 (new assembly)	411476	hypothetical protein	unk	98	unk GH18 unk unk SusD SusC unk ► unk ► GH18 ► unk ► GH92 GH92 Anti-σ ECF-σ GH92	unk GH18 unk unk SusD SusC unk unk GH18 unk GH92 GH92 Anti-σ ECF-σ GH92	susF	unk	DUF1735 = unk	DUF1735 = GH18		2	[(31-148)PF08522][(192-334)PF13385]	31-148	PF08522=DUF1735	192-334	PF13385=Lam_G_3			388	MKLNNLIFTALAGFSIILAGCQNNDENEQHYDNKLFISASNFTKEILFKAGDTNVETGLSVAIAKPEEHDIKVTMSPAPELLSTYKLAYYDETAVLLSEEHYSMPETSTTIKSGSIVSPELPIEFINTGELDIKTTYVLPVTIKSVEGIGVLQSAKTYYYVFRGASLINVVCNISRNRAYPDFKNDSKFNNLTENTMEILFKANSFPNTLNTLMGIESNYLLRIGDATIPNNQLQVATSVNNCTSADLQLESGKWYHVAVAFNKGNVKVYINGVEKLSGSTGKSSVSLGAKHTNEEDGSRCFWVGYSYKDDRYFDGVVSEVRIWNRALTAEEIQATNHFYTIEPESEGLIAYWKFDEGSGTVAKDYSVSGYDLTIEKEPKWESVSLPQ	Recognition and degradation of plant cell wall polysaccharides by two human gut symbionts	Martens EC, Lowe EC, Chiang H, Pudlo NA, Wu M, McNulty NP, Abbott DW, Henrissat B, Gilbert HJ, Bolam DN, Gordon JI	PLoS biology, 9(12):e1001221 (2011)
113	Bovatus_04271	Bacteroides ovatus ATCC 8483 (new assembly)	411476	hypothetical protein	unk	98	unk GH18 unk unk SusD SusC unk ► unk ► GH18 ► unk ► GH92 GH92 Anti-σ ECF-σ GH92	unk GH18 unk unk SusD SusC unk unk GH18 unk GH92 GH92 Anti-σ ECF-σ GH92	susA	unk	DUF1735 = unk	DUF1735 = GH18		2	[(32-148)PF08522][(188-332)PF13385]	32-148	PF08522=DUF1735	188-332	PF13385=Lam_G_3			386	MKLHIYQLAFIALTAFTVSSCKDTDINDEHHYDNKLYISSVPVTEDLLIKEDVLFDSRKITYRLAAPVDNEIQVSFDAKPSLTATYNLCYGDNATALPEAFYDIPVKNVTIQPGGISGDDIIVNFVNLNQLDDSRRYVLPVTITNVSGIGLLESARTTYFIIKGAALINVVANIKENYFPIKWNSDVSKMTTITVEALVRSDDWVAKRDNALSSVFGIEGNFLIRIGDGDRPRDQLQAFVPGGSFPPANHAPGIGLPVDEWVHIAVVYNTVNKNRIYYKNGVAVYKDQSANSTVNLTKNCYIGRSFDGTRWLPGEISEVRIWSVERTAEQIADNPYKVNPASEGLVAYWKFNEGSGKVVIDRTGNGNDITASKDPIWVPVELPQIY	Recognition and degradation of plant cell wall polysaccharides by two human gut symbionts	Martens EC, Lowe EC, Chiang H, Pudlo NA, Wu M, McNulty NP, Abbott DW, Henrissat B, Gilbert HJ, Bolam DN, Gordon JI	PLoS biology, 9(12):e1001221 (2011)
115	Bovatus_04945	Bacteroides ovatus ATCC 8483 (new assembly)	411476	hypothetical protein	unk	110	ECF-σ GH33 ► Anti-σ ► SusC ► SusD ► GH18 ► unk ► unk ► unk ► GH3 ►	ECF-σ GH33 Anti-σ SusC SusD GH18 unk unk unk GH3	susF	GH18	DUF1735 = unk	DUF1735 = unk		2	[(59-149)PF08522][(253-347)PF13385]	59-149	PF08522=DUF1735	253-347	PF13385=Lam_G_3			404	MKTLNNIKKIWGAALIGIASFMLQGCQEAAQKGDGLLMTGTSSDRLVKFAIDGFPSAYAVSVTSTSRVESDIQVNLAVDASLVDTYNEEMGTNYYPIPDKSYTFENPEVTISAGQAISSAASLSIADDSEFVPGRVYLIPVTIKSATGDLDIIEAGRTIFLKVSRTLRFHAPYVGQASMAYQFLLPDPIPSLPTYTWEVKIYATQFRSSGASGTTRVCSFGGSEASVEGGAIDDGGFKCDQNLLRFGEGTDEPNQLHVTTKQGKMSSNTRFALNTWYAVALVNDGSTLTLYINGEKDNSMTVAPYEYALYGVQIGMPSKGYQSSQLFYGRLSEMRLWTRPLSAREIKANVCGVDPSTNGLVSYWRMNEGEGTTFYDLSPSKRDISYKNGITIDWTYDDT…	Recognition and degradation of plant cell wall polysaccharides by two human gut symbionts	Martens EC, Lowe EC, Chiang H, Pudlo NA, Wu M, McNulty NP, Abbott DW, Henrissat B, Gilbert HJ, Bolam DN, Gordon JI	PLoS biology, 9(12):e1001221 (2011)
116	Bovatus_04946	Bacteroides ovatus ATCC 8483 (new assembly)	411476	hypothetical protein	unk	110	ECF-σ GH33 ► Anti-σ ► SusC ► SusD ► GH18 ► unk ► unk ► unk ► GH3 ►	ECF-σ GH33 Anti-σ SusC SusD GH18 unk unk unk GH3	susG	GH18	DUF1735 = unk	DUF1735 = unk		2	[(43-150)PF08522][(204-367)PF13385]	43-150	PF08522=DUF1735	204-367	PF13385=Lam_G_3			426	MIMKNNINRLTLLLLVLLGGVGFTSCSDDDNDFIELPTIEMPQSEAGPVSIDYREILDAGSYVYDYTIKLDKPAATTLLCDIAVDESMVEAYNAANNTSYKMMPAFVYELQAKNAIVKAGQQESNSLSVKFSSLFGLVEGEEYLLPIVATIDETCVGQFVTDTRSVSYFTISIDGELDYIPGLNMSSYSTDMYRTLSFANDEVVTIEDNTHTFEMLVYPYNWHSGTNYIGTWRGKDTNNNNEVFSGCELRVTGATGASNIGNRQCDLTLANQNITLPANQWVRLTITCDGTKTGQNTEVAYRLYINGEEVASAKPTKRWGPSSSQRFKVGYTLTGIQFGNTSSSMYFDGLISDIRMWKKCLTAEEVKANLRTIASPSSSDLYGYWKLDEGEGNTLKDSS…	Recognition and degradation of plant cell wall polysaccharides by two human gut symbionts	Martens EC, Lowe EC, Chiang H, Pudlo NA, Wu M, McNulty NP, Abbott DW, Henrissat B, Gilbert HJ, Bolam DN, Gordon JI	PLoS biology, 9(12):e1001221 (2011)
114	Bovatus_04272	Bacteroides ovatus ATCC 8483 (new assembly)	411476	endo-beta-N-acetylglucosaminidase F1 precursor	GH18	98	unk GH18 unk unk SusD SusC unk ► unk ► GH18 ► unk ► GH92 GH92 Anti-σ ECF-σ GH92	unk GH18 unk unk SusD SusC unk unk GH18 unk GH92 GH92 Anti-σ ECF-σ GH92	susZ	unk	DUF1735 = unk	DUF1735 = GH18		1	[(44-162)PF08522]	44-162	PF08522=DUF1735					475	MKQKYLITGLMVAIFAGGITCLTSCDDDLVINKAIDESAYTGIYENNGYLRDGKSNLSSNVVDLYKDTYTTSVKMSLSKMTSTSTSAQVIIDADYLDTYNKEHETDFELYPVHLVSFKNDGKLIVDAQTKSAQTDITIQADGTLKEDKTYALPIALTHVSSDITIKDEKAGHCIYLIKDMRKLGNTYKEEDVVKSFVFFDGTNPLNALSFQLENGKLLWDVVSPFAANINWDAQAQRPYLKCNAYIQYLLDNNEKFLQPLRKRGTKIVLGILSNGDITGVAQLSKQGAKDFARELAQYCKAYNLDGVCFDDEYEGAYDPNNPALTEPSEEAAARLCYETKQAMPDKIVAVYALRRMYSSKATVVDGVTIKNWIDIVVGDYGRDPSQVPYGDLTSKECSG…	Recognition and degradation of plant cell wall polysaccharides by two human gut symbionts	Martens EC, Lowe EC, Chiang H, Pudlo NA, Wu M, McNulty NP, Abbott DW, Henrissat B, Gilbert HJ, Bolam DN, Gordon JI	PLoS biology, 9(12):e1001221 (2011)
107	Bovatus_03330	Bacteroides ovatus ATCC 8483 (new assembly)	411476	endo-beta-N-acetylglucosaminidase H precursor	GH18	3	ECF-σ ► Anti-σ ► SusC ► SusD ► unk ► GH18 ►	ECF-σ Anti-σ SusC SusD unk GH18	susF	unk	DUF1735 = GH18	?		1	[(56-159)PF08522]	56-159	PF08522=DUF1735					546	MKNNPFKYFVFLMLSLLMVATTGCTEDDISMPAGQLPDETPMNSVGGQLCSGKTFSNKITVSMYEGDGAVTEEICYALTKPAITAVTVKAIPSPELVAQYNSDNETDMKEFPVANVTLGNGGSLTVAAGKKESGTISITLSPDGLKPETLYLLAIALTQNPVGVDAQGNKQVIYYRVNFRERTTMCEPDGEGQTQEIPPLMSGVTTVFYVNTETYSPLIAGVLAIRDEGVPPFPPYSRLGHIVNLKRATIGYDAVSQRALLAPGNDLSYVLEHRDKYIRHLQEIGSKVCICIENGGKGVGFCNMNDVQIADFVYQVKSIIERYYLDGVNLWDDDSKYGKAGMPAMNTTSYPKLIKALREALPDKLLTLVDKGEATEYFYDVNKCGGIEAGRYLDYAWHG…	Recognition and degradation of plant cell wall polysaccharides by two human gut symbionts	Martens EC, Lowe EC, Chiang H, Pudlo NA, Wu M, McNulty NP, Abbott DW, Henrissat B, Gilbert HJ, Bolam DN, Gordon JI	PLoS biology, 9(12):e1001221 (2011)
91	BACOVA_04800	Bacteroides ovatus ATCC 8483	411476	Glycosyl hydrolases family 18 + Domain of unknown function (DUF1735)	GH18	98	unk GH18 unk unk SusD SusC unk ► unk ► GH18 ► unk ► GH92 GH92 Anti-σ ECF-σ GH92	unk GH18 unk unk SusD SusC unk unk GH18 unk GH92 GH92 Anti-σ ECF-σ GH92	susG	unk	DUF1735 = unk	DUF1735 = GH18		2	[(54-161)PF08522][(195-318)PF00704]	54-161	PF08522=DUF1735	195-318	PF00704=GH18			474	MNMINNIKYAFLPVVMFTMATFTSCEEDIEIGNKIDESSYLASTQLSGLLLDENTNKNSSVIELRNNEYSTNVVFRLSKLPQKGVDVQIAVEESYAAIYNTIHETDFEVFPAANVKIANNGTFVLAPDDKVTPSVKVTLTAFDGMEEDKTYIVPLTVTSSTEGVTFTETSKHMVLLVQDYRNKPNTNKGEDAVQTVLYFEVNDTNPLNALEFLTESGKYFFDHIVLFAANINWDPEKQRVYLANNENVQFLLDNNDKYLQPLRKAGMKIIISILGNHDEAGVAQLSDMGAREFARELAAYCRAYNLDGVAFDDEYSNSPDLSNPWLASPSAYAGSRLMYECKAVMPEKIVSLYNLGNMYSSSLQVIDGIEPGQYCDYAVADYGGAAGPGTGMTLKQCAG…	Recognition and degradation of plant cell wall polysaccharides by two human gut symbionts	Martens EC, Lowe EC, Chiang H, Pudlo NA, Wu M, McNulty NP, Abbott DW, Henrissat B, Gilbert HJ, Bolam DN, Gordon JI	PLoS biology, 9(12):e1001221 (2011)
18	Btheta7330_00611	Bacteroides thetaiotaomicron 7330 (new assembly)	818	hypothetical protein	unk	15	HTCS SusC ► SusD ► unk ► Pept_MA|CBM ► Pept_MA|CBM ► Pept_MA|CBM ► unk ► GH97 ► GH110 ► CE20 ► Est ► GH97 ► unk ►	HTCS SusC SusD unk Pept_MA|CBM Pept_MA|CBM Pept_MA|CBM unk GH97 GH110 CE20 Est GH97 unk	susE	DUF1735 = unk	Pept_MA|CBM	Pept_MA|CBM		3	[(41-145)PF08522][(203-274)PF08522][(303-398)PF08522]	41-145	PF08522=DUF1735	203-274	PF08522=DUF1735	303-398	PF08522=DUF1735	550	MKKFFKILFPTALIGMMFACEAELAPITIKPDPVFDKTGLYTVNTISIYDEEETVVNISRIYGLSKELDLTIGVDETLLTEYNNLNGTNYQLMPAEYYDFPSTIKLDKTDKEVELPVVIKPRELAANGISTANNYVLPLSLNASSVEVEDKGSAAQVLLIPNIVEPTFTVKVPEENFSLSFIRDVLLPQTVEIEATSNFTTIDAGKVTYEADAASVSVYNEANGVDYQLLSSEYYTVNDGVLDSETMNYKTSITFNCGNMDSDDIFLLPLVMSSDVYQTQQKEPIYVLVQLNTLKMWVAGAEQVVVNKTGNGKISVAMNAPISDNQPVKLTVDNSLIESYNTENGTSFIPFEPSNVSVSTESIIAGEMEVNVAYQIDLTSMSFDGIEPYLFALKLDESE…	Genetic determinants of in vivo fitness and diet responsiveness in multiple human gut Bacteroides	Wu M, McNulty NP, Rodionov DA, Khoroshkin MS, Griffin NW, Cheng J, Latreille P, Kerstetter RA, Terrapon N, Henrissat B, Osterman AL, Gordon JI	Science (New York, N Y ), 350(6256):aac5992 (2015)
15	BF638R_3443	Bacteroides fragilis 638R	862962	putative exported protein	unk	4	ECF-σ ► Anti-σ ► SusC ► SusD ► GH18 ► unk ► unk ►	ECF-σ Anti-σ SusC SusD GH18 unk unk	susG	GH18	unk	DUF1735 = unk	N-glycans	1	[(79-174)PF08522]	79-174	PF08522=DUF1735					343	MKRRIKSAQSILWVLLLILSASCSKDEIQIVDQDTSWQMDNKYIEEDIREQLGIDPFTDLVYLGYYGNPYTQLEAINDLVNTTLVGKNELSFKVKVTKPYKEDIKVNLMKEDKLVTDFPEMAEGIPLFPSENCTFEGGVLKAGELETTVKLTIKDVEKLNNLSGYVMAIKLTMEGSHEHLAIARTRSAYFVKLNLSIRLDNIDSSNKKIEGKGFNKEISFKSDIRPDKLGSLNDGNFTANNWYTSNANNYLTIILPEKQSLKGFRLDTNTSPSGSYMLKSCRVMVETPDGNWVNHGVFDRKSMDGIAYISFKKPVECTKVRFENMMAFNGRFSVDVNEVTAFR	Efficient utilization of complex N-linked glycans is a selective advantage for Bacteroides fragilis in extraintestinal infections	Cao Y, Rocha ER, Smith CJ	Proceedings of the National Academy of Sciences of the United States of America, (2014)
56	BT1284	Bacteroides thetaiotaomicron VPI-5482	226186	putative endo-beta-N-acetylglucosaminidase F1 precursor	GH18	16	ECF-σ ► Anti-σ ► SusC ► SusD ► unk ► unk ► GH18 ► GH18 ►	ECF-σ Anti-σ SusC SusD unk unk GH18 GH18	susG	unk	unk	DUF1735 = GH18	mucin O-glycans	1	[(70-159)PF08522]	70-159	PF08522=DUF1735					508	MKQILKHILILAFAAGFIGTACENNDLNIDAGTFPETGGIGLSMGILQSDNYAMENPQINMDHASLSDQFHISLTEPASQTGNYTVKVDESKVLDFNSKHGTSYPLYPTEYIDLGNSGKMTIEKGEQQSNSVSIAFKYDEAIEDSVIYVLPLTVEENNSSPAMSSERKTLYYIINVWGMAPAEYNAIKKNFIQIAGVDPEFTNPLLLNKLYFESMSLSSPEVDYYNPFDIINLQFATVKADDNLLPSLYLKDDLAYVLKKREKYIVPLQQLDHKVCLAIKGAGEGIGFSNLGEKEMMIFVERIKQMIDIYHLDGVNLYDANFSYEESNENINYSNNLCKFVASLRDKLGNKIITYTQTSESPEGITNDANLKLGELLDYAWCDQLNTIIDPWSTPEKWT…	Mucosal glycan foraging enhances fitness and transmission of a saccharolytic human gut bacterial symbiont	Martens EC, Chiang HC, Gordon JI	Cell host &amp; microbe, 4(5):447-57 (2008)
49	BT0441	Bacteroides thetaiotaomicron VPI-5482	226186	hypothetical protein	unk	8	ROK unk ► unk ► MFS ► EPI ► GH89 ► SusC ► SusD ► unk ► unk ► unk ► unk ► CE2 ►	ROK unk unk MFS EPI GH89 SusC SusD unk unk unk unk CE2	susE	DUF1735 = unk	unk	unk	host/residual dietary glycans (unknown type)	3	[(52-149)PF08522][(192-290)PF08522][(333-445)PF00754]	52-149	PF08522=DUF1735	192-290	PF08522=DUF1735	333-445	PF00754=F5/8 type C domain	462	MDINMKKHKTIQFIVAALFIASACTDDRDNLMVNDQIGLLHSTYTETEIFRGMDTPYQLFVIKSGKGKQETEVSISVDETVLQSYNTDNGTSIQLLPSDCYTILQPALRLNDSDYRKAFDIKWNADRLSDLLSTGKEYGLPIQMSVVQNFISADDERLKTIIVPTIKEPYLQMDVPGMSPVTDFMPTFGDLNERELFVKIRTNYSNDEDISFQIEVDPQLVIDYNTAHGTAYKMLPESSFTVDNKGVILTGMKETFIKIKYHKKGLIPEEGTYLFGDYVLPLRITSVSKYGISPDAASKLYTVKFQPDPIDKKGWSVIDFNNCCTQDGGWYLNMGWGVESLIDNNPGTQWLCRWDVKEPLPYYFVFDMGKEYTLFRFGFANPVAPAAHVWAGTSKAGYV…	Mucosal glycan foraging enhances fitness and transmission of a saccharolytic human gut bacterial symbiont	Martens EC, Chiang HC, Gordon JI	Cell host &amp; microbe, 4(5):447-57 (2008)
118	Ccan_08730	Capnocytophaga canimorsus Cc5	860228	putative Pappalysin-1	unk	5	SusC ► SusD ► GH18 ► unk ► unk ►	SusC SusD GH18 unk unk	susF	GH18	DUF1735 = unk	unk	N-glycans	2	[(35-167)PF08522][(260-366)PF13385]	35-167	PF08522=DUF1735	260-366	PF13385=Lam_G_3			441	MKKLHILFVIVSLFFACEKLPIPDSNLASGNPHYQVAFLDSKSVDDIRVKDEEGSLKDTEIKVRIANPMDKDTYYRVSIDETLLAKFNQENGVDYQNLPKENFEMSYTDINKVTKVGSSFEVLIPKGKIVSAGKLSIKIKSMKNAQGAILPVFNVYALSVKMEPKDSKTIAQADKKNSLFVIRRSFVTPVAHWSPSDAFHAIYGKDTGKQEAGKEKLYDDIEINEWTLQYSFALTRLKDNWGLMYENPRHHTRSTLWNTVQSDGKFLLRYGAAATLNFNTAKGKNFKFEAAGTNPTAEKWYHVAMTYKTIDGRPFLKMYINGELMFDSPSPLIVKQFPLVCFGNGATEGYVRELRFWSKALTQGQVIAYQYSVKTDTDGLELYVPFNEIPYEEVEEDGK…	The N-glycan glycoprotein deglycosylation complex (Gpd) from Capnocytophaga canimorsus deglycosylates human IgG	Renzi F, Manfredi P, Mally M, Moes S, Jen÷ P, Cornelis GR	PLoS pathogens, 7(6):e1002118 (2011)
54	BT1049	Bacteroides thetaiotaomicron VPI-5482	226186	putative patatin-like protein	unk	14	GH92 GH130 MFS GH163 unk unk GH18 SusD SusC Int SusC ► SusD ► GH18 ► unk ► SusC ► SusD ► GH18 ► unk ► unk ► GH20 ► Anti-σ ECF-σ ►	GH92 GH130 MFS GH163 unk unk GH18 SusD SusC Int SusC SusD GH18 unk SusC SusD GH18 unk unk GH20 Anti-σ ECF-σ	susF	Gh18	DUF1735 = unk	unk	mucin O-glycans - complex N-glycan (3/5)	2	[(34-151)PF08522][(194-334)PF13385]	34-151	PF08522=DUF1735	194-334	PF13385=Lam_G_3			393	MKQIKNIRNFLLISLIAGGTWIGCDDANYSTLDTHVFFEEALTATSTKVTVMGSGETNVTLNAHISNTQQKDNSYSLAIDQAALDAYNKANGTNYIALPETHYTLPDNITIKAGAYNADPISIHIKAFSEEMNASGESYALPVRLVAKQGSIDVMPVTGSLVILANSIMEFSAPQFVGSTELVAKKFSEAPETYNEFTVEVRFQVSNTANRNRAVFSTSGSDGKSLLLRFEDPQSDNSDHKAHSLVQIQTHETYLNPTYSFEPNKWQHLAVTYNGSKYRIYINGKDGGSKDVAGGPCIFGNMSWFSGGSWWSGCKILVSEARIWSVCRSEIQIQNNMTITSPKSPGLEAYWRFNEGKGNVFEDATGKGHTITTTVTPVWIDKILSTDEATPWK	Mucosal glycan foraging enhances fitness and transmission of a saccharolytic human gut bacterial symbiont	Martens EC, Chiang HC, Gordon JI	Cell host &amp; microbe, 4(5):447-57 (2008)
66	BT3986	Bacteroides thetaiotaomicron VPI-5482	226186	putative patatin-like protein	unk	72	SusC ► SusD ► unk ► unk ► GH18 ► unk ► unk GH92 GH92 Anti-σ ECF-σ GH92	SusC SusD unk unk GH18 unk unk GH92 GH92 Anti-σ ECF-σ GH92	susF	unk	DUF1735 = unk	GH18	mucin O-glycans - high mannose mammalian N-glycan	2	[(32-148)PF08522][(187-330)PF13385]	32-148	PF08522=DUF1735	187-330	PF13385=Lam_G_3			384	MKLYKYCFALLALTTVTVSGCKNEDINEEHHYDNKLYVSSAPVCDDLLIKPSITEATRELSYRIASPAEQDIQISFDAAPAMTAAYNLIYNDNATALDSYFYNMPTKTATIKAGDISSDNIVIDFKNTNELDKSKRYVLPVTILDASNIDVLESARTAYFIFKGAALINVVANIKEIYFPINWKSSVNSLSTVTIEALVRSEDWVAGRDNALSSVFGIEGKFLVRIGDADRPRDQVQVVAPGGNFPGPNVVPGLPVNEWVHIAIVYDNTTKERIYYKDGVPVYKDEAASGNVSLSSGCYIGRAWDDTRWLPGDISEVRVWSVQRTAEQIATNPYEVDPASEGLVAYWKFNEGAGNVITDQTGHGNDITGSGDPTWVKVEIPKIN	Mucosal glycan foraging enhances fitness and transmission of a saccharolytic human gut bacterial symbiont	Martens EC, Chiang HC, Gordon JI	Cell host &amp; microbe, 4(5):447-57 (2008)
74	BT4632	Bacteroides thetaiotaomicron VPI-5482	226186	putative galactose oxidase precursor	unk	84	Sulf_1 unk SusD SusC Anti-σ ECF-σ	Sulf_1 unk SusD SusC Anti-σ ECF-σ	susE	DUF1735 = unk	Sulf_1	?	mucin O-glycans (N-acetyllactosamine disaccharide)	3	[(46-145)PF08522][(179-268)PF08522][(306-428)PF00754]	46-145	PF08522=DUF1735	179-268	PF08522=DUF1735	306-428	PF00754=F5/8 type C domain	444	MKTIHTLLAAMTIAMLAISCENEFDVSDKADSLISVTVNTLNNQAAYNVGETAQAELWIQRGGLKDASGKVQFVVDPLLLDSLNQEDKTNYELLPENCYEMTNTEFTVDKNELCGYITYHPEKILALSAYNETKYVLPLRLISNDLAINPARNTSFLAFTILEPIVHISNAGVYNINPDLTSTMDIQIGVPFTNKWDILCNLTEDLSLIDEYNQINKVNFTLLPENAYTAPESVTLQEGVSQITASYQLKNNLVPGNYILPIKIGSITASQGGVPNNSLVIDEESNVLFCIVKEGNKINKSGWEVIECSSEHAGNEATYMIDDNESTYWHCKFKNEAGSSVPPFHFIIDMKKEITIAQIDLLNRGDGAANNIKWVEFYASNNNSEWDKIGAGDFNDEGT…	Mucosal glycan foraging enhances fitness and transmission of a saccharolytic human gut bacterial symbiont	Martens EC, Chiang HC, Gordon JI	Cell host &amp; microbe, 4(5):447-57 (2008)
81	BACOVA_02169	Bacteroides ovatus ATCC 8483	411476	Beta-xylosidase	GH43_3	44	unk unk GH105 GH105 GH2 GH130 GH2 unk unk unk SusD SusC unk GH43_3 unk GH105 unk GH115 SusD SusC unk unk unk unk unk GH43_3 HTCS unk	unk unk GH105 GH105 GH2 GH130 GH2 unk unk unk SusD SusC unk GH43_3 unk GH105 unk GH115 SusD SusC unk unk unk unk unk GH43_3 HTCS unk	susA	unk	DUF1735 = GH43_3	unk		3	[(47-164)PF08522][(190-300)PF08522][(318-615)PF04616]	47-164	PF08522=DUF1735	190-300	PF08522=DUF1735	318-615	PF04616=GH43	633	MNYNSIKKNIREIGLMFLSAGLLLFLSCGSDDTKDVSSEDGDVNSNQYLQVQPNGLNVIKVSSSDVAQVVYPFSVELKGGSASVALTAQLEAWNEKDLEAYNKEEETAYKLLPSSLYSISTPQITLEQGIASKKVEVKFAPDKVFTEFKKNGTEYVIALRLTSSVAKVRKSQSDFLLHISFDYPTVSLVMPSQEISVSKMSMPVSVDATFNCRADGEIKTNPWNFTCTLAVPSNAEELVAKYNEDYKTSYRLLPSANYDLGEGISFKAGENEATGGITVKREGMEAVKYLLPVQLREASHESVALHNEICYFKIGMTYTNPVITFSSVADPTVIRTDEGFYLYATQTNSYWIPIYFSKDLVNWEFKRSAFRKATRPTEDVLPGGGAFWAPEIRYINGKY…	Recognition and degradation of plant cell wall polysaccharides by two human gut symbionts	Martens EC, Lowe EC, Chiang H, Pudlo NA, Wu M, McNulty NP, Abbott DW, Henrissat B, Gilbert HJ, Bolam DN, Gordon JI	PLoS biology, 9(12):e1001221 (2011)
8	BcellWH2_02974	Bacteroides cellulosilyticus WH2 (new assembly)	1268240	Sialidase precursor	unk	64	HTCS ► CBM13 ► GH2 ► SusC ► SusD ► unk ► GH30_4 ► GH51 ►	HTCS CBM13 GH2 SusC SusD unk GH30_4 GH51	susE	DUF1735 = unk	GH30_4	GH51		3	[(37-156)PF08522][(180-284)PF08522][(317-437)PF00754]	37-156	PF08522=DUF1735	180-284	PF08522=DUF1735	317-437	PF00754=F5/8 type C domain	447	MKIRTILLMGGLVLLGACSESKYDLDQLVPEEYHKILYVNNSGKQDLTLYDTDEDNKYTLSVVKSGSDPSLTASVKVSVLTQAELDEEYSEPEGTNYKLIGENCYSLDATTLDFSSADRYKLVNIFLKPQSVKAFMETDPEAVWVLPLQVTSETDSINAEKNELFLKLTGVITPAIGFANSDVEVKLLDYGSVSTFTEKVKFGLDTDNKWDLECKFVVDKEYIAEYNADNGTNFKVLPEGTYTVPEMVTLPNGTTNMELEVTINGDQLVPGDYMLPVKIAEVSQFEISAAKVVSPLAFRVMGHKLDRAGWTAEANTEELTGEGASGKAGCALDDNLATYWHSTWQTGNWVSFPFEIIVDTKTEHTFTQFALMQRQNESYTDTKSGKFYVSSDKENWTEV…	Effects of diet on resource utilization by a model human gut microbiota containing Bacteroides cellulosilyticus WH2, a symbiont with an extensive glycobiome	McNulty NP, Wu M, Erickson AR, Pan C, Erickson BK, Martens EC, Pudlo NA, Muegge BD, Henrissat B, Hettich RL, Gordon JI	PLoS biology, 11(8):e1001637 (2013)
17	Btheta7330_00204	Bacteroides thetaiotaomicron 7330 (new assembly)	818	Extracellular endo-alpha-(1->5)-L-arabinanase 1 precursor	GH43_3	8	GH43_3 ► unk ► SusC ► SusD ► unk ► GH43_31 ► GH105 ► GH2 ► unk ► GH130 ► GH105 ► unk unk ► GH2 ► GH43_31 ► unk	GH43_3 unk SusC SusD unk GH43_31 GH105 GH2 unk GH130 GH105 unk unk GH2 GH43_31 unk	susF	unk	DUF1735 = GH43_3	GH105		3	[(49-165)PF08522][(209-300)PF08522][(318-612)PF04616]	49-165	PF08522=DUF1735	209-300	PF08522=DUF1735	318-612	PF04616=GH43	632	MNNKSIEKTSITRRTHRFIYMLTGILLLLSCGSDNNNPTEDPGNTTNYYLQLQPNGLNAIRVSCTEENFVFPFQIKVIGNGTNKGFKAQINPWSEDELKAYNNKEKTSYVLLPSSLYSLTSTEQVFKEGVSIMDVEVSFNPSKVFAEFREKGAEYVIALKLSSDKIQVRDSQSEILLGISYDYPTASFATSFVEVSVNKDVIPVSIAASLDYTIDGIPTANPWDFVCGFVLPSNAEELVAEYNKVYKTSYQLLPASNYDLGEGVSFKAGETQANGEITIKREGMAVVDYLLPLQLGECSNNGVICQEEICYLKVGRTYTNPIISDKSVPDPTVIRANDGYFYLYATQTSTYWMPIYRSKDLVNWEYQKTAFTQDTKPSLSGGGAFWAPEMTYINGKYVL…	Genetic determinants of in vivo fitness and diet responsiveness in multiple human gut Bacteroides	Wu M, McNulty NP, Rodionov DA, Khoroshkin MS, Griffin NW, Cheng J, Latreille P, Kerstetter RA, Terrapon N, Henrissat B, Osterman AL, Gordon JI	Science (New York, N Y ), 350(6256):aac5992 (2015)
104	Bovatus_03002	Bacteroides ovatus ATCC 8483 (new assembly)	411476	Extracellular exo-alpha-(1->5)-L-arabinofuranosidase ArbA precursor	GH43_3	44	unk unk GH105 GH2 GH130 GH2 unk unk unk SusD SusC unk GH43_3 unk GH105 unk GH115 SusD SusC unk unk unk unk unk GH43_3 HTCS unk	unk unk GH105 GH2 GH130 GH2 unk unk unk SusD SusC unk GH43_3 unk GH105 unk GH115 SusD SusC unk unk unk unk unk GH43_3 HTCS unk	susA	unk	DUF1735 = GH43_3	unk		3	[(47-164)PF08522][(190-300)PF08522][(318-615)PF04616]	47-164	PF08522=DUF1735	190-300	PF08522=DUF1735	318-615	PF04616=GH43	633	MNYNSIKKNIREIGLMFLSAGLLLFLSCGSDDTKDVSSEDGDVNSNQYLQVQPNGLNVIKVSSSDVAQVVYPFSVELKGGSASVALTAQLEAWNEKDLEAYNKEEETAYKLLPSSLYSISTPQITLEQGIASKKVEVKFAPDKVFTEFKKNGTEYVIALRLTSSVAKVRKSQSDFLLHISFDYPTVSLVMPSQEISVSKMSMPVSVDATFNCRADGEIKTNPWNFTCTLAVPSNAEELVAKYNEDYKTSYRLLPSANYDLGEGISFKAGENEATGGITVKREGMEAVKYLLPVQLREASHESVALHNEICYFKIGMTYTNPVITFSSVADPTVIRTDEGFYLYATQTNSYWIPIYFSKDLVNWEFKRSAFRKATRPTEDVLPGGGAFWAPEIRYINGKY…	Recognition and degradation of plant cell wall polysaccharides by two human gut symbionts	Martens EC, Lowe EC, Chiang H, Pudlo NA, Wu M, McNulty NP, Abbott DW, Henrissat B, Gilbert HJ, Bolam DN, Gordon JI	PLoS biology, 9(12):e1001221 (2011)
32	Btheta7330_03360	Bacteroides thetaiotaomicron 7330 (new assembly)	818	Sialidase precursor	unk	56	ECF-σ ► Anti-σ ► SusC ► SusD ► unk ► Sulf_1 ►	ECF-σ Anti-σ SusC SusD unk Sulf_1	susE	DUF1735 = unk	Sulf_1	?		3	[(46-145)PF08522][(179-268)PF08522][(306-428)PF00754]	46-145	PF08522=DUF1735	179-268	PF08522=DUF1735	306-428	PF00754=F5/8 type C domain	444	MKTIHTLLAAMTIAMLAISCENEFDVSDKADSLISVTVNTLNNQAAYNVGETAQAELWIQRGGLKDASGKVQFVVDPLLLDSLNQEDKTNYELLPENCYEMTNTEFTVDKNELCGYITYHPEKILALSAYNETKYVLPLRLISNDLAINPARNTSFLAFTILEPIVHISNAGVYNINPDLTSTMDIQIGVPFTNKWDILCNLTEDLSLIDEYNQINKVNFTLLPENAYTAPESVTLQEGVSQITASYQLKNNLVPGNYILPIKIGSITASQGGVPNNSLVIDEESNVLFCIVKEGNKINKSGWEVIECSSEHAGNEATYMIDDNESTYWHCKFKNEAGSSVPPFHFIIDMKKEITIAQIDLLNRGDGAANNIKWVEFYASNNNSEWDKIGAGDFNDEGT…	Genetic determinants of in vivo fitness and diet responsiveness in multiple human gut Bacteroides	Wu M, McNulty NP, Rodionov DA, Khoroshkin MS, Griffin NW, Cheng J, Latreille P, Kerstetter RA, Terrapon N, Henrissat B, Osterman AL, Gordon JI	Science (New York, N Y ), 350(6256):aac5992 (2015)
106	Bovatus_03198	Bacteroides ovatus ATCC 8483 (new assembly)	411476	The GLUG motif protein	unk	54	GH2 Sulf_1 GH43 Sulf_1 GH51 HTCS ► unk SusD SusC SusD SusC GH43_31 unk unk unk Sulf_1	GH2 Sulf_1 GH43 Sulf_1 GH51 HTCS unk SusD SusC SusD SusC GH43_31 unk unk unk Sulf_1	susA	GH43_31	DUF1735 = unk	unk		1	[(56-140)PF08522]	56-140	PF08522=DUF1735					541	MKRYIPIVASLMVFSLISCGEVMDLTQPEKAEVTYSNITLSLYQTGKYDLYLDEPEYQYNIMVEKSHCEKEAKAKLAVVDAKEFGEEYHLLPVEYYDLDGSNFNFKGDDVLRMVNLRFHDLGTLDGSKKYVLGLKLVSDDLAVNQEKSTMTFFLQQKQGEIDNPYTVATTSDLITLGEKLKDGKTIYAKIENDIDLQGVDWQPIETSVSKQLVLDGGGHTIRNLKVNTSSSVNQGFFGLLVGKCSNINFENAQITANTKMAGILAGQVGAATSPGIVENVRVSGTISLTSGTGAAAWDNGQAGGICARLHGADSKIHQCTSATDITAVWCAGGICGETRGGATISQCSSTGDIVTESCVGGIVGRMLYSIVTQCYSSGLAQAFPMKVANPAGGIAGFVD…	Recognition and degradation of plant cell wall polysaccharides by two human gut symbionts	Martens EC, Lowe EC, Chiang H, Pudlo NA, Wu M, McNulty NP, Abbott DW, Henrissat B, Gilbert HJ, Bolam DN, Gordon JI	PLoS biology, 9(12):e1001221 (2011)
														75

## Sheet: Tab 1- Proteins in all 117 PULs
Which predicted proteins are present in all 117 DUF1735-containing PULs
Proteins in DUF1735-containing PULs	[n]	[%]		Sum [n]	1414
unk	449	0.317539		Sum [%]	1
SusD	160	0.113154
SusC	159	0.112447
GH18	83	0.0586987
ECF-σ	68	0.0480905		Table 1
Anti-σ	65	0.0459689		Proteins in PULs	Function	[n]	[%]
GH92	62	0.0438472		PUF	Unknown	449	31.7539
HTCS	34	0.0240453		SusD	SusD-like outer membrane-binding protein	160	11.3154
Sulf_1	21	0.0148515		SusC	SusC-like TonB-dependent transporter	159	11.2447
GH130	19	0.0134371		GH18	Glycoside Hydrolase	83	5.86987
GH2	18	0.0127298		Extracytoplasmic function sigma factor (ECF-σ)	Regulator	68	4.80905
MFS	15	0.0106082		Extracytoplasmic function anti-sigma factor (Anti-σ)	Regulator	65	4.59689
Est	12	0.00848656		GH92	Glycoside Hydrolase	62	4.38472
GH163	12	0.00848656		Hybrid two-component system (HTCS)	Regulator	34	2.40453
Int	11	0.00777935		Sulf_1	Sulfatase	21	1.48515
GH115	10	0.00707214		GH130	Glycoside Hydrolase	19	1.34371
GH29	10	0.00707214		GH2	Glycoside Hydrolase	18	1.27298
GH3	10	0.00707214		Major facilitator family transporter (MFS)	Transporter	15	1.06082
GH105	9	0.00636492		Other (<15 entries)		261	18.4583
GH97	8	0.00565771		Total		1414	100
CBM32	7	0.0049505
CE20	7	0.0049505
GH10	7	0.0049505
GH76	7	0.0049505
GH20	6	0.00424328
GH43_31	6	0.00424328
GH43_3	5	0.00353607
GH51	5	0.00353607
Pept_MA	5	0.00353607
GH	4	0.00282885
GH33	4	0.00282885
GH43	4	0.00282885
GH43_12|CBM91	4	0.00282885
GH43_29|CBM6	4	0.00282885
GT32	4	0.00282885
EPI	3	0.00212164
GH125	3	0.00212164
GH30_4	3	0.00212164
GH30_8	3	0.00212164
GH38	3	0.00212164
GH43_10|CBM91	3	0.00212164
GH95	3	0.00212164
Pept_MA|CBM	3	0.00212164
CBM35	2	0.00141443
CE2	2	0.00141443
CE6|CBM48|CE	2	0.00141443
CE6|GH95	2	0.00141443
GH109	2	0.00141443
GH127	2	0.00141443
GH154	2	0.00141443
GH16_3|GH43_24	2	0.00141443
GH2|CBM32	2	0.00141443
GH27	2	0.00141443
GH29|CBM47	2	0.00141443
GH30	2	0.00141443
GH31	2	0.00141443
GH43_24	2	0.00141443
GH43_34	2	0.00141443
GH43_8	2	0.00141443
GH5_21	2	0.00141443
GH67	2	0.00141443
GH78	2	0.00141443
GH8	2	0.00141443
GH89	2	0.00141443
GH98|CBM35	2	0.00141443
Pept_MO	2	0.00141443
PL	2	0.00141443
PL42	2	0.00141443
ROK	2	0.00141443
SusR	2	0.00141443
CBM|Pept_MA	1	0.000707214
CBM13	1	0.000707214
CBM16	1	0.000707214
CBM4	1	0.000707214
GH10|CBM	1	0.000707214
GH10|CBM4|CBM4	1	0.000707214
GH10|GH43_12|CBM91	1	0.000707214
GH110	1	0.000707214
GH16_3	1	0.000707214
GH29|CBM51	1	0.000707214
GH30_2	1	0.000707214
GH35	1	0.000707214
GH38|CBM32	1	0.000707214
GH43_1	1	0.000707214
GH43_24|GH16_3	1	0.000707214
GH43_34|CBM32	1	0.000707214
GH5_21|GH43_10|CBM91	1	0.000707214
GH5_4	1	0.000707214
GntR	1	0.000707214
Mucin	1	0.000707214
Pept_CD	1	0.000707214
σ	1	0.000707214

## Sheet: Quantification
	PUL architecture mentioned in 'Analysis of DUF1735-containing proteins in literature-derived PULs"
	Position of duf1735 gene within a PUL
	susE	54	0.465517
	susF	41	0.353448
	susG	21	0.181034
	Sum	116	1
	Taxonomy of literature-derived PULs containing DUF1735
	Which and how many different species	Number Lit PUL
	Bacteroides cellulosilyticus WH2 (new assembly)	7
	Bacteroides fragilis 638R	2
	Bacteroides fragilis NCTC 9343	1
	Bacteroides fragilis YCH46	0
	Bacteroides intestinalis DSM 17393	1
	Bacteroides ovatus ATCC 8483	12
	Bacteroides ovatus ATCC 8483 (new assembly)	12
	Bacteroides thetaiotaomicron 7330 (new assembly)	25
	Bacteroides thetaiotaomicron VPI-5482	22
	Capnocytophaga canimorsus Cc5	2
	Zobellia galactanivorans DsijT	2
	Sum	86
	Domain architecture of DUF1735-containing proteins
	Numbers of domains in DUF1735-containing proteins			% of total
	Single domain (DUF1735)	20		0.17094
	Doulbe domain (DUF1735 + DUF1735)	81
	Triple domain (DUF1735 + DUF1735 + DUF1735)	16
	Both doulbe and tirple domain	97		0.82906
	Sum	117
	What is the second domain in all multimodular DUF1735-containing protein?	Formula	Text	% of total
	PF13385=Lam_G_3	35	35	0.360825
	PF14274=DUF4361	23	23	0.237113
	PF08522=DUF1735	17	17	0.175258
	PF00754=F5/8 type C domain	10	10	0.103093
	PF18620=DUF5627	8	8	0.0824742
	PF00704=GH18	3	3	0.0309278
	PF00722=GH16	1	1	0.0103093
	Sum		97
	What is the third domain in all triple domain DUF1735-containing protein?	Formula	Text	% of total
	PF00754=F5/8 type C domain	10	10	0.625
	PF04616=GH43	3	3
	PF16356=DUF4983	2	2
	PF08522=DUF1735	1	1
	Sum		16
	C-termini of DUF1735-containing proteins	Formula	Text	% of total
	Total amount of domains in 117 multimodular proteins	230
	Number of N-term DUF1735	117
	Number of possible 2nd and 3rd domains	113
	PF13385=Lam_G_3	35		0.309735	Referred to in text as: "For DUF1735-containing proteins 29 different C-termini were identified with LamG3 (19.0%), F5/8-typeC (16.4%), and GH18 (5.2%) being the most common, functionally characterized C-termini, and DUF4361 (16.7%), DUF4973 (16.4%), DUF1735 (9.2%), and DUF5627 (8.2%) being the most common uncharacterized C-termini (Table S2A). These results were in accordance with the initial da…
	PF00754=F5/8 type C domain	20		0.176991
	PF14274=DUF4361	23		0.20354
	PF08522=DUF1735	18		0.159292
	PF18620=DUF5627	8		0.0707965
	PF16356=DUF4983	2		0.0176991
	PF00704=GH18	3		0.0265487
	PF04616=GH43	3		0.0265487
	PF00722=GH16	1		0.00884956
	Sum	113		1
	Quantification of DUF1735 linked with itself	Formula	Text	% of total
	Total amount of DUF1735-containing protein	117
	Single domain (DUF1735)	20		0.17094
2nd	PF08522=DUF1735	17		0.145299
3rd	PF08522=DUF1735	1		0.00854701
	Sum	38		0.324786

## Sheet: Anotations of DUF1735
What are the different names given to DUF1735 containing proteins
Annotation	Count	% of total
hypothetical protein	66	0.564103
Domain of Unknown Function 1735 (DUF1735)	11	0.0940171
endo-beta-N-acetylglucosaminidase F1 precursor	6	0.0512821
F5/8-typeC (discoidin)-containing protein	5	0.042735
Sialidase precursor	4	0.034188
conserved hypothetical protein	2	0.017094
endo-beta-N-acetylglucosaminidase H precursor	2	0.017094
hypothetical lipoprotein	3	0.025641
putative galactose oxidase precursor	2	0.017094
putative patatin-like protein	2	0.017094
The GLUG motif protein	2	0.017094
Other (≤1 entries)	12	0.102564
Beta-xylosidase	1	0.00854701
Extracellular endo-alpha-(1->5)-L-arabinanase 1 precursor	1	0.00854701
Extracellular exo-alpha-(1->5)-L-arabinofuranosidase ArbA precursor	1	0.00854701
Glucan endo-1,3-beta-glucosidase A1 precursor	1	0.00854701
Glycosyl hydrolases family 18 + Domain of unknown function (DUF1735)	1	0.00854701
O-GlcNAcase NagJ precursor	1	0.00854701
putative chitobiase	1	0.00854701
putative endo-beta-N-acetylglucosaminidase F1 precursor	1	0.00854701
putative Exo-alpha-sialidase	1	0.00854701
putative exported protein	1	0.00854701
putative Pappalysin-1	1	0.00854701
sialidase precursor, exo-alpha-sialidase	1	0.00854701
Total sum	117	1
Sum other	12	0.102564
What are the different domain types given to DUF1735-containing proteins
Annotation	Count	% of total
UNK	93	0.794872
CBM32	7	0.0598291
GH	2	0.017094
GH16_3	1	0.00854701
GH18	11	0.0940171
GH43_3	3	0.025641
Sum	117	1

## Sheet: PUL architecture
PUL architecture of literature-derived PULs containing DUF1735
Initial order	Position of DUF1735 in PUL	1	2	3	4	5	6	7	8	9	10	11	12	13	14	15	16	17	18	19	20	21	22	23	24	25	26	27	28	29	30	31	32	33	PUL length [n domains]
2	susE	CBM32	SusD	SusC	Anti-σ	ECF-σ																													5		Average PUL length	12.0855	6.852
3	susE	HTCS	SusC	SusD	unk	GH10|CBM4|CBM4	unk	GH35	CE20	MFS	GH10|GH43_12|CBM91	GH43_1	unk	GH67	unk	Pept_CD	HTCS	unk	GH8	CE6|GH95	Est	GH5_21	unk	GH10|CBM	unk	SusD	SusC	SusD	SusC	unk	CE20	GH115			31		Median PUL lenghth	10
4	susE	HTCS	GH115	SusC	SusD	SusC	SusD	unk	GH10	GH30_8																									9
5	susF	GH43_24|GH16_3	GH16_3	unk	SusD	SusC	SusD	SusC	unk	HTCS																									9
6	susE	HTCS	unk	SusC	SusD	unk	GH30_2																												6
7	susE	HTCS	unk	SusC	SusD	unk	unk	GH5_21|GH43_10|CBM91																											7
8	susE	HTCS	CBM13	GH2	SusC	SusD	unk	GH30_4	GH51																										8
9	susE	GH92	ECF-σ	Anti-σ	GH92	SusC	SusD	unk	GH18	GH97	GH92																								10
10	susF	GH92	ECF-σ	Anti-σ	GH92	SusC	SusD	unk	GH18	GH97	GH92																								10
11	susE	SusC	SusD	unk	SusD	unk	GH10	GH10	GH5_21	Est	CE6|GH95	GH8	HTCS																						12
12	susF	ECF-σ	Anti-σ	SusC	SusD	GH18	unk	unk																											7
13	susG	ECF-σ	ECF-σ	Anti-σ	SusC	SusD	GH18	unk	unk																										8
14	susF	σ	Anti-σ	SusC	SusD	GH18	unk	unk																											7
15	susG	ECF-σ	Anti-σ	SusC	SusD	GH18	unk	unk																											7
16	susE	HTCS	unk	unk	SusC	SusD	unk	GH30_4																											7
17	susF	GH43_3	unk	SusC	SusD	unk	GH43_31	GH105	GH2	unk	GH130	GH105	unk	unk	GH2	GH43_31	unk																		16
18	susE	HTCS	SusC	SusD	unk	Pept_MA|CBM	Pept_MA|CBM	Pept_MA|CBM	unk	GH97	GH110	CE20	Est	GH97	unk																				14
19	susE	unk	SusD	SusC	SusC	unk	HTCS																												6
20	susE	unk	unk	SusC	SusD	unk	GH92	ECF-σ	Anti-σ	SusC	SusD	CBM32	unk	GH29	GH2																				14
21	susG		GH18	GH18	unk	unk	SusD	SusC	Anti-σ	ECF-σ																									8
22	susF	GH18	GH18	unk	unk	SusD	SusC	Anti-σ	ECF-σ																										8
23	susE	CBM32	SusD	SusC																															3
24	susG	GH130	MFS	GH163	unk	unk	GH18	SusD	SusC																										8
25	susF	GH130	MFS	GH163	unk	unk	GH18	SusD	SusC																										8
26	susF	SusC	SusD	GH18	unk	SusC	SusD	GH18	unk	unk	GH20	Anti-σ	ECF-σ																						12
27	susF	SusC	SusD	GH18	unk	SusC	SusD	GH18	unk	unk	GH20	Anti-σ	ECF-σ																						12
28	susE	EPI	GH89	SusC	SusD	unk	unk	unk	unk	unk	CE2																								10
29	susG		GH29	unk	unk	unk	GH18	SusD	SusC	Anti-σ	ECF-σ																								9
30	susF	GH29	unk	unk	unk	GH18	SusD	SusC	Anti-σ	ECF-σ																									9
31	susE	unk	SusC	SusD	unk																														4
32	susE	ECF-σ	Anti-σ	SusC	SusD	unk	Sulf_1																												6
33	susF	unk	GH18	SusD	SusC	unk	Anti-σ	ECF-σ																											7
34	susE	unk	SusC	SusD	unk	unk																													5
35	susE	Pept_MA	unk	unk	unk	SusD	SusC	unk																											7
36	susE	ECF-σ	unk	Anti-σ	SusC	SusD	unk	Pept_MA	GH109	unk	GH2	unk																							11
37	susE	Est	GH43_8	GH130	GH92	GH92	CE20	SusC	SusD	SusC	unk	unk	unk	SusD	unk	unk	SusD	SusC	unk	unk	Est	Est	GH78	Est	GH2|CBM32	GH92	GH38	unk	ECF-σ	SusR					29
38	susE	CBM32	SusC	SusD																															3
39	susG	ECF-σ	Anti-σ	GH92	unk	GH92	unk	unk	GH18	unk	unk	SusD	SusC																						12
40	susF	ECF-σ	Anti-σ	GH92	unk	GH92	unk	unk	GH18	unk	unk	SusD	SusC																						12
41	susE	unk	unk	SusC	SusD	unk																													5
42	susE	unk	GH76	unk	GH76	unk	unk	SusD	SusC	unk	HTCS	GH92	unk	GH76	GH125	GH130	unk	unk	unk	GT32	GT32	unk	GH38	GH92											23
43	susF	unk	GH18	SusD	SusC	Anti-σ	ECF-σ																												6
44	susE	GH105	PL42	GH43_24	GH16_3|GH43_24	unk	SusD	SusC	unk	HTCS	GH154	unk	GH43_34	GH127																					13
45	susF	ECF-σ	Anti-σ	SusC	SusD	GH18	unk	unk																											7
46	susG	ECF-σ	Anti-σ	SusC	SusD	GH18	unk	unk																											7
47	susE	GH5_4	CBM4	unk	SusD	SusC	SusD	SusC	HTCS																										8
48	susE	EPI	MFS	unk	ROK	unk	unk	unk	GntR	ECF-σ	Sulf_1	unk	unk	unk	Sulf_1	CBM16	GH29|CBM47	GH29|CBM47	unk	GH29	GH29	GH95	GH3	GH29	GH29|CBM51	GH3	HTCS	unk	SusD	unk					29
49	susE	ROK	unk	unk	MFS	EPI	GH89	SusC	SusD	unk	unk	unk	unk	CE2																					13
50	susE	CBM32	SusD	SusC																															3
51	susG		GH92	GH130	MFS	GH163	unk	unk	GH18	SusD	SusC	Int	SusC	SusD	GH18	unk	SusC	SusD	GH18	unk	unk	GH20	Anti-σ	ECF-σ											22
52	susF	GH92	GH130	MFS	GH163	unk	unk	GH18	SusD	SusC	Int	SusC	SusD	GH18	unk	SusC	SusD	GH18	unk	unk	GH20	Anti-σ	ECF-σ												22
53	susF	GH92	GH130	MFS	GH163	unk	unk	GH18	SusD	SusC	Int	SusC	SusD	GH18	unk	SusC	SusD	GH18	unk	unk	GH20	Anti-σ	ECF-σ												22
54	susF	GH92	GH130	MFS	GH163	unk	unk	GH18	SusD	SusC	Int	SusC	SusD	GH18	unk	SusC	SusD	GH18	unk	unk	GH20	Anti-σ	ECF-σ												22
55	susF	ECF-σ	Anti-σ	SusC	SusD	unk	unk	GH18	GH18																										8
56	susG	ECF-σ	Anti-σ	SusC	SusD	unk	unk	GH18	GH18																										8
57	susE	unk	GH2	GH29	unk	CBM32	SusD	SusC	Anti-σ	ECF-σ																									9
58	susE	HTCS	unk	SusC	SusD	unk																													5
59	susE	unk	unk	SusC	SusD	unk																													5
60	susE	GH97	Est	GH67	GH76	unk	SusD	SusC	unk	HTCS	GH92	unk	GH76	GH125																					13
61	susE	GH30_4	unk	SusD	SusC	unk	unk	HTCS																											7
62	susE	GH43_34|CBM32	GH43_10|CBM91	GH97	GH29	unk	unk	unk	unk	SusC	SusD	unk	unk																						12
63	susE		GH127	GH43_34	unk	GH154	HTCS	unk	SusC	SusD	unk	GH16_3|GH43_24	GH43_24	PL42	GH105																				13
64	susF	ECF-σ	Anti-σ	SusC	unk	SusD	GH18	unk																											7
65	susE	GH92	GH38|CBM32	GT32	GT32	unk	unk	unk	GH130	GH125	GH76	unk	GH92	unk	HTCS	unk	SusC	SusD	unk	unk	GH76														20
66	susF	SusC	SusD	unk	unk	GH18	unk	unk	GH92	GH92	Anti-σ	ECF-σ	GH92																						12
67	susG	SusC	SusD	unk	unk	GH18	unk	unk	GH92	GH92	Anti-σ	ECF-σ	GH92																						12
68	susB	SusD	SusC	CBM32																															3
69	susE	SusR	ECF-σ	unk	GH38	GH92	GH2|CBM32	Est	GH78	Est	Est	unk	unk	SusC	SusD	unk	unk	SusD	unk	unk	SusC	SusD	SusC	CE20	GH92	GH92	GH130	GH43_8	Est						28
70	susE	unk	GH2	unk	GH109	CBM|Pept_MA	unk	SusD	SusC	Anti-σ	unk	ECF-σ																							11
71	susE	unk	SusC	SusD	unk	unk	unk	Pept_MA																											7
72	susE	unk	unk	unk	SusD	SusC	unk	unk																											7
73	susF	ECF-σ	Anti-σ	SusC	SusD	GH18	unk																												6
74	susE	Sulf_1	unk	SusD	SusC	Anti-σ	ECF-σ																												6
75	susF	ECF-σ	Anti-σ	SusC	SusD	GH18	unk	unk	unk	GH29	GH3																								10
76	susG	ECF-σ	Anti-σ	SusC	SusD	GH18	unk	unk	unk	GH29	GH3																								10
77	susF	ECF-σ	Anti-σ	SusC	SusD	unk	GH18																												6
78	susE	HTCS	unk	unk	SusC	SusD	SusC	SusD	unk	GH10	PL	GH115	GH2																						12
79	susE	ECF-σ	Anti-σ	SusC	SusD	unk	GH27	CBM35	unk																										8
80	susE	Int	unk	unk	SusC	SusD	unk	unk	unk	unk	unk	SusC	SusD	SusC	SusD	unk	unk	Sulf_1	Sulf_1	HTCS	Pept_MO	unk	unk	unk											23
81	susA	unk	unk	GH105	GH105	GH2	GH130	GH2	unk	unk	unk	SusD	SusC	unk	GH43_3	unk	GH105	unk	GH115	SusD	SusC	unk	unk	unk	unk	unk	GH43_3	HTCS	unk						28
82	susE	GH2	Sulf_1	GH43	Sulf_1	GH51	HTCS	unk	SusD	SusC	SusD	SusC	GH43_31	unk	unk	unk	unk	Sulf_1																	17
83	susB	GH2	Sulf_1	GH43	Sulf_1	GH51	HTCS	unk	SusD	SusC	SusD	SusC	GH43_31	unk	unk	unk	unk	Sulf_1																	17
84	susE	GH43_10|CBM91	GH3	unk	GH43_12|CBM91	GH31	GH97	GH43_29|CBM6	GH43_12|CBM91	SusC	SusD	SusC	SusD	unk	GH10	GH30_8	GH98|CBM35	GH115	CE6|CBM48|CE	GH43_29|CBM6	HTCS	GH95	unk	unk	HTCS	GH30	SusC	SusD	unk	unk	unk	unk	GH115	CE20	33
85	susF	ECF-σ	Anti-σ	SusC	SusD	GH18	unk																												6
86	susF	ECF-σ	Anti-σ	SusC	unk	SusD	unk	unk	GH																										8
87	susG	ECF-σ	Anti-σ	SusC	unk	SusD	unk	unk	GH																										8
88	susF	ECF-σ	Anti-σ	unk	unk	unk	GH18	SusD	SusC	Int	unk	unk	SusC	SusD	GH18	unk	unk	GH163	MFS	GH130	GH92														20
89	susF	ECF-σ	Anti-σ	unk	unk	unk	GH18	SusD	SusC	Int	unk	unk	SusC	SusD	GH18	unk	unk	GH163	MFS	GH130	GH92														20
90	susG	ECF-σ	Anti-σ	unk	unk	unk	GH18	SusD	SusC	Int	unk	unk	SusC	SusD	GH18	unk	unk	GH163	MFS	GH130	GH92														20
91	susG	unk	GH18	unk	unk	SusD	SusC	unk	unk	GH18	unk	GH92	GH92	Anti-σ	ECF-σ	GH92																			15
92	susF	unk	GH18	unk	unk	SusD	SusC	unk	unk	GH18	unk	GH92	GH92	Anti-σ	ECF-σ	GH92																			15
93	susY	unk	GH18	unk	unk	SusD	SusC	unk	unk	GH18	unk	GH92	GH92	Anti-σ	ECF-σ	GH92																			15
94	susZ	unk	GH18	unk	unk	SusD	SusC	unk	unk	GH18	unk	GH92	GH92	Anti-σ	ECF-σ	GH92																			15
95	susF	ECF-σ	GH33	Anti-σ	SusC	SusD	GH18	unk	unk	unk	GH3																								10
96	susG	ECF-σ	GH33	Anti-σ	SusC	SusD	GH18	unk	unk	unk	GH3																								10
97	susF	ECF-σ	Anti-σ	unk	unk	unk	GH18	SusD	SusC	unk	Int	unk	SusC	SusD	GH18	unk	unk	GH163	MFS	GH130	GH92														20
98	susF	ECF-σ	Anti-σ	unk	unk	unk	GH18	SusD	SusC	unk	Int	unk	SusC	SusD	GH18	unk	unk	GH163	MFS	GH130	GH92														20
99	susG	ECF-σ	Anti-σ	unk	unk	unk	GH18	SusD	SusC	unk	Int	unk	SusC	SusD	GH18	unk	unk	GH163	MFS	GH130	GH92														20
100	susF	ECF-σ	Anti-σ	SusC	unk	SusD	unk	unk	GH																										8
101	susG	ECF-σ	Anti-σ	SusC	unk	SusD	unk	unk	GH																										8
102	susE	GH2	GH115	PL	GH10	unk	SusD	SusC	SusD	SusC	unk	HTCS																							11
103	susE	ECF-σ	Anti-σ	SusC	SusD	unk	GH27	CBM35	unk																										8
104	susA	unk	unk	GH105	GH2	GH130	GH2	unk	unk	unk	SusD	SusC	unk	GH43_3	unk	GH105	unk	GH115	SusD	SusC	unk	unk	unk	unk	unk	GH43_3	HTCS	unk							27
105	susE	GH2	Sulf_1	GH43	Sulf_1	GH51	HTCS	unk	SusD	SusC	SusD	SusC	GH43_31	unk	unk	unk	Sulf_1																		16
106	susA	GH2	Sulf_1	GH43	Sulf_1	GH51	HTCS	unk	SusD	SusC	SusD	SusC	GH43_31	unk	unk	unk	Sulf_1																		16
107	susF	ECF-σ	Anti-σ	SusC	SusD	unk	GH18																												6
108	susE	unk	unk	unk	Pept_MO	HTCS	Sulf_1	Sulf_1	unk	unk	SusD	SusC	SusD	SusC	unk	unk	unk	unk	SusD	SusC	unk	unk													21
109	susE	GH43_10|CBM91	GH3	GH43_12|CBM91	GH31	GH97	GH43_29|CBM6	GH43_12|CBM91	SusC	SusD	SusC	SusD	unk	GH10	GH30_8	GH98|CBM35	GH115	CE6|CBM48|CE	GH43_29|CBM6	HTCS	GH95	unk	HTCS	GH30	SusC	SusD	unk	unk	unk	GH115	CE20				30
110	susF	ECF-σ	Anti-σ	SusC	SusD	GH18	unk																												6
111	susG	unk	GH18	unk	unk	SusD	SusC	unk	unk	GH18	unk	GH92	GH92	Anti-σ	ECF-σ	GH92																			15
112	susF	unk	GH18	unk	unk	SusD	SusC	unk	unk	GH18	unk	GH92	GH92	Anti-σ	ECF-σ	GH92																			15
113	susA	unk	GH18	unk	unk	SusD	SusC	unk	unk	GH18	unk	GH92	GH92	Anti-σ	ECF-σ	GH92																			15
114	susZ	unk	GH18	unk	unk	SusD	SusC	unk	unk	GH18	unk	GH92	GH92	Anti-σ	ECF-σ	GH92																			15
115	susF	ECF-σ	GH33	Anti-σ	SusC	SusD	GH18	unk	unk	unk	GH3																								10
116	susG	ECF-σ	GH33	Anti-σ	SusC	SusD	GH18	unk	unk	unk	GH3																								10
117	susE	Mucin	Pept_MA	Pept_MA	unk	SusD	unk	SusC	GH2	Sulf_1																									9
118	susF	SusC	SusD	GH18	unk	unk																													5

## Sheet: Conservation of SusE-G 
Initial order	Number of domains in DUF1735-containing protein	Position of DUF1735 in PUL [manually checked]	SusE domain [manually checked]	SusF domain [manually checked]2	SusG domain [manually checked]
68	1	susB	DUF1735 = CBM32	?	?		DUF1735 = CBM32	7
38	1	susE	DUF1735 = CBM32	?	?		DUF1735 = GH43_3	4
23	2	susE	DUF1735 = CBM32	?	?		DUF1735 = GH18	17
50	2	susE	DUF1735 = CBM32	?	?		DUF1735 = unk	107
2	1	susE	DUF1735 = CBM32	?	?
57	1	susE	DUF1735 = CBM32	unk	GH29
20	2	susE	DUF1735 = CBM32	unk	GH29
83	2	susB	DUF1735 = GH43_3	unk	unk
58	2	susE	DUF1735 = unk	?	?
41	2	susE	DUF1735 = unk	?	?
59	2	susE	DUF1735 = unk	?	?
19	2	susE	DUF1735 = unk	?	?
70	1	susE	DUF1735 = unk	CBM|Pept_MA	GH109
47	2	susE	DUF1735 = unk	CBM4	GH5_4
11	2	susE	DUF1735 = unk	GH10	GH10
4	1	susE	DUF1735 = unk	GH10	GH30_8
84	1	susE	DUF1735 = unk	GH10	GH30_8
109	2	susE	DUF1735 = unk	GH10	GH30_8
78	2	susE	DUF1735 = unk	GH10	PL
102	2	susE	DUF1735 = unk	GH10	PL
3	1	susE	DUF1735 = unk	GH10|CBM	unk
63	1	susE	DUF1735 = unk	GH16_3|GH43_24	GH43_24
44	1	susE	DUF1735 = unk	GH16_3|GH43_24	GH43_24
9	2	susE	DUF1735 = unk	GH18	GH97
103	1	susE	DUF1735 = unk	GH27	CBM35
79	2	susE	DUF1735 = unk	GH27	CBM35
6	2	susE	DUF1735 = unk	GH30_2	?
61	2	susE	DUF1735 = unk	GH30_4	?
16	2	susE	DUF1735 = unk	GH30_4	?
8	2	susE	DUF1735 = unk	GH30_4	GH51
60	1	susE	DUF1735 = unk	GH76	GH67
48	1	susE	DUF1735 = unk	HTCS	GH3
82	2	susE	DUF1735 = unk	HTCS	GH51
105	2	susE	DUF1735 = unk	HTCS	GH51
36	2	susE	DUF1735 = unk	Pept_MA	GH109
117	2	susE	DUF1735 = unk	Pept_MA	Pept_MA
18	2	susE	DUF1735 = unk	Pept_MA|CBM	Pept_MA|CBM
32	2	susE	DUF1735 = unk	Sulf_1	?
74	2	susE	DUF1735 = unk	Sulf_1	?
62	2	susE	DUF1735 = unk	unk	?
31	2	susE	DUF1735 = unk	unk	?
34	2	susE	DUF1735 = unk	unk	?
7	2	susE	DUF1735 = unk	unk	GH5_21IGH43_10ICBM91
42	2	susE	DUF1735 = unk	unk	GH76
65	2	susE	DUF1735 = unk	unk	GH76
108	2	susE	DUF1735 = unk	unk	Sulf_1
80	1	susE	DUF1735 = unk	unk	Sulf_1
69	2	susE	DUF1735 = unk	unk	SusD
72	2	susE	DUF1735 = unk	unk	unk
28	2	susE	DUF1735 = unk	unk	unk
49	2	susE	DUF1735 = unk	unk	unk
35	2	susE	DUF1735 = unk	unk	unk
37	2	susE	DUF1735 = unk	unk	SusD
71	2	susE	DUF1735 = unk	unk	unk
110	2	susF	GH18	DUF1735 = unk	?
33	2	susF	GH18	DUF1735 = unk	?
73	2	susF	GH18	DUF1735 = unk	?
43	2	susF	GH18	DUF1735 = unk	?
64	2	susF	GH18	DUF1735 = unk	?
85	3	susF	GH18	DUF1735 = unk	?
99	2	susG	GH18	DUF1735 = unk	DUF1735 = unk
116	2	susG	GH18	DUF1735 = unk	DUF1735 = unk
75	1	susF	GH18	DUF1735 = unk	DUF1735 = unk
90	2	susG	GH18	DUF1735 = unk	DUF1735 = unk
89	2	susF	GH18	DUF1735 = unk	DUF1735 = unk
96	2	susG	GH18	DUF1735 = unk	DUF1735 = unk
76	2	susG	GH18	DUF1735 = unk	DUF1735 = unk
115	2	susF	GH18	DUF1735 = unk	DUF1735 = unk
95	2	susF	GH18	DUF1735 = unk	DUF1735 = unk
26	2	susF	GH18	DUF1735 = unk	SusC
53	2	susF	GH18	DUF1735 = unk	SusC
30	2	susF	GH18	DUF1735 = unk	unk
118	2	susF	GH18	DUF1735 = unk	unk
88	2	susF	GH18	DUF1735 = unk	unk
97	3	susF	GH18	DUF1735 = unk	unk
27	2	susF	GH18	DUF1735 = unk	unk
12	2	susF	GH18	DUF1735 = unk	unk
45	2	susF	GH18	DUF1735 = unk	unk
52	2	susF	GH18	DUF1735 = unk	unk
54	2	susF	Gh18	DUF1735 = unk	unk
14	2	susF	GH18	DUF1735 = unk	unk
98	2	susF	GH18	DUF1735 = unk	unk
15	2	susG	GH18	unk	DUF1735 = unk
24	2	susG	GH18	unk	DUF1735 = unk
46	2	susG	GH18	unk	DUF1735 = unk
13	2	susG	GH18	unk	DUF1735 = unk
106	3	susA	GH43_31	DUF1735 = unk	unk
5	1	susF	unk	DUF1735 = GH16_3	GH43_24|GH16_3
107	2	susF	unk	DUF1735 = GH18	?
77	2	susF	unk	DUF1735 = GH18	?
10	2	susF	unk	DUF1735 = GH18	GH97
17	3	susF	unk	DUF1735 = GH43_3	GH105
81	3	susA	unk	DUF1735 = GH43_3	unk
104	3	susA	unk	DUF1735 = GH43_3	unk
100	3	susF	unk	DUF1735 = unk	DUF1735 = GH
101	3	susG	unk	DUF1735 = unk	DUF1735 = GH
91	2	susG	unk	DUF1735 = unk	DUF1735 = GH18
113	2	susA	unk	DUF1735 = unk	DUF1735 = GH18
92	2	susF	unk	DUF1735 = unk	DUF1735 = GH18
114	2	susZ	unk	DUF1735 = unk	DUF1735 = GH18
86	2	susF	unk	DUF1735 = unk	DUF1735 = GH18
87	1	susG	unk	DUF1735 = unk	DUF1735 = GH18
112	1	susF	unk	DUF1735 = unk	DUF1735 = GH18
111	2	susG	unk	DUF1735 = unk	DUF1735 = GH18
93	3	susY	unk	DUF1735 = unk	DUF1735 = GH18
94	1	susZ	unk	DUF1735 = unk	DUF1735 = GH18
25	1	susF	unk	DUF1735 = unk	GH18
66	3	susF	unk	DUF1735 = unk	GH18
22	2	susF	unk	DUF1735 = unk	GH18
55	2	susF	unk	DUF1735 = unk	GH18
40	2	susF	unk	DUF1735 = unk	GH18
56	3	susG	unk	unk	DUF1735 = GH18
39	3	susG	unk	unk	DUF1735 = GH18
67	3	susG	unk	unk	DUF1735 = GH18
29	3	susG	unk	unk	DUF1735 = unk
21	3	susG	unk	unk	DUF1735 = GH18
51	3	susG	GH18	unk	DUF1735 = unk
