# Supplementary material for: Polysaccharide utilization loci encoded DUF1735 likely functions as membrane‐bound spacer for carbohydrate active enzymes
Source: FEBS Open Bio. 2024 May 12;14(7):1133–46. doi: 10.1002/2211-5463.13816 (PMC11216935; doi:10.1002/2211-5463.13816)
Supplement: Supplementary file 4 — Table S2. (A) Dataset of DUF1735 generated by mining KEGG with domain analyzer. (B) Dataset of BACON generated by mining KEGG with domain analyzer. (C) Dataset of BACON_2 generated by mining KEGG with domain analyzer. [file FEB4-14-1133-s008.zip]

Archive with 3 entries (3 files):
- feb413816-sup-0004-TableS2A.xlsx
- feb413816-sup-0005-TableS2B.xlsx
- feb413816-sup-0006-TableS2C.xlsx
