# Supplementary material for: Polysaccharide utilization loci encoded DUF1735 likely functions as membrane‐bound spacer for carbohydrate active enzymes
Source: FEBS Open Bio. 2024 May 12;14(7):1133–46. doi: 10.1002/2211-5463.13816 (PMC11216935; doi:10.1002/2211-5463.13816)
Supplement: Supplementary file 4 — Table S2. (A) Dataset of DUF1735 generated by mining KEGG with domain analyzer. (B) Dataset of BACON generated by mining KEGG with domain analyzer. (C) Dataset of BACON_2 generated by mining KEGG with domain analyzer. [file FEB4-14-1133-s008.zip › feb413816-sup-0004-TableS2A.xlsx]

## Sheet: Table Legend
Table S2A-C Datasets generated by mining KEGG [24] with Domain Analyzer. Target domains were A) DUF1735, B) BACON, and C) BACON_2 domain. Provided information are KEGG genome and gene ID, UniProt ID; domain annotation; host kingdom, phyla, and species; protein sequence and length; domain architecture and domain length. Data accessed in February 2024.
[24] Kanehisa M & Goto S (2000) KEGG: Kyoto Encyclopedia of Genes and Genomes. Nucleic Acids Res 28, 27–30

## Sheet: DUF1735 in KEGG (Tab S2A)
KEGG genome ID	KEGG gene ID	UniProt ID	Annotation	Organism	Kingdom	Phyla	Length protein sequence [aa]	Protein sequence	Protein archtecture	Number domains	Domain_1	Start	End	E-Value	Domain_2	Start2	End2	E-Value2	Domain_3	Start3	End3	E-Value3	Domain_4	Start4	End4	E-Value4	Domain_5	Start5	End5	E-Value5	Domain_6	Start6	End6	E-Value6
afd	afd:Alfi_0072	I3YHM0	trimeric autotransporter adhesin	Alistipes finegoldii	Bacteria	Bacteroidota	889	MKNITKYILAAAAAFSSLTACQEFEDFDKTIDGTPGLVYVQTGTENLYTIRVVHKPTGSTGEFFTEFPVRCNTTRHAGVKATFVYDASLVESYNAEHKTSYAALPAEYLTLENTTLTVPENATASADSVKVTLTGNLSLLTERNYLAPLRIKAEGIDASEVMGAVYVAVATEINLIRAIESTDDMVGFTATGRSAWTADCGNYANLFDGSTSTSVDFPEQYGNVLNIDMKEPQLVTGLCLGYGSVPSVSIEYSADGETFSQAGTPVSGEYVTSGSRMYAAFYGHIEARYLRLTIGFSSSWSKTLSEIDIYKIDSEDPTVYAVTGTENLITGKITHRQTGSTSDVNASFSAYATVASTSGYTVSVAADNSLVAAYNTAHDTSYAALSAEYLQLDNSTLTI…	DUF1735 + F5_F8_type_C + DUF1735 + F5_F8_type_C + DUF1735 + F5_F8_type_C	6	DUF1735	38	154	2.8e-19	F5_F8_type_C	202	295	2.2e-06	DUF1735	330	436	1.6e-16	F5_F8_type_C	486	581	1.6e-08	DUF1735	627	719	5.3e-11	F5_F8_type_C	773	875	8.6e-08
ash	ash:AL1_07250	D4IK40	Domain of unknown function (DUF1735).	Alistipes shahii	Bacteria	Bacteroidota	776	MNFIMKNSIKHFLLPLVCGIAFISCEKQTTPEPVQIQRPELQSPIVRDDVYYARLRAYKKTDHKLAFGWFGSWTAINPSEQSRLRSAPDSMDIISIWSQWHSLSREQIEDKAFVQQVLGTKVVFCISAKDVPEEFKVDGQITDESLKDYARAWGKDSIDKYQYDGIDIDFETAADHLGPLNTTPGLFKKFCEELSQYIGPKSGTGRLFLIDGNIDALDQGIAELCNYGVSQAYGCSSATMGYTSLTSRTASAERVGWKADQLIFTENFESMWKSGGILHTTLSGKQMMSLQGMADFAVNGTSCGFGAYHMEYEYGHSDMPYKYMRQAIQYANPAPHGDYSKNLVTLNEAGEYAFEIPVFPSGMSEGVQFSLTASLTGVPTADADIPLVVDNSLVTAYNN…	GH18_BT1044-like + DUF1735 + DUF1735 + F5_F8_type_C	4	GH18_BT1044-like	29	329	1.8e-44	DUF1735	364	454	1.2e-12	DUF1735	507	585	4.2e-10	F5_F8_type_C	653	754	2.1e-06
bfc	bfc:BacF7301_17360	A0A6H0KTJ1	DUF1735 domain-containing protein	Bacteroides faecium	Bacteria	Bacteroidota	461	MKTLFKNLLMYIPLLISLLFIAACSDDESADPYDTNYVYIYSPANTDNVLEYKGNGTFLVEIAPECIINPVRCTKPAPRDLTVQLSIDPSLVESYNQSNGTNYTLLKNVQLENETLYIKQGEYESADSLKVHYTDMSEFQNGAENYILPIAITAINSSDVSLSESSRIYLTFTSHCRVNLVEMNVSSNSMELIYENGEFTNLIGQLELKNIFHSSWAADDDISVSLKIDQRMVDTYNALNGTNLKFMPNASFENATTVIKKGTTNTETPIVIAFSDDMASVEFGQGYLLPVTIAKVDGIGAAIGESITTYIVFKTIEKVTISVEDAPVGTAISDFTDWNLTVNGQTGVYGVPWMNLITNPGGNRVSAWYTSSVMELDMGKQQKVSSIHIEYYSRSLYSA…	DUF4999 + DUF1735 + DUF1735 + F5_F8_type_C	4	DUF4999	1	75	1.8e-12	DUF1735	70	158	1.2e-15	DUF1735	218	298	1.2e-14	F5_F8_type_C	356	448	6.8e-07
bfe	bfe:K6V30_17390		DUF1735 domain-containing protein	Bacteroides faecis	Bacteria	Bacteroidota	449	MKALFKYILYSTFFAMSLPLVTACDDDEATDPYDINYVYIYKPSETNATLEYKGDGTFLKEIATEHILSPVRCTKPAPQDLTIQLAIDRSLVDAYNSEYGTSYVALQNAELENATLYIKQGEYISADTLKVHYTNMEEFKNGSENYILPIAITSINGTGVSASESNSKIFLTFESTYKPNHVTLTSSKEYLLEYQYSQGFTNLSSEWKLDGILKSAWAADGDTKVTLAINPALVGTYNALHGTDYSLLTSASLKQSTIMIKQGKTTPEESVALSFSDDMASVQLGTNYVIPVTITNVDGVGADIGENKVIYIVYKTALVGFLSCVNKPVGSVINDHSGWSFTLNGQSSDLYDYVPDGSILDIDLGKQENIKTIALHFYEWFYSSESASIAISNDGEKYE…	DUF4999 + DUF1735 + DUF1735 + F5_F8_type_C	4	DUF4999	1	75	6.5e-25	DUF1735	38	157	4.1e-16	DUF1735	219	299	7.9e-14	F5_F8_type_C	336	431	9.5e-06
bth	bth:BT_1036	Q8A8Y1	Coagulation factor 5/8 type, C-terminal	Bacteroides thetaiotaomicron VPI-5482	Bacteria	Bacteroidota	449	MKALFKYILYSTFFAMSLPLVTACDDDEATDPYDINYVYIYKPSETNATLEYKGDGTFLKEIATEHILSPVRCTKPAPQDLTIQLAIDRSLVDAYNSEYGTSYVALQNAELENATLYIKQGEYISVDTLKVHYTNMEEFKNGSENYILPIAITSINGTGVSASESNSKIFLTFESTYKPNHVTLTSSKEYLLEYQYSQGFTNLSSEWKLDGILKSAWAADGDTKVTLAINPALVGTYNALHGTDYSLLTSASLKQSTIMIKQGKTTPEESVALSFSDDMASVQLGTNYVIPVTITNVDGVGADIGENKVIYIVYKTALVGFLSCVDKPVGSVINDHSGWSFTLNGQSSDLYDYVPDGSILDIDLGKQENIKTIALHFYEWFYSSESASIAISNDGEKYE…	DUF4999 + DUF1735 + DUF1735 + F5_F8_type_C	4	DUF4999	1	75	6.5e-25	DUF1735	38	157	1.2e-15	DUF1735	219	299	7.9e-14	F5_F8_type_C	337	431	9.9e-06
btho	btho:Btheta7330_02650	A0A0P0FNW4	hypothetical protein	Bacteroides thetaiotaomicron 7330	Bacteria	Bacteroidota	449	MKALFKYILYSTFFAMSLPLVTACDDDEATDPYDINYVYIYKPSETNATLEYKGDGTFLKEIATEHILSPVRCTKPAPQDLTIQLAIDRSLVDAYNSEYGTSYVALQNAELENATLYIKQGEYISVDTLKVHYTNMEEFKNGSENYILPIAITSINGTGVSASESNSKIFLTFESTYKPNHVTLTSSKEYLLEYQYSQGFTNLSSEWKLDGILKSAWAADGDTKVTLAINPALVGTYNALHGTDYSLLTSASLKQSTIMIKQGKTTPEESVALSFSDDMASVQLGTNYVIPVTITNVDGVGADIGENKVIYIVYKTALVGFLSCVDKPVGSVINDHSGWSFTLNGQSSDLYDYVPDGSILDIDLGKQENIKTIALHFYEWFYSSESASIAISNDGEKYE…	DUF4999 + DUF1735 + DUF1735 + F5_F8_type_C	4	DUF4999	1	75	6.5e-25	DUF1735	38	157	1.2e-15	DUF1735	219	299	7.9e-14	F5_F8_type_C	337	431	9.9e-06
fmm	fmm:LVD15_23130		DUF4859 domain-containing protein	Fulvivirga maritima	Bacteria	Bacteroidota	564	MKNIKYYFLALLVLFMASCNEELEVDEAASEMPEETDLAFDHYGFQTAKLITTEEAQSYNTVIKYAEESALTVQIAVDSSLLNSYNALYGTEYQVLSPEYYSLPASVNLEQEETDLEIVFQSSALMEDLGIEEASNLVLPIKLIAQDNGDLQVNDQMTQLLIHVGLEVPTVSFTTYEYRVAAYDTTELASMSITGYYNMSEIDVEEMSWEISEENVDVYNNAQGTEYPILPVANYSFNSVSVNQEEQSISFDFDLNATGLSLGTYLLPVSFSSDEYEVDMDTDYTYFLVTINQSALDFVATYEFSVAQPADNEYTALPIELNIEEVATALGVSVDDLEGNLTVVGITPEGGLYSGDYTASNGFWYTGEGEIISYGEEGSALYVEYIEDNEVFNIGQFPD…	DUF1735 + DUF1735 + DUF4859 + DUF4859	4	DUF1735	55	148	2.8e-10	DUF1735	176	274	9.7e-09	DUF4859	314	417	9.8e-14	DUF4859	448	553	8.9e-13
pary	pary:A4V02_01425	A0A1B1S6W5	hypothetical protein	Muribaculum intestinale	Bacteria	Bacteroidota	453	MKKFWHYIAVCAVVATIAPLTSCDDDDTVDPYDINYCYLYQPNSTFARLEYKANGEFLIDINDPLALKPVRLTKPAPRDLSVKVGIDPSLVDEYNQANNTEYTFLEGASIVNPVLTIPAGQYVSPEVITVTFGDKKGFQTEASDLMLPIVISDADGQTISKSSRIFLTFSSTYKANKVTAKHETAMTVDPEEDGWQNEYSTITISDILNADWNADDPITVKAVIDNSLIDAYNQANASSYKPIQASLANSDIVIPAGSSKGAITINVGDYTDIANGSEYIIPVKFSLTSGLGAELTSDVSYITISNLPLSLSKTAMLPSGYTQIAYESSWTGTLDGDNTDFAANLLADPDNNDTYLFAEPGSKVVVDLGSVKNVHIIAVSFYAWYYGLSDLLNVETSID…	DUF4999 + DUF1735 + DUF1735 + F5_F8_type_C	4	DUF4999	1	55	6e-12	DUF1735	69	156	9.9e-12	DUF1735	184	289	4.2e-13	F5_F8_type_C	342	436	1.1e-05
acou	acou:A5CBH24_02130	A0A4Y1WP57	galactose oxidase	Alistipes communis	Bacteria	Bacteroidota	438	MKLKQFIIPVAGALLLGGCEADHRNDNLPDSVVYLLESDLQKALFYDIEETIDYSFRAFSSGYTVTPSELGIELSDDVLTAYNEANGTAYTALDPACYRLVNSTGSVDADHPSTTFTVQLDCSAIKQLGDLTSYVIPLRLTSSSSKVNEELGSILINPEMAETQVLVRNAGVVECDLGSSQTLDFTAYVEFDNKWETTTEYAYGDEVLDAYNAEHGTNYLPIPTDAVTFTPAQLEVGKREAVSHFEIDKSKLTPDRFYTLAVQLKSNSEFKIGADNTVLYHIALNPLFTDRSKWILVACSSWYTGRGPELTIDGDISTKFENRYNNIGQGDIETLPVTIDWDLGKTCYYAGMKLTRRNDSYVTDLKAGWIEMSDDGKTWMPLQSFDFEGSKTVVGDFRS…	DUF1735 + DUF1735 + F5_F8_type_C	3	DUF1735	33	146	4.3e-13	DUF1735	176	269	6.1e-12	F5_F8_type_C	298	417	2.2e-06
acou	acou:A5CBH24_20370	A0A4Y1WWB1	phospholipase	Alistipes communis	Bacteria	Bacteroidota	398	MKRHIGFLSVLLVGSGALVSCQDDTEHFDNKIYNTAEQTSTVFVEEEADSYVRTLQAQLAMPADSDISFAYVADPEQVEWYNTAYSDSAGMLPADYYEIPDPEAVIPAGETASSEVEIRFRNLLSLDKTQVYVLPVSIDGADVATLASRRTVYFVVKEASLVNVVANLRENAVSVEWRNPDPLRNLRSLTAEALVKVDEFADGRGSNISTLMGVEGHFLLRFGDTAPNNQLQVVGRPAGTTVDEKLTSSDWTVKTGRWTHIAVTYDSDTHEVNVYIDGVKKTPQTFARFADPVDWGRYYATETETQRSFWIGYSYEDARYLDGDISEVRVWNKVLAEEDINGKNHFYKLYDPELNGNLVAYWKFNEGGGATVGDYSQYGNDAAATKVLTWNAVELPAK	DUF1735 + Laminin_G_3 + Pentaxin	3	DUF1735	28	142	4.1e-21	Laminin_G_3	182	340	1.5e-18	Pentaxin	253	359	6.3e-07
ada	ada:A5CPEGH6_09970	A0A4Y1X1K0	hypothetical protein	Alistipes dispar	Bacteria	Bacteroidota	633	MKNFLKYAVSCLALGALLAGCSDWVESERVITQHPDEQSPILRDNAYYAALRDWKRNTKHKIAFGWYGSWTAVGASYQTRLASAPDSMDIISIWSQWHSLTPEQMADKEFVQKIKGTKVTFTIFAHEVPDEFLVDGEVTPEGLATYARAYARDSMNKYSYDGIDLDYEPGFGGTGPLVGHDNENMKIFCQELSKYVGPKSGTGRLFMIDGVPYAVHKEIAELFDYGIVQAYNSSGYTDLQNRFDNAYAKGWKPEQYIFAENFESFWKNGGVTHTCRDGQVVNSLLGMARFNPEQGYCGGFGAYHMEYEYGNSAMPYKYMREAIQDVNPAGGSIVASFTKNDMPEYSFLIESDGSISGSMDEKVQLTLSQKAPADLTVSLAMDNSLVETYNLKNGKSYLT…	GH18_BT1044-like|Glyco_hydro_18 + DUF1735 + F5_F8_type_C	3	GH18_BT1044-like|Glyco_hydro_18	25	324	2.2e-51	DUF1735	347	441	5e-13	F5_F8_type_C	508	616	3.6e-11
afd	afd:Alfi_1558	I3YLN0	glycosyl hydrolase family 18,F5/8 type C domain-containing protein	Alistipes finegoldii	Bacteria	Bacteroidota	636	MKNILKHAVVCLVLAAAVASCTKETTPERINIQHPDQQSPILRDNAYYQNLRAYKQTKHKLAFGWYGSWTAVGASYQSRLISAPDSMDIISIWSQWHTLTPQQMADKEFVQKTLGTKVTYTIFSDKLPEPFLEIGNGEYTDEAIEAYAKAYCKDSMDKYQYDGIDIDYEPGYGASGPFVGHDNALFTKLINAMSKYVGPKSGTGRLLIIDGVPYAVDRSVVDCFDYGIVQAYASSGYTDLQNRFNNADAKGWKPEQYIFAENFESYWKTGGVDFTDREGNRMPSLYGMATFNPTQGAGAGFGAYHMEYEYGNSAMPYQFMRNAIQMANPAGGWKTPIDVAFSSNQSSNFSFVVEDDGSVTGTMQDKVSLSFSRPVVSGMQLTLGVDNSLVAVYNDENGT…	GH18_BT1044-like|Glyco_hydro_18 + DUF1735 + F5_F8_type_C	3	GH18_BT1044-like|Glyco_hydro_18	25	325	2.2e-57	DUF1735	341	452	1.2e-10	F5_F8_type_C	508	619	6.6e-08
aok	aok:A3BBH6_11890	A0A4Y1WIF5	hypothetical protein	Alistipes onderdonkii subsp. vulgaris	Bacteria	Bacteroidota	643	MNLKTTRKMKNFLKYVAALAIVGAFFVACSDWTDPEREITQHPDQQSPILRDNAYYQALREYKKTKHKIAFGWYGSWTAVGASYQTRLQSAPDSMDIISIWSQWHSLTPEQIADKEFVQKIKGTKVTFTIFSDKMPEPFLTEIGGGEYTDEAIEAYAKAYCKDSMDKYSYDGIDVDYEPGYGASGPFVGHDNELFRKLILAMSKYVGPKSGTGRLLMIDGVPYAVHADVADCFDYGIVQAYNSYGYTDLQDRFDEAYKKGWKPEQYIFAENFESLWKTGGVSHECRDGQWVNSLLGMARFNPTQGFGAGFGAYHMEYEYANSSMPYKYMREAIQDVNPAGGDLIVGLTSTGLSKYLFLVGDDGTITGEVDEKIRVELARPAPADVSFPLAIDNSLVDAY…	GH18_BT1044-like + DUF1735 + F5_F8_type_C	3	GH18_BT1044-like	34	334	1.3e-51	DUF1735	364	452	3.1e-12	F5_F8_type_C	505	626	1.9e-09
aok	aok:A3BBH6_15790	A0A4Y1WJJ8	hypothetical protein	Alistipes onderdonkii subsp. vulgaris	Bacteria	Bacteroidota	468	MLEPMKINMWKLLIAGLFASAALAGCEDNRNNFMVDDTLSFVNEEQYAGVSVYNGKYEFAILKNGKGQQSAKALLSVSETALAEYNAANGTNYAVLPANCYKLSSSTIGFSDGDTRKFVEVTWDDAAIFALGEGTEYAIPLELTTVNDALAVDANRNVKIINPKRASIGMEKELATPFHPTATHEEITFDGNIVLDNAITTMDLTVNYAIDNSLVEAYNQANGTNYLAAPEGFARLDAASSQIAAGETTAKFSGKINSDKLFTGSNLDIVGDLLVPVRITSASLDGITVTTEVMYVPFSMDKELKGPWKLLEGEDNCYAKDPNNGGAAWIMQYTADKLFDGEITAGHEWISWFATQIEFPITFVVDMGQRQVFTKFRISDYSTHQGNYRDYEIYTAEEY…	DUF1735 + DUF1735 + F5_F8_type_C	3	DUF1735	51	148	2.5e-16	DUF1735	183	284	6.4e-14	F5_F8_type_C	332	444	5.1e-06
aok	aok:A3BBH6_21520	A0A4Y1WP66	hypothetical protein	Alistipes onderdonkii subsp. vulgaris	Bacteria	Bacteroidota	552	MKQFFKILALAALALPFTGCDVEYSDINILPDPVFEQNGLYTANTISIYDDYETVINVSRTAGLSKELELDIVVDETLLAEYNELYNTDYKLLETQFYDIPKNAQLASTVKSVDISVRIHPKALIAAKGMAAANNMLLPIRISNASTPVEDGGSMMQALLRLNIVEPIVQVEMPEQMPQLEFIPTIPLPQEITLNATANFNTLEVAKIGYRVNASKVDAYNEEHGTSYQLLPEQYYKIKESDFDTETLEIESRIEFDCAAIGGEGTYLLPLEMHSDDYSVVQREPVYVLIQMSELKIWVTNVADLAKTSGKGKIRVQMNSPMTVGQPVDFVFEPEKVETYNTEHGTAFKTLDAAKVVVTPTEIQAGSQYGELSFELDLSELDYDGADKYMVPLTFKSSE…	DUF1735 + DUF1735 + DUF1735	3	DUF1735	42	148	9.4e-13	DUF1735	191	276	1.6e-11	DUF1735	307	399	1.3e-07
asen	asen:NQ519_07600		DUF1735 domain-containing protein	Alistipes senegalensis	Bacteria	Bacteroidota	566	MKQFFKILILAALALPFSGCDVEYDPIVILPDVVLEDSGMTTVPTVSIYQNDAYTVTLTRTEGLSKAAEFDIVIDQTLLDDYNELNGASFGMMPVSGYTMGAASVIFPEKAKTATFTIQFKPEAIVTAAGSPRQAENYVIPFACVPKTSVNSDSQRLSALVRFSFSEPTVTVDAPVTPEELTFISGVSVPRRLELSCRANFTTLQPSKLAFAATQEMVAAYNEANQADYLLLPSSCYSIDAGTFDAEAFSLVYSITLDASALDPDYVYLLPLKMVSSDYTVLQDNIYYVKVTIQEIQFSVSNTDRYEAATRLSHEIKLDVVLNGALADDVPVEFVYDASKVDAYNTSKGKNYETLDASKIAVTNATIAAGAVKTSATVTVDMADVAFDDGKEYVLPFAL…	DUF1735 + DUF1735 + DUF1735	3	DUF1735	45	143	2.1e-10	DUF1735	197	278	2.5e-10	DUF1735	309	403	8.4e-14
ash	ash:AL1_09980	D4IKR4	F5/8 type C domain./Domain of unknown function (DUF1735).	Alistipes shahii	Bacteria	Bacteroidota	461	MWKLLFAALIASTAMVACKDERNNYMVDDTISFLATDNQLINVALYNEECDLTVIKSGKGQTGATARLEVSEAALEAYNTANGTDYKALPANYVTFSPAIKFSEKDIRKTVKVTWDDENINSLGEGNYAVAIELSVDNNALEVPEARKVMIVSMAWSHLGMEADVAPVFSPAASRETAVYEGPVTIDNPISVMDITVDYEIDNSLITAYNDANGTDYKAAPADLVSLAATSSQLEAGKSSTAFSLQILSEKLFNGNELKAVDDNQYLVPVRIKSLSNEAIGISRSVMYVPVSFNRDVKGPWTLLEGENNCYGKDPNAPAWALGYTANKLFDGILTAGGEWISSWDNGPISFPMTFVVDMGKARVFTKFLISDYTTHQGNYREYEIYIADKYNGASTQWT…	DUF1735 + DUF1735 + F5_F8_type_C	3	DUF1735	37	139	5.5e-15	DUF1735	179	278	2.4e-16	F5_F8_type_C	323	439	1.5e-06
ash	ash:AL1_29400	D4IQ34	Glycosyl hydrolases family 18./Domain of unknown function (DUF1735).	Alistipes shahii	Bacteria	Bacteroidota	644	MFAISSGALVGCNDDDDVNKKNSLSVTPASAIEFKAGDNQDVVLTVKTDAKSWAFEKNGEWIVAKQDGDKLTVNAQANTTESVRPGRITITAGNAEPVNINVNQKGLEVGEIVLSISPSDPIGFEATGNKAVELTVTTNAPDWTFSYPEEWMTAEKQGDKLTVNAKDNTGDARVGQIVVTSSEGEKTAKIAVSQKAGSENPTPGEEIAGSLSTADDLNIQFAHDAVEPVKKTLTFTLEKTAMVETKVKLVFDERHVEEYNFDHATEYVVFPEKLCTIANDGVMTIPAGETSAQIEVTLTPSASDLEYVTTYMVPLQAVAQTEGIVVKDEAEYVDFLVSRIGSKKIRNICYFEVNDCNPLNAIEYILEDGQPFFDAVVLFAGNINWDASKQKVYMNANPN…	BACON_2|BACON + BACON + DUF1735	3	BACON_2|BACON	24	106	6.6e-05	BACON	143	195	7.6e-08	DUF1735	216	319	5.6e-14
atee	atee:K9M52_07985		DUF1735 domain-containing protein	Arachidicoccus terrestris	Bacteria	Bacteroidota	551	MMNKRYLALIGWLLMSALYLGSCKYDTDIATPEAYERIYMPQAGGNPVTYHFIMSDTAQTLIYGADYGGVDYPVADISVHFSVAPALVDSFNVKNNTAYQLLPAESYVMEATDAVIAKGKLSTKPLALKVSTIGKLEHGVQYLLPIEVSTTKGIKNSEGLGVTYFLVDAKYNIINVEMEGTDKNPVSKLMNMADTAQTISFTAKATADDSLPTDITVGFASPEKLVDSFNLRNGTDYKKMPAGSFELVQTSGKIHSQTGSSDPVDIKVKTKGMLTPFVEYLLPVQIKEASAALPASSKIKISDSKSTLYYLIQATKNGVELTVVSYGKGSGYNDMEALAASIKSYQPDLLLVRELDVNTTRSGPKDQPKELAALLGMPYYVFANALDYQGGQYGSAIFS…	DUF1735 + DUF1735 + Exo_endo_phos	3	DUF1735	38	153	3.8e-18	DUF1735	194	291	2.2e-15	Exo_endo_phos	333	520	4.7e-14
atee	atee:K9M52_18500		discoidin domain-containing protein	Arachidicoccus terrestris	Bacteria	Bacteroidota	328	MKRISVFCLALILLSLMGCYKTAEKMSHSDNELVLSYPAKNQFNLAASGINYWTKALINPDLGKMTDTLLFSLNLKEAVSRDITVNLGVDDQAVALYNQDTLYGPTQYALMPETYYSIVTPTLIIPAGTTDTTFKVAISPNMMDISQTGYLLPVSIKSVEGIQKSVMHTAFIHIEKDPNPPYSRSDWSVVAFSSQEAVGEGPNNGRVVFLFDNNPSTFWHSQWQDALPGPPHWFTVNMNATHELHGIMILDRQGVGSSGRPKEVKVEVSSDNIAWTTVDNFTLADKNTWQKVKFNSPTASVQYFKVTILSMYGDASVKYTNMAELKLF	DUF1735|DUF4973 + F5_F8_type_C + Sad1_UNC	3	DUF1735|DUF4973	69	161	9.4e-16	F5_F8_type_C	206	314	4.4e-20	Sad1_UNC	256	326	1.9e-05
bcac	bcac:CGC64_07495	A0A174SPX2	hypothetical protein	Bacteroides caccae	Bacteria	Bacteroidota	470	MKQILYSLLFLGSLATFTGCEEADYQELIPQEYNKILYLKNSGQNDLVLFNDGQQVKYSITVVKSGSDPSATAQVRLSTLSQTEIDNESRYKGNNYVVLNSDCYTFRNKDISFESSDTYKIEEFTLNPEKITEQVEAEANANSIFILPIRLTSKTDSVNFEQRDLILKPQVKQLGIKFEKSSTMIDLGVNKEEEIIAEIKVSMTSGVINQWNFTAGIKASTDQTEIDAYNTAQGTDYKAVPEGAFYQLEDLIFSSGISESVGVLVVDRSKLTKGATYLIPLQLEQSEDLETITSDTKKHYVILKYMFDMVDDKIDLTDKITDPLSCGANSLSFLYDDDTSTAYETKYQSASGNAQYGQPIDINLGKEMRAIMFEYITKGWNNSGPKVIKLFTSNDGTNW…	DUF1735 + DUF1735 + F5_F8_type_C	3	DUF1735	33	157	4.4e-10	DUF1735	179	288	2.5e-12	F5_F8_type_C	332	443	2.6e-07
bcac	bcac:CGC64_08370	A0A174WWH1	DUF1735 domain-containing protein	Bacteroides caccae	Bacteria	Bacteroidota	482	MGGNFVNQQKENCMKNNIFKIIIFFLALVSLGACDDGCEDYLDQYESILYFKNNGEQHVTIYDTSNEASCEFTVIRAGYNSKKYSTVDVSVLDAVNIQIYNAENETDYKLLPDNCFKLETPTLAFEDTDNHKKVKAFFYIDKIKELDKANYILPLVLNNSSDDINIDKRQIFIVPDIVTPYLYFEKSGYQPYKAEEGGETSFDITIPISMPMENNWDFDCTLKINPELLTAYNETNHADFELLPDNCYTLAEKVSFVSGKSTSIATVKINIPDDLKFGKYMLPIELSECSMPTFDIKEGTNTYLAGIVYQKHIDITELEEIKLTESMISSNARTEDFESLDPRTQLVNIIDGDINTSFHSYWAFHGYPSDFSEFPYIQVELPHVYSGFKFSYITRTAAN…	DUF1735 + DUF1735 + F5_F8_type_C	3	DUF1735	45	163	9.8e-16	DUF1735	182	288	3.2e-19	F5_F8_type_C	348	465	1e-05
bcac	bcac:CGC64_09960	A0A6A1KDP5	hypothetical protein	Bacteroides caccae	Bacteria	Bacteroidota	441	MKKIYSILVTIVFLILTASCNENFEIADKADSLVSVAINTLNIQKSFNVGESYQAELWVQRGGLSDMSGKVKFMIDPNLLDSLNREDRTNYQMLPENCYELSNIEFLLNKNEMCGYITYHPEKIVELSDYDQIQYVLPLRLVSNELNINPERCVSLLAFQVSEPIVQITNSGIFNIDPLQTSQMDVHISVPFTNKWDIECDLTHDQSLIEQYNSNNKVNFTLLPSESYTAPDKISLPEGVNETTASYQLKDNLLPGNYILPITIGSIEATQNGTPNNSLVIDKESSTLFRIVKEGKKIDKSKWEIIACNSEAAANPVKNLIDDDETTFWHCKTKSEANWCEPPYEITIDMKDPVTIAQIDLVNRGEASRANNIKWVEFYASNNNSNWEKIGASDFNDEF…	DUF1735 + DUF1735 + F5_F8_type_C	3	DUF1735	40	145	4.7e-13	DUF1735	180	268	2.1e-16	F5_F8_type_C	307	427	5.6e-17
bcac	bcac:CGC64_16095		hypothetical protein	Bacteroides caccae	Bacteria	Bacteroidota	450	MRKNILLVSFVSAFLLTQTACEDGKDEFLDDFSTILYFRNSGEIPVSVYNTGEDANYQVVINKGGSELNAVTEVSIGTLDDAALAIYNAEQGVKYKAIPTTCYELKGDRKFTFAANELYKTMDITLKTELIDGLPALNAGEEYVLPLQLENSQDSINSKLGKVFIKPNVQTPTVFFSKSGYTQNFFSDNGPIKMNFTLPLEIPIPSKWDFSCELTIDSKLLDEYNAANECDYAMLPSTAYTLETTVNFTNDMESVKEANIEVDRTGLSYGNYVLPICLSSCTKPQFVIDAERNTSLYAISYVPDASKLTKVDLKENMISIFPDPTNEGSIAEMLDGKEDTYYHSNWSGVAPMPHWIQIALPKESTAVSIGYQIRHNNNNGAPLQYTLLGSPDGTAFSKI…	DUF1735 + DUF1735 + F5_F8_type_C	3	DUF1735	34	155	2.2e-16	DUF1735	174	280	2e-16	F5_F8_type_C	326	441	4.4e-11
bcae	bcae:A4V03_17465	A0A1C7H5I5	arabinan endo-1,5-alpha-L-arabinosidase	Bacteroides caecimuris	Bacteria	Bacteroidota	628	MMNYKLIKESLAPGIRCFIYLLVGIILFESCGSDNSKNEFTGNEGNTTNQYLLLQQSGLSKITVTGNEKEYRFILTVKKIGGKIDFELGAKLETWNEEQLAIYNDRQKTSYKLLPTSLYSCTPGDIVFDQSTNQVDVEIKFDPSKIFSELKKTNAQYVIALKLKSDIIKVKESESDMLLSLFVDYPKVSLSPSNVYQVSVNKDDTNVKIMTSLSSQLNDESIGSWCDFDCKLILPNNAEELVAAYNQLNKTDYELLPQNSYQLGGEIHYNVGDSQMEGMISIRREKLTVKYYLLPLQLIGTGNNNVMYDDVVHYMVISRSYQNPIIDQSAADPTVILANDGYFYLYATGGNVPVYRSKDLVEWKYIGSAFTAQTRPSWEPMKGRAIWAPEIRYIKDKYV…	DUF1735 + DUF1735 + Glyco_hydro_43	3	DUF1735	55	165	7.4e-11	DUF1735	193	303	2.7e-11	Glyco_hydro_43	321	611	2.5e-69
bcae	bcae:A4V03_17535	A0A1C7H3D9	arabinan endo-1,5-alpha-L-arabinosidase	Bacteroides caecimuris	Bacteria	Bacteroidota	631	MNYNLIKKNIREIGLMFLSVGLLLFLSCGSDDTKDVSGENGDVNSNQYLQVQPNGLNVIKVSSSDVAQVVYPFSVELKGGSASVALTAQLEAWNEKDLEAYNKEEETDYKLLPSSLYSISAPQITLEQGIASKKVEVKFAPDKVFTEFKKNGTEYVIALRLTSSVAKVRKSQSDFLLHISFDYPTVSLVMPSQEISVSKMSMPVSVDATFNCRADGEIQTNPWNFTCTLAVPSNAEELVAKYNEDYKTSYRLLPSANYDLGEGISFKAGENEATGGIIVKREGMEAVKYLLPVQLREASHESVALHNEICYFKIGMTYTNPVITFSSAADPTVIRTDEGFYLYATQTNSYWIPIYFSKDLVNWEFKRSAFRNATRPKPDVLPDGGAFWAPEIRYINGKY…	DUF1735 + DUF1735 + Glyco_hydro_43	3	DUF1735	61	164	6.8e-16	DUF1735	206	300	1.8e-13	Glyco_hydro_43	318	613	1e-60
bcel	bcel:BcellWH2_02974	A0A0P0GQA3	nedA_1; Sialidase precursor	Bacteroides cellulosilyticus	Bacteria	Bacteroidota	447	MKIRTILLMGGLVLLGACSESKYDLDQLVPEEYHKILYVNNSGKQDLTLYDTDEDNKYTLSVVKSGSDPSLTASVKVSVLTQAELDEEYSEPEGTNYKLIGENCYSLDATTLDFSSADRYKLVNIFLKPQSVKAFMETDPEAVWVLPLQVTSETDSINAEKNELFLKLTGVITPAIGFANSDVEVKLLDYGSVSTFTEKVKFGLDTDNKWDLECKFVVDKEYIAEYNADNGTNFKVLPEGTYTVPEMVTLPNGTTNMELEVTINGDQLVPGDYMLPVKIAEVSQFEISAAKVVSPLAFRVMGHKLDRAGWTAEANTEELTGEGASGKAGCALDDNLATYWHSTWQTGNWVSFPFEIIVDTKTEHTFTQFALMQRQNESYTDTKSGKFYVSSDKENWTEV…	DUF1735 + DUF1735 + F5_F8_type_C	3	DUF1735	35	156	1.7e-15	DUF1735	180	284	1.2e-20	F5_F8_type_C	317	436	3.2e-14
bfb	bfb:VU15_16980	A0A9X9IVT7	chitobiase	Bacteroides fragilis BOB25	Bacteria	Bacteroidota	440	MNRFNYIGMLAYVALSMSSCDDSFDVSSKADGVLAVSQEGFNTLQSYNVGEKYTADLWIQQGGLKSTASVVSFSVDKALLDSMNIVDGTSYELLPADCYQLTKSSVDIPANERLLKGELTYDPAKIQELSGYDHLKYVLPLRATSSGMPFVSGRSVVLLGFKVSEPIVTIMNAGVEEINLAEVKELPVQIGVPFTNKWEISCRLESRQSVIDAYNTAHGTYFSMLPSDAYVAPETPILHSGVNQVTATYKLKDDILPGNYMLPVQIAEVTSDATIRADKDVYAAYSIIKEGDKLSKTDWKIVSFTTEEASGEGSNNGHAKHLIDGNVETFWHSRWQGGSDPLPYEIIIDMNHRVKIAQIELLPRGRGSNNPIKVVRFEASEDGTNWESIGQFGFTNQDA…	DUF1735 + DUF1735 + F5_F8_type_C	3	DUF1735	43	146	2.6e-15	DUF1735	178	271	1.1e-13	F5_F8_type_C	309	432	1.1e-18
bfc	bfc:BacF7301_03635	A0A6H0KJ38	DUF1735 domain-containing protein	Bacteroides faecium	Bacteria	Bacteroidota	455	MKKQLLYISLASMLLTMSACENDGKNDFLSDFSTTMYFTNSGVQELGCLKIGEPADYNVYVYKAGSDLSAVSDATATLLTEEELQEYNQANGTQYKLLPENCYEAQKRVDLQFASSELVHAFPVEFDADKIDALDKSVEYVLPYNLTSSKPVNENKNIVLIKPVVVMPTIGFNNPDMEVVTVSPSDPKQVVIQKVLSVPFQNRWTFDCTLAVDESAIEKYNRENDTDYKLLPADQYKYDKAISFKAGSNEAIVKVTINRTEELVCGNYMLPLKLVSCTHPHIVAEDSKSVAAVGYCYTLPKIPLSIEMLSANATTTDGKGLPGLIDGVGNGMHYHTDWNGKYVDETYRHYIDIHFKAPIQRMMLEYWTRFNNATLAPQRVVLWTSNDGVTWAQWQVLEG…	DUF1735 + DUF1735 + F5_F8_type_C	3	DUF1735	33	150	1.3e-14	DUF1735	176	276	8.7e-18	F5_F8_type_C	321	435	6.8e-05
bfc	bfc:BacF7301_04815	A0A6H0KK06	DUF1735 domain-containing protein	Bacteroides faecium	Bacteria	Bacteroidota	447	MKTKIYILSLLGCLLLTMGACLSDGKEDYLDDYKSFLCILNSNEQDITFYNTGEPVTYNITIDKGGNDLNMTASATLKVLNEFDIEYYNNENKTTFKPLPADCYDLPSDMTVSFGEKELYKIKTVTFHPGKISALNTGDFTYVLMLELTDGTSTINEKNKYIIVKPTIYQPTFSLSESGFKLPFTIAEGVTEYTYELPVTLNTALTEDITCDVRVKKELLDEYNTTSSIEYSLIPDKGNNYTIDKLTFTKGNTTANLTVKIDITNLEGNFALPLEITSTKYAFSSENTVIIGLQNSAPKIRLTPDMMTLIGTDFADGNGFADWLDVDLSTQAQVTYGGGAPAFPHQVDIHLNSAISKLRVRYATRNTNQHPTKFIIYVSNDGANWKEIKVFTAEADGLP…	DUF1735 + DUF1735 + F5_F8_type_C	3	DUF1735	41	151	3e-11	DUF1735	178	280	4.5e-13	F5_F8_type_C	346	437	2.7e-06
bfc	bfc:BacF7301_10970	A0A6H0KMP0	DUF1735 domain-containing protein	Bacteroides faecium	Bacteria	Bacteroidota	468	MKKLIYSFLFLGTIISLSSCKEDSFEDLIPQKYEKILYLTTSGQQNLALFNDGSNVDYTVTVGKTGSNPAATAMVQLKVMTQAEIDKDEHYTGNNYTVFSNECYIYKAQALEFKSGDTYKSVTLQLVPEKMVEEIHANENPDAVFILPFRLTSQTDSVNTDKCDLILKPKITELSIAFKKGSKTINLTDNKENSIIFETDIAMVAGVQNTWDFTADMEVLTDQSILDKYNSDNNTNYLMIPTGAFSDIESAVFEAGNNESAGTVTIRRDHLSKGYTYLLPLRLKAITEYENIAVSDKIFYGIVEYPLDMVKDKITLTTAMLADPFGCGGGDGTVLANLVDGVTDTYYHTQYGKAVGDPTYGQPVDITLDNLVKSIMFSYVTRHNNGNATPQIIKLFTSN…	DUF1735 + DUF1735 + F5_F8_type_C	3	DUF1735	33	157	1.6e-08	DUF1735	177	288	1.8e-15	F5_F8_type_C	334	441	8.4e-07
bfc	bfc:BacF7301_11005	A0A6H0KQG9	DUF1735 domain-containing protein	Bacteroides faecium	Bacteria	Bacteroidota	450	MKRILYITVLAGWMLCNTSCENYDETKIPEEYHKVLILQSAGEQTVTLYRTGEDSRYEMCIIKAGSENGLSAEAQLVVDEEWMDQYNEDNAEHYVMIPSEYYSFDTQNVQVQGDEQYKLLNLTFKTTNLDALISNNPGKKYALPIRLLSDNTTVSTTNNYVILQPSIVVPTVSFAKTGYQKTAITAQSSNPVSIEIPVTLPLDNKWEFECTVKLDKEWLDTYNTKHGTSYQLLPDASYTLQKTCQFAIGSNSSSIRLEVDRNNLSLGDYALPVKLESCTQDGFDLDENYYLAGISYLPPQIPLTLDMLSSNATVDGDGTGLTGLFDGLGSGKHYHSNYAGAVIDATYGHYIDIHLKTPISSIMFNYHTRYENGNGDPTEIIMYTSNDGQAWTKLGTITK…	DUF1735|DUF4973 + DUF1735 + F5_F8_type_C	3	DUF1735|DUF4973	39	151	4.1e-18	DUF1735	178	277	4.1e-19	F5_F8_type_C	320	428	9.5e-05
bfe	bfe:K6V30_03410		arabinan endo-1,5-alpha-L-arabinosidase	Bacteroides faecis	Bacteria	Bacteroidota	617	MSAHRFIYMLAGILLLLSCGSDNNAPIDDPGNTTNHYLQLQPNGLNAIKVSCTEENFVFPFQIKAVGNGSNQGGEAQINSWSEDELKAYNNKEKTSYVLLPSSLYSLTSTEVSFKEGISTMDVEVKFNPSKVFAEFREKTVEYVIALKLSSDKIQVRDSQSRILLSISFDYPTVGLAASAAEVSVNKDLIPVSIGATLDYTVDGVSTTNPWDFVCSFAVPSNAEELVAEYNKVYKTSYQLLPVSNYDLGEGVTFKAGENQANGEITIKREGMAVVNYLLPLQLGHCSNESIICRDEVCYLRVGRTYTNPIISDKSVPDPSVIRANDGYFYLYATQTKTYWMPVYRSKDLVNWEYQGTAFNKATEPDLPGGGAFWAPEIRFLNGKYVLYYSWAKMNGTDI…	DUF1735 + DUF1735 + Glyco_hydro_43|Glyco_hydro_32N	3	DUF1735	45	153	1.4e-12	DUF1735	194	285	1e-14	Glyco_hydro_43|Glyco_hydro_32N	306	599	2.3e-63
bfe	bfe:K6V30_03965		DUF1735 domain-containing protein	Bacteroides faecis	Bacteria	Bacteroidota	446	MKIRNTLLLAGSLLLLGACDESKYDLDSLVPEQYHKILYVNNSGKQEVTLYDTGESYAYTFSIFKSGSEPSLTASADIYVLTQEELDNEYSDPEAVNYKLIGTDCYSIESTHLDFSATDRYKPVTVSLDPENIKSMITANPDAVWVLPLQVVSENDSVNSEKNELFLQITGVITPSFGFESSAVSVKEYSYGSAITEKVALGLDTENSWEINCEFAVDDAYRTAYNTKNKTIFQALPDGSYSFQDQMTLSPGTTNTELAVTINTDQLEPGDYMLPIRIESVSIFGISSTNDVYPLTIRILGPLLDRTSWTIEANTQEPSGEGSGNGVPSCALDGDLSTYWHSSWQSGTHALPHELIIDTKETYTFTQFGLVQRQHDSYMDAGAGVFYVSDDKVNWTEVG…	DUF1735 + DUF1735 + F5_F8_type_C	3	DUF1735	36	157	2.6e-12	DUF1735	181	283	4.4e-19	F5_F8_type_C	316	432	6.3e-20
bfe	bfe:K6V30_08610		DUF1735 domain-containing protein	Bacteroides faecis	Bacteria	Bacteroidota	447	MKKCFELTPCLLAFLCITSCVEDVDNERSKGMFSASQSGFTTIEVYDLGPLNKIDLSIAKAGLEDAGGTVTFSVEQSLLDSLNNADGTAYQLLPSECYTIENATYDVTSGGDRRVTGGSLVYNPHKIYNLCGFDELKYVLPLQVSSTGTPMNSDRTAVLYGFIVKEAIVRLASTGGDFVVEGGATTSPMNLNTEISFENEWDLTTTFAAKGADYVDHYNSANSTYYIPLPSDFYTLPDVTIAKGKATGGSVISLLGETLPPGNYLLPVSLSGLSGQGDASINIDKQTVANYFVIKQGSPINRDHWTVTANTEEKTGETSAAYPHNGQTVSLIDGEVNTFWHSQWQGGEVAPPYEIILDMGKENSVSQLGLIARQNALTSMNLEIYAGNDGETWNLIGKY…	DUF1735 + DUF1735 + F5_F8_type_C	3	DUF1735	33	149	8.9e-17	DUF1735	175	275	2.2e-15	F5_F8_type_C	322	440	9.5e-13
bfr	bfr:BF3787	Q64PQ2	putative chitobiase	Bacteroides fragilis YCH46	Bacteria	Bacteroidota	440	MNRFNYIGMLAYVALSMSSCDDSFDVSSKADGVLAVSQEGFNTLQSYNVGEKYTADLWIQQGGLKSTASVVSFSVDKALLDSMNIADGTSYELLPADCYQLTKSSVDIPANERLLKGELTYDPAKIQELSGYDHLKYVLPLRATSSGMPFVSGRSVVLLGFKVSEPIVTIMNAGVEEINLAEVKELPVQIGVPFTNKWEISCRLESRQSVIDAYNTAHGTYFSMLPSDAYAAPETPILHSGVNQVTATYKLKDDVLPGNYMLPVQIAEVTSDATIRADKDVYAAYSIIKEGDKLSKTDWKIVSFTTEEASGEGSNNGHAKHLIDGNVETFWHSRWQGGSDPLPYEIIIDMNHRVKIAQIELLPRGRGSNNPIKVVRFEASEDGTNWESIGQFGFTNQDA…	DUF1735 + DUF1735 + F5_F8_type_C	3	DUF1735	43	146	9.5e-16	DUF1735	178	271	7.7e-14	F5_F8_type_C	309	432	1.1e-18
bfs	bfs:BF9343_3481	Q5L9G5	conserved hypothetical protein	Bacteroides fragilis NCTC 9343	Bacteria	Bacteroidota	440	MNRFNYIGMLAYVALSMSSCDDSFDVSSKADGVLAVSQEGFNTLQSYNVGEKYTADLWIQQGGLKSTASVVSFSVDKALLDSMNIADGTSYELLPADCYQLTKSSVDIPANERLLKGELTYDPAKIQELSGYDHLKYVLPLRATSSGMPFVSGRSVLLLGFKVSEPIVTIMNAGVEEINLAEVKELPVQIGVPFTNKWEISCRLESRQSVIDAYNTAHGTYFSMLPSDAYVTPETPILHSGVNQVTATYKLKDDILPGNYMLPVQIAEVTSDATIRADKDVYAAYSIIKEGDKLSKTDWKIVSFTTEEASGEGSNNGHAKHLIDGNIETFWHSRWQGGSDPLPYEIIIDMNHRVKIAQIELLPRGRGSNNPIKVVRFEASEDGTNWESIGQFGFTNQDA…	DUF1735 + DUF1735 + F5_F8_type_C	3	DUF1735	43	146	9.5e-16	DUF1735	178	271	8e-14	F5_F8_type_C	309	432	2.3e-18
bno	bno:K8P02_03360		DUF5013 domain-containing protein	Bacteroides nordii	Bacteria	Bacteroidota	443	MKKMIYRALSLLLVILLHACEYKDIYDAGSEYPVDKVYIAGTYESIIYKVDQIVETENAPFRYKIDVENNKVLIPLGIYRSSVWSNNDVSVELGIDNDTIPALIDSEELVGEDGTIPEILPADKYRLDTEIHIAKGEDLGQLNLTVDIPFLLDNLDKRYVLGIRILNSNAEINEKMSLIVVDITAGFIEPQPDFTFEMDEKKPFEVSFSNKSVFCLDYEWDFDDGSSTVNEKEPQKHVFPGVGIYNVKLTSKGTRGNLVTKEKVVHIWEDITDIYIKNGGNPFQKAGLVSGRVDCLKDWTCTENVLSTYNSSKKIYVGGYQGDNGGVMDFYANKATTGALENAKIYQTTDLPEGAYYAAFVPFSFVGKNNCYFVVAKGVELPDIDDVESNPNVIAYLHW…	DUF1735 + PKD_4 + DUF5013	3	DUF1735	57	170	5.4e-09	PKD_4	197	259	1.8e-08	DUF5013	277	423	2.4e-25
boa	boa:Bovatus_00570	A0A1Y4PUG0	hypothetical protein	Bacteroides ovatus	Bacteria	Bacteroidota	399	MKRMNYIKILCFSAVITGLGSIVSCGDAKYDTLDTHAYIEEALSSTSQKVTVQATGESFTTLNVHLSNLSSTDNHYKLVTDQSVLDTYNHINGTGYIMLPKDYYTLPETITVKAGQYAADALSIALKAFSQEMMKSGESYALPVKLVLQDGSISPMENTGTFVILAESIIEFSAPMFVGAPSLKANKFTESPETYSQYTIEVRFQVANTADRDRAVFKNGGDDANFILLRFEDPQSDNENYKAHSLVQIVGRNRLYLNPSNSFKPNEWQHLALVCDGSNYRLYINGVDSGVLSIPTGATTFSDVNWFCLGDDSYSRWGNCKILMSEARIWSVVRSASQIQNNMTQVSPKSVGLEAYWRFNEGQGNVFEDATGKGHTLTTSATPTWIDGILSTDKSTEWK	DUF1735 + 3keto-disac_hyd + Laminin_G_3	3	DUF1735	34	151	3.1e-23	3keto-disac_hyd	180	288	3e-05	Laminin_G_3	195	340	1.7e-16
boa	boa:Bovatus_03002	A0A5M5B1F6	arabinan endo-1,5-alpha-L-arabinosidase	Bacteroides ovatus	Bacteria	Bacteroidota	633	MNYNSIKKNIREIGLMFLSAGLLLFLSCGSDDTKDVSSEDGDVNSNQYLQVQPNGLNVIKVSSSDVAQVVYPFSVELKGGSASVALTAQLEAWNEKDLEAYNKEEETAYKLLPSSLYSISTPQITLEQGIASKKVEVKFAPDKVFTEFKKNGTEYVIALRLTSSVAKVRKSQSDFLLHISFDYPTVSLVMPSQEISVSKMSMPVSVDATFNCRADGEIKTNPWNFTCTLAVPSNAEELVAKYNEDYKTSYRLLPSANYDLGEGISFKAGENEATGGITVKREGMEAVKYLLPVQLREASHESVALHNEICYFKIGMTYTNPVITFSSVADPTVIRTDEGFYLYATQTNSYWIPIYFSKDLVNWEFKRSAFRKATRPTEDVLPGGGAFWAPEIRYINGKY…	DUF1735 + DUF1735 + Glyco_hydro_43	3	DUF1735	61	164	1.9e-15	DUF1735	206	300	1.7e-14	Glyco_hydro_43	318	615	5e-60
bth	bth:BT_0441	Q8AAM3	putative chitobiase	Bacteroides thetaiotaomicron VPI-5482	Bacteria	Bacteroidota	462	MDINMKKHKTIQFIVAALFIASACTDDRDNLMVNDQIGLLHSTYTETEIFRGMDTPYQLFVIKSGKGKQETEVSISVDETVLQSYNTDNGTSIQLLPSDCYTILQPALRLNDSDYRKAFDIKWNADRLSDLLSTGKEYGLPIQMSVVQNFISADDERLKTIIVPTIKEPYLQMDVPGMSPVTDFMPTFGDLNERELFVKIRTNYSNDEDISFQIEVDPQLVIDYNTAHGTAYKMLPESSFTVDNKGVILTGMKETFIKIKYHKKGLIPEEGTYLFGDYVLPLRITSVSKYGISPDAASKLYTVKFQPDPIDKKGWSVIDFNNCCTQDGGWYLNMGWGVESLIDNNPGTQWLCRWDVKEPLPYYFVFDMGKEYTLFRFGFANPVAPAAHVWAGTSKAGYV…	DUF1735 + DUF1735 + F5_F8_type_C	3	DUF1735	49	150	2e-16	DUF1735	189	290	4.1e-19	F5_F8_type_C	333	443	1.1e-12
bth	bth:BT_0865	Q8A9F0	putative chitobiase	Bacteroides thetaiotaomicron VPI-5482	Bacteria	Bacteroidota	440	MRKISYILISGCITLSIIGCDETFDTSNTSEGILSLSENGLTILQSYNVGEKYNADLWIQHGGLELNNSTVTFTVDKSLLDSLNTADGTSYQILPEDCYQMTNTTVNVSAGDRLAKGTIVYDPTKIHALCGYDNVQYILPLKASTTGEKLNPGRSTLLLGFKVSEPIVTIINDGIQEINVNNVKELPITIGVPFSNKWNINCTLVNNQSVVDTYNSANQTYFSLLPAECYTKPESPSLSQGVDQTTVSYKLKDNILPGNYMLPVQIGEVTSDATIRADKDTYTGFCIIKEGTKISKSGWEVLSFTTQEASGEGAGNGLAKCLIDGDTETFWHAKWQGGSDPLPYDIVIDMKQNIQIAQVELLPRGRGSNNPIKVVEFAASEDNVNWTPIGRFGFTNQDA…	DUF1735 + DUF1735 + F5_F8_type_C	3	DUF1735	40	146	1.4e-16	DUF1735	177	271	2.7e-15	F5_F8_type_C	309	432	3.3e-19
bth	bth:BT_4040	Q8A0I1	putative galactose oxidase precursor	Bacteroides thetaiotaomicron VPI-5482	Bacteria	Bacteroidota	447	MKKCFELTPCLLAFLCITSCVEDVDNERSKGMFSASQSGFSTIEVYDLGPLNKIDLSIAKAGLEDTGGTVTFSVEQSLLDSLNNADGTSYQLLPPECYTIENATYSVSPGGDRRVTGGSLVYDPHKIYNLCGFDELKYVLPLRVSSTGTPMNSDRTATLYGFIVKEAIVRLASTGGDFVVEGGTTTSPMNLDTEISFENEWDLTTSFATKGADYVDNYNSANSTYYIPLPSDFYTLPDVTIAKGKTTGGSAISLLGETLPPGNYLLPVSLGGLSGQGDASINIDKETVANYFVIKQGGPINRDHWTVTANTEEKTGEVSAAYPHNGQTISLIDGEINTFWHSKWQGGEVAPPYEIILDMGKENSVSQLGLIARQNALTSMNLEIYAGDDGETWNLIGKY…	DUF1735 + DUF1735 + F5_F8_type_C	3	DUF1735	33	149	8.3e-17	DUF1735	174	275	5.2e-15	F5_F8_type_C	322	440	5.8e-13
bth	bth:BT_4632	Q89YU9	putative galactose oxidase precursor	Bacteroides thetaiotaomicron VPI-5482	Bacteria	Bacteroidota	444	MKTIHTLLAAMTIAMLAISCENEFDVSDKADSLISVTVNTLNNQAAYNVGETAQAELWIQRGGLKDASGKVQFVVDPLLLDSLNQEDKTNYELLPENCYEMTNTEFTVDKNELCGYITYHPEKILALSAYNETKYVLPLRLISNDLAINPARNTSFLAFTILEPIVHISNAGVYNINPDLTSTMDIQIGVPFTNKWDILCNLTEDLSLIDEYNQINKVNFTLLPENAYTAPESVTLQEGVSQITASYQLKNNLVPGNYILPIKIGSITASQGGVPNNSLVIDEESNVLFCIVKEGNKINKSGWEVIECSSEHAGNEATYMIDDNESTYWHCKFKNEAGSSVPPFHFIIDMKKEITIAQIDLLNRGDGAANNIKWVEFYASNNNSEWDKIGAGDFNDEGT…	DUF1735 + DUF1735 + F5_F8_type_C	3	DUF1735	44	145	5e-15	DUF1735	179	268	2.7e-14	F5_F8_type_C	306	431	8.9e-18
btho	btho:Btheta7330_00204	A0A0P0EPD2	arabinan endo-1,5-alpha-L-arabinosidase	Bacteroides thetaiotaomicron 7330	Bacteria	Bacteroidota	632	MNNKSIEKTSITRRTHRFIYMLTGILLLLSCGSDNNNPTEDPGNTTNYYLQLQPNGLNAIRVSCTEENFVFPFQIKVIGNGTNKGFKAQINPWSEDELKAYNNKEKTSYVLLPSSLYSLTSTEQVFKEGVSIMDVEVSFNPSKVFAEFREKGAEYVIALKLSSDKIQVRDSQSEILLGISYDYPTASFATSFVEVSVNKDVIPVSIAASLDYTIDGIPTANPWDFVCGFVLPSNAEELVAEYNKVYKTSYQLLPASNYDLGEGVSFKAGETQANGEITIKREGMAVVDYLLPLQLGECSNNGVICQEEICYLKVGRTYTNPIISDKSVPDPTVIRANDGYFYLYATQTSTYWMPIYRSKDLVNWEYQKTAFTQDTKPSLSGGGAFWAPEMTYINGKYVL…	DUF1735 + DUF1735 + Glyco_hydro_43|Glyco_hydro_32N	3	DUF1735	57	165	8.7e-12	DUF1735	204	299	2.7e-12	Glyco_hydro_43|Glyco_hydro_32N	318	612	8.3e-65
btho	btho:Btheta7330_00611	A0A0P0EMC0	hypothetical protein	Bacteroides thetaiotaomicron 7330	Bacteria	Bacteroidota	550	MKKFFKILFPTALIGMMFACEAELAPITIKPDPVFDKTGLYTVNTISIYDEEETVVNISRIYGLSKELDLTIGVDETLLTEYNNLNGTNYQLMPAEYYDFPSTIKLDKTDKEVELPVVIKPRELAANGISTANNYVLPLSLNASSVEVEDKGSAAQVLLIPNIVEPTFTVKVPEENFSLSFIRDVLLPQTVEIEATSNFTTIDAGKVTYEADAASVSVYNEANGVDYQLLSSEYYTVNDGVLDSETMNYKTSITFNCGNMDSDDIFLLPLVMSSDVYQTQQKEPIYVLVQLNTLKMWVAGAEQVVVNKTGNGKISVAMNAPISDNQPVKLTVDNSLIESYNTENGTSFIPFEPSNVSVSTESIIAGEMEVNVAYQIDLTSMSFDGIEPYLFALKLDESE…	DUF1735 + DUF1735 + DUF1735	3	DUF1735	41	146	2.6e-15	DUF1735	190	274	4.6e-08	DUF1735	305	398	4.7e-09
btho	btho:Btheta7330_02495	A0A0P0ES57	nagJ_2; O-GlcNAcase NagJ precursor	Bacteroides thetaiotaomicron 7330	Bacteria	Bacteroidota	440	MRKISYILISGCITLSIIGCDETFDTSNTSEGILSLSENGLTILQSYNVGEKYNADLWIQHGGLELNNSTVTFTVDKGLLDSLNTADGTSYQILPEDCYQMTNTTVNVSADDRLAKGTIVYDPTKIHALCGYDNVRYILPLKASTTGEKLNPDRSTLLLGFKVSEPIVTIINDGIQEINVDNVKELPITIGVPFSNKWNINCTLVNDQSVVDTYNSANQTYFSLLPAECYTKPESPSLSQGVDQTTVSYKLKDNILPGNYMLPVQIGEVTSDATIRADKDTYTGFCIIKEGTKISKNNWEVLSFTTQEASGEGAGNGLAKCLIDGDTETFWHAKWQGGSDPLPYDIVIDMKQNIQIAQVELLPRGRGSNNPIKVVEFAASEDNVNWTPIGRFGFTNQDT…	DUF1735 + DUF1735 + F5_F8_type_C	3	DUF1735	40	146	9.4e-15	DUF1735	177	271	4.6e-16	F5_F8_type_C	309	432	1.7e-19
btho	btho:Btheta7330_02926	A0A0P0FR45	F5/8 type C domain protein	Bacteroides thetaiotaomicron 7330	Bacteria	Bacteroidota	458	MKKHKTIQFIVAALFIASACTDDRDNLMVNDQIGLLHSTYTETEIFRGMDTPYQLFVIKSGKGKQETEVSISVDETVLQSYNTDNGTSIQLLPSDCYTILQPALRLNDSDYRKAFDIKWNADRLSDLLSTGKEYGLPIQMSVVQNFISADDERLKTIIVPTIKEPYLQMDVPGMSPVTDFMPTFGDLNERELFVKIRTNYSNDEDISFQIEVDPQLVIDYNTAHGTAYKMLPESSFTVDNKGVILTGMKETFIKIKYHKKGLIPEEGTYLFGDYVLPLRITSVSKYGISPDAASKLYTVKFQPDPIDKKGWSVIDFNNCCTQDGGWYLNMGWGVESLIDNNPGTQWLCRWDVKEPLPYYFVFDMGKEYTLFRFGFANPVAPAAHVWAGTSKAGYVEASI…	DUF1735 + DUF1735 + F5_F8_type_C	3	DUF1735	45	146	1.9e-16	DUF1735	185	286	4e-19	F5_F8_type_C	329	439	1.1e-12
btho	btho:Btheta7330_03360	A0A0P0FHK3	nedA_2; Sialidase precursor	Bacteroides thetaiotaomicron 7330	Bacteria	Bacteroidota	444	MKTIHTLLAAMTIAMLAISCENEFDVSDKADSLISVTVNTLNNQAAYNVGETAQAELWIQRGGLKDASGKVQFVVDPLLLDSLNQEDKTNYELLPENCYEMTNTEFTVDKNELCGYITYHPEKILALSAYNETKYVLPLRLISNDLAINPARNTSFLAFTILEPIVHISNAGVYNINPDLTSTMDIQIGVPFTNKWDILCNLTEDLSLIDEYNQINKVNFTLLPENAYTAPESVTLQEGVSQITASYQLKNNLVPGNYILPIKIGSITASQGGVPNNSLVIDEESNVLFCIVKEGNKINKSGWEVIECSSEHAGNEATYMIDDNESTYWHCKFKNEAGSSVPPFHFIIDMKKEITIAQIDLLNRGDGAANNIKWVEFYASNNNSEWDKIGAGDFNDEGT…	DUF1735 + DUF1735 + F5_F8_type_C	3	DUF1735	44	145	5e-15	DUF1735	179	268	2.7e-14	F5_F8_type_C	306	431	8.9e-18
btho	btho:Btheta7330_04187	A0A0N7IAS6	nedA_3; Sialidase precursor	Bacteroides thetaiotaomicron 7330	Bacteria	Bacteroidota	447	MKKCFELTPCLLAFLCITSCVEDVDNERSKGMFSASQSGFSTIEVYDLGPLNKIDLSIAKAGLEDTGGTVTFSVEQSLLDSLNNADGTSYQLLPPECYTIENATYSVSPGGDRRVTGGSLVYDPHKIYNLCGFDELKYVLPLRVSSTGTPMNSDRTATLYGFIVKEAIVRLASTGGDFVVEGGTTTSPMNLDTEISFENEWDLTTSFATKGADYVDNYNSANSTYYIPLPSDFYTLPDVTIAKGKTTGGSAISLLGETLPPGNYLLPVSLGGLSGQGDASINIDKETVANYFVIKQGGPINRDHWTVTANTEEKTGEVSAAYPHNGQTISLIDGEINTFWHSKWQGGEVAPPYEIILDMGKENSVSQLGLIARQNALTSMNLEIYAGDDGETWNLIGKY…	DUF1735 + DUF1735 + F5_F8_type_C	3	DUF1735	33	149	8.3e-17	DUF1735	174	275	5.2e-15	F5_F8_type_C	322	440	5.8e-13
bvu	bvu:BVU_0948	A6KYX9	conserved hypothetical protein	Phocaeicola vulgatus	Bacteria	Bacteroidota	450	MKNKLLTIALTAACCLTYIACDDNKDEFLDEFSTILSFRNCDEIEVEVYNTGENGEYQLIVNKSGAQLGTVTRASIDVMDKALLEIYNEQNGKDYQLYPEDCYVFNGDKQIEFGPNDTYQTRSVTLITDKILESNQQEGNFVIPFILQNSADSINAERKYVFLKPAVIVPNVAFEKTGYNLNIISDAMDANEIELNLPAVFSVDNKWNFSCTLEPDESLLTEYNEKNGVDYTMLSEEAYTLSNEGKILFTAGSKSASLTVTVKRNKLSYGNYVLPLKMTQCSSPYFEINPNKQSCLFGISYVPDESKLHPVTLSRGMTAIHPNREVEGKIDYMFDGNPDTYYHSDYLEEPGLPHWIQLNLDEPHTALMFEYQVRHNNNNGAPQRISVLGSMDGITFSKI…	DUF1735 + DUF1735 + F5_F8_type_C	3	DUF1735	42	152	1.6e-14	DUF1735	181	282	3.1e-20	F5_F8_type_C	326	443	3.2e-12
bxy	bxy:BXY_06680	D6D780	Domain of unknown function (DUF1735).	Bacteroides xylanisolvens	Bacteria	Bacteroidota	399	MKRMNYIKILCFSAVITGLGSIVSCGDAKYDTLDTHAYIEEALSSTSQKVTVQATGESFTTLNVHLSNLSSTDNHYKLVTDQSVLNTYNHINGTGYIMLPKDYYTLPETITVKAGQYAADALSIALKAFSQEMMKSGESYALPVKLVLQDGSISPMENTGTFVILAESIIEFSAPMFVGAPSLKANKFTESPETYSQYTIEVRFQVANTADRDRAVFKNGGDDANFILLRFEDPQSDNENYKAHSLVQIVGRNRLYLNPSNSFKPNEWQHLALVCDGSNYRLYINGVDSGVLSIPTGATTFSDVNWFCLGDDSYSRWGNCKILMSEARIWSVVRSASQIQNNMTQVSPKSVGLEAYWRFNEGQGNVFEDATGKGHTLTTSATPTWIDGILSTDKATEWK	DUF1735 + 3keto-disac_hyd + Laminin_G_3	3	DUF1735	34	151	7.2e-23	3keto-disac_hyd	180	288	3e-05	Laminin_G_3	195	340	1.7e-16
bxy	bxy:BXY_19780	D6CY15	Domain of unknown function (DUF1735).	Bacteroides xylanisolvens	Bacteria	Bacteroidota	707	MEALMKNIWRIIPVLLLSVAMAGCSDDDDTTSSFFELSSTDLECNSNNVIDVVVPIEGQTYKLTVKSSVDVIWTTKLEGGSWIVATPVTKQSGDGEILIVASSNPTNIKNRVATVTIRNSVNDEIYRYAFTQSYDPNQMAQKEELYAYIHYNEDRYNKEELIYTTSINKVEGNVSISSLGQEELDKYNEDNLTLYKLLPTDCYTLPNSISFDGEVSALLDIKFNKKTGDLSTSEEYMLPIIVSVDDRKAELIWLVVNIYDRNISRSVKQFDFYNANQDITTLLTINKEEGEVTLSAFTEEELNAHNSLYGTSYMSIPEDYIVMPASVDFDDSDLSKDVKITFKKEVGELDEDKEYVWGIRVYVDGFPVSEIFMKPRIATPVVTMESKEYKHILILDQGE…	DUF1735 + DUF1735 + DUF1735	3	DUF1735	161	243	1.6e-09	DUF1735	286	361	2.6e-05	DUF1735	387	487	1.6e-08
chf	chf:KTO58_13520		DUF1735 domain-containing protein	Chitinophaga pendula	Bacteria	Bacteroidota	477	MKFNLSIHHLYLTYLFIPILIASCRKNDHLNTKDLLAYVPAGNSAYNILAVDSIKVLRSTILAAKDAGFPVLLSRAFERNVEVTARIDASLVAQYDSIYKPAVPSPVLSPGTFRIVNNGKVTIKTGQTQSGDSVLVQLADPTKLKAGTNNYVVPVVLTTASDGILVSGTRQIMFVKIPVSSVATSITSLAGKNVVSILLQSVNGVTSGASMVYLQGRLNLAINRALTANVQANGALVSSYNEVNGTRYQVFPSGSYQLAKASFNIPAGQAISSDSIQLELTDLSKFTPGANYLLPLELAADNQPDTPPADSAGRVVYVTLGVFVNNIDPTNARPTGITANRSSWQVSAGASLGGYDVTRILDDNNATSWHSDINLPAWVVLNMGHVSTIKGFSIVPSYQ…	DUF1735 + DUF1735 + F5_F8_type_C	3	DUF1735	68	162	4.5e-09	DUF1735	200	303	3.8e-16	F5_F8_type_C	348	473	2e-13
copr	copr:Cop2CBH44_21410	A0A7G1I037	hypothetical protein	Coprobacter secundus subsp. similis	Bacteria	Bacteroidota	424	MKKNKINFIETLLFTLLCCTTIISCQYDEIVSMEYPAQKIYLPAAANGIYTIDDVSAPISVPTSGNVYQFKIDRDNNAFNVTLGAYRSGIENSGNVNVDLAINNDTINALIATGDLENVEILPSEEYSLPQTITIPNGKDFGEFNLKIDLDFLKANEPRKYGIALSIVSADREVNTELNTVVIVVDTKIMTPTSSFTYSSDANNWKTITFKNSSKYGMKYKWDFGDGETSTEQTPSHTYVQGGKYTVSLIVEGLTGELTDAYEQTISVYQIEKMNKSGWKIVDYDSEATNEDHSVYPNQGYASSVIDDNLETFWHSQWSQPVPQFPHWFIVDLGQEKVIGKLVDYRRQGNSGGHTERQILVSLDGLNWEDMGTFARDPGTDEGQTINLNYPRARYIKYV…	DUF1735 + PKD|PKD_4 + F5_F8_type_C	3	DUF1735	61	172	6e-14	PKD|PKD_4	208	254	1.2e-09	F5_F8_type_C	296	412	3e-15
copr	copr:Cop2CBH44_23310	A0A7G1I0M9	hypothetical protein	Coprobacter secundus subsp. similis	Bacteria	Bacteroidota	433	MKNNIKNGIKILLISCIASLVTTSCEYKEIADAEYSDQILYMPGAKSGIYRVNEISQNNAPYRYRLDMENKKVIVPLGIYRAGVNNKGNVNVDIIIENQIVQELIAGGELTDEESGLTSEILPQDKFSVPSSVQIKSGEEKATFDLAIDLQFLLDNLHKRYATAVKIINSNIKINEALSYLVIDFDTDFLIARPGFTYSSEKNGTIVTFTNTTAFGVNYKWDFGDGTTSDEENPKPHTYPSLGAYNVKLSATSVTGEVIEYSSVVHLWEDITETYILNPGPFKRSDRPTGKVGILQDWSYTPNVLASNGKGGYYLENGGVMDFYSSSADLTNAKIYQSLQLPQGAYKIAFTPYKFTGTNTCYLVVYKGSELPDINNIENNPDVLGSYLWNEDVGEIEQG…	DUF1735 + PKD|PKD_4 + DUF5013	3	DUF1735	54	172	2.7e-09	PKD|PKD_4	204	253	3.4e-08	DUF5013	280	413	1.1e-34
copr	copr:Cop2CBH44_27220	A0A7G1HXE3	hypothetical protein	Coprobacter secundus subsp. similis	Bacteria	Bacteroidota	444	MKKIIYKALSVLTVSILLYACEYREVYDAGSEYPNDKVYIAGVYETLIYKVDQIIESPNEPFRYKIDAENNKLLIPIGIYRGSVWSKGNVVVELGVDNDTIPGLIESEELVDEDGSIPEILPEGKYQLDTQVNIAKGEDLGMSNLAIDIPFLLSNLDKRYALGVKILSSNVDINESKSLIVLDIKAGLIEAQPDFTFEVDEKDPLKIHISNTSVFCLNYEWDFGDGSEIVTEQDPKEHVFPGVGIYNVKLTSKGTRGNLVTVTKVIHIWEDITDEYIKNSGAPFVKAGLVSGRVDCLKDWSCTENVKSTYNSSKKIYVGGYQGDNGGVMDFYANKATGGALTNAKIYQSVDLPAGTFNAGFIPFRFDGKSDGYLVVTKGSELPDIENMMTDPDVLAYLH…	DUF1735 + PKD_4|PKD + DUF5013	3	DUF1735	55	170	2.1e-07	PKD_4|PKD	208	259	1.6e-07	DUF5013	278	424	4.5e-25
eao	eao:BD94_3548	A0A077ELG8	Exo-alpha sialidase	Elizabethkingia anophelis NUHP1	Bacteria	Bacteroidota	472	MKSYKITTYNICILFLWSLLLFSCREDETTSNSSKDALQVYLQANNNKDQAIISAPVSILQGKFVADNSDLFFAVATREVSKNTQLTVIPDSDPALIERYKKQYGKTLPLLPQGSYSLPEKINIPAGKSISEKMLAITWKDPSVLKDKNATYLLPVSIKSMDNKDATLTSNRNTIFVEVRFAEVSYSLRTKTGTTSEDVILKKAGNTVIIQGTNPILSASLNTTINVDLPIKVSIDNSLVSTYNTTNGTQFQILPENTYKLSTTTLNIPKNNISSNELEIQFTDTMSQLDITKQYLLPVKSTSQINLPTTNDVVYLKISISVNNINSNIPATGTIIDRNNWSVQANSEYDIENTATMMLDGDNRTGWLAGSGENATVILDMGQSNMLKGFSIIPTYFYG…	DUF1735 + DUF1735 + F5_F8_type_C	3	DUF1735	66	164	1.3e-14	DUF1735	211	303	2.8e-17	F5_F8_type_C	343	457	2.4e-12
orh	orh:Ornrh_2348	I4A3E3	F5/8 type C domain-containing protein	Ornithobacterium rhinotracheale DSM 15997	Bacteria	Bacteroidota	442	MTNKKLIPLLFGGLLATAGIQSCEEKYDDLIPEEFNTVLLFKDSGETPLTLYDIGENGNYEFTIMKSGYKPESTTNAEIRALSSEELAEYSKVTGKTYLSLPSSLYDLGQTNYSFSSSDTYKIANITLKTDEIKKFLENNGSNGNYVLPIKLEKINANDSVNSKSDLILLQPKVVTPVVSFLENSATLQIADNSAKQNVTLSLPFKSLWDFDATVTVDNSSLPNGYTIIPEGQYTIANAGKGEFKVGANNSLPIEISIKNDGTLLGPAYALPLKIKEASKPGIEGSKNGYVLYAAFNAIPLTVDMLSTNAQEEQEGPISNLIDNNPATFFHTSWSKEKGDGKPHNLQINLKKPIKNMAFRYQNRNHPNGKPTQIKIYVKATENEEWHELKTISEGLPTG…	DUF1735 + DUF1735 + F5_F8_type_C	3	DUF1735	43	157	8.1e-12	DUF1735	190	281	6.5e-11	F5_F8_type_C	311	437	1.1e-14
ori	ori:Q785_11880		hypothetical protein	Ornithobacterium rhinotracheale ORT-UMN 88	Bacteria	Bacteroidota	442	MTNKKLIPLLFGGLLATAGIQSCEEKYDDLIPEEFNTVLLFKDSGETPLTLYDIGENGNYEFTIMKSGYKPESTTNAEIRALSSEELAEYSKVTGKTYLSLPSSLYDLGQTNYSFSSSDTYKIANITLKTDEIKKFLENNGSNGNYVLPIKLEKINANDSVNSKSDLILLQPKVVTPVVSFLENSATLQIADNSAKQNVTLSLPFKSLWDFDATVTVDNSSLPNGYTIIPEGQYTIANAGKGEFKVGANNSLPIEISIKNDGTLLGPAYALPLKIKEASKPGIEGSKNGYVLYAAFNAIPLTVDMLSTNAQEEQEGPISNLIDNNPATFFHTSWSKEKGDGKPHNLQINLKKPIKNMAFRYQNRNHPNGKPTQIKIYVKATENEEWHELKTISEGLPTG…	DUF1735 + DUF1735 + F5_F8_type_C	3	DUF1735	43	157	8.1e-12	DUF1735	190	281	6.5e-11	F5_F8_type_C	311	437	1.1e-14
pfai	pfai:NXY11_20130		DUF1735 domain-containing protein	Parabacteroides faecis	Bacteria	Bacteroidota	469	MKFKYNIFLMALSVFSLWFVSCDEYRDADELDDQLYLQKSGLLEAKVFNWGTFTYELPVIKSGKGNHSATVRLSVDESVLAAYNETNGTDYKLMPDNCYSLKEGSLSFTEDDYRKFFLIDFDPASLTDLGNDGLQYVLPCLLVTDNADIRIAEEDKAQILIKPSVYQPYIGFETPGIYRTGSEFSIKTDDDDVLVIYPKVQVNYYNDWDISYDVEVNSAALDEYNGSLSAGARKYKLLPEGAYTIDRSTCILKKNRDYEYLKITLEEKAFKVDENNYAFGYYALPLKIASVSKYGIDPEADVTIYPISIQPPVMEKTDWTIEECNSIITDEVENASSMDIPDNLLDNNNNTYWCTRAIKPIEFPYFVTINLQESCSLYRLGFQLPEDESLGNIKSGYFE…	DUF1735 + DUF1735 + F5_F8_type_C	3	DUF1735	34	140	9.2e-17	DUF1735	182	294	5.8e-16	F5_F8_type_C	340	443	1.7e-13
pfai	pfai:NXY11_20760		DUF1735 domain-containing protein	Parabacteroides faecis	Bacteria	Bacteroidota	447	MKNRLIISLIFALGLSFTACEDNKGEYLSEYSTVLYFKNSGEVPLTLYKTGEDTEYQQVVNKAGSDLGSIAEVGIEVWSDEALTAYNTQSGTRYVKLPANCYQILDDRLNFDAKDQYKMVNIVFRTDLIYDLSADVDYVLPISLADSKDSINAEKNSMLLIPSVMIPSIYFDQTGFVSNIFTDEGEEQARFTLPVTMPMVNKWTFDCTVEVDPSLLDEYNTGNETDHALLPENAYTLSGDGIVPFTPEYSLKDMEINVDRTKLVYGNYVLPLRLTGCTQQGFVIDAEKNTCLYGISYVPDKSKLKDVALTVNMLSSNAVEPSEGSLANLLDGDVETYFHSAWSVAVEGYHYVEVALPAESSALSFTYTTRSANGNAAPAEIIIEGSMDGVSFSKIGTLD…	DUF1735 + DUF1735 + F5_F8_type_C	3	DUF1735	31	150	4.5e-15	DUF1735	169	276	3.6e-18	F5_F8_type_C	317	442	4.2e-10
pgo	pgo:FSB84_29385		DUF1735 domain-containing protein	Pseudobacter ginsenosidimutans	Bacteria	Bacteroidota	479	MRRKYLIQSPLICIQVLLIFCTSCVKDNSFIEQGRYIVYVDPQPDGPTTYNLLPVNALLFRDSVVLLNKMVFPVRILNAFEQDIVLSAKIDPELIPVYDRLTNSQMPSPALPEGAFQLAHTDITIKAGMLVSGDSIQIIPDFSKIETGKTYILPVRVGTDNDHLTPPADTLRQTMFLKVSATDVTTTLVSFAGGEQVNIFNLQLVKQSDGNYIPHNDFISANVGVMAFVNSFLGKPLQVNVVAAPELTAGFNEAHQSSYVTMPGAYYNIVPPTNTIGAGLLNSNLFNLEFTSQFLPAAGNNYLIPLKIKDDAFVPPAPNSTVFIGVNVDAHTIYSRSGWTILSASSESQATGEIASNLLDGDYATQWRSAIDAVPLLPQWFIADMGQMNTVKGIMIRHA…	DUF1735 + DUF1735 + F5_F8_type_C	3	DUF1735	72	159	1e-08	DUF1735	228	310	3.8e-11	F5_F8_type_C	343	461	2.4e-15
pgol	pgol:K6V26_21240		DUF1735 domain-containing protein	Parabacteroides goldsteinii	Bacteria	Bacteroidota	469	MKFKYNIFLMALSVFSLWFVSCDEYRDADELDDQLYLQKSGLLEAKVFNWGTFTYELPVIKSGKGNHSATVRLSVDESILAAYNETNGTDYKLMPDNCYSLKEGSLSFTEDDYRKFFLIDFDPASLTDLGNDGLQYVLPCLLVTDNADIRIAEEDKAQILIKPSVYQPYIGFETPGIYRTGSEFSIKTDDDDVLVIYPKVQVNYYNDWDISYDVEVNSAALDEYNGSLSAGARKYKLLPEGAYTIDRSTCILNKNRDYEYLKITLEEKAFKVDENNYAFGYYALPLKIASVSKYGIDPEADVTIYPISIQPPVMEKTGWTIEECNSIITDEVENASSMDIPDNLLDNNNNTYWCTRAIKPIEFPYFVTINLQENCSLYRLGFQLPEDESLGNIKSGYFE…	DUF1735 + DUF1735 + F5_F8_type_C	3	DUF1735	34	140	9.2e-17	DUF1735	182	294	1.2e-15	F5_F8_type_C	340	443	1.4e-13
pgol	pgol:K6V26_21845		DUF1735 domain-containing protein	Parabacteroides goldsteinii	Bacteria	Bacteroidota	447	MKKILMISLLFSLTVGFVACDDNKDEYLSDYSTIVYFRNSGEIPLTLYKTGEDTEYQLTVNKSGSDLASVTDVEVAVLDDAALDAYNAQNGTSYVKLPENCYQLADNRLVFGSDNLYKMANIVFKTDLIYNLPAGTKYVLPVSLVNSADSINSEKDKTILIPSVEIPFVYFEQTGFVSNTFTDGGDTQAKFTLPVSIPMVSKWTFDCTVGVDESLLEEYNKENETNYAILPQSVYSLSNDGTVSFVPEENSKDLEITVDRTKLEYGNFVLPLRLIDCSKDGFVIDAAKNACLYGISYVPDESKLKKVELTADMLSSNAVEPSEGSLANLLDGDVETYFHSAWSVAVEGSHYLQVALPAETTAFNFYYTTRSANGSAAPAKIIIEGSLDGVSFNKISTLT…	DUF1735 + DUF1735 + F5_F8_type_C	3	DUF1735	31	149	2.9e-20	DUF1735	169	276	4.4e-19	F5_F8_type_C	317	442	1.4e-09
pmer	pmer:INE87_02099		protein of unknown function (DUF1735)	Parabacteroides merdae	Bacteria	Bacteroidota	442	MKVNYIGIACLAVLLLTACDESKYELENLVPEEYHKVLYINKSGTQELTLYNTGELNTYAFSVYKGGSDPSLTASGEIAVHSQEEVDVLYGADYRIIPSGSYSMDTDRLDFASEERSKVVTLSLSTDLIGAAMEANPEATYVLPLYLTSEKDSVNADKSELFIRITDVLTPAMGFTDTDIQPLSYTYGFNTESVEVGFGLDTDNNWDVECQFVVDPGYVTAYNAENGTAYKLFPEGNYSFEDVVTLPTGTSTTDLAVTLNGNGLTPGEYMLPIRLDNVSLFNIAENAVYPLVVRVVGIKLDRAGWSIQANTEERTGEGAGNGVATCLLDGQLSTFWHSQWSGGSIPLPHEIVVDMKKETTLTNISLTERQHDSYRDVKGGEFFVSSDKLNWTAVGAFEA…	DUF1735 + DUF1735 + F5_F8_type_C	3	DUF1735	35	153	2.2e-12	DUF1735	189	279	1e-20	F5_F8_type_C	309	431	9.7e-17
pmuc	pmuc:ING2E5A_0296	A0A1G4G3X9	F5/8 type C domain protein {ECO:0000313	Petrimonas mucosa	Bacteria	Bacteroidota	445	MKSLNIKKYFSVIICLLLLGVASCSDHRLDYISSPKLYLPKSGEVDLIIYKTGEPFVFKLGVTKSGIEDVAADAQLSIMSEAELAAYNSANNTNYKRLPDNCFNLNNSNVSFDKESKLEYFDILIRYDSIDQIADFDEENSADYVIPARLSDASLETNEEKLIAIIKPVLREPLIYFKSSETKVTIEAGKQAAYREDIDIQVDFDNYWDISVDLVVDPALADEYNASNGVNLPLLPAESYSITPSPAVIANGKKSVKVSIELNADLIDYDDFILPIVIDGTSKFSADTAKNVHYLYVSKPAMRFDRTGWTIVDFSSEEPSGEGANNGTAICVLDGNPATYWHSQWAGATGQLPHHFTIDMKKELLVTSVDLQRRPNQRDTQGGNFYISSDNVTFTYIGS…	DUF1735 + DUF1735 + F5_F8_type_C	3	DUF1735	36	154	1.1e-13	DUF1735	175	283	1.6e-17	F5_F8_type_C	323	438	3.4e-14
pro	pro:HMPREF0669_00703	D3IB99	hypothetical protein	Prevotella sp. oral taxon 299	Bacteria	Bacteroidota	382	MKNIIKFYPLWLVALTLTAACQSNNEENFSNKAYINAKEMTSETIIKGNVGTISKTITIATARPAEKEVNAQIIFKPSLFYTYTKRYYTTAELLPNNCYKILEKQLMINKGSVKSNEAKISFFNLGTLDRSKTYIFPVEVETEDIDLLGSAKEYYYIFKAGALINVVADIQDNYLEIYPWKTLGRIDHMKQLTMEALVYPRELDKLISTIMGIEGKFLMRIGDAGLPPNQLQIATPNTNITDSKLQLKTNTWQHVALTYNEDGGEIKIYINGKLMYEDERSIGSITLEGNGYDRNFLVGKSYDDKRDLNGCISEARVWDVVRTQEEIASSIYSVDPTTPGLVAYWKFDDSSTLTVKDYSGNGNDLKANKTLTWKPVSLPATK	DUF1735 + Laminin_G_3 + Pentaxin	3	DUF1735	29	144	3.6e-17	Laminin_G_3	189	328	8e-21	Pentaxin	247	340	1.1e-05
rbc	rbc:BN938_0931	A0A060R782	putative galactose oxidase precursor	Mucinivorans hirudinis	Bacteria	Bacteroidota	451	MKKAIFSLVGILALTLTGCQDNREANMSPNEVYIVNSNLVAADVYNTGYDEAYPIGVYKSGYVNETAYADITVSDAALAWYNATNSTNLKQLPADCYTIPFGKVDFLSNQVSGLYNIIFHNEKLIALGSDLKNYVIPLQLSKSNIQINYGKQYSIVSPVVKAAYVSMGRAGEIALQVDKNTKTLLADLPVSVQFKNNWNLSIDFASEKADFDKFNTTKGGALTLLPEGAYTYTPKVVMEQGKKSVINTVSIDKAKLSYAFYCLPVRITGTSMEKMVANPDAAVSYITINTLLPIPRNLWEVVGFSSESVNEGTNGPAKLVLDGNIDTFWHSEWGGENATSGKDNWITFDMGQEWILGAVSITPRQNNAGAQIGYVQVSNNASGPWTYVGNFATSGKTVD…	DUF1735 + DUF1735 + F5_F8_type_C	3	DUF1735	30	145	5.7e-16	DUF1735	163	273	1.4e-13	F5_F8_type_C	308	418	6.1e-15
sdj	sdj:NCTC13534_03662		Domain of uncharacterised function (DUF1735)	Sphingobacterium daejeonense	Bacteria	Bacteroidota	495	MKKKISLVFHLALALLLFGLISCKKENLGPLEDISKDISQFPSSITGEATATFVGLKVIQSVTNAAPYTQVQLKDVTSSPVKVKAVIDTALFPYYEELYQVKPISFPKDAFKIRNDGILEIEAGKSISTDSLFVDLNNGNGLLPNEVYVIPLKFSVESGNGELKGKYAFLKMKVKAVYIVGRMDQFSTEKNFSKYYDRFAKYIMGGFFNTRMNGVDDASKNVSMSVKLMQSINVDVTAEAIEDRSQVSLDFFNKQRNAKSKLLPEGSYKIVKNKATIKANQWSSQDSIKVEIDYDKLEATIGNETYVLIMKIDNSSDKELLAPDTVEMANRAFIEINHKIIDTKNIISNDGLTGEDIDRSKWTATSSGNFDTETTASKVLDGKGDTYWRSPRVMPQDIT…	DUF1735 + DUF1735 + F5_F8_type_C	3	DUF1735	68	160	1.2e-06	DUF1735	218	318	2.4e-09	F5_F8_type_C	364	491	1.6e-16
smui	smui:I6J00_15635		DUF1735 domain-containing protein	Sphingobacterium multivorum	Bacteria	Bacteroidota	447	MRNYISYCVLLLTLFLMNGCQKDDRMNNMVDDTIYFRDFKENKITVFDWGKFDYNVTVVKAGIGQQGAKINFKIDEAYLAAYNAQQGTNYKLLPADCYKIANTTLAFEKKDYLQDIAVAFDTERIKVLQGKYKELYVLPCRIEAEGGVLHALKPEMATTLLIPNVKDPFLEFTSPGLQLDQIKLSPTGAEQVVGKATLVTNYPNQWNLDYEIEVDPVILDNYNGTVSDDKKLKLLPKAAYQLLPAPYKIAEKENKTSFSYTILKKGLIDGTTNLFGEYALPLRIKSVSKNGINPDASTILVPVSFQPPDIPRSGWKVIAASSEWIGGGEKENILDGNPDTYWHNVWMGGEPPLPHYVIIDFGKEYNVMMIELTRRLWNNDLKVVEFSASNDNKTYVPLG…	DUF1735 + DUF1735 + F5_F8_type_C	3	DUF1735	32	145	4.1e-16	DUF1735	194	290	4.7e-11	F5_F8_type_C	318	441	3e-18
ssiy	ssiy:JVX97_03880		DUF1735 domain-containing protein	Sphingobacterium siyangense	Bacteria	Bacteroidota	446	MMRNCISYCIFLLTLVLMNGCQKDDRMNNMVDDTIYFRDFKENKITVFDWGKFDYNVTVVKAGIGQQEAKVNFKIDEAYLAAYNAQEGTNYKLLPADCYKIDNTALEFSKKDYLHDIAIVFDSERIKALQGKYKELYVLPCRIEAEGLHALKPEMATTLLIPNVKDPFLEFTSPGLQLDQIKLSPTGAEQVIGEATLVTNYPNQWNLDYEIDIDPMILDDYNGTVSDDKKLKLLPKAAFQLLPAPYKIAEKENKASFSYTILKKGLIDGATNLFGEYALPLRIKSVSKNGINPVASTILVPVSFQPPDIPRSSWKVIAASSEWIGGGEKENILDGNPDTFWHNIWMGGEPPLPHYVIIDFGKEYNVMMIELTRRLWNNDLKVVEFSASNDNKTYVPLGK…	DUF1735 + DUF1735 + F5_F8_type_C	3	DUF1735	33	145	4.4e-16	DUF1735	194	289	1.8e-09	F5_F8_type_C	317	440	1.1e-17
sspi	sspi:I6J01_01135		DUF1735 domain-containing protein	Sphingobacterium spiritivorum	Bacteria	Bacteroidota	490	MKRKAYITILKSSISLLLLLPLLSSCSKDNVINTKYLETYLGPDQFQTDATLPTLSFDLYADGRVNGGNKPAVLSFANPIKLSTSSPTDINVKLKFADKSLVDEYNVKNNTKYSILPEGACKLQQESFVIKSGKLIADTDSIRLNLADAGVLTSEATEYLLPIILDGLESKDAGAKINTNAMFIKVIPKVYLASLSGLNMENNVINMVYTTTSEGDIFVPPSDRTIQLKLNPKAGTSTAVEVVSGGEAAVNSYNAANNKSYTLLPASTYSITSGGTAVFEAGQSTIDLSVKLLNNKQLDVKKQYLLPLTLKQGNIAFSDKKANTVMIVISAKVTNIDLSSKTPVAGTVVNRSNPAWSIVEASRPYNSTYAAANVLDNRNTTSWFAAGVNSFITLDMAQS…	DUF1735 + DUF1735 + F5_F8_type_C	3	DUF1735	79	167	2.7e-14	DUF1735	205	313	3.3e-12	F5_F8_type_C	360	483	9.8e-15
sspi	sspi:I6J01_20750		DUF1735 domain-containing protein	Sphingobacterium spiritivorum	Bacteria	Bacteroidota	478	MKININILLFALSFSCTILMTACKKELDNPSELFLYVPSGSLSYNSSTVSYAIARGKIFEGTGIAFPVLLTRAFGQDVQVTATIDTSLLAEYDRVNKTKSPVIPAGAFLLKNNGQIRIPAGQERSADSVQLSFGEGAANLDFTKQYVVPVRLISTNANVPLSTNRQVMYMRITFSRIMTQLNDLPANRLIPITIIRTPNGDIINGNLNISAGVNTAFSQDLSVALQARPDLLTGYNQTNQTQYLAFPANSFTFKPASVSINSASLKATTPISLVLNNTTAFEPGKSYLLPAGIVDEGPVPPHDTQGLAYFKVDVQIQNINPDNPTPSGTRGDRSVWTAIASSTDATFTTGNPGMVFDNDAATGWHSELTFGTQPAVLFTIDMHNQKSIRGFTFTPRYWN…	DUF1735 + DUF1735 + F5_F8_type_C	3	DUF1735	42	157	5e-13	DUF1735	205	294	2.7e-12	F5_F8_type_C	340	467	4.4e-14
acou	acou:A5CBH24_01230	A0A4Y1WNW8	hypothetical protein	Alistipes communis	Bacteria	Bacteroidota	426	MRQQKLYIALAGVLLLCAGCKSDDYADGTTPLKNAVYVDAATTTPETNVTFKKTVSELDRQIKAVFISPVQASTEVRFSVDAAAADDYNRRKGTDYALLDEAYYELPTQSVEVEAGKNESQPLTVHFKGLDALEIDRTALLPVTVSAAGVGPLEGSQTVYFLVKRSSAITTAANLTDGYLWVPSFETDEGKKAVNGLTALTYEALIYINEFSADADISSVMGVEQYCLLRLGDDGFPRQQLQTQIGGTAGTKFPEADASKELQAGEWYHVAMTWDLTTTELKFYVNGQLQSSGNATWKTEAGSGVIDLALGGPEAPNARRFFVGYSYDPHRPLNGLVSQVRIWSVARTQEEIFRDMYDVENPESKPELRAYWKCDEGQGNTVKDWSQYGNDLVCLDGAN…	DUF1735|DUF4973 + Laminin_G_3	2	DUF1735|DUF4973	33	148	1.6e-18	Laminin_G_3	197	352	1.1e-18
acou	acou:A5CBH24_04350	A0A3D3YLB0	exo-alpha-sialidase	Alistipes communis	Bacteria	Bacteroidota	330	MNHTKYLALLAGCSFVAACENPVDGDLNVDNPDAYTLVYTVNAVENDSKSTLTFPLERDTVFSVYANLSCIRDPGSDITVEFRTAAELVDAYNEEKQTSYAAMPEACYTIDDTRAVIPNGKYISSPVTIRLNSAAFDGVGTFLLPITIERVTPDLPVSPTLGTAYLRINGTYTTNPFRSIDRSGWSVEAFSTEEPEAQTGYDDNGKAFSAIDDAPCTYWGTQWRNAKPGPPHWITIDMGKSEELHGFTIRGRADPFTSDTPKASGNPRIFNVDVSDDNASWTRVGTFTVENRIENEVYLDHKATARYFRITVTATQADMYQTCIADIKAF	DUF1735 + F5_F8_type_C	2	DUF1735	38	152	6.8e-22	F5_F8_type_C	201	315	1.8e-15
acou	acou:A5CBH24_07520	A0A4Y1WT42	hypothetical protein	Alistipes communis	Bacteria	Bacteroidota	342	MALAAAGSLLASCTNESIAFDDFERQTIYMPYQYPVRTLSLGNDRIDNSLDRQHKFNMGVCVGGYYNSNKQDWRVDFEIDPALVPDYFYRGDAKVEALPEEYYVLTPSSRAIIPKGSFSGLIEVQLTDAFFEDPKALTGAYVIPIRITGSPDTENILYGKPVDGKEDSADIHVSEDWSEKPMHFALFGVKYVNPWHGSWLRRGALIVRDRSGAVIEEECVTYREEFVEQDEVVKLTTTSLTSLETELSVGAERWTLALSVDEQTRRMTVASTPASAIEVSGTGSYKENGDSWGGTPENPTPRDAVYLNYFYERENGQRCEVLDTLVFRDRGIVFEADRPTIK	DUF1735 + DUF5627	2	DUF1735	27	150	1.3e-20	DUF5627	194	331	9.9e-24
ada	ada:A5CPEGH6_04580	A0A4Y1WXZ0	phospholipase	Alistipes dispar	Bacteria	Bacteroidota	413	MRTILNGRCRALLAGAALLTTAFGCDNADLGAIDNAAYIAEAQKETSSTVEVGNDGATASLTARLGGKADGEYSFRIEADPEVLERFNALNGTSYTLLPETGYEIPGDPLVIGTGDVAATPVAIKILPYTQEMDDSGQTYALPVTLRSLDGRMTVLDDASQFLIVCNRKKIVPAPVFNSEYATGGVTKRNRVILNMKDAPITFTAYTFEFMMYKEAFDYRNYMIVGFDNEDGLGNRMWVRFEASSTTADQENRWMQINSVVKPAVTATAPCEAKKWQHVAIVFDGSSTKLYLDGSLVADKATASPSITFRHFSFLPQPSYCTSTISFREARLWNTVRTEAQLKNNMNSVDPNSEGLLGYWKMDEGQGYVFKDATGHGNDGECTYSNAGDIWDPQVYGPA…	DUF1735 + Laminin_G_3	2	DUF1735	34	151	4.9e-20	Laminin_G_3	197	341	2e-11
ada	ada:A5CPEGH6_09980	A0A4Y1WZI5	hypothetical protein	Alistipes dispar	Bacteria	Bacteroidota	386	MKLKYSIAPLLFAALLSGTGCQEEAEVYPAVYMTDAQSNPDKSMTVEEAPAKTSFTVSSSELARQDVHVKIEVQPQLIDAFNRKYGKNYRVPAENCYAISATETVIEAGFSTSSPVEFTVTSIDGFAEGVTYCVPVSITSVSGGMRVLEPSRTLYIVLKTPVISKAIYLGSGNVYKVPSFQEDTNLAALPQLTLEARVYMERFASSDPYISSIMGIEGVCGVRFGDVKIDPNVLQICHGDYQPAATDKPFDTEKWYHVAAVWTGSSWDIYIDGIYATGVPTQGETVDLSSDNSGGFYLGASYGGGRYMYGYIAEARVWTRALSQSEIANNMNYVDPASDGLLAYWRMNEWEPNEDGSGNVVRDETGHGYDAIGGSSDPQMIDTKWN	DUF1735 + Laminin_G_3	2	DUF1735	30	143	1.8e-23	Laminin_G_3	189	328	4.3e-20
ada	ada:A5CPEGH6_12060	A0A4Y1X2L9	carbohydrate-binding protein	Alistipes dispar	Bacteria	Bacteroidota	460	MGACTDERNNFMVDDSVSFVDSDGTWAENKGYVSTPVYNEKYEFPVVKNGKGLSGTTVRIEASESALDAFNEANGTNYELLPSNCYQFTATELRFSEKEVRKFAGLTWKMSDVTALDAYTDYVIPIQLTSSSNDVPVSEDRGLMLLHLEIAKVSMELSTDEATTVKNGTFIYNGNVKLSTTVPTMDVEVKYAVDTDASLVDAYNKANGTSYLAAPAGFASTVAASSVIAAGESSAAFGCQLNPDKLLENVDKLDAGVLIPVRISAVSDGTVITKGGDVVYIPVVNKEFRGTDAEPWTILEGEEICYANDPGRDPNAAWINGYVTSNLFNGASTGGDSWIPWWVTPNTYPITIVADMGAAHLVSYFKIEDTTDSQGAYLDYEIYLAEEYNGDKTEWTLVA…	DUF1735 + DUF1735	2	DUF1735	30	134	5.7e-16	DUF1735	157	268	5.9e-14
ada	ada:A5CPEGH6_13650	A0A4Y1X094	exo-alpha-sialidase	Alistipes dispar	Bacteria	Bacteroidota	330	MNHTKYLALLAGCWLVTACENPVDGDLNVDDPDAYTLIYTVNAVEDDSKSTLTFPLERDTVFAVYANLSCIRDPESDVTVEFRTAAELVDAYNEEKQTSYAAMPEACYTIDDTRAVIPAGKYVSSPVMIRLNSAAFDGVGTFLLPMTIERVTPGLPVSPTLGTAYLRINGTYTTNPFRPIDRSGWSVEGFSTEEPEAQTGYDDNGKASSAIDDIPCTYWGTQWRDAKPGPPHWITIDMGKSEELHGFTIRGRADPFTSDTPKASGNPRIFNVDVSDDNASWTRIGTFTVENRIENEVYLDHKATGRYFRVTVTATQGDMYQTCIADIEAF	DUF1735 + F5_F8_type_C	2	DUF1735	39	151	5.2e-21	F5_F8_type_C	201	317	1.8e-14
ada	ada:A5CPEGH6_13840	A0A4Y1X2N2	hypothetical protein	Alistipes dispar	Bacteria	Bacteroidota	329	MKAFSKITLLAAAAAFLASCEMEYYKEELYRKEIFIVSGENNILGQEFEYGEEGCEGKLAIYSSGTTSLDENVTVTFALDHEAIGEYNKRNFDTKFEDYALELPEEYYTIDPMSVEMKAGTNSELLPVTVRIDELLPDETYFIPLRIESVSSCMASTTKNYVLFEILRKNDYATTKSDTYYTMTGTTQSGWVIDNIFGSDSRRQAINSSKLVTPVGKHSIRILPGATAETEALDIRNNSIRITVDPETWVNVPIYVEGELTDETVPMQKVTIEPYLDSQDAISVSASPTDVSAYDPATGTFYLYYRYKYATESGNNWQEVRETMTRTEY	DUF1735|DUF4973 + DUF4361	2	DUF1735|DUF4973	31	152	1.8e-20	DUF4361	161	325	7.9e-19
ada	ada:A5CPEGH6_22310	A0A4Y1X2Q1	endo-beta-N-acetylglucosaminidase	Alistipes dispar	Bacteria	Bacteroidota	465	MNYTRNMLWSLAAGVSVLVATSCTEDDIRPGGIDEGRIETVGSCFCSVYNPQGAAGATLRLYDEPVSGEVRVALSAEAGKAVDLRFAYDESVLEAYNETHAASFEAVPKSSVELEADGALLVGPRSVQSDPLRVGVKPGGGLAEGETYAVPLRLTSETEGVGVSASEGTCIFWVQVQGARPSTDKGTGMITVCYVEVNDNNPLNALEWSCKRSGKPLFDVVNIFAANINWLEQERRVGVTLNPNVRHILDNRDIYIRPLQEAGIRVSLTILGNGDGSGVANLSDEAARAFAQDLRSIVDTYGLDGVDFDDEYSKYEEHLGNLWPGCVQYGPGPYARLLYEVKMAMPDKLVMLYQIGQANFGFKEAVDGVRPGDFIDYAYCDYGALMNPIHLGLSRRQWG…	DUF1735 + Glyco_hydro_18	2	DUF1735	59	158	3e-13	Glyco_hydro_18	215	345	5e-09
ada	ada:A5CPEGH6_22320	A0A4Y1X475	phospholipase	Alistipes dispar	Bacteria	Bacteroidota	410	MKRFHTALLLSVWTLAAMTGCDKKPSPYGDFDNRVFIDQNTNVTTLLVKQSTVSDERSFRAAAPKPVGKEVGLLFEADAGRVADYNRMSGEEAAMLPENYFEIVGGKTSIPVGTNRSADVTVRFHNLGELDTEALHVLPVTLRKADGAAVLESARTIYYVLRGAAIINVVADLQESNYISFDKTLDGQSASCKVLNGLNAVTMEALVRCSDYVLEPGIKTVMGIEGHCLIRISDNGLEPNQLQVVMPTPYATANFTDATTCLVPANEWTHIAVTCDVATGHLVIYINGEPVLDKTGNQFVPVNLGQPKTDAQQKDHFFHIGYSYAAGRELHGEICEVRIWNTVRTQEQIAANIYEVDPASEGLVAYWKFDEGSGETIRDHTDNNNSGTAHETLKWNQVS…	DUF1735 + Laminin_G_3|Pentaxin	2	DUF1735	31	148	1.6e-12	Laminin_G_3|Pentaxin	193	350	1.9e-15
afd	afd:Alfi_0054	I3YHK2	protein of unknown function (DUF1735)	Alistipes finegoldii	Bacteria	Bacteroidota	413	MKNMLNIRTCRALFAGALLTGLVTGCDNADLGALDNAAYIKEAQKASSTTVKVEDDGGKTSLTVRLGGKGDTETAFRFEMNPDVLERYNALNGTSYVQLPETCFELPADPVIVPAGEVTAAPAQIDILPFSEEMDDSGSVYALPVTLRCVSGGMKMLGDASDFLIVCERKKIIPVPIFNSEYRTGGSSKLNRVMLNMKDAPITFNAYTIEFKMYKEEFTARNYMIVGFDNGEGNINNRMWVRFEASSTTSDVVNRWMQMNTMAQPGQTAVTPCEAKKWQHVAIVFDGSATSLYLDGEQVVQKSAPRNTVTFKYFALLPQPSYCNTTISFSEVRLWNVARTSTQLKNNVNNVDPKSEGLLGYWKMNEGHGYTFEDATGNGNTAECEYSRAGDLWDPQSYG…	DUF1735 + Laminin_G_3	2	DUF1735	35	152	2.5e-21	Laminin_G_3	198	343	1.1e-11
afd	afd:Alfi_0065	I3YHL3	protein of unknown function (DUF1735)	Alistipes finegoldii	Bacteria	Bacteroidota	388	MKLKYSLFALIALAVSGCQKAPVYDDVVYIAGAEGEVPTLSLTLDDQFPKELSVKVSSSIVVGHDTKVRLVTDPSKIEEYNTQYGKKGVMLPETNFVLKNTELTIPAGSFSTAEPLVVSVTKDEGLKEGVSYVIPLSIESVDGDLKVKEGFRTVFVEIGRIIIGPAADCSGSTYFKVDFAEGEQDKYDIYNLGEVTYEARINLQRWGGWCNTVMGLEENFCLRFVQDDFKGQLQLSGWGGTLMVPTGGIAVSLNKWTHVAAVFDGPNKKVSIYIDGVLACSADTNKTSLDLTQVYQDDSFRIANSCNDGRQLKGYISEARVWAKALNGNDLKNNMCYVDPATDGLLAYWRFNEKADGKKVEDDLTGHGYKATYSSSAMKWVDNVRCPE	DUF1735 + Laminin_G_3	2	DUF1735	24	144	3.9e-20	Laminin_G_3	192	330	8.1e-19
afd	afd:Alfi_0073	I3YHM1	protein of unknown function (DUF1735)	Alistipes finegoldii	Bacteria	Bacteroidota	386	MKFNHILSGLALSAAVLAAGCQKSLEYSDVVYFTGTENSNITNMYVDGPSSMGVTVTSSCKMAADVQVALAVDAAAVDAYNALHGTDYRMLPAGSYRLSDDAVTIAEGTNVSTPSSFEIVSMDDFDEGAHYCVPLKITGTSNGMGVLEASRTQYIFISQITTTRGINLKNSWYITMDGMVDDPALKDLPACTMEIRMYANGWRTSGHMISSLIGVEENFLLRVGDESIKNPAQLQLAGRGTSITAPNALSLGRWYHIAVVDNGSEMTIYIDGNAEISVDSSSSKAINLGFYYNSPFAIGMSAADVRYFNGYVSEARVWKRALTPTELKNNQCYVDPATAEGLIGYWRLDQVEDDGRTFTDLSGNGYHGKASSNPIWTGEIKCPVVD	DUF1735 + Laminin_G_3|Laminin_G_1	2	DUF1735	27	142	7.8e-23	Laminin_G_3|Laminin_G_1	192	327	8.4e-18
afd	afd:Alfi_0882	I3YJT2	protein of unknown function (DUF1735), glycosyl hydrolase family 18	Alistipes finegoldii	Bacteria	Bacteroidota	505	MKTRYFKSGILAAAAALLCSAALVSCTDDVTVGEWDGAGSIETGLNETGAMLQDLNSGKSNTTVELWKETYTADLRLVLTKTPSEGFTARAKVDDSYDVGQYNKANGTNYTLYPADKVTFANDGLFAAAGRNVELTVGMTVHAAEGLVAGRGYLIPVALEADGVILKESHCFYVVKDMTSMPTCYKGDDLPKGFLFFEVNDVNPLNALTFELEDGRLLWDVVCLFSGNINHHADRNAPFLSLNPQTQYWMDNNEVFIQPLRKRGIKVIMCVLGNHDQSGVAQLSDYGCQMFAKELATFCEAYNIDGVCFDDEYSNSPDLSNPYYASRSSARAARLAYESKKAMPDKLVVAYCYSSFHISSWPTEIEGQDIAEWVDIAVGDYGQSTSPKGNMTQKQCSAI…	DUF1735 + Glyco_hydro_18	2	DUF1735	57	160	2.2e-11	Glyco_hydro_18	260	317	6.5e-05
afd	afd:Alfi_0883	I3YJT3	protein of unknown function (DUF1735)	Alistipes finegoldii	Bacteria	Bacteroidota	391	MKYNKCLLVLSALAAVVFTGCKNEDVEKHRFDNKFYITSAILSDDLLIKSDTPGYTKTIESRLAKPAGQQVAVTIEADPSQVAAYNMIYGDNAVALPAECYELSSNRIDIAAGQVSGDAIEIVFKDINTLDGSRRYVLPVTVTSCNGVDLLDSRSTVYFVARQGAMINVVANIAWMNFPVSWSADAKPLVSGMKQVTIEALLRSADWTDGRGDALSSVFGIEGNFLVRIGDADRPRDQLQLATGSANGGNWPAANAAPGLPVNEWVHIAVVWDAVNGERIYYQNGKQVAYSNQKMSGSVTLTGNCYVGKSYNEERYIPGEISELRVWSVARTPEQIAGNMYGVSPESEGLVAYWKFNEGSGSTIIDHANGTNLSAVGGTPTWIPVTLPEIK	DUF1735 + Laminin_G_3	2	DUF1735	31	147	1.4e-21	Laminin_G_3	194	337	2.9e-19
afd	afd:Alfi_0896	I3YJU6	protein of unknown function (DUF1735)	Alistipes finegoldii	Bacteria	Bacteroidota	451	MKLIHKYLILGVAAAGAFTACDNYDADDHKFDNVVYLDVSKTDEVQPATFSNNTPTVEKPIQATLAYPEGQDVAVSLTVDPSLVATYNARYGSDWKMLDAKYYELSSDNVTIHAGKTASEVVTLRLKGLMGEGEQQTGALPIDETYLLPVRISHSSMSVLKGSEAAYYVVKRSSAITVAAQLTDNWIEFPSLDKYGDNSMPWNKLRAMTYEALIYIDDFALTDIQGNPVSISTVMGEEDYALLRIGDTNFEREQLQFDGSGVGFGKFPGRDNTKVLQKGYWYHVACTYDQNTRVVRVYVNGRIQSEATEMGPAALDDKNFIHLARRALYDLWDNETDPGKKDQYKTLGYDTYSEARQFFISYSYNDYRPLNGKIAEARVWSVARTPEQIWENMYNVENP…	DUF1735 + Laminin_G_3	2	DUF1735	31	157	5.4e-23	Laminin_G_3	206	327	8.1e-10
afd	afd:Alfi_1103	I3YKD8	protein of unknown function (DUF1735)	Alistipes finegoldii	Bacteria	Bacteroidota	389	MKNSIKTAVLGLAALVSGFSACNDADYDTLGVHAFVSESASNKSTKVTITELGADAEITACLSEAATKDVKLKFVVDSEVLDRYNQKQASSFLVLPEEVYEMDSEVTIKAGEFSAPATKIHIKPLPKEYVGESYALPLRLVSADGSVPVTSVTSTYVITTEAIVVSSLPMFVGGAGLAADGFPLTLPQFTVEVRFQVSNTANRNRAVFTNGGSVLLRFEDPQNDTSDHKAHSLVQFQGDGWYLNPSLSFTPNKWQHLALTYDGTKVTLYVNGTFAGSKEGVCDPNFGSANWFGGDAGGGHGTGDSWWSGCKILMSEARIWSVCRTEAQVQNNMTTTSAKSQGLEAYWRFNEGEGNTFEDCTGNGHTLKTSKTPTWVAGIKSTDTETPWP	DUF1735 + Laminin_G_3	2	DUF1735	35	146	2.5e-21	Laminin_G_3	180	330	4.1e-19
afd	afd:Alfi_1324	I3YL02	protein of unknown function (DUF1735)	Alistipes finegoldii	Bacteria	Bacteroidota	437	MKIKAFYLSAVAAIVTGLVSCDNAELKYDDVTGPGRLFLNEAVGTAKSVSFVIPDDGSVYTVTPRISKPLGRDLKLTVYVDEKALDEYNKQNNTSYTLLPNTNYEFESSAVIPAGKVVSNPVTITLHPLTTEQNKTGFVHALPIAVKAEGDAMQVLEGADAFVLAATPVPYSNVVEITGNSYLQTRFAEDYKLSSWTFETLFNPSQIYTGNTTTWLASAIGYYEQGGTKIIQDGFMLRLGDSGGGTKNSLINGMVSRSGKQISSIPLQSNIWHHIAIVCDEGDITLYVNGNVGYTAKSGYAATQFYALNGIRFGNESASGNLGSLRYRYCQVRFWSVARSVEELNNNRYAVPADTPGLLGYWKLNEYTEGKAMVPGSTVKCIEEDTPMTETETYLFKDA…	DUF1735 + Laminin_G_3	2	DUF1735	51	150	6.2e-19	Laminin_G_3	179	344	9.2e-12
afd	afd:Alfi_1559	I3YLN1	protein of unknown function (DUF1735)	Alistipes finegoldii	Bacteria	Bacteroidota	385	MKLKYLIAPFLLAAAALCGCQETAEIHPVAYMTDAQKTVSKSVTIDTPPAGTEISVSSSVPVNKDTKIKISLRPDLLEEYNAKYQKNYVMPPADSYTLSGDEVVISAGYSRSSEVDFTVTSLDDFQEGTTYCMPVSIERIENSGLAVLEPSRTLFIVLKTPVISKAIYLGSSNIYKVPSFQEDANLAALKAITLEARVYMDGFQNYDPYISSIMGIEGECGVRFGDVKVPKNVLQICHGDYQPAATSKPFDTGKWYHVAAVWSGKSWDIFIDGVYVTGVATQGETINLSSDNSGGFYLGASYGGGRPLNGYVAECRVWTRALTEAEISNNMNYVNPESDGLLAYWRMNAWEAKDGGGNIVKDLTGHGYDAVGGSSNPRMMDTKWM	DUF1735 + Laminin_G_3	2	DUF1735	30	143	1.9e-21	Laminin_G_3	183	328	9.1e-23
agd	agd:FRZ59_17290		DUF4361 domain-containing protein	Anseongella ginsenosidimutans	Bacteria	Bacteroidota	301	MKRIYIAITILSLTTISVSCEDQELFEKEMYKNVVALISSEYYNTFEEEIPLTGEDVTGYIAVSAGGTHATNEDIVIELTEDPAQFDLYNRSLFDADSSLYARLLPGKHYEIPDYTVTIPAGERTGKTMVSINPEGLSPDTTYFIALKMESNPAYEINADKNTILYQVLLKNDYASQADDGLYAMRGLLDSAVTAGNKKMFPLSRNKVRVIAGNESYEPDVDKINETAIVLEVTGDNRVLISPYKNIKVTQINDDPDYPNTFTKEESFGRTYNVFLLSYEYTIGDDEETHLMQEELRMEVR	DUF1735|DUF4973 + DUF4361	2	DUF1735|DUF4973	41	153	8.8e-17	DUF4361	162	296	3.3e-24
agi	agi:FSB73_00270	A0A5B8VTN8	DUF4973 domain-containing protein	Arachidicoccus ginsenosidivorans	Bacteria	Bacteroidota	335	MNKYLIRSLLAFTVAMGLIFISCNDSWKVEQFEQMASFKAEPNTQGVTWAYVRYNPEGKVRYELPVIISGSTNNSKDRIVHIGLDPDTLAILNHEQYGDRQELYFKQLDPKYYSMPSTIEIPAGQSTATIPIDFTLGDLDQSDKWVLPLQIIDSSAYDYKANPNKTYRRAMLRINPFNDYSGTYGGTLYKIYLGDDTDPLTINTHRTFVVDDSTIFIYAGTRDIDYLDRKNYKVFMKFTNDSIDIQKRKLELWSDNQEYNNFKLGSNQSYYTIEEEQDPKQPYMIHKYYTLYVDYQFEDYNTVPGQRLKYRVNGTLTMQRDLNTLIPDEDQQIQW	DUF4973|DUF1735 + DUF4361	2	DUF4973|DUF1735	27	154	2e-50	DUF4361	168	317	1.2e-23
agi	agi:FSB73_08130	A0A5B8VVL6	DUF1735 domain-containing protein	Arachidicoccus ginsenosidivorans	Bacteria	Bacteroidota	344	MKWFKFITCGILLVFASCTKNQSITYPDFDYTTVYFASQYPIRTIELGEDLNVDNTLDNKHKINIEATIGGTRANKNQVLVDYTVVDTLCNNFYFEKNGSEILPMPSSYYKLVSKQISIAPGNILGGVQVEFTDAFFADPLAIKNTYAIPLVLTKAMGVDSILRGNSPLESPDRRNGSEWTIPPKDYVLYMVKYVNPWNGHYLRRGKDVITYAGDAQTTELIRHQTYVEKDEVNNLTTKSLSEADFPVTFKDKNGSNVTIDLILKFDDQNNCTISSATTGVTASGTGTFVKKGDKNSWGNSDRDVLYLNYDVSMAQLSAQTLDTLVVRDRGVSPEYYNPIISYN	DUF1735 + DUF5627	2	DUF1735	32	158	7.2e-18	DUF5627	197	331	4.7e-55
agi	agi:FSB73_17075	A0A5B8VS73	DUF4973 domain-containing protein	Arachidicoccus ginsenosidivorans	Bacteria	Bacteroidota	327	MKKIAALITILLCIGSMACNKEWTDEQFKQYVSFKAPLNGDGVTPIHVRYKPDGMVDYQLPVIVSGTTDNKKNLMVHLGVDPDTLKVFNDANFQNRTDLYYKELTDQYFKIPDTVSIPKGSNTNTINIGFTLSNIDLVDKWILPLTIEPSTSNEYTPNPRRNFSKALLRIVPFNDFSGDYSGTALKVYLKGEEDGAAIVKSIITTYVVDDNTIFFYAGTVDENKSDRRNYKIIAHFDTEKREVTLTSDNPLMNLQVNKTINYSVEEIPDELQPYLVHRYVTISNIDYNYTDYTSVAGASVDYTIRGSLIMERKINTQIPDEDQAIQW	DUF4973|DUF1735 + DUF4361	2	DUF4973|DUF1735	23	149	1.2e-51	DUF4361	165	308	6.5e-29
agi	agi:FSB73_20485	A0A5B8VPY2	DUF1735 domain-containing protein	Arachidicoccus ginsenosidivorans	Bacteria	Bacteroidota	317	MKTKVLFILLAVLGLSACHNKDIVFKDYKFQTVYFSYQRPVRTITLGEDIVNTDLDNQHKCKIYATLGGVYKNSKNVQIAIAVDNDLVDGINFTDGSSVQAMPSDYYSLGSSSIQIPKDSITGAVEVQLTDAFFKDPGAIKNTYVIPLKMTGVTGADSLLSEKDYTLYAIKYINPWHGYYLRRGVDEITGKNGHTELDATQSRHQPYVEKDDIQQLTTSSLQDVNFPLIFKDKDGYNVNCNLLLHFDDQNNCTVSSSTTGISATGSGKFVSKGEKKSWGDQDRDAIYLQYEIDLPDIHIATKDTLVMRNRGVTLETF	DUF1735 + DUF5627	2	DUF1735	31	156	1.4e-25	DUF5627	175	311	6.4e-56
alkq	alkq:M9189_10070	A0A9J6ZNW1	DUF5627 domain-containing protein	Alkaliflexus sp. Ai-910	Bacteria	Bacteroidota	349	MKRILFIAFITALVSSVFTSCENGDWDFPDFDYTTVYFAYQSPVRTVVLGEDVYDTSLDNEHKVQIMATMGGVYANKKNVEIGIAVDNSLVDGLIFKKKAATDPDVPVLAMPSNYYTLLSDKIVIKKGSVIGGVTVQLTDAFFADPKALTTNYVIPVVMTSVVNADSILSGKALIPNASRTNPEHWDVVPKDYIMYAVKYINQYDANYLRRGKDVITPAGGQPVTLTRQADYVERDEVVDKITTRSLNSIAWEFTGRDHNDEARSCTLILTFNAQGECTVTSETPGITATGTGRYVEKGEKNSWGRQDRDALYLDYTIEFADVTFEIEDTLVVRDRGVKSEWFDTQIIE	DUF1735 + DUF5627	2	DUF1735	34	165	2e-22	DUF5627	203	337	7.1e-49
alut	alut:O5O44_04815		DUF5627 domain-containing protein	Algibacter luteus	Bacteria	Bacteroidota	388	MKIKYLIICAIALSFMACENQENEFDDFGSTSVYFPFQTPVRTLIQGKYDLGYNENDNNGRFEIGVIMSGVYNNNKNRRVHFELAPDLIDATALGLDTVNVKVLPASYYTIEQESPVTIPSGSTKGRIPVQLSDAFFDDPQSFADFGDVHYVIPLRITDYEELDSLLVGVPAEGVTNPIKIKADDWQTLPKDYTLFGIKFMNKYQGIYLRRGEDEAVGSNESVTVYENGNPTETETENIEGSSVYRSEFVVGDELLPLSTAGRNEAITTINVRRPGIATNNTLSLLLTFNDNEDITVANADPTSTVTVTGSGKFVENGDEWGGESRDVIYLDYEYRELEVEVTENRFFGTLISTKTSTFDLVHTVKDTLVIRDRDVKFEEFTLDFEMP	DUF1735 + DUF5627	2	DUF1735	31	161	4.1e-19	DUF5627	203	375	9.1e-27
aok	aok:A3BBH6_04070	A0A4Y1WGA0	endo-beta-N-acetylglucosaminidase	Alistipes onderdonkii subsp. vulgaris	Bacteria	Bacteroidota	483	MNTKKYLKYSILPLALMLGGLAFTACTDDIEGGKPVDEGAYDAVKRVDGMLLDVTSNKNESVIELRSDKHQTEVFFRLTKAPQKGVDVKIEMDPAYLETYNAEHGTEFELFPAANVAIDREGKLLLAPDEIRSVGVGVTLAAGSELQEGTTYLLPLKATSSTEGITLSEKAQHAVYLVKDLRAQGDAYKGPDAVRNVCYFEVNDTNPLNALEFVLKDSGKLFFDDIILFSANINYNAETGRVYVLNNPNVQFLLDNNEQFLQPLRKRGMKVILGILGNHDAAGVAQLSDMGCREFAKELAAYCNAYNLDGVGFDDEYSNSPDLSNPWFAPWSSAAASRLLYETKKAMPDKTVMVYYLGGINSRMPSVDGVEPGMFVDYAVADYGGTAAPMQGMTVKQCS…	DUF1735 + Glyco_hydro_18	2	DUF1735	55	162	2.3e-14	Glyco_hydro_18	196	346	8e-06
aok	aok:A3BBH6_04080	A0A4Y1WH23	phospholipase	Alistipes onderdonkii subsp. vulgaris	Bacteria	Bacteroidota	391	MKLNKLNIAVAALAAVALAGCKNEDLSRQHYDNKLFISATNFTDEMLIKAANPSYEREITAGIAKPVGQDISIEFAAAPELFDHYRQAYYDEDVKLLSEEFYQFDETKTRIQAGSVASVPVTIRFVDVNLLDKNERYVLPVTIRSVSGIDVLPSARSVYYIFKGAALINVVAGIAENRAWPDWKDASPVTNMRTFTLEALINGNAFKNQISTIMGIEGKFLVRIGDSGVDPNQIQVASSRNLTNSDLKLDAGRWYHVAVTFESGNVKVYLDGAEKCSGNVGTSSVNFGVAHSDESDGKPRCFWIGYSYASDRYFDGQISEVRIWNKALTPEEINAPDHFYQVAAASDGLVAYWKFDEGAGKTIKDQTSYGNDLTVEKELKWVNVSLPELGK	DUF1735 + Laminin_G_3	2	DUF1735	31	149	2.7e-19	Laminin_G_3	191	334	1.6e-23
aok	aok:A3BBH6_11250	A0A4Y1X798	hypothetical protein	Alistipes onderdonkii subsp. vulgaris	Bacteria	Bacteroidota	421	MKLRRTYLYFVSAAFILLAGCESDYENRYPFDNAAYIDVAETSSDNNVTFKKTVTQLDRELSAVLISPAKENIEVTFGIDPSLAATYNAKHDTKYAVLDESYYEFPERTATVEAGKSVSEPLTIHFKNLDQLDIDATQLLPVTIVSAGGGLSTLSGSQTVYYLVRRSSAITTAAVLTDNWIDVPAFDKAGTADCVNGLTAVTYEAIVRVHDFHYAGPTSSYIEEKLSTIMGVEQHLLLRIGDTNFYADQLQVDGSGVSLGKFPEKNKGKLLSLEEWYHVAFTYDLETGIACIYVNGQLQSQTQVAPTVKVINLGLRAIDPDPETDARQFFIGYSYDAFRQLCGDISEVRIWSVARTQADIWRDMYDVENPAEKPELRAYWKFNEGSGNIIKDWSQYGND…	DUF1735|DUF4973 + Laminin_G_3	2	DUF1735|DUF4973	31	149	1.6e-22	Laminin_G_3	264	360	1.2e-12
aok	aok:A3BBH6_11260	A0A4Y1X906	hypothetical protein	Alistipes onderdonkii subsp. vulgaris	Bacteria	Bacteroidota	509	MKNMNKITGLLRTSALCLTLAAMAACDAEDFTRTAGDIPGKDDLANVGGVLRREKTPDQISALKLSEEQTTTDAVFYQLTQPAAADVTVTVDADATLVDEYNKDKQGDAKLTLFPLENVTFEGGKTLTVKRGEKTSPALTVTLSREGVEKGAYLLPLRATVANNDMSPSEKDQVIYYRILVGEIVPETQLDAYAFKIVGYVNTEEMNPLMGTKFYAETFDPDFNTITQTWIDIEVLRPAALKFDKTTRRAMLDIGPDLQYVLSNRDKYLMPLQKSSRKVLICITGGNTGLGFCNMTDEQITDFVFQLKYVVETYKLDGVNYFDIEASYGKDGMSGVNPASYAKLIKATKEALGDDKLVTVACDAESTDLLATAHDGIEAGKYIDYAWSGIFDKVVDAYA…	DUF1735 + Glyco_hydro_18	2	DUF1735	66	165	2.3e-15	Glyco_hydro_18	272	392	1.7e-09
aok	aok:A3BBH6_11880	A0A4Y1WJ91	hypothetical protein	Alistipes onderdonkii subsp. vulgaris	Bacteria	Bacteroidota	385	MKLKYLVAPLLFAAAAATGCQESAETYPAIYMTDAQNNPDKSMTIDEPPAETSITVSSSVVMEHDVRIQLEVRPELLAAYNDKYGKNYQIPPEDSYALSSTETTILAGYNTSSAIDFTVSSVSEFAEGVTYCVPVGIKTVSGGISVLEPSRTLFIVLKTPVISKAIYLGSGNIYDVPSFQENSDLAALPQLTLEARVYMLGFQSRDPYISSIMGIEGICGVRFGDVKVDPDCIQICHDSYQPAASDKPFSLEKWYHVAAVWTGSSWDIYIDGQYATGVETQGETIDLTSDNAKGFHLGASYGRGRTLNGYVAECRVWTRALSQAEIANNMNYVDPTSDGLLAYWRMNAWEPNESGYGNIVRDLTGHGYDAIGDSSNPTMMDTKWN	DUF1735 + Laminin_G_3	2	DUF1735	30	142	1.8e-22	Laminin_G_3	190	327	1.2e-18
aok	aok:A3BBH6_16910	A0A4Y1WL49	hypothetical protein	Alistipes onderdonkii subsp. vulgaris	Bacteria	Bacteroidota	533	MKTIFDLQTGVVTLLCTAALAGLTACEADPVMQESGKLPDKGSIEEVHVMLCSSNSVENRVDVLLTEGGVMTKNFYLRQTQPAAAGYSLDAWCDASLLNDYDAGDEIERTLLPEANYEFPDGKTLDLSAATQRSELKRIKFSASGLAAGEYVLPLTVAAQDAPDADKTLYYNVSVRQPYTDEYTLHDGHDLFFVFYVNTNDFQPLLAQDYIMRKKVARGTTVAWYGTVGNIVNLRTVQVGYDAAAGRALLDLGTDMTYVLSQSTKYIRPLQEHGRKVCISIEGGGKGLGFCNLTDAQIEDFAAQVKTVIEQYELDGVNLWDRNSGYGKEGMPAVNTTSYPKLIKALREALGTEKLLTVTVYEEPTATFWDTEATGGIAVGDYIDYAWSGYNSNSEAPQL…	DUF1735 + Glyco_hydro_18	2	DUF1735	60	162	3.1e-09	Glyco_hydro_18	265	366	8.3e-11
aok	aok:A3BBH6_16920	A0A4Y1WMS5	hypothetical protein	Alistipes onderdonkii subsp. vulgaris	Bacteria	Bacteroidota	451	MNMKKILMAVLVSLVAFTACENYGDDNHKFDNVVYLDVASTSDAQLTTFSNTRATYDCALQAVLTYPAGQDVAVTLTVDPSLVGTYNARYGTEWTMLDSKYYSLLSETVTIPAGKTTSDAVTLRLRELTGEGDEQTGALPIDETYLVPVRIGSASIDVLHGSDVAYYVVKRSSAITVAAQLTDNWIEFPTLDKYSESSKDWNGLRAVTYEALIYIDEFVKTNTEGNPVNISSVMGVEQYLLLRIGDTNFEREQLQFDGSGSGSGFGKIPGRDAMKHLETGRWYHVACTYDQNTRTARIYVDGQIQSEVTGVGITTQNDKNCINLAMRALYDLWNTAPEGDKAQYEELGYDGLSEAYQFFIGRSYDDYRPLNGKIAEARVWSVARTPEQIWENMYEIENP…	DUF1735 + Laminin_G_3	2	DUF1735	30	157	3.7e-23	Laminin_G_3	204	321	8.8e-10
aok	aok:A3BBH6_17930	A0A4Y1WLB6	hypothetical protein	Alistipes onderdonkii subsp. vulgaris	Bacteria	Bacteroidota	329	MKAFSKITILAAAAAFLCSCEMEYYKEELYRKEIFIVSGENNILGQEFEYGEKGFQGELAIYASGTTGLDQNVTVKLGLDFEAIGEYNKRNFDTKFEEYAMELPAEYYTIDPMSVEMEAGSCSASLPINVRVDELLPDQTYFIPLRIESVSACMPSATKNFVLFEIQRRNDYATTKSSTYYTMTGTTQTGWIVDNIFGSNTRRQAINSSKLVIPVGERSVRILPGATAANDKVTTRNNSLRVTVDPESWVNVPVYVEGEITDEVVPMQRVSITPYLDSQDAIRVSASPLNDSTYDPATGTFYLYYRYQLATESGNIWHEVRETMTRSQY	DUF1735|DUF4973 + DUF4361	2	DUF1735|DUF4973	31	151	1.3e-17	DUF4361	162	325	5.2e-17
aok	aok:A3BBH6_20660	A0A4Y1WL23	hypothetical protein	Alistipes onderdonkii subsp. vulgaris	Bacteria	Bacteroidota	538	MKTRINNVKKGVVTLLFAAVIAGLTACETDPVKSQRGELPDKDLLENTYVKIRSIKSPTEFAVVNLSEGTTVTEDRIYCRLTRPAERAMTITAAVDESLVEACNEEYGTDLLPFPAGNVTIAGNGTIAVAAGERISDKIQVSFKSDGLAAGTYLLPIAISSNDAALTDEDKAIYYGVKVRGIDIGNYELDTEYLNVFYLNTTEYQPLLADIWILQKTEAMPPFNTLWERTYGNIVNLRIVQIGYEADTERALLVLNSDIRYVLEHADKYIRPLQDKGRKVCLSLEGNGSGLGFCNLTDSQIADFTAQVKACLELYDLDGVNFFDRNAGYGQVEGMPEMNTTSYPKLIKAMREAMPDKLLTLADYKEPTEYFGDTEATGGIEVGQYLDYAWSGYMSENED…	DUF1735 + Glyco_hydro_18	2	DUF1735	57	164	2.6e-16	Glyco_hydro_18	270	390	4.6e-07
aok	aok:A3BBH6_20670	A0A4Y1WL30	hypothetical protein	Alistipes onderdonkii subsp. vulgaris	Bacteria	Bacteroidota	450	MRRINKYLWLIASAAFCSCQSYDADDHKFGNVVYLDVAETTDVQTATIKNTLDELDRTFSATLAYPSGGDVTVSIAVDPSLVDTYNARHNTSWPMLDAKYYSLSDERVTIPAGKTASDAVTLHLQELLGEGEDQTGALTLDATYLLPVTITNASVPTLDSSSTVWYVIKRSSNITTAAQLTDNWINFPTLDKDTEQAMALNNLTAVTYEALIYIDKFATSALNSAGVANPVSISTIMGVEDYLLLRIGDTNFERQQLQFDGSGSGSAFGKFPGRDAGKILNEGVWYHIACTYDQATRTVRIFVNGELQSEGKDMGLASMSDDTRINLAMRAFYDRYLNNPTPENEEKYGGWADARQFFISYSYDAYRPLNGKIAEARVWSVARTQEQIRENMYEIADPE…	DUF1735 + Laminin_G_3	2	DUF1735	29	155	5.9e-24	Laminin_G_3	203	324	4.4e-09
arac	arac:E0W69_000115	A0A5P2G025	DUF1735 domain-containing protein	Rhizosphaericola mali	Bacteria	Bacteroidota	327	MTTLYMYLKKGLTIFLILGVLICVFIASCVKDNKLYSPEEGNIYMPQAYADKANLSLFVLDTPQVITLGAAYSGFNSASTNIQADFEVDTSLIAAYNTEYEYLGYHYYAIPDSAYDLSALTTTLKAGTTTSDPISLSITTSKLLLGRHYLLPIRLKSVSLGKLDTSLSIAYFKIDTLSIRSKDITSSATFSFNYDDAPSYGDAGESASHLVDSNYTTKYLLFTYHPDMYVQLRYSQPTVINAYTLTSGGDAPERDPRDWTFEGSNDGTSWTVLDTRTYQSFANRTETIQFNTSNTTAYSIYRLNITSNNNGGSGLFQCAEWRLLQFY	DUF1735 + F5_F8_type_C	2	DUF1735	42	159	3e-20	F5_F8_type_C	201	312	2.1e-07
arac	arac:E0W69_008420	A0A5P2FYT8	DUF1735 domain-containing protein	Rhizosphaericola mali	Bacteria	Bacteroidota	379	MYMKKIIPLILLFIIGISCNKIDSIKNGPNGIYLNEATSSNTTAVDITGSGDTALLTLTPKIVYPVNENTQVDISVDQSLIESYNTMNGTNFIILPTENYTIYSTTSVINAGLASGSTISIRFNAVDTLSRANKYILPITIKSNSGVGVINGSKTIYYTIDNSVLIKTAASLTNNFFTPNFTGDSAILLGGLTSFTYEALISANNFQSTYPFISSIMGVEGYALLRFGDASLSPGMLQFAASNNISNSTSLNTNQWYHIAAVVSNRVATLYVDGVQVAQGTAFAASTYSFIGRQFFIGKSYDTRYFDGSISECRLWKEARTADQLKTYEYRIDPLTPNLLAYWKFNEGTGNIAKDYTGHGFDATANSSVSWVSVSLPQN	DUF1735 + Laminin_G_3	2	DUF1735	30	146	2.1e-21	Laminin_G_3	192	325	5.3e-21
arac	arac:E0W69_008425	A0A5P2G0H1	DUF1735 domain-containing protein	Rhizosphaericola mali	Bacteria	Bacteroidota	482	MKKINLRIFSFLIIALFILLYSCSKHEYNNDINYDEAYSYANSTFGYLRNGNSSMNTINLNIYQASSNANKLIDIDTVSLNFQITGTLTADLIANVSGDNSLITAYNTAHGTSYLPFPNAAYSFVNSDSVVSISKGNKSSDNIKISINNLSGFTAGNTYILPLTLKTTVPTGLTIASNFQTNYIIVTFAAMPSYPPIKKPTNIKTIMYMEVNDVNPLNAGSYKIYPQGADTSKVAGAMLFDFVSIFAANVNYDATLNKPIIYFNQQVNAIISNRDKYIKPLQAQGQKVLLTLLPNHQGAGFTNFTSYSAINDFATQIKDVIYKYNFDGVDFDDEYADYGTNGLPYENDSSFVLLIKRVRELMPDKLITLYNIGAIAYNNSWKGIQAGAYLDYAWNPYYG…	DUF1735 + Glyco_hydro_18	2	DUF1735	47	168	4.9e-17	Glyco_hydro_18	241	399	1.2e-09
arac	arac:E0W69_010260	A0A5P2G719	discoidin domain-containing protein	Rhizosphaericola mali	Bacteria	Bacteroidota	515	MQKYYLSTIRFLLGFTILVSIFISCKKDLYADSSDIYAQLSANKFFELGSASADIVNGKVYHDTTYSYPAIPILLNGVANSDMHITGVIDTTLAAEINEFYKSNNLVAKVGAFRLKSDTLTVHAGTSIVTDSLYGMLDDARYLDSAGVYVIPVRINTTNNELIKNPIALFRMGYTQTNYYGRFSSGNYYSEDNPSLYTYSSNVNNFGYFDIVVNRKNHNQVGDLVFNINPGVSSPFHYGSLKILAGLDFENSIINDFKTTVDTVERLNNYAIMPSGNLKIETGAVVVQQDNYSSWDNFVYRLSNLSSLSADSNYLFYFHLPANSDTNYFPPDPNKAYSNMFVRVKCNDLKSLNIDSNNAVVNGSLMDRANWNVYSSQGNDSTYEANYYNYLIPSNAIDG…	DUF1735 + F5_F8_type_C	2	DUF1735	50	161	7.7e-07	F5_F8_type_C	386	510	3.4e-13
arb	arb:A9P82_02450	A0A191THS5	hypothetical protein	Arachidicoccus sp. BS20	Bacteria	Bacteroidota	293	MDTVAKDAGGLQTSYIENGNAITLNGTVYHFTPDFIGVPISLEKGAGSADTVFATVEPALVESYNQLYQENNAAIPDGAFGASNNGAFAISSGATTPVDSLYATLLDGSQLKDSAMYLVPIKLKDKNGTALKSSIVFFKMRIHKINLGVLIDTIDAVQGVTPIPYKGGYFFDYFGADIADEYDFNIQLNAKFPQKDLKVSVEAYNDTASVNAFNAYDVPFPDGSFSISQKDYTIPAGALTASDNIQLKITNKSLFQSFTTYLLVVKLKQSSDTDNSVPVLGNGGIFYISFFTF	DUF1735 + DUF1735	2	DUF1735	34	128	4.4e-05	DUF1735	177	272	3.3e-11
arb	arb:A9P82_06045	A0A191TJK5	hypothetical protein	Arachidicoccus sp. BS20	Bacteria	Bacteroidota	326	MKKTAVILTLLLITGSTACNKDWTAEQYEQYVSFKAPLDGDGVTPIHIRYKPDGLVNYELPVIVSGTTNNKNDLQVHIGLDPDTLRAFNDANFQNRTDLYYKQLSQQYYTIPDTVISIKKNENTDTATIGFTLKNIDLADKWMLPLTIEPSGGYTPNPRRNYSKALLRIVPFNDYSGEYSGTALKIYLKGEENGAAIVSSTIQTYVVDENTVFFYAGTVDENKTDRRDYKIYAKFDTTTREVVLTSDNPDMNFHVNQTVNYSVEEIPDEILPYLVHRYVTINNIDYNYTDYTSVANATIDYTVRGSLIMERKINTQIPDEDQAIQW	DUF4973|DUF1735 + DUF4361	2	DUF4973|DUF1735	23	150	9.7e-50	DUF4361	164	307	1e-27
arb	arb:A9P82_10205	A0A191TLP8	hypothetical protein	Arachidicoccus sp. BS20	Bacteria	Bacteroidota	328	MQHFFKGSKLTKITSVCLALITGISFTGCVKWDSLTSPREGIIYMSQATPEKSVLTIYKVDTSKTVTFGASLSGFQTASSDINVTFEIDTDLISKYNADHSYLDYDFVPLPPDAYTVSGLTSTIKKGQSDTDPLSFTIDTKKLNGSLDYCLPVKIKSVSEGTIDSSMQITYFSIDTLYVRTRDVTSMGQLFVSNENDDGPDATEGSSKLVDNDITTKFLSFNFNPDFWMMLAMSSPVKVDEYTLTSGNDSPDRDPMNWELQGSDDAGHWVTLDVRNGYTFSDRQQTVSFPLNHPDGNTYLFYRLYVTSTEGGDSGLFQMSEWRLLQYY	DUF1735 + F5_F8_type_C	2	DUF1735	43	160	8.7e-22	F5_F8_type_C	203	292	8.4e-06
arb	arb:A9P82_10405	A0A191TLT8	sialidase	Arachidicoccus sp. BS20	Bacteria	Bacteroidota	310	MKLQYRLLFCLLILFSACSKDNIKSVLPADNISIQASSGTDTLVTAMPVLKDSVIVVGLKAKLSGGTSTGDHWITFAVDTTKVSDYNSTYGNGTLLPSNAYLFYKPMCHIVAGSDMSDSVQINIIQESKLDGYIDYVVPIVIQSIDGNVQDIAKEQVFYVVFKAGKPTFIRKTKWTIAGVSSSYSTYVATNILDDNPATYWTSNITQSMPQWIAINFNQEISFSAVTYRLPTSLYYPNYGGYPTSIKIETSMDGTNWIDNGTFAGDISNNMQTLNTGEVTANYLRFTSLSCVPYASAYNAIFISEIGLVP	DUF1735 + F5_F8_type_C	2	DUF1735	32	148	2.8e-13	F5_F8_type_C	180	290	1.7e-16
arb	arb:A9P82_12745	A0A191TMZ9	hypothetical protein	Arachidicoccus sp. BS20	Bacteria	Bacteroidota	289	MPQAYQDRADLSLYYITDTQTAYFGVAYGGFKSATQDVTATFVVDNSLIAAYNELNAYTGFVYYPLPDSAYSLSGLTSVLKAGTTTSQPLALNILAHSLKMGTHYLLPIRLSSISSGTFDSTLDIAYFKIDTLLIRSKDITNHDTTGQATTFTFNYDDAPSNGDAGESAIHLVDSNYTTKYLLFTYHSDMYVQIAYQQPTVVNAYAITSGNDSQPRDPKGWNLSGSNDGTNWTVIDTQTNQSFPNRLQTVQYNTTNITAYKYYRWNITANNNNNSGIFQCEEFRLLQFY	DUF1735 + F5_F8_type_C	2	DUF1735	10	116	1.1e-19	F5_F8_type_C	164	282	5.2e-08
ark	ark:D6B99_01780	A0A386HM71	DUF1735 domain-containing protein	Arachidicoccus soli	Bacteria	Bacteroidota	501	MAMNKRIFIITISALCLGLVIFVGCKQDFIQGVKTVETGKVYFPGADSISGGVIPVVNNYVIDTSANAIGFPVKIYRGGFSDNTNFTVNVSVDNSAISGLMQSGKLPTNTVALSPDDYILNPTDTISLGSGGTMTGEITPLVKNSSLEKYSGKVVALGLTISGSSKFDVNAEMNKVVIYFPVDSLLGQIYFTNAGQTNNLVSVIKNYVFDSAAHTVNFSLPIARAGVADMSAFTANLSVDNSAIAGLVNNGNLPANTVALSPGDYTLNQNINLTVSNGMLMGIAMPKINVASIEQYSGKVAALGITITSSSKYMINPERSTVIIYFNVDDILNIVAPRVNLLDFSKWTPVKLSIPTTVTATINPSDNSIWFQGGTGGYDQAGVYQAIQVKANLPYKVDM…	DUF1735 + DUF1735	2	DUF1735	41	166	4.4e-06	DUF1735	188	313	2.3e-05
ark	ark:D6B99_10745	A0A386HQH2	DUF1735 domain-containing protein	Arachidicoccus soli	Bacteria	Bacteroidota	317	MKNKILITIGIILLLSACQNKSQVFPNFTYQTVYFSYQHPVRTITLGEDIVNTDLDNAHQCKIYATLGGVYTNTKNVIIDFSVDNSLVDNVVFKDGSPVIAMPANYYSLSSNQITIAKDSIEGGVNVQLTDAFFADSNSIKNTYVIPIKMTNVNNKDSILADKNYILYAIKYINPWQGYYLRRGVDVIKGKNGITSLDTTNIRHAQYVEYDDIQMLTTKSLNVVNFPLVFKDQNGYNINCNLLLSFDNNGNCIVSSGTTGITATGSGKFVKKGEKNSWGDVDRDAMYLQYQIDFPNMQVATKDTLVMRNRGVTMETF	DUF1735 + DUF5627	2	DUF1735	31	156	7.9e-22	DUF5627	175	311	9.2e-56
ark	ark:D6B99_14275	A0A386HRU9	DUF1735 domain-containing protein	Arachidicoccus soli	Bacteria	Bacteroidota	338	MLDLNLIEMKYKIKYSIVNREKRMFLLVAILGCCIYFSSCVKYNTLTSPEEGTIYMPQAFQDRGNLSLYKLDSPQTVYFGIAYGGFKSAATDITGNFEVDTSLVAQYNIDNAYLGNHYVVLPESSYTISGLSTVLKADSTSSAPLSLSITTSKLALGTHYLLPVKLTSVSSGKLDTSLTVTYFRIDTLNIRSRDLTAQAAFTFNYDDAPSHNDAGESAIHLVDNDLSTKYLLFTFHTDMYVQLKFPSATVINGYTLTSGGDAPERDPKDWNLAASNDGTNWTVIDSRANQVFSGRKQTIQFNTTNNTAYTYYRLNITANNNGNTGLFQCTEWRLLQFY	DUF1735 + F5_F8_type_C	2	DUF1735	54	171	6.2e-22	F5_F8_type_C	211	323	8.5e-09
asen	asen:NQ519_12350		DUF5627 domain-containing protein	Alistipes senegalensis	Bacteria	Bacteroidota	340	MKKIFAFLSAAVMLSACHNKPFDYEDFDYQTVCFPFQYPVRTLSLGNDVLDNSLDRAHKFNIGVVLGGVYIHNDISRRVYYEVDESLVSDNLYNQNDERIRVLPSRYYKLSTDGSVEIPQGKLNGLITVQLADEFFDDPDAHKGVYVIPMRITEADRIDSVLSGRAAVANPNLHEAAHWEITPKNYTLFGVKYVNPYHGKWLRRGALIVKNPAGEEIDRIVYRTADLELNETVSLTTVSMSDVVGGWQIKGEKFALRLSVTDGEITVSSQENAAIDVAGTGRYAENDAEWGGTVEKPRKRDVLYLKYAYDRADGNKCEVCDTLVFRDRAIVFEDNRPKIK	DUF1735 + DUF5627	2	DUF1735	29	156	4e-15	DUF5627	196	328	3e-18
ash	ash:AL1_07240	D4IK39	hypothetical protein	Alistipes shahii	Bacteria	Bacteroidota	402	MNLKYFIVFVAGMAALAGCQEASEYIPSIYITEAQRQEVKTITISQAGEKAEFTVSAAQIVDRDTHVSFEACPELVADYNDRYGRTAVALEDFTFAKKEVVIAAGKNVSESVEVVVNEELKPGTFYCLPVKIASTDGGMSILESSSKLFLVFRAPVRSKAVYIGSGNKCFVPTFPEHPSFEGLNLETMQEVTLECRVMVNSFTKSDPYISSIMGFEGDVCMRFGDVKIGYDVLQVCKGDYQPAAINSPCAPNLWYHVAAVWSRSTLRVYIDGKFVAEQTHKGETVNLAGYHKLGRTGIGFSLGAASVYNNNRPLNGYLAEARVWSRALSSNEIANNKDLVVVDPQSPGLLAYWKMNECEVLEEPRRDPILNRIFYNRIVDQTGHGYDAYGEGRNPDFID…	DUF1735 + Laminin_G_3	2	DUF1735	28	137	3.4e-15	Laminin_G_3	188	334	1.5e-16
ash	ash:AL1_08700	D4IKF9	Glycosyl hydrolases family 18.	Alistipes shahii	Bacteria	Bacteroidota	487	MAACDAEDFTRTAGDIPGKDDLANVGGVLRREKTPDQISALKLGEEQTTTDAVFYQLTQPAAVDVTVTVDADATLVDEYNKDKQGDAKLALFPLEKVTFEEGKTVTVKRGEKISPALAVTLSREGVEKGAYLLPLRATVANNDISPSAKGQVIYYRILVGEIVPETQLDAYAFKVVGYVNTEEMSPLMGTKFYVETFDLDFNTIIQTWIDIEVLRPAALKFDKTTRRAMLDIGPDLQYVLSNRDKYLTPLQKSSRKVLICITGGNTGLGFCNMTDEQIADFVFQLKYVVETYKLDGVNYFDIEASYGKDGMPGVNPASYAKLIKATKEALGDGKLVTVACDAESTDLLATAHDGIEAGKYIDYAWSGIFDEVVDAYTDGAKLKPIAGLEQSKYGGALLK…	DUF1735 + Glyco_hydro_18	2	DUF1735	42	143	8.3e-15	Glyco_hydro_18	250	372	7.1e-10
ash	ash:AL1_19380	D4IMX4	Glycosyl hydrolases family 18.	Alistipes shahii	Bacteria	Bacteroidota	533	MKTIFDLQTGVVTLLCTAALAGLTACEADPVMQESGKLPDKGSIEEVHVMLCSSNSVENRVDVLLTEGGVMTKNFYLRQTQPAAAGYSLDAWCDASLLNDYDAGDEIERTLLPEANYEFPDGKTLDLSAATQRSELKRIKFSASGLAAGEYVLPLTVAAQDAPDADKTLYYNVSVRQPYTDEYTLHDGHDLFFVFYVNTNDFQPLLAQDYIMRKKVARGTTVAWYGTVGNIVNLRTVQVGYDAAAGRALLDLGTDMTYVLSQSTKYIRPLQEHGRKVCISIEGGGKGLGFCNLTDAQIEDFAAQVKTVIEQYELDGVNLWDRNSGYGKEGMPAVNTTSYPKLIKALREALGTEKLLTVTVYEEPTATFWDTEATGGIAVGDYIDYAWSGYNSNSEAPQL…	DUF1735 + Glyco_hydro_18	2	DUF1735	60	162	3.1e-09	Glyco_hydro_18	265	366	8.3e-11
ash	ash:AL1_19390	D4IMX5	Domain of unknown function (DUF1735).	Alistipes shahii	Bacteria	Bacteroidota	444	MAVLVSLVAFTACENYGDDNHKFDNVVYLDVASTSDAQLTTFSNTRATYDCALQAVLTYPAGQDVAVTLTVDPSLVGTYNARYGTEWTMLDSKYYSLLSETVTIPAGKTTSDAVTLRLRELTGEGDEQTGALPIDETYLVPVRIGSASIDVLHGSDVAYYVVKRSSAITVAAQLTDNWIEFPTLDKYSESSKDWNGLRAVTYEALIYIDEFVKTNTEGNPVNISSVMGVEQYLLLRIGDTNFEREQLQFDGSGSGSGFGKIPGRDAMKHLETGRWYHVACTYDQNTRTARIYVDGQIQSEVTGVGITTQNDKNCINLAMRALYDLWNTAPEGDKAQYEELGYDGLSEAYQFFIGRSYDDYRPLNGKIAEARVWSVARTLEQIWENMYEIENPENDSTLL…	DUF1735 + Laminin_G_3	2	DUF1735	23	150	3.6e-23	Laminin_G_3	197	314	8.6e-10
ash	ash:AL1_25090	D4IP62	F5/8 type C domain./Domain of unknown function (DUF1735).	Alistipes shahii	Bacteria	Bacteroidota	359	MKRYASIRLVAAAALLIASGGCKDDDPGTGLNGPAVLAIQNAGAEPLQISLLEPKTQTIDIRAVARSVSAENLTVTFKVDRTLVDAYNKAHDTSYELVPAEAYEFSKKEVILPRYNEVSSTAQVTLNSEKMPDGEQYLLPITIEQIKGDDAAQTSDEGNVYYILFNKRVLPPAQLLDREGWKVVHCTSEYTPGEGNPKTGWAKDVLDGNPASYWTYNFKASVGPVVYVPFYFVFDMGKEVTVRGVRITARTKADGALNNPPGDITIETAKTITGDGMENDADWTYSERFTGTKPDEGIMSHSLHNSVYLGEIQRARYIRFTLHMSWNSGSSVKPTPMTYKGGTFAEFEVWGNLEELDLD	DUF1735 + F5_F8_type_C	2	DUF1735	55	149	1.3e-20	F5_F8_type_C	201	329	1e-05
ash	ash:AL1_29030	D4IQ11	Glycosyl hydrolases family 18.	Alistipes shahii	Bacteria	Bacteroidota	521	MACDADTVEQQGGKLPDKEPLENIYGRLRSSSMSDDKVRIRMTEGSGFVTSNFYYQFSKAPASELSLDAWIDGSLLDGWNEANDEQRTLLPEGNYDFPDGKTLSLSAENQRSALKRIRFMAENLAPGEYYLPLTVAEEAGTEEHQTINYLISIRARQLGEYKLNADQVFAVFYLDTEKYQPLLVDEYLMSKLDVNTWENAWSEREDGLRTIGNIVNLNKVVLDYDAETGRALLNLGNDMRYVLDHIDKYIRPLQDKGRKVCICLEGGGTGLGFCNLTDAQIVDFVAQVKTVITEYALDGVNFWDRNAAYGKEGMPAMNTTSYPKLIKAMREALGNDKLVTLTDYEAPTEYFWDTGATGGIEVGQYLDYAWSGYLDNEKNVQIVDPWHQGQQYVSTDHPR…	DUF1735 + Glyco_hydro_18	2	DUF1735	37	139	4.9e-08	Glyco_hydro_18	250	485	4.2e-07
ash	ash:AL1_29410	D4IQ35	Domain of unknown function (DUF1735).	Alistipes shahii	Bacteria	Bacteroidota	414	MGCKEDEEGKHHFSNQVFISATSFTDDVFIKRDNLDVTREESCDVTVAMAQPRERDITVTFAEAPGLLEHYRMFYDDPTAELLPANGGYYDFADNSTVITAGMVESAPLTFAFTNLDNLPIEEKQRYVLPVRIVSADGMNILESARTVYFVFSKAALINVVAEMENNCAWPEWTADTEAVKDMETFTLEALVYANSFDRKISTIMGIEDTFLIRLGDDGRPTNQLQVAFAKKVSEEETSPARGKIPAEADSRYDLKLFVWHHIAVTFDRGTICVYIDGKLKDTVKASVSGTDGHAVIIDKINFAIPHSDETDGKERCFWIGHSYRLQSDGDLFYERRFDGMMGEVRLWNKALTAEEIASENHFYKIDPASDGLVAYWKFDDNTKGKTVKDYTGNGFDLK…	DUF1735 + Laminin_G_3	2	DUF1735	13	138	1.9e-17	Laminin_G_3	183	358	8.1e-15
ash	ash:AL1_30330	D4IQB7	F5/8 type C domain./Domain of unknown function (DUF1735).	Alistipes shahii	Bacteria	Bacteroidota	330	MKLTKYLAVLCCGTLFAACENPIQDDLNVDNPENYTRIYTVNAVDDASKNTLSFPLERDTSLMVYANLSGIRNPGCDVTVKFRVAPELVDTYNQKHQSNYPMMLDGSYTIENLEAVIPNGKYISSPIRIAINSQAFDGVGVFLLPVRIENVTPDLAVNESLQTAYLRINGYYTENPFPRYDRSGWSIAGFSTQEAEATSTYPNRGLAVSIIDGENNTYWGTQWRNAKPGPPHWIAVDMGAPKELHGLTIRGRSDKEGSDVPKSSGNPRIFNIDVSDDNQNWTHAGTFTVENRIENTVYLDHKATGRYFRIFVTATQADLYQTCIAEVWAF	DUF1735 + F5_F8_type_C	2	DUF1735	38	152	3.7e-22	F5_F8_type_C	195	316	1.2e-17
asx	asx:CDL62_06405	A0A1T5A9F1	adhesin	Alkalitalea saponilacus	Bacteria	Bacteroidota	344	MKRILFITLITAFVTGLFTSCDNADWEFPDFEHTAVYFAYQSPIRTITLGEDVYDTTLDNEYKAQIMATMGGVYANNTDVVIQIQVDNSLVDGLAFDGNEDPLQDIVAMPENYYSLSSDRITIKKGDILGGVTVQLTEAFFADPLALTTHYVIPVVMTSVTNADSILQGVPLVENPRRGVADDWEVQPKDYILYAIKYINKYDANYLRRGQDVISGDQSGTITRSAEYVEWDEVVSTISTRSLNTIAWEHQSRDLDDFSRSCVLLLTFDDQGNCVITSDTDGITASGTGTFVSKGEKNSWGNKDRDALYLEYTIDYGDVQFTITDTMVVRDRGVKPEWFTSVLK	DUF1735 + DUF5627	2	DUF1735	34	163	2.2e-23	DUF5627	201	333	9.1e-48
atee	atee:K9M52_08530		DUF5627 domain-containing protein	Arachidicoccus terrestris	Bacteria	Bacteroidota	317	MNNRRLLIILAVILFTSCHNKEQIFPDYEYQTVYFSYQHPVRTITLGEDIVNTDLDNAHRCMIYATLGGVYVNRKNVSVNFSVDNSLISGVTFKDGSAVKAMPSSYYTLGANTIVIHKDSLSGGVDVQLTDDFFKDPDAIKNTYVIPLKLTDVTNADSIISDKNYILYAVKYINPWHGYYLRRGVDNITGKNGNTALNSTNIRHQQYVEKDDIELLTTKALHTITFPLVFKDKDGTNINCSLLLDFDDQHNCTVRSGTQGVTATGTGKFVKRGEKNSWGNVDRDGLYLEYEIDFPDMHIVTKDTLVMRNRGVKMETF	DUF1735 + DUF5627	2	DUF1735	30	156	9.6e-22	DUF5627	175	311	9.9e-55
atee	atee:K9M52_10205		DUF1735 domain-containing protein	Arachidicoccus terrestris	Bacteria	Bacteroidota	321	MKKSNNKYNITLTLAALLMAFAITGCNKWDELTSPNEGNVYMPQAYAERAKLHLYRIDSSQTFVFGASLGGFNGATQDMAVEFEVDPNLISQYNQDHVYLNYNFIALPEDAYSISSLNSTIKKGKSDSDPVTVTIMTNKLNPNLDYCLPVKIKSTSLDSKIDSVLQVSYFLIDSFYIRYHDIPGILTVAKDNNDGPTGKEGSTKLTDNDYGTKFLYEFEKNTWMQLKLDKAVKLNAYEITSANDADTRDPKDWEFQGSNDGINWFVLDEQSGNIFPNRNTTYRYELNRPDGKEYLYYRLFVKDNNGSSLLQIAEWRLLEYY	DUF1735 + F5_F8_type_C	2	DUF1735	39	157	1.2e-20	F5_F8_type_C	199	303	1.5e-07
atee	atee:K9M52_16050		DUF4973 domain-containing protein	Arachidicoccus terrestris	Bacteria	Bacteroidota	325	MKKIASIFSILLVLITVACNKEWSSEQYEQYISFKAPLNNDDVTPIHIRYKPDGQVNYELPVIVSGSTNNTKNLIVHLGVDSDTLKDFNFKNFQNRTDLYYKELTEQYFTIPDTVSIQKGININTVKVGFTLKNIDLVDKWVLPLTIQPSSDYTANPRRNYSKALLRIVPFNDYSGTYSGTSLKVYLKGEEDGAAIVKNTIETYVVDEHTIFFYAGTVDENKADRRNYKIYAHFDDVKKEVTLHSDNPLMNLHVNQTINYSIEEVQDELLPYLVHRYLTINNIDYNYTDYTSVSNATIDYTIRGSLIMERKINTQIPDEDQAIEW	DUF4973|DUF1735 + DUF4361	2	DUF4973|DUF1735	23	149	1.3e-50	DUF4361	163	306	2e-26
bbd	bbd:Belba_2163	I3Z662	hypothetical protein	Belliella baltica	Bacteria	Bacteroidota	343	MKNSLKIIIVCLVLGVSSCVNQDWEFPDFDFQSVYFAHQYPVRTITLGEDIFDTTLDNERKFRVMATTGGVYENRQQIRLGIEVDESLTENLLFSEGGDEILPLPSEYFQLSASEIIIPQGQIIGGVEIQLTGAFFNDPAAIKNTYVVPLRITSVDNADTILVGSSTLPNPNPHVIGDWDVVPKDFVLYAIKYINEYHGIYLRRGKDNITGKSGFEGLSQEITRRSEYVEQDELKDLFTESLTRVRFPLTVEGAGGQNITTDLYLDFDAQGNCTISSATEGVTATGSGSFVSKGEKRSWGNKDRDAVYLQYEIDHPQFRMTTVDTLVLRNRGVGLETFNPVLK	DUF1735 + DUF5627	2	DUF1735	32	158	6.2e-21	DUF5627	196	332	1.6e-52
bcac	bcac:CGC64_03455	A0A6H9Q7V6	DUF1735 domain-containing protein	Bacteroides caccae	Bacteria	Bacteroidota	469	MKNMKLRKIICLLLVTCSSCSFFAGCTDDINNYEKQTAAEASNKVFISDKYASLAFNAQRTVEGKVANMDTLVAKLVVNCTSPAGGNLTVKVTIDTLLVDVYNKKNETSYHRFASNWIRLNKSTLTIPEGSMESADTLTVALTRPLDGFTSMDGYIMPVRITSASGYDAQVDYSKRVSYLTLDVTQENGVGFEEGKNSVMVAGNESFTGYDLPLMAYIASDNDINIGLEVDNSLVAAFNSKYGTAFKTLAVSDWELADVALPAGSTTATGHIAYKGETSQFAGDNYLVPIKIKSVTSPGAVEPVKTMRTDVYYLVVNSVSGGYTLESDDTAFGVRQTERSGYKALSEEYKFTQGSWESMFEGGFWVLDVPASVTIDLGHEVRNITGIYLRANNSSMSPA…	DUF1735 + DUF1735	2	DUF1735	43	168	1.2e-17	DUF1735	196	298	2.8e-14
bcac	bcac:CGC64_03495		DUF1735 domain-containing protein	Bacteroides caccae	Bacteria	Bacteroidota	454	MKKQLLYFSMVGMLLTMNACDDDGKTEFLDDYSTIMYFTNSGIQNVECLKVGEPTTYNIAVYKAGSDLSATSDATVTLMNEAELQEYNLANDTHYKMLPADCYQSTQKKDFQFESSELVHTFPVTFDSDKIDALDKNSEYALPFSLSSTQTVNEEKKVLLLHPEVTTPTISFQNVDFEQVTVTESDPAKVVLERIITVPFQNNWEFDCEIGIDETAVGQYNEENGRDYSLLPETAYTYDKIVTFKPGINSMTIKVTIDRSELDNGNYLLPLKLKKCTHPRFEIQAEKSLLLIGYCYALPNIPLNLSMLTANATVEGDGTGLTGLFDGVGDGKHYHSNYSGSVIDPIYGHYIQIHFKESIQTLLFEYWTRSNTNNGTPLRIELFTSNDGIQWHKLTVIEK…	DUF1735 + DUF1735	2	DUF1735	32	151	2.4e-16	DUF1735	179	275	4.3e-18
bcac	bcac:CGC64_05320	A0A414YVV3	beta-glucanase	Bacteroides caccae	Bacteria	Bacteroidota	512	MMKMNKIWMVACMAATLIGGVYGCDDDKDFSYEGQLDLNLLNLTQAREVWDGAECNVTTDLRQSEDETPVKNFTYKLSLSLYQGRTAGQEAKVSLVVNKDTLNKVLAKVAEGGIYAKYDGAELLPESYYHLSSQTLTLQAGETKSDAVSVTVYSSELVAACQEAERNLLYVLPLAIEGSSSYGINSKTNTLMLLFNVTYVESAEDEKGPEYVPDPNDAPETTEEGLVLKFHDEFNGTGEPDWNVWRWEEGFQRNQELQWYQKENAICKDGALIITGKEERVKNTNYEAGSSDWKKNREYAEYTSSCLITKDYRFRKGRMLVRAKIPTAMGAWPAIWTTGGSTDSWCWEWPLGGEIDLLEYYLVNGKPSVHANVCWGSDTRWNGKWQSYNRPVAEFIAKD…	DUF1735 + Glyco_hydro_16	2	DUF1735	66	182	1.4e-12	Glyco_hydro_16	290	439	4.2e-07
bcac	bcac:CGC64_07840	A0A174WF38	hypothetical protein	Bacteroides caccae	Bacteria	Bacteroidota	330	MKKKNISLLLVTLLVMLSSCSEFYSDEQYEHYVSFKAPTSTVSRIRLKYRKGQPSPYRLPLIVAGSTMNNKDIDVHVGIDNDTLDIYNYEHYYEREDLYYKQLPENFYSIPNYDIHIPAGECQALMDINFNFNGLDLSEKWVLPLIIKDDPSYNYTSHPRKNFNNALLWITPFNDFSGNYGTTALNVFPEDTNKPLVVDTREAYVVDENTIFFYAGAIKEKRTDRRKFKIYATFNQDPDDKMKGTVELRAENPNIEFESKKQATYEISEMMDASRPALMRRTVTIRELNYTFVDPWETQGYTAHYRVEGSMTMQRNINTLIDDEEFAIEW	DUF4973|DUF1735 + DUF4361	2	DUF4973|DUF1735	25	151	8.7e-49	DUF4361	164	312	8.8e-27
bcac	bcac:CGC64_18310		hypothetical protein	Bacteroides caccae	Bacteria	Bacteroidota	337	MKSITKYMMYCAVLMGLTACNENSIFEGELYKKVVYVLSETDLTFPVTHSLNTPVSVGYITIYAGGTRAIDQDVTVTLEKDPDLIDKYNHDNFDLDEDKYAKELDPSRYTIKSYTAVMKVGDQDPYVKLPIEVRTEGLSPDSTYLIPLRIASCTPYEVNKDKSRVLYKVYIENDFTSQKSPLTLFMRGTQLREDDTKPTQISANKILYPLSKRGVRLNAGIENSANKAEEELINKSSLIMEIGEEELTYIDGTKYNTLILKPYKSELIEVVQLPGTTDDDEALSVQQANRYITVDGVTRFYLSYKYRTLKTAATNDAPAEWNSWIEVYENMKVPTDD	DUF1735|DUF4973 + DUF4361	2	DUF1735|DUF4973	31	152	4.6e-17	DUF4361	164	331	7.7e-12
bcae	bcae:A4V03_00230	A0A1C7GX56	adhesin	Bacteroides caecimuris	Bacteria	Bacteroidota	352	MKLSKLIFAISVGAFVSWTMTSCENQDNEFPDYEGGTSVYFASQYPVRTLVMGEDEYDTTLDNAHKCKINATMGGVYANKKNITIDIEVDNTLCDNLYYSWTSASDNVPVKAMPSNYYTLSDNKITLNNVLMNGVEVSFTDAFFADPEALTSTYVIPLVMTGVTNADRILNGTLSEGAEAVRCNSSVWLVQPQDYVLYCVKYINKWTGKYLRHGVDKVTENGETTVNDRRNEYVEDDEICQTTTKSLTETILTVTTNLGTADNPRNIDYQLLLTFNGDECAVSGLGGITATGTGKFVQDGEKNSWGNKDRDAIYLEYTVDFGNGLKFETEDTLVAHSRGVEREDFTPVYVKN	DUF1735 + DUF5627	2	DUF1735	37	166	1.6e-20	DUF5627	205	339	1.2e-42
bcae	bcae:A4V03_00480	A0A1C7GV70	beta-glucanase	Bacteroides caecimuris	Bacteria	Bacteroidota	508	MMKMNKIWMVACVAATLIGGVYGCDDDKDFTYEGQLDLSLLNLTQAREVWDGAECNVATNLQQSEDETPVKNFTYKLNLSLYQGRTAGQEAKVSLVVNKDTLDKVSAKVAEGGIYAKYDGAKLLPEGYYHLSSQTLTLQAGETKSDAVSVTVYSNELVTACQEAERDLLYVLPLTIESSSSYGINPKTNTLMLLFNVSYVEPAEDESGPEYLPDPNDAPETTEDGLVLKFHDEFNGTGEPDWNVWRWEEGFQRNQELQWYQKENAICKDGALIITGKEERVKNTNYEAGSSDWKKNREYAEYTSSCLITKDYRFRKGRLLVRAKIPTAMGAWPAIWTTGGSTDSWCWEWPLGGEIDLLEYYLVNGKPSVHANVCWGSDTRWSGKWQSYNRPVAEFIAKD…	DUF1735 + Glyco_hydro_16	2	DUF1735	65	182	3.8e-14	Glyco_hydro_16	290	439	1.4e-06
bcae	bcae:A4V03_00955	A0A1C7GXL5	hypothetical protein	Bacteroides caecimuris	Bacteria	Bacteroidota	323	MTQFRYKKYRLIGVVLVLLSFGLGACDRLEDELFEKNSYIVRNGWQDYELTVTEDNMAVLPIYFGVNGTSANDKDITVTMEVDQDTLDRYNWEKYKNQTSLYYKILSPETYVFDNSSWTIPRGELNASAYITIDLTKISQVGSLYDDYVLPLRISSSIGEPMGKSKYTKVLAHIGFKNNYSGIYSGKGVVTQQGTSYTTETTSTHLYAINNDVCYMFVGEKTRLNTADYLDYVVEIHRDMFGNITLVSKNPDLQFNPYSAKLTRKYTHNYTDQRYYTEVTTIEMSYAYVDNTQGEPLKMTFDGTFSMSRDVLRVEYPDVDVEE	DUF1735|DUF4973 + DUF4361	2	DUF1735|DUF4973	35	157	4.2e-20	DUF4361	168	305	2.9e-14
bcae	bcae:A4V03_14905	A0A1C7H2A4	hypothetical protein	Bacteroides caecimuris	Bacteria	Bacteroidota	474	MKTKFIGIASMLALLAACEQDKYELDNLVPEEYNKVLYIKEYGTPEITLYNADEKSTYSFSVNLGGKDFMAQPAACDIHTLTQAEVDQKYSIPEGTNYKVLTKGYSIDNLHLDFATEEFYKQVTVSMTPKVIEDEINTAPNSTWVLPICLRSESDLVNAAKNEIFMKINVVSPSVGFNSAVERIVQYENGTPHVNSVEFGIDAENQWGLTCTFEVDKEYAAAMYPTYQLLPAECYEFSENIQLRKGQKTADLFITFTGVKLEWGDYVLPIRMNSEPVASSSEKNMHVLVIHHSSNWEITGKYEERRYNSGGKFKHLLDGDPETYWASHWDGPNARDLPPVLVIDTKEEHSFGKIGFMHINNDGQKDKHNYQLEFYVSSDSRTWWNFDHEKFWEGKESGD…	DUF1735 + DUF1735	2	DUF1735	33	155	9.2e-08	DUF1735	185	275	2.3e-12
bcae	bcae:A4V03_16160	A0A1C7H4L0	hypothetical protein	Bacteroides caecimuris	Bacteria	Bacteroidota	334	MKKLYIAIALLACIAFSACNDEWKDELYEQMISFKAPVDATGISNIYLRYNPDGVCSYQLPVIVSGTTDNANNLEVKIGVDNDTLDVLNIAKFLHRTDLYYRQLPETFYSLASETCHIPAGSNVQSYTIDFNFTNLDLVEKWVLPLTIEPGEGYTPNMWKGWRKALLKINLFNDYSGKYSATSMNIYMDGETTDPATISERNVSVVDENSVFFYAGTVWEEDVNRSKYKVIVTFNPGTTDESGTVSGTLTLRPGDAANEMNLQSSGTCTYEIRSNMDPVQPYLKHYYVTMQMQYNYTDFTSDPSNPIVFNARGSLVLERKINTLIPDQDQAIQW	DUF4973|DUF1735 + DUF4361	2	DUF4973|DUF1735	23	150	1.2e-56	DUF4361	163	315	1.9e-33
bcae	bcae:A4V03_17445	A0A1C7H3J5	hypothetical protein	Bacteroides caecimuris	Bacteria	Bacteroidota	332	MRNIYYLILGIVLTICCTACNKEWEDEQYSYMASFKANVNAQGVTTTYVRFKPGGVVKYDLPVIMSGSTLTGKSHTIHFGLDPDTLERLNIEQYGHREELYFQQLPNKYYSMPESVEMPAGECLTTLPIEFKLDETLDQADKWVLPIQILDDQSYDYQANLRKYYRRAMLRLLPFNDYSGTYDAAQYRIFLKPDVKNPFTISSQRAFVVDDRTIFIYAGTRDIDYLDRKQYKVFIRFPEKGTDSKLLEVWSDNPEIELELDEKKACTFTMNEEMDELKPYLKKIYITLYLYYSFKDYTTVPGTKLEYVVEGSLAMQRNLNTLIPDEDQQIQW	DUF4973|DUF1735 + DUF4361	2	DUF4973|DUF1735	24	152	2.1e-45	DUF4361	166	313	5.4e-22
bcae	bcae:A4V03_17515	A0A1C7H5K1	hypothetical protein	Bacteroides caecimuris	Bacteria	Bacteroidota	355	MNNICKLLIGMMAAVCCTSCNNEWEDEQFKQLASFKAEINNEGVTSTYVRYKPGGVVTYQLPVLLSGSTMNAQERTIHVALDKDTLDVLNQERFGERRRELFYHLLDQQYYSIPETVEIPAGESEALLPVDFTLGGQNNARPLDMSDKYILPLTIQDDPSYNYQVNNRLHYRKALLNIIPFNDYSGSYDGSLLKIFLENQKDNFMLATHKAYVYDEKTIMLYMGVRDVNYLDRKKYKLYVEFTDEPLNEGSELKKKLRLWTDNGGEDGNNFKVVLLGEGDDDKFKEAPYYTIVEENDPVKPYLKHIYITLSMGYSFEDYTLSPGNRMKYRVEGTLSMQRDLNTLIPDEDQQIEWN	DUF4973|DUF1735 + DUF4361	2	DUF4973|DUF1735	24	159	3.8e-48	DUF4361	172	335	1.3e-19
bcae	bcae:A4V03_18025	A0A1C7H618	hypothetical protein	Bacteroides caecimuris	Bacteria	Bacteroidota	300	MKRLNILWIGLISVLMTACYDDYEKDYDKSSVYFASQKPLRTLVADTDMSIKVGVAIGGKREVHTDDWATFEIDPSLLEGTGLTLMPENYYQLANPNKMTISNPNLAIADVKVTFSDAFYNDNAALNKHYAIPFRLVDHNQDEISTDVNGNLKDYSIVVVKFVSQYHGTYFVKGKVTNLSTQQVTEYSNKDLSQNMTRDFVSLGRNKVRRPGFGNTLENNESVNLTVNPDGSVNIEAGGSVAITDASATLDPAAESLEFVGKQPKFTLSYKYTKGGITYQVDEELIRRQNPEADLRFQEW	DUF1735 + DUF4361	2	DUF1735	27	141	3.2e-14	DUF4361	157	285	2.6e-09
bcae	bcae:A4V03_19760	A0A1C7H7D4	hypothetical protein	Bacteroides caecimuris	Bacteria	Bacteroidota	353	MKKIYTLAALAAMTILGASCNSEWEEEQYEHYISFSSQLDSKGVTNIYVPYSRHDAEGNYAEGGEGRSNYQLPILVSGSTDNPNNVTVRIAHDADTLNILNYARYATRTELYYEDMGAEGLTYASYPESLLIKAGENKGLLDLKFDFRNIDMSEKWVLPLQIVDDASHNYVAHPRKDYAKAILRIFPFNDYSGDYSGTGITNKVVTGYDGGGKPIETAESITKSSIRGYVIDDQTIFTYAGIVDEDYTDRRKYKIKFTFNGETNGSVDISCDNAEEIGFELNKDVTPSFRVSSSMDDAKPYLEHRYVIINNVDYYFNYIPVEGTVIRYHVKGTLTLSRDINTQIPDEDQAIEW	DUF4973|DUF1735 + DUF4361	2	DUF4973|DUF1735	24	166	4.3e-52	DUF4361	180	335	5.9e-31
bcae	bcae:A4V03_19790	A0A1C7H5Q6	hypothetical protein	Bacteroides caecimuris	Bacteria	Bacteroidota	331	MKRIYNLLFALVALVAFGSCNDEWTEELYEHYVSFKAPINSNGVSRINIPYKAGQVSTYQLPVLVSGSTANQQKLMVKIGIDKDTLDVLNEARFSSRDDLYYKELDAKHYSFPETVEIQPGENSTLLNIDFNLTGLDLVEKWVLPLTIEESPTGEYTPNYRKHYRKALLRVMPFNKYSGTYSGTALMNYMKNAGDGGNDPLVKSEIVSYAVDENTIFFYAGTIDETRKDRANYKIKAFFDPESNKVNLTCDNGEVNFRTNKQATYFIKEEMDEKQPYLLKRTIMIRDIDYDYTDYTMAPSASIEYNVKGEMSILRKINTQIPDEDQAIEWD	DUF4973|DUF1735 + DUF4361	2	DUF4973|DUF1735	24	152	8e-57	DUF4361	165	311	2.1e-32
bcel	bcel:BcellWH2_00958	A0A0P0GBP6	hypothetical protein	Bacteroides cellulosilyticus	Bacteria	Bacteroidota	344	MKKKLAYIGLTSLLLSFTACESSDNEFSDFDYQTVYFANQYGLRTIELGEDEFLDNSLDNQHKVSIKAAWGGGYTNRKNVIIDTQVDESLCENLYFKGSNTPVTPMPTSYYTLAANQINIPKGEVIGGVEVQFTDAFFADKKTLDNYYVIPLKMTGVQGADSILQGKAVVANPMLTNSGDWSVQPKNFVLYAVKYVNPWHGEYLRRGVDQAVINGVSSQLVRHQQYVEKDEKVNITTESLKDNILSLSTKDAQGNLFNYNLSLTFTEDGNCTVGSTSDDLIISGTGKFVKKGEKNSLGGKDRNAIYLDYTIDFKTKNMQYATKDTLVLSSRAVQGGKSFEIEIR	DUF1735 + DUF5627	2	DUF1735	32	160	1.7e-21	DUF5627	198	331	7e-47
bcel	bcel:BcellWH2_01661	A0A0P0FXR4	glcA; Glucan endo-1,3-beta-glucosidase A1 precursor	Bacteroides cellulosilyticus	Bacteria	Bacteroidota	490	MKNKIKIWVALCVAACSITFSACDEDNDFGYNGKLSLNYLGIKQASETWDGAQCNIVTALKEPQEGEVQKVKNFNYRLNLALYQNRKAEKDATVDLVIASDSLKKAIALVGTSSVYTVYADAELLPEEYYNLSASKMELSAGSKKSEEVELNVYSSKLIALVQDEWKKDVTFVLPVQIQNSTSYSINDKTNTMMFFFNVTYVDPGEEYFADGEGVPDDHELEGGYKLVWHDEFNGTGAPNAEMWRYEEGFQRNEEDQWYKKENVEMKKNALVFTAKQERVKNPNYNPNATGGNSWKQTREYAEYTSACVVAQNKYAFKYGKLVVRAKIPIEQGGWPAIWSTGNWYEWPLGGEIDFLEFYKNKIHANLCWGGNKRWDGSWNSANYPITDFTSKDAKWAEK…	DUF1735 + Glyco_hydro_16	2	DUF1735	72	184	6.1e-10	Glyco_hydro_16	259	429	2.2e-12
bcel	bcel:BcellWH2_02721	A0A0P0GPP9	hypothetical protein	Bacteroides cellulosilyticus	Bacteria	Bacteroidota	278	MKKHILFSLAIGSLFVLTGCENTNVWEEEQYIKQAYLVGIGEEGALVTRNVNYADESAETFVSVGTSGSLNPDGDIHCTLIEDPSGITSYNQKYKSSTEIQYQALPAANYNISSMNAVIRAGESYARIPVAIHPEGLHCDSLYALPLKMESCKEYPVAQAETVVLFAIKTYNNYSGYYNYIGTNNGASFSLIRNAVAVNKNTIRIYYTGTEELARAKDTGLTITVNEDNTLSLAGWKNLNVTEGSGSYDPQNKTFSFTCKVNGNEVEAYLISATASEE	DUF4973|DUF1735 + DUF4361	2	DUF4973|DUF1735	26	150	2.3e-08	DUF4361	162	258	3.5e-13
bcel	bcel:BcellWH2_02823	A0A0P0FR49	hypothetical protein	Bacteroides cellulosilyticus	Bacteria	Bacteroidota	308	MKRIAFFSITLLLACMAGCDNKIPMEENLWPETVYLVGAKDKIINRDLNIGYEKDTIYASVAISGSLPTKEDITVTIEEFPSGIESYNQKELGSDDIKYRTLTNGIYSFPQENVVVKKGETYGTYPVHIDPSTLHIDSLYMMAFKLSGTSRFELAKEDTVVLIRLNLMNDYSGLYYMDGVIKPADNPKDSVIYKSPRTLQAVVDGNTVRMYHQKNEWSKGATDYRPDYCFNITVNPDNSVTLKSWDKFNLVSGGGKYYPEMEVYDLWYTFKEDGMLKKTRGFVYKERKNDDEVRKINDWMEENRKYDY	DUF1735|DUF4973 + DUF4361	2	DUF1735|DUF4973	34	150	7.3e-14	DUF4361	159	280	4.9e-29
bcel	bcel:BcellWH2_04262	A0A0P0FUX1	hypothetical protein	Bacteroides cellulosilyticus	Bacteria	Bacteroidota	388	MKLKNIYFISLALISGMFSGCADDTENFDNQLFMTSKTPTTFFVKAITQNATGEFSMSIPKPSEQDITFTIKADASLVSVYEDTYYVSDMEMLPEGHYSFSATEGKIAAGALKSTPITVSFTELGSLDLNKTYVLPVTVVDASINVLGSSNTSYYVFKGAALINKVANINKNNVYVDWVNPNVVQNMKTMTAEALIHPYSFDNQLNTLMGIEGQFLFRFGDSGVPSNQLQIATGKGNFTNSSMVAPLNAWTHVAVTYDSEAQTIRVYFNGKLVGDFTDATYGPVNWGIPHSDESDGKPRCFWIGYSYNNERFLDADISEVRIWNRVLTQDEINAENHFYAVSEDAQNLVAYWKFDDGADIIKDYSNSGNDATASAKLTWVDVELPAKK	DUF1735 + Laminin_G_3	2	DUF1735	28	145	1.7e-20	Laminin_G_3	172	333	1.9e-22
bcel	bcel:BcellWH2_04263	A0A0P0GTM7	endOF1; Endo-beta-N-acetylglucosaminidase F1 precursor	Bacteroides cellulosilyticus	Bacteria	Bacteroidota	647	MKHCYKIRIAAWSLLLFGAVFTACEDDLTISTGNDNIFETVDGTYGSVRSAAGAKQLTTIAIKDNKAGAGHLFFELSKNAETDVQVTFKIDADALAAYNAANSTNYQMYPTDKLSLENGGKVTIAAGSKRSESLELDINPGGTVGTTYAVAISATAGNGVEVSSNTQSYIYLVENLGVTPDPATKGDIKNLVYVEVNNESPLNAGEYMVDGVPFFDIVSIFAANINLDSDGRPYIFCNDQVSFVLANADKIIRPLQQKGIKVHLSILGNHDDAGMRSLNEKGAKAFAKELKAYIDIYGLDGFDFDDEYSSYAEGNYKGTSGSVVSSESECTPENYKKLLEECRKIMPKEEDVTFGIYWYTADDHPIGSGLENLIDYSVYGTYGTFRDYYGQDIPKEIQA…	DUF1735 + Glyco_hydro_18	2	DUF1735	59	159	1.3e-17	Glyco_hydro_18	246	511	1.5e-08
bcel	bcel:BcellWH2_04300	A0A0P0GGN3	hypothetical protein	Bacteroides cellulosilyticus	Bacteria	Bacteroidota	340	MKKSFWIIAAMAGVLFTACENGDRDFPDFKYSAVYFAYQSPIRTITLGEDPSVDNSLDNEHKCQIMATIAGVYENKKNVEIGIRVDNSLCDGYTFESTKGDIMPLPTSHYTLSDDKIVIKKGQVLGGVTVNLTDAFFNDPKATELNYVIPVVMTGVQNADSILEGKPSVDTPDRVNKEDWEVQSKDYILYAVKYISKYDSHYLRRGVDTYTGNKTGTEVRHAANVEKDETIGGFSTLGLNKVQWERPTKDAAGKNVEANLILTFDESGNCVITSNTEGVEANGSGKFVAKGDKNSWGNKDRDVIYLDYTMDYAGIHCATKDTLVTHYRGVKAEWFTPVKK	DUF1735 + DUF5627	2	DUF1735	32	159	1.9e-23	DUF5627	197	329	1e-47
beg	beg:INE88_01885	A0A380Z8X6	protein of unknown function (DUF1735)	Bacteroides eggerthii	Bacteria	Bacteroidota	317	MKAKLIFLLTVILSLTSCQKYEDFIEDYDYSTTYFAYQRPIRTVFSDDPSIEIGVVLGGKRENKIDERVTFQIEPEMLQNVDYVGNNQFKLLPEDYYSLSDNHTIIIPKGKFLGTIKLTLNKEKFLTDPLAVENTYALPIRITESSTDQILKGDVEAGIEAKDYTIIVIKYISEFHGVYYHRGQRSAYDNSGNLIETLKYVGDHEEDMYIKNLVWNLGTINASSLTTDGIAEFLSGTSKYSMILHVNEDNSVSISDNLIPGSSQITGIKDLGASKYDREKKQFYLNYEYTDAASGIRYVMADTLIYRNTEMKLELWD	DUF1735 + DUF4361	2	DUF1735	33	148	1e-17	DUF4361	238	304	7.9e-08
beg	beg:INE88_02914	A0A975Q793	putative protein DUF5627	Bacteroides eggerthii	Bacteria	Bacteroidota	346	MKLYKLLSTMALGGLAFAFASCENADKSFPDYEGGTSVYFAYQYPVRTIVLGNDEIVDNSLDRQHKCAIYATMGGAYGGRDITIDIAVDNTLCDNLFFEDGTPVLPMPSTYYTLAGDKISYNGEHWGNVEVQLTDAFFADEKALGCNYVIPVVMKGQTGADRILTGTPLIEGDKPVRTNSDYWSVLPKDYVLYCVKYMNPWHASYLRRGIDKITENGTVTTSERHAQSVEKDEVCGITTRSLNTAVFPISTTSTNGTTVNCDLLLTFNDDNECTITSGTTGVSATGSGKFVEDGEKNSWGNKDRDAIYLEYDVDFGFKQIATKDTLVLQTRGTNKLEVFAPKYKAN	DUF1735 + DUF5627	2	DUF1735	36	160	1.2e-19	DUF5627	200	332	2.5e-56
bfb	bfb:VU15_03015	A0A9Q4JQ50	exo-alpha-sialidase	Bacteroides fragilis BOB25	Bacteria	Bacteroidota	317	MKQNILKAAILAAGFCCTVGCSDNDSDLTIYIPDAGTAVKANFYIEDEPYVQTFNVAVTPETYPQLTEYGLPNDAVVHLQADPGKVDEYNAKNGTEYELLPEAAYDLTEEVLVKAGTPKSEEAVITVHAKGNIEAFKEYLLPVSITSVEGAVADHCCQTIYFIFRGSMDASNMELLDRTGWEALSASSEEPKEGDWGHSGLKEACLDGDLNTFWGTDWSTQHPQPPHWIVIDLKKTTHIQGFACQAREEGYDGPKEVTVEVSDDNATWTVAAKFTDIPAQGEFRSFLPAAVDGRYLKVTITAVNGGPHVTISELNLF	DUF1735 + F5_F8_type_C	2	DUF1735	30	151	2.3e-19	F5_F8_type_C	185	313	8.9e-20
bfb	bfb:VU15_05730	A0A642HN54	hypothetical protein	Bacteroides fragilis BOB25	Bacteria	Bacteroidota	378	MKRITIKQCLFACFVLPMILAGCNDADYQVIDNAIYLNEASENGSAKVTVDPENVTTTTLTVRVGQPVTENVTAVLTVDPSILKEYNEANETSYEVLPEQYFTYDKEIKIAAGDVSAIPSEFRVKPYSNENGELYAIPVSLTEIQGPVSTIGLSSKFIILLDKPLIQSVPFMNTTNAVKPAKDELWGVTTNEWSLEAWVQMDGFDINNQAIFNSGSSDHEVYIRFGDAMIPYNSLQVKTLGSQVNTVTLFEKNKWYHLAFVYNSSGLLSIYINGVLDVTLQTKGGPVRFDKMNMVSSGSYFRNNCQMAQVRLWKSAISQTQIQSNMYFAVKPADPNLIGYWKMDEGKGNAFADCTGHGYDLVAGGTLVWKEHVRFDKQ	DUF1735 + Laminin_G_3	2	DUF1735	32	147	9e-24	Laminin_G_3	188	323	1.3e-18
bfb	bfb:VU15_05735	A0A642I108	exo-alpha-sialidase	Bacteroides fragilis BOB25	Bacteria	Bacteroidota	337	MNRHLNFVTLICLITGFVSLASCSNDDDEMDKYQKIYIRTGVAPGAEMGAAVVVDCVSNSSTADRSDFEIQLCAVQPVTRDVTAALGVDTLKVDTYNSANKTKCKLLPQDNYTIETSEVVLKTGQTVADSSFQVVLKNIEKLTNPDGYVLPVTLKGVTGMDEQAVSTSMKTVYIRIYTSVLYTSYTKPGNWSAVDRSAWSVSCSNVYADDDAKYGAHLAIDGEINTTWFTWGVANAGECWWNTVLDRPVTLTGFSVTKQSAYGSGYNLRSAEIKVRKEGETEWVTYPRVLTFRNFKGADPQYAAIEPPIPNVKEFRINCLTPDNYTGFAEINLYVKQ	DUF1735 + F5_F8_type_C	2	DUF1735	36	159	9.1e-20	F5_F8_type_C	204	330	3.8e-09
bfb	bfb:VU15_16200	A0A1C0WCG3	hypothetical protein	Bacteroides fragilis BOB25	Bacteria	Bacteroidota	393	MKCNVSYKYLFIAIGILCPLFSACDYADGEGSGSENAVYMETPDNKGIVNFTLEPDGGTTYLTPRLANISQSPVTIQVGYDKEALDKYNKDNGASYEPLPPSAFKLADAEGNELSASEGIRVPAGDFSAKIMVKVGQLNSKDFPANKKYAIPLSITGASNYSLIPSQRSAILLLNRSILSSVAKVSGGEGIRIKPVGMHTKAEWTIQMSAIYSSLTRSNLTTAYLSNGTGGEFYTRISSTAGIQVKNGRDGDDTWTQIPLQAGKWLHITYVHKDKKTTVYVNGKVQKVFENSAITFGENSMIVVGNSGYRNDYLREIRLWDKALTESEINDYLYLPMDPATPHLISYLPLSKEMETKDLKAPAGTENVTTKARIEYVENVKFPADELVIVNQE	DUF1735 + Laminin_G_3	2	DUF1735	35	161	3.6e-19	Laminin_G_3	201	330	1.8e-12
bfb	bfb:VU15_16205	A0A9Q4PD92	hypothetical protein	Bacteroides fragilis BOB25	Bacteria	Bacteroidota	343	MKRRIKSAQSILWVLLLILSASCSKDEIQIVDQDTSWQMDNKYIEEDIREQLGIDPFTDLVYLGYYGNPYTQLEAINDLVNTTLVGKNELSFKVKVTKPYKEDIKVNLMKEDKLVTDFPEMAEGIPLFPSENCTFEGGVLKAGELETTVKLTIKDVEKLNNLSGYVMAIKLTMEGSHEHLAIARTRSAYFVKLNLSIRLDNIDSSNKKIEGKGFNKEISFKSDIRPDKLDSLNDGNFTANNWYTSNANNYLTIILPEKQSLKGFRLDTNTSPSGSYMLKSCRVMVETPDGNWVNHGVFDRKSMDGIAYISFKKPVECTKVRFENMMAFNGRFSVDVNEVTAFR	DUF1735 + F5_F8_type_C	2	DUF1735	80	174	3e-10	F5_F8_type_C	232	324	6.6e-05
bfc	bfc:BacF7301_03020	A0A6H0KKS0	DUF1735 domain-containing protein	Bacteroides faecium	Bacteria	Bacteroidota	578	MKKYISFLFAALLLGTSCTDTRTDYMMGDTAYFPKSDLQKETLYVMNANDHVYDIWIHKAGYYQNKFAGKVELDYNYLVQYNTENGTDYEMLDQKYYSFDRNFVIEAGTDEVAVPLSLKIEQLLQDKGYGVYYIPLSVSSLTPEEEVYVDKSHFILVLDIRKPVLVIDGTEGEQRGNVFLDLSKATTERQIDITAKLDINTTEELVVTYGYDKDADNLLTEEEKSHLLTAGFTYAPSVKIPVGEKYAENYLTLKPAEMRDGKWILPVRVGTTNDKVGSDGNENWLKLTVIKGSLDSKVILEGEYVQGGDIILASDDIPSDKEIADVSAIGDLSYSVQDKYGDNPDWLQVNRANGKIRITVTGKNTSTWQERVATIKLVDEETWLEKEIVVRQGMEGCGI…	DUF1735 + DUF1735	2	DUF1735	30	140	5.3e-15	DUF1735	174	274	1.7e-05
bfc	bfc:BacF7301_03385	A0A6H0KIJ7	DUF4973 domain-containing protein	Bacteroides faecium	Bacteria	Bacteroidota	334	MKKLYIGIMLLACAVFTACNDEWKDELYEQMISFKAPVDATGVSNIYLRYNTEGLNSYELPVIVSGTTDNIRDLDVKIGVDNDTLDLLNIAKYLNRTDLYYRQLPENFYSFASETCHIPAGTNVQPYTIDFNFTGLDMVEKWVLPLTVEPSGDYLPNMWKGWRKALLKINLFNDYSGVYSATSMNIYMDGETNDPATVSTRTALVVDENSVFFYAGTVWEEDVNRNKYKVLVTFNPGTTDDKGVISGTLSLRPGDAANEMELQPVGECKYDIRTNMDETKPYLKHYYVTMRLEYNYTDFTSDPTNPVTYNARGALVMERKINTLIPDQDQAIEW	DUF4973|DUF1735 + DUF4361	2	DUF4973|DUF1735	23	150	6.5e-57	DUF4361	163	315	2.4e-33
bfc	bfc:BacF7301_04015	A0A6H0KIV9	DUF1735 domain-containing protein	Bacteroides faecium	Bacteria	Bacteroidota	379	MRKNKTYALFAGLLALLAFTGCKEEYEPIGNRMYINEAAFKNVKSVPVNVGEKTVTNFTVRIADIMPQDVNATLVVDETILNEYNEKMLASYSLLPADKHSFDKEVTIASGKTMAQPTVVTISPYDAAEGVKYALPIRVVGDGSVPEERLGSKYLLLLDKPWTQYTPYMSTLGGFKSENVKTLSVENFTIEFWLWMDGFDHNNQCVIDCSAFYIRLGNANNQITKEQLQINIFGTQAENNKGFFNNFSFQKRTWTHVALVYDQVKCHFYANGEKVQDVEASGVPVPITSIAFFNTNTKNEHMMGQARLWNKALTQSEIQNNMAGPVAVNSNLVGYWKMDEGPAEEGKDEILFDSSGNNNHATLISGSVKEWRADQCFTK	DUF1735 + Laminin_G_3	2	DUF1735	31	141	4.8e-20	Laminin_G_3	178	319	1.6e-15
bfc	bfc:BacF7301_04450	A0A6H0KJA2	DUF1735 domain-containing protein	Bacteroides faecium	Bacteria	Bacteroidota	283	MKKIHLLAVLGIINLLTSCSNKVDFGEQYKKIVYIVNSKETVYYSQHDVVKASKGNISIYVTGSELPAQDIKVSYKIDTEALEKYNKTEYGDRTELYFSLLPENLYSFQTPEITIPKGEPYGCLEFTINTQELLHNKIYILPITIDSAEGAEISENLHTILYVIQIQNEYAGNYISSCSVNGIGKGDFNKKVTAVSSRKIMLPLANLSNTSTSNTLDFNKDYYLITINEDNTLILEPYLQSIIHQKTEKRSYYDPENRIFHLYYDIEDKYENRVSIEETLKAI	DUF1735|DUF4973 + DUF4361	2	DUF1735|DUF4973	29	151	4.9e-21	DUF4361	159	280	2.6e-09
bfc	bfc:BacF7301_07220	A0A6H0KMZ5	DUF1735 domain-containing protein	Bacteroides faecium	Bacteria	Bacteroidota	355	MKHMKLIKLIFAMSVGVFVSWTMTSCENQDNEFPDYEGGTSVYFATQYPVRTLVMGEDEYDTTLDNAHKCKINATMGGVYANKKDITIDIEVDNTLCDNLYYSYTSASENMPVKAMPSNYYTLSDDKITLKNVLMNGVEVSFTDAFFTDPEALTATYVIPLVMTGVTNADRILNGTLSEGAEAVRCNSSVWLVQPQDYVLYCVKYINKWTGKYLRHGVDKVTENGTTTENDRHNEYVENDEICQTATKSLTETILTVTTNLGTTDNPRNINYQLLLTFNGDECVVSGLDGVTATGTGKFVQDGEKNSWGNKDRDAIYLEYTVDFGNGLKFETEDTLVAHSRGVAREDFTPVYVKN	DUF1735 + DUF5627	2	DUF1735	40	169	1.5e-20	DUF5627	208	342	3.3e-44
bfc	bfc:BacF7301_08195	A0A6H0KLN4	DUF1735 domain-containing protein	Bacteroides faecium	Bacteria	Bacteroidota	379	MNKHRFNYLVLGGMALLMSACNNSESDLLEPKLYFENREYVFSLEDESEVKSFDLSSRLSSMVSSQVDVSYVIADKSVLDEYNTQYGTAYEMFDASNVKLSSATSTIPSGKLYAENVQLELSNLETLEEGKTYALPVRVQSTSISTLPGTSIAYFILSKPLKITKVGTFNSNYISVKFPVGTYFSSFTYEALVYIDRFGDNNTIMGTEGKMILRIGDAGGGVTPRDILEVAGTQGYKVKEALQAKRWYHIALTYDQPLGKTAIYVNGAKWAGSDWGIPGFDPNSDVGFNIGKIPGFQWGERPLYGKMCELRVWSVARTENQLKQNVLGVDPKSEGLALYYKLNGTEVEEGGVIKDATGRINGTTNGIRIATLDTPVAIE	DUF1735 + Laminin_G_3	2	DUF1735	31	144	1.3e-21	Laminin_G_3	171	321	1.6e-17
bfc	bfc:BacF7301_08225	A0A6H0KLG9	DUF1735 domain-containing protein	Bacteroides faecium	Bacteria	Bacteroidota	323	MKSRKNLFYIGMFALCAIGFAACDDEETYDVYGDPFNRVYISDNSKAYKIVQTPISTVSNVDFKWPAKCSQKASGTIKATVVVDNSLIAAYNEEHGTVFEAMPAEAIVLENAEMTIPAGKMVVADTVHVKLTDDANVLSTLKSEKGYIIPLRLVSAEGPNTQLSTNMVSPSFLTVTVTEDNVNHEATEADITGTLVADQAGWSVNVLSGSGSNLDRWFDGNPQSTASISDWSNYKAAFTVDMGKSYTFGAIVAYRSTSWGEYNSISAGTKISTSDDGTNFKSAGEVTGSSKFIVFYAPLTARYIRVETASYSVNCGVFNVYAK	DUF1735 + F5_F8_type_C	2	DUF1735	37	159	2.7e-23	F5_F8_type_C	213	312	7.5e-11
bfc	bfc:BacF7301_08230	A0A6H0KL19	DUF1735 domain-containing protein	Bacteroides faecium	Bacteria	Bacteroidota	404	MKKYTLLSLLALLLCVSGCKTEPDYSDAVYMTGTLTSSNVKFLVEGQSTLGLTVTSTDKAEADVTVGVQVAPQLLESFNASTGRNCQMPPEGSYSFEAGDVIIPAGSNQSTQIKVTADADKLQEGVSYCLPVSITSVSNSDLKVMESSRTAYVMLTKVIEIKAAYLARRGYFNIPSFGNQENSPVKALGQMTLEMKVLPVSFPVGSERSANGISSLCGCEENFLFRFGDGAGNPVNKLQFVKGSIGSASHPDKKDHYESWVEKEFPTGHWLHFAAVYDGQYLRLYLDGEQIHFVETKNGGSINLSMAYDGHTWNDTFSIGRSAGNARFFDGYISECRVWNVARTSAQIEDGVCYVDPTSEGLVAYWRFDGETQDDGSVLDMTGHGHNAVPGGTVTYVDN…	DUF1735 + Laminin_G_3	2	DUF1735	25	140	2.8e-23	Laminin_G_3	252	348	1.5e-15
bfc	bfc:BacF7301_09745	A0A6H0KN04	DUF1735 domain-containing protein	Bacteroides faecium	Bacteria	Bacteroidota	647	MKHIDILKSSILYVTFACLSAMFTACQDDIIIPSGNQNTFDNVEGTFGSVKSAAGAKALTTININGDKAGAGHLYFELSKAADKDITVTFKVDEAALTAYNEANGTSYVMYPTNKLTLENDGIVTIPAGKRKSASVELNILSGGTVGSTYAVAVSATASDGINMASNNQSYIYLVKPLAAIPDTQKGEVKTLCYIEVNNENILNVGEYTMKESGKPFFDVVSVFAANIRLNAEGKPYIHCNPQVTFVLENADKLIRPLQEKGIKVNLSILGDHTPAGMRSLGDEAAKDFAKELKAYVDIYGFDGIDFDDEYSEYDKVPGHPGLVPASQEQYSRLVYECRKIMPNTSLGIYWYQSDDYPRGDIEGKTVNEIVDYAVYGMYGGWNPLSTDLLEKKKQCPYA…	DUF1735 + Glyco_hydro_18	2	DUF1735	60	161	2.5e-18	Glyco_hydro_18	248	498	3.1e-12
bfc	bfc:BacF7301_09750	A0A6H0KM08	DUF1735 domain-containing protein	Bacteroides faecium	Bacteria	Bacteroidota	390	MKLQQLYFISLGLLTGLLTGCNEDMENFSNNIYMNSIVPENILVKANIESEERSFQIAMARPESQDVSFTIKADPSLISQYEDIYYTSGVESLPENFYSFSATEGRIPAESIISTPITVKFTDINQLDIDKVYVLPVTITNANISILNSARTFYYVFKGASLINKVANINNNNVYVKWTNPDVVQGMAQLTAEALIRPHSFDNSISTLMGIEGKFLFRFGDNSPKNQLQIVTGEGASEHKTMIARDVQLEEWIHIAITYDANAKTIKAYYNGELVAEDNNVAFGPVDWGVEHSDESNGKPRCFWIGYSYNNERWLDADISEVRIWNRVLSAEEISAPNHAYEVDPASNGLAVYWKFNDGANTIKDYTMNGNDATASNPLTWIDVALPAKE	DUF1735 + Laminin_G_3	2	DUF1735	28	144	7.7e-21	Laminin_G_3	171	335	4e-21
bfc	bfc:BacF7301_09775	A0A6H0KLU6	DUF1735 domain-containing protein	Bacteroides faecium	Bacteria	Bacteroidota	398	MKIRKIYLLMAVMAIGMFAACQDDMENFDNKVYSTSDPISKFVLKPSVKSATKTIRASVAKPADSDIHLTYKADPSLVSTYNQAYYAGAVLLPQEYYELSGVDAVINKGSVASTEVVVDFKDLNLLSTEQVYVLPVTISEATNIDILSSARTNYFVFEGGALINVVADMKKENYISFPTFMESKASGEVCNNLHNYTLEALIRVHEFSPGIQTVMGIEGYFLIRISDNGLQPNQLQVSTGAFGSLTDPATCLLTANKWTHIALVGDAEAGELRLYIDGQLMITKAATGAWQDISLGKPMKQNSWEPESRPFYIGYSYSAGRELDGEFSECRIWNVAKTQDEIVNNVYEVDPESEGLVAYWKFDEGEGKIVRDHTGNGNDGVAASVIAWTPVALPAAVE	DUF1735 + Laminin_G_3	2	DUF1735	28	143	2.5e-20	Laminin_G_3	192	342	1.2e-16
bfc	bfc:BacF7301_09780	A0A6H0KPV3	DUF1735 domain-containing protein	Bacteroides faecium	Bacteria	Bacteroidota	472	MNTIYTMNKWNLLVLLIALLGGFALSSCEEEVMIDTGVDTSHLNTANEVYGFLQSVDNPVMKAVNVYKENQTLKVTVGLTRPVNQAVEAVLEVDESLITAYNTEHETDWERLPASVISLEEDGNILIAPGDVKSYEMEIRITPSEALEKGTYLLPLRLKMKTGGIKLSTEEDHLMFVVKAMGDIPSTDKGKGIVTICYVECNKYNPLNAGEWTLRNSGKQLIDIVHLFAANINFNKETGRVYVKLNKNLQYILTHRDKYIKPLQDKGMKVCLTILGDHDGSGVANLSDEDARCFAAELKAVVDAYGLDGVDFDDEWSEYDKYPLPGFPKRGPYPYARLCYETKRAMPDKLCTVYYIGACTPDPAMDANGFDMQIEGMDPGDFIDYSYYAQYGSWSEGWN…	DUF1735 + Glyco_hydro_18	2	DUF1735	64	163	1.1e-17	Glyco_hydro_18	195	400	1.6e-13
bfc	bfc:BacF7301_14200	A0A6H0KP39	DUF1735 domain-containing protein	Bacteroides faecium	Bacteria	Bacteroidota	373	MKMKLLIIAAIVALFTGCKNEEDFRDVIYFTGTETTPTTKYSIDGPSDIGISISASCKVKNDVTAQVQVRPELVESYNKEYAKNYKPLPKGCYQLSATSLVLAEGKYVSNPLRLSITSVEDFEEGVTYCLPISIVSVEGGLPVLESSRTVYAVINQTIITYATDFGGSGYFAVPFSDDESLQSVPQVTMEARVYVKEFKGSNPFISSIMGIEENFLLRFGDVNIDKNQIQLAGGKFPVTGTLQFETNKWYHVAVTYDGAQIKLYINGELNATTDAPRGPIDLAASKGFYVGYSAGGRQLKGAVSEVRVWTKALSEADIANNICYVDPTSDGLLAYWRCNEGTGKAIKDWSGNGWDVTVTGSVSWTEGVRCPDN	DUF1735 + Laminin_G_3	2	DUF1735	26	139	5.3e-26	Laminin_G_3	166	319	1.4e-25
bfc	bfc:BacF7301_14230	A0A6H0KPC2	DUF1735 domain-containing protein	Bacteroides faecium	Bacteria	Bacteroidota	380	MKRIYQSSILTVLFAMIFFGCDNAEYSTKSNSVYIADAASSSKSTTVFIETTGADINIIVRLAKKMERDTEVTLKLNPALLAEYNEQNSTEYELLSSYKLPENAKVTIPAGDISAGYRIHIDNFDTQGKNYAFPIELGDVVTGNVDMSVTQSKFIYLLAKPLIVSVPVMTGTQGKITTLPEEKWGIGVAQWSLECWVRMSAFSKNNQAIFNLGSSDHEIYIRFGDANGPYNYLQVKTLGGQVETARDFVPNTWYHLAFVYDGTTFTIYRNGEPDVKFDPPSPKNGEVRMDLVEMISSGSYFPDKCGMSQVRLWKVARTPNQIKNNLFFAISPDNPDLIAYWPMDEGTGLSFTDITGNGHTATATSASVITEWEPNVRFDK	DUF1735 + Laminin_G_3	2	DUF1735	30	140	1e-16	Laminin_G_3	180	323	1.4e-17
bfc	bfc:BacF7301_17315	A0A6H0KRZ8	DUF1735 domain-containing protein	Bacteroides faecium	Bacteria	Bacteroidota	393	MKKIVMTLFGALLLAGCQNELYTESQKDNGSGQGAYIAAEGPIQIFVEEGREYFIKDVKVGLTVKEDKAFDVPLIVGDQTQLDEYNKKNNTSYLMLPPEMYEMPTVMNFKPNLAMQSIPVSLKNLKFSLKGDYALPIRLSNGSASPIPGEEEALLILEKRTRTKVLLMNGSGSESDKMFPQDFKVKQWTMEAMVKRSAYNANNRSIGGTKLVANAGPHDEIYTRFGDVTIDPNQLQIKTGSAQIDVPKNKFAAKPNEWYMLTFVYDGKITYVYVNGDLVASSEIRDGEYGLIGFWIGGANEYIREVRFWDIARTQQQIKAFTWKMVNPDEKGLLLYYPCNGLKRNHETGEITEDDTMIWNWATYYNGDKDNLNLPMKGRFDDNGGKMFVFPAE	DUF1735 + Laminin_G_3	2	DUF1735	51	144	7.4e-14	Laminin_G_3	182	319	4.8e-13
bfc	bfc:BacF7301_17355	A0A6H0KYK1	DUF1735 domain-containing protein	Bacteroides faecium	Bacteria	Bacteroidota	386	MVLGGLTIVQMACENAENAVIGNLIYINEASAAKTKEVTMQDETTRASITVRLAKTMGQDVTAELFLDKAALDAYNKKNETSYKLPEVKYISFPEKVTITAGSISAEPVNIDIKTFETEGAQYAIPISIKNADGIDRTESSSSFLVVLVKPLKQLVPKFHPYNSMQAAPGESWGMILPNYTLEWWCKMSDFSINNQAIFNSGGSTELYIRFGDVVYSSGGRNLYNFLQIKTMGAQFDTGDPTAGNGLEANEWYHFAVTYDAATGTSLLYKNGTQIASLVTATGQPMIIDKLQMFSSTEFRDACDMCQVRLWKVTRSANQIRKGMYSEVEYTNTDLILYLPMNDGEGATTLRDVTGNGHDVEIGNLKPSSPNHADVTWETYTFALNN	DUF1735 + Laminin_G_3	2	DUF1735	23	135	9.4e-22	Laminin_G_3	179	320	1.5e-12
bfc	bfc:BacF7301_20995	A0A6H0KVJ5	DUF1735 domain-containing protein	Bacteroides faecium	Bacteria	Bacteroidota	439	MKKNFKQIITKVAIPVTALLLIVGCDNTDYSNKAPFDNNVYLDVASEATTSSITFNRTVSKQNKQFSAQLAYPAGTDITVTFAIEPELINVYNEKYGTQYAALPVQHYQLSTSNITIPAGKVTSNPVDILFKELDQLDIDATYLCPLTISSSNGADILEGSRTLWYLVKRSSAVTTAANLKNAYVTVPNFYVPQDGQPTATCVNNLTSVTYEAIIRVNSFDESTDISSIMGIEQYMCFRLGDASFPRQQLQFQGPDGSKFPTANKSKLLAPGEWYHIALTYDIPNKTIIFYVNGQEQSRSTEFGSDKIQTVSLGDKKLPKEDGSGGDFLFYIGRSYGERNDISRQLNGEICECRIWNVARTQDEIWKNMYDIAEPENDEHLVAYWKFNDGEGFSIKDHS…	DUF1735 + Laminin_G_3	2	DUF1735	36	155	1.4e-25	Laminin_G_3	204	365	2.1e-17
bfc	bfc:BacF7301_21000	A0A6H0KVH8	DUF1735 domain-containing protein	Bacteroides faecium	Bacteria	Bacteroidota	507	MKQILKLTMFLAAMAFVASCENNDIITDGGTFPETGGIDLTLGVLRSANYAEDNPLLEMDHKNVSDECMLTLTKPAEQTITYTVGIDKTLVGAYNGKNGTNYTPFPGDVILTNEQLKLEKGKQESSKAHLEFTYDKNLASAIYLLPLIVKGTSSNPAVSDSYQTIYYRINVWDEFAPAEYTTEPLVFTHIGYIDTENMNPLIANKLFYKLGREPHLSYVHAFSVINLLTATVKYDQSGSMPEISYNKDISYVLGHAKKYIMPLQAQGHKVCLTIKGDGQGIGFSNLNATQSQKLVYDIRKCLEIYGLDGVNLYDEDFSYKKEGDNLPSAANLCNFVTALRQAIDDKLITYAMTEESASGLDQSQNGIELGKIVDYAWTNQFNRLVNPWREDNPFGDDSQ…	DUF1735 + Glyco_hydro_18	2	DUF1735	68	155	8.2e-13	Glyco_hydro_18	253	390	1.4e-09
bfc	bfc:BacF7301_24830	A0A6H0KVH0	DUF1735 domain-containing protein	Bacteroides faecium	Bacteria	Bacteroidota	382	MKKDNKTRMMMQLYSMLLLACSFSFLFSSCEEEVDFSNKLYIAQAKTTNNASVTLDNGEGNFDITIASTYKMTQDIEVSLEIMDEQFLNEYNTKYKTEYQYIPKKAVTLSSSNVKIPDNAAISKGVTVNVKKWDDYKRGVDYAIPLKINTMKSGMSVIDGSDFIVLELAEKVVSPAAAIINEGFHMIEPECIFGPEMEELPYGTITIEGKIKMTKGFFVAGNWRSDVFNGFGLQIIVSPSGVMNVRFPDSSFIGEFGSVSLNKWYHFAVVNDNGSITIYFDGEQQSTVSNGGPFNASKSFSIASYATGTGMVVDEFRIWKTVRTSRQIKKYPNMVDATHPDLLVYYRFDEGTGNIAKDAKGKHDLQIKNNGAVNWLQEETYP	DUF1735 + Laminin_G_3	2	DUF1735	36	150	6.4e-21	Laminin_G_3	222	329	1.1e-12
bfc	bfc:BacF7301_24840	A0A6H0KVU5	DUF1735 domain-containing protein	Bacteroides faecium	Bacteria	Bacteroidota	326	MKRILTNHFLLICMLSLVCFCACNDDEVYDIEGNEGFVYFNELKGFPRLMDEQSVVRTFADMTGKVEAKFPVKSTMPANKTTKVRLDVNNDFVDVYNEQNNKDYLALDKKFLKIENQELTIPQGEVKSTDSLRIYIPEDNVEEIESGLYLIPIEIKETEGLPRTITSERNIYYLIANVQFQNIEFSSEWEMNGTLAKDKSQWSVRYESQNEVSGLENLIDGKTSTRITVPWKTGDYLELDLGESHSLVGLRMATWNAQYTWKNIRIFISEDGEQWENHGQATTSNSPGIYAVIKFMWPVTARYIRFVPATAPYNNNIYLSELDIYE	DUF1735 + F5_F8_type_C	2	DUF1735	53	160	1.1e-14	F5_F8_type_C	210	318	5.8e-13
bfe	bfe:K6V30_01580		DUF4361 domain-containing protein	Bacteroides faecis	Bacteria	Bacteroidota	298	MRSIYKLVVCSLLTLSITSCEKDLLDKEQYQKEIYLIGAYNRVWTTEVSYSNEEVKTYFTVSSSGTLALDRDVNVKMKINEELVDIYNKKYWTVLNEDKYYKSLDTDLYSIPSLENTVIKHAEGISAEVPVLIKTASLKIDQSYVIPVEIESTTGYPISTSGCKMLVLLKLKNDYSGNYQMSGHTTLEGETPKTIQKPKTIKPTGVNTVRLFYAMNNESDEKADIQTGTIELTITDQIVEGTNDVKKVSVKAWDAENGPAIVDSGESTYNTTAKKFSLKYTIGNTIYEEQLTKEKEVL	DUF4973|DUF1735 + DUF4361	2	DUF4973|DUF1735	28	152	5.2e-09	DUF4361	164	284	2.9e-22
bfe	bfe:K6V30_02070		DUF4361 domain-containing protein	Bacteroides faecis	Bacteria	Bacteroidota	300	MKRNLITILALIIALSSCNDDALFEKEMYKNVVALISSDYYNTFEEVVTLSPTGEEATGYIAACTGGTHAPKKNMVIRLEEDLTSLEFYNRSLYDIDEACYAKFLPSDKYEILDYKIQINAGERTGRTMIKIRPEGLSPDSTYFVGLKATDISGVEINESKNTILYQILIKNDYATQGENVYYSMTGLADGMATAGNKKMFPLTHNSVRVIAGTESFESNVDHINKTAIILQVEENNHVKIKPYKDIDVTPIEGDSKYPNIFRVEESYGHTYNVFLLSYRYTINGKSRVMQEELRLEINS	DUF4973|DUF1735 + DUF4361	2	DUF4973|DUF1735	25	148	4.5e-05	DUF4361	162	295	2e-27
bfe	bfe:K6V30_03390		DUF4973 domain-containing protein	Bacteroides faecis	Bacteria	Bacteroidota	341	MKNIYYLFLGMVVAICCVSCNNEWEDEQYLHMASFKANVNAQGVTTTYVRYKPGGVVQYKLPIIISGSTVSDRPLNIQIALDPDTLAVLNQNVYGHRQELYFQQLPSQYYNMSETVEIPAGETTGVLPIDFKLTEDLDQADKWVLPLQIVDDPSLGYKANPRKYFRRAMLRLLPFNDYSGTYDAAQYLIHFKTDVDNKEPFTVSEQRAFVVDDRTVFIYAGTRDIDYLDRKLYKIFIRFPEEGNDTKQLEVWAENDELNFGPLTDADGKPLAFQSNFSMYSEMDELKPYLKKIFITMNLYYEFDDYTTVPGKRIRYKVQGSLSMQRNLNTLIPDEDQQVQW	DUF4973|DUF1735 + DUF4361	2	DUF4973|DUF1735	24	153	1.1e-49	DUF4361	166	322	7.9e-23
bfe	bfe:K6V30_03795		DUF1735 domain-containing protein	Bacteroides faecis	Bacteria	Bacteroidota	498	MKQFIYKSLILGSVLTAASCSNSEYEFDKLFPQEYHKILYVKHNGKQEMNMNTVETTPVYSINVIKAGSDPSLTAHVKLSVMSQQEVDDSYGLLDNIDYRVIPSNMYSMAATELEFQSQEVTKKLDIVFHSDLIYELMQKNKDVKYVLPVRFWSEQDSVNSSKNDVMLLLDVKKPVITFKTGEVNTAMVYKQLEVNVGANLQNIQFSKWNFTCDVTDARKDALVEAYNTEHGTSYLPMPSAAYQLEKMTFEEGASTGNLKMNISRTPLASDKSYLLPLKMSETSQEGFDLDENVCFLKVENPKYGTLDCDRSKWEVVFCNSDEKNAVSEPNGDKGGVGCLFDDDINSYWHANWSGGTNNDDQFPQLFQGGREMPITIVVDMKESLIVHSIGWTQRQNSD…	DUF1735 + DUF1735	2	DUF1735	37	157	2.1e-09	DUF1735	178	286	2.4e-15
bfe	bfe:K6V30_04420		DUF4361 domain-containing protein	Bacteroides faecis	Bacteria	Bacteroidota	316	MKTMIKKAGYFLALLALTACESFDFEQEMGQKIICIISDNDLVYTGMHDLNETESTGYISINCGGSLRIDRDVDVTLEYAPEVLQNYNKIKYDIDQSKYAKELPSKYYSIAQMGVTLKASSPDTYNVMPIQVKPEGLSPDSIYLIPMRIKSVSAYSVNPNKSQVLYQVQMKNLYARTDESTIYNAAGKLQKERESQRDAAASQTFHPLTKNSFRIFAGIKGYEKNEEVIKKNGIIVTVNEDNSLTMKPYNADFIEVASIDEEQPDYYGNYELSDVYGGKKRQRFNFKYKYRFKGESKWEIVDIRSLRSVTLDLINE	DUF1735|DUF4973 + DUF4361	2	DUF1735|DUF4973	50	155	3.3e-17	DUF4361	163	298	2.7e-18
bfe	bfe:K6V30_05100		DUF4973 domain-containing protein	Bacteroides faecis	Bacteria	Bacteroidota	334	MKKKIIYIATIFATLFFFSACNDEWKDELYSHMISLKAPIGSEEVSDIYVRYKPNGEVVYDLPVLVSGSTPLDRDLNVRIAVDPDTLVALNLANYHELRKDLWYELLPEQNYEFVSPTCYMPVGTRKELFPIKFKFSGLNLSKEWVLPLTIEEDPSYVTNKRKGWRKALLHVLPYNDYSGNYSATAMNIYFAGSNDDPLVVDNRRAHVVDENTVFFYVGTKEDNSIDRETYKINVKFEEPTEVTETKRTGNLTITSANPEINFQVIGQPTYEIWDEMDTNQPYLLHRYHVLRMEYSYDDITSSNVPTSYRATGSLLMERKINTLIPDQDQAIQW	DUF4973|DUF1735 + DUF4361	2	DUF4973|DUF1735	25	155	7.4e-55	DUF4361	166	315	3.9e-33
bfe	bfe:K6V30_05315		DUF4973 domain-containing protein	Bacteroides faecis	Bacteria	Bacteroidota	336	MRKLYILGMILAMCATFSACNDEWKEELYTQMISFKAPLGDNSLNEIYVRYQPDGMGIYQLPVIVSGSKNNDRNIDVKIAVDEDTLRILNQEKFPVGRQDLWYVSLAKQHYSFESNICHIPAGENIQLYPIHFNFNGLELDEKYVLPLTIEEDPSYIQNKYKGRYKALLGVNLFNDYSGTYNTTLMNIYIEGTTSDPAKVDTRVARVVDENTIFFYAGSTWVEDENRSRYKVFVEFGEATEDEEGTVKGTLKLYGDASESEINIQPLGECKYEKRIIQHETIKYMERHLTTLELSYKYTDVTSNPDYPMTYEVKGSMTMERQINPLIPDEDQAIEW	DUF4973|DUF1735 + DUF4361	2	DUF4973|DUF1735	24	154	1.3e-58	DUF4361	166	318	1.2e-31
bfe	bfe:K6V30_06000		DUF4973 domain-containing protein	Bacteroides faecis	Bacteria	Bacteroidota	353	MKKIYTLAALAAMTMLGTSCNSEWEDEQYEHYISFSSQLDSKGVTNIYVPYSRHDAEGNYAEGGEGRSNYQLPILVSGSTDNPSNVTVHVAHDADTLNILNYARYATRTELYYEDMGAEGLAYASYPESLLIKAGENKGLLDLKFDFRNIDMSEKWVLPLQIVDDASYNYVAHPRKDYAKAILRIFPFNDYSGDYSGTGITNKVVTGYDGDGKPIETAESITKSSIRGYVIDEQTIFTYAGIVDEDYTDRRKYKIKFTFNGETNGSVTISCDNAEEIGFELNKDVTPSFRISSSMDDAKPYLEHRYVIINNVDYYFNYIPVEGTIIRYHVKGTLTLSRDINTQIPDEDQAIEW	DUF4973|DUF1735 + DUF4361	2	DUF4973|DUF1735	24	166	2.8e-52	DUF4361	180	335	1.8e-31
bfe	bfe:K6V30_06030		DUF4973 domain-containing protein	Bacteroides faecis	Bacteria	Bacteroidota	333	MKKIYNYLLMIVCLLIICSCNDEWKDEQYNQYISFKAPVDSKGCTQINVRYKKDGKTSYKLPVIVSGSTMNEKDLNIHFAVDPDTLDIFNIERFNTRTELFYEELPSEYYSFSETLQIPAGDCVGLLDVDFSLKDLDMVEKWILPITVTDDPSYNYQSNLRKHYRKALLRIMPFNDFSGSYSTTAMKTYFYDSDKNETVGDAMVANTRTAYVVNDSTVFFYAGLMDEDLERSKRRLYKIYVKFNADKSLTLEADNDDIKFEVPDGTTPIYSTTKNMDATRPYIEHRYTTLRLTYLFNDITSAPVPIRYKVTGTLLLERKINLQIPDEDQAIEW	DUF4973|DUF1735 + DUF4361	2	DUF4973|DUF1735	24	152	9.5e-58	DUF4361	165	314	2.1e-29
bfe	bfe:K6V30_06800		DUF4361 domain-containing protein	Bacteroides faecis	Bacteria	Bacteroidota	292	MKLFNYTRCLCLSFSLLVLASCNVENPIDGEQYIKQVYLVGAYDKLQGKEVAYGSEREIFVSVAIGGTVSLDHDVTIRLEQADYINIDNYNKKNVVGDDIPYEAMPQELYNIPSWEGTIKAGEEYVRIPIHIYADQVNCDKRYIIPLRIAEVSDYEPTPTDTVLMVNLKMVNEYSGTYIISGTNVRYENDEPIVSETSSLNTPRTMIAVDQYTVRLFHKVESEELTNADKAAMKLIVNPTDNTVTIEPWKDLPILKGGGTFDVEKHTFTIWYHYMENGKEYRTEATIVKNKS	DUF1735|DUF4973 + DUF4361	2	DUF1735|DUF4973	35	155	4.7e-17	DUF4361	163	286	1.5e-21
bfe	bfe:K6V30_07425		DUF1735 domain-containing protein	Bacteroides faecis	Bacteria	Bacteroidota	322	MKQKRYIYGIVGCLLISMMLGISSCDGLEDELFQKNSYIVHNGWQDYALEVAEDNTTILPIYFGVNGTSANDKDICLTMEIDPDTLQKYNWEKYKNQSDLYYKILPAGTYTFDADSWTIPSGELNATAAIKIDLNKIEELGSLYDDYVLPLRITSSTGEPMGQNKYTKVLAHIGFKNDYSGTYSGKGIITQQGTTYTTEITSTQLYAINNNICYMFVGEKTRANTPDYLNYVVEIKRDEWGGITLSSEVGSLEFKSYNSKLSRKYTYNYNDQRYYTEITTVELAYEYLDKTQSEDLRMTFEGSFSMSRDVLRVEYPNVDVEE	DUF1735|DUF4973 + DUF4361	2	DUF1735|DUF4973	35	159	1.6e-21	DUF4361	167	304	6.6e-17
bfe	bfe:K6V30_08325		DUF4973 domain-containing protein	Bacteroides faecis	Bacteria	Bacteroidota	328	MKKIYSFLAIATTLFMCSACNNEWEDELYTQMVSLKAPYENQGVTNIYLRYKPNGEVTYKLPVIVSGSKVNEQNLDVHLGVDNDTLKILNEERYQFRTDLHYQQLSEQHYEFTSPTCHIPAGSSMEMYEIKFKFKDLNLVEKWVLPMKVEENPSYIVNRRKGNGKALLRVMPFNDYSGTYSATSMRIYLDLTGYDKPLIMNTRTAWVVDENSIFFYAGVTDEEDINRATYKIIATFKENGKLDVRPADPANPINFALIDNNPTYEIRTEADPTLPYLTHYYVTMYIKYSYDDITSMKGTPIRYNVEGSMTTERKINELIPDEDQAIEW	DUF4973|DUF1735 + DUF4361	2	DUF4973|DUF1735	24	153	1.4e-55	DUF4361	165	310	4.4e-32
bfe	bfe:K6V30_08475		DUF1735 and LamG domain-containing protein	Bacteroides faecis	Bacteria	Bacteroidota	384	MKLYKYCLAFLALTTVTVSGCKNEDINEEHHYDNKLYVSSTPVCDDLLIKPSITEATREISYRIASPAEQDIQISFDAAPAMTAAYNLIYNDNATALDARFYSIPNKTATIKAGDVSSDNIVIDFKNTNELDKSKRYVLPVTILDASNIEVLESARTAYFIFKGAALINVVANIKEIYFPINWKSSVSSLSTVTIEALVRSEDWVAGRDNALSSVFGIEGKFLIRVGDADRPRDQVQVVAPGGNFPGPNTVAGLPVNEWVHIAVVYDNTTKERIYYKDGVAVYKDEAASGNISLNSGCYIGRAWDNTRWLPGDISEVRVWSVQRTAEQIATNPYEVDPASEGLVAYWKFNEGAGNVITDQTGHGNDITGSGDPTWVQVELPKIN	DUF1735|DUF4973 + Laminin_G_3	2	DUF1735|DUF4973	32	148	5.9e-19	Laminin_G_3	188	330	1.6e-17
bfe	bfe:K6V30_08480		DUF1735 domain-containing protein	Bacteroides faecis	Bacteria	Bacteroidota	475	MNIKYITSGLLAAMIVNCTAFLTSCADDLEVGKNIDESAYSGIYENNAYLRDGKSNLVSKVVELHGETYATTVKMGLSKTPNTATSAKVKIDAAYLETYNKAHNTDFELYPQDLVTFANEGVLTVNANAKSAEVDMTIRAGEGLQDDKTYAIPVAISDQSSDITIKDESAKHCIYLVKDMRNAGDTYKGEDAVKGYLFFEVNDVNPLNTLSFQLENGKLIWDVIVLFAANINYDSEAGRPRVQCNPNVQYLLDNNETFLQPLRRRGVKVLLGLLGNHDITGLAQLSDQGAKDFAREIAQYCKAYNLDGVNYDDEYSNYPDLNNPSLTTPSTAAAARLCYESKLAMPDKLVTVFAYGQMYGVATVDGVDASEWIDIVVPNYGSSAYPIGNMTKKQCAGIA…	DUF1735 + Glyco_hydro_18	2	DUF1735	44	162	5.5e-18	Glyco_hydro_18	262	318	6.4e-05
bfe	bfe:K6V30_08825		DUF4361 domain-containing protein	Bacteroides faecis	Bacteria	Bacteroidota	342	MKYRKIINKLILMVGVTTTGVLTSCEQEFYQDEQYRKEIYIVSGEDNIFKQEFSFGGEGIGYLSVYASGTTPIEKEVTVELERNETVLSDYNQKRYGDNYKNYVLELPKDHYKVDDWAIKLYPNVNSSYSLFPIQVDIDGLEPEDNYFLPLRIASVSDYMISSERRNVLMQILMKNAYATTKEKSYYTMNGTSLRVVKDTWEPLDKKNDAPDYKPINATKLVAPVTEHGIRILTGSTLTSDRKELRKQGIVVTVHPEEMIDVAIIGSNGLPTGEYIKCQKVTLDKWYDVNGGITVLNIEDTPSYYNPDKKEFTLNYRYNYNSNDWYEMKEVMSPVAIANENN	DUF1735|DUF4973 + DUF4361	2	DUF1735|DUF4973	35	159	8.2e-19	DUF4361	166	332	3e-26
bfe	bfe:K6V30_09790		DUF1735 domain-containing protein	Bacteroides faecis	Bacteria	Bacteroidota	430	MKHISIALCLCGMILMNTSCDNYDDTYPQEYEKILSLQTTGEQAVDLYKTGEATNYSITVIKSGSNPTLTASAHIGAMDAANFEQYISERGLNYVAMPADCYSFNMEDLDYSSAETYKIINLQLNTSEIDRFEQTLEEGQTCVLPIMLTSTSDSILADKNTLILKPEVIIPSLSVTESSSGTVTKYLPQSGGTISLSLGLQVENQWSFTCKVAIDEATTTLQGATLASDIISFEPGNTSSVQVNIPKFTQTSGNVGIKILEINGKDGFEFNPDPFILVASVEKYNLTTDMLSSNATEPSEGSLANLLDGDVGTYFHSAWSVSVADKHYVQVKLPVSTKTFRFTYTNRSNNGNAALAWFNLYTGATENNLQLYKRFAWDVDNLPSGAAGVYVSPDITIDN…	DUF1735 + F5_F8_type_C	2	DUF1735	37	154	5.7e-15	F5_F8_type_C	297	374	4e-06
bfe	bfe:K6V30_09920		DUF4361 domain-containing protein	Bacteroides faecis	Bacteria	Bacteroidota	331	MKKIVTIILCSALVVISGCDNYDFAQEQFRKEVNLLSNSSLVYDRQVAELQQGGDTLFVVASLSGSQASDESFAVALQNSDTLLRAYNKSNFDINKARFAKYLPEECYEFPTMEMTIPAGSSKAMFPVYLKNLDKISPDSIYFLEYKIDSLKTPDCNPKKRHVLLRIHKENYYASTQTATYYNYTSSTIIIPNTDGTSEVRRPTNSNRVFPISENSVRLMAGDESFSDYTTALDIINKGSIILEMGEQLPENPLAKELTILPYKDIDVMQLTPIGEYDNTYLLNVIRTPDGRATYYKEFRLHYKYRLQSTDRYREVNAKLRYQFNPRVENL	DUF1735|DUF4973 + DUF4361	2	DUF1735|DUF4973	51	153	2.1e-15	DUF4361	161	321	1.5e-28
bfe	bfe:K6V30_10020		DUF4361 domain-containing protein	Bacteroides faecis	Bacteria	Bacteroidota	345	MNNRLNMKKKFNIMLCTLIGVLSACNEYDFDQEQYRNEVGLLSNSSLIYDRQVANVGQEKDTIYLVATVSGSQISPNTHHVALLESDSLLKAYNKSNFDIEKEKFAKLLPDECYDFPNKELDIQAGTSKVMFPIYLKNLEKISPDSIYFLDYKIDPEKTPNYNPDKSHVLLRIYKENYYATTKTSTYYNYTSSTIVIPNPSGSPEVRRPTNANQVFPIGANSVRMMAGDEDLGDYKTARSRIVSKSIILEIGEQQPENPQARELTIRAHDRVNDVEVDPVDVVQLTPIDDYDNTFLLNAIRTPDGRATYYKEFRLHYKYRLESTAPYREVKAKLRYEFNPRVDNL	DUF4973|DUF1735 + DUF4361	2	DUF4973|DUF1735	33	154	6.8e-06	DUF4361	168	335	4.3e-25
bfe	bfe:K6V30_10560		DUF1735 and LamG domain-containing protein	Bacteroides faecis	Bacteria	Bacteroidota	391	MKRIKILYASALVALSFFGAGCNDSESDLLTSKLYFESNVIRVEVEADTYDCELISRLSNMMKSDVKVSYQIGGQDLVDEYNQKHGTTGQLLAADNYEMLGASSTIKAGELYANPCELLVKNITKGEDGVTYILPVLVNSTDVEKISSTSVTYIVVRKPIIIDKVYRVNPGWFDVRLPSVYKSTGSVTFEALVYALRWKNLGTIMGNEGTLIMRTGDLNHPDNELQMAGSVALQMPDVSVFQLNKWYHVAFTYDASAGMATLYLNGEKIADKTVGSLTFDLNERFCIGYAYDYDSSRKWNGYMSEVRLWSVARTANQIRENMMFVDSKSDGLVGYWKMNGEDTEQRDGVWYVRDQSPNRNDATSNNGLRGENGGRQSFVEPTVTEMRVRLE	DUF1735 + Laminin_G_3	2	DUF1735	33	143	1.5e-17	Laminin_G_3	175	318	2.1e-19
bfe	bfe:K6V30_12520		DUF1735 and LamG domain-containing protein	Bacteroides faecis	Bacteria	Bacteroidota	402	MKTYIFKHSLLGVIVGLSILGCTEGDKFDYNKNVAFITGTETTPVTKFVVEDTPSSYAITASTTDKVDKDVNVKFAIDRSLVESYNQEHNTKYYAIPDGAAVLENADAVIQAGKAFSTPVTVKVTSTEDFAEGRVYVIPVTMTQVEGLDILKPSKTIFLQISRVIHFTSLNISNTNLYSNFIFSDDKKQELSNFTYEIKCYSQEWHRIARLCSFTSADEQRSSMLRFGENGLDINALQWVSPSGSIVSSTRFSTDRWYMISLTYDGSKLTMYVDGVKDAQGDGDGKPVDFQRFELGMSWTGYRGSQYFRGRIAEVRVWNRALSTGELQMNLCGVDSQSEGLVAYWKMNEGEGHIFKDATGHGYDMDWTNTAREINEGAGLTYNLNYSSAIAWDSDDNNR…	DUF1735 + Laminin_G_3	2	DUF1735	31	147	3.6e-21	Laminin_G_3	190	327	8e-18
bfe	bfe:K6V30_12525		discoidin domain-containing protein	Bacteroides faecis	Bacteria	Bacteroidota	338	MKINTYILGLLAVAGLFSFQSCDDESYDVVGNPDNLIYFPPKGQFNNTSAAVETFTVVSTPVGYFGDEVYAKFGVSATRPMDGSATVTAVIDNGLVEAFNTENGTEYKTTSVAVLQRASVSVGNGSYLSSDSIEVVIPEEKYSGMAEKGAYLIPVRLESTTKGKVTVTKNLAYVVVNLEERLIKEDAGSDDIKGAKVSDRSAWTATTTDSSVDANSIARIFDGNTGSGASFSNEENPTFTLDMNATNNVTALYFKNSSSSWGSYYNFSRIGVELSTDGNNWTDAGAAAPVVENNTDQYIILYGAVPARYVRLSLQWSNGSGSWGGYYRTFNELDVYAE	DUF1735 + F5_F8_type_C	2	DUF1735	35	162	2.3e-09	F5_F8_type_C	210	324	8e-12
bfe	bfe:K6V30_17395		DUF1735 and LamG domain-containing protein	Bacteroides faecis	Bacteria	Bacteroidota	395	MAFGVLALVHTACENAKYDVIDNLVYINEASTSKTKELTLTEGTTRTSLTVRLVNIINQTIKANLFIDESVLDAYNKKNETNYKMPPKEYISFPESVTIEAGSVSADPVNVDIKSFEAEGGAQYAIPISIKNVEGGIEKSESSSSFLLVLVKPLKQAVPKLTWYNGMHAAPEGAWGLALPNYTLEWWSKVTSKSGNGGYTKNNQAIINSGGSGTELYIRFGDLIYSENGSYKNNFLQVKTMGSQFDTGDPTKGKGLEAQKWYHFAVSYDAASGTTLLYQNGTVVASLSSSIGQPMNIDQFQMISSGEEYFPDFCEMCQVRFWKVTRTVNQIKKSMYTEVDYTDKNLLLYLPMNEGEGATILHDVTGNGHDVEIGNSNLGNENRQKVTWETYSFAQ	DUF1735 + Laminin_G_3	2	DUF1735	22	135	5.3e-26	Laminin_G_3	181	332	1.1e-09
bfe	bfe:K6V30_17435		DUF1735 and LamG domain-containing protein	Bacteroides faecis	Bacteria	Bacteroidota	393	MKKNIYLAVLLFLTGCQNELYKNPLDDFQSEQGVYIANNGVLQSFVEEGKDVEIKGLQVALAVQDTKEIKVTLEAGNQAQLDAYNAKNGTNYIVLPKEMYEISQKITFMPLYAMMDVPISLKNVKFSLEGNYALPIRITGGDVNIIRGQEETLLVLEQRVNTKALRISTSGSGSGSEDDKMFPNDFKVDQWTMEVMVNRASYKSNNRSICGTKLVANAGPMDEIYTRFGDVTINPNQLQIKTGSSQIDVPADKFSAQPDTWYMLAFVYDGQKNYVYVNGVLVADREIRTGPYGLIGFWIGGSNELIREVRFWKTARTSQEIASNIWKMVNPDDDNLLLYYPLNGKKRDSATGEITEDETLLWDWSKNGKNLPKPSSYSFDDNKGNGFIFPPQE	DUF1735 + Laminin_G_3	2	DUF1735	33	142	7.5e-18	Laminin_G_3	185	322	1.2e-13
bfe	bfe:K6V30_17455		DUF1735 and LamG domain-containing protein	Bacteroides faecis	Bacteria	Bacteroidota	393	MKQIKNIRNFLLISLIAGGTWIGCDDANYSTLDTHVFFEEALTASSTKVTVMGSGETNVTLNAHISNTQQKDNSYSLTIDQAALDAYNKANGTNYIALPETHYTLPDNITIKAGAYNADPISIHIKAFSEEMNASGESYALPVRLVAKQGSIDVMPVTGSLVILANSIMEFSAPQFVGSTELVAKKFSEAPETYNEFTVEVRFQVSNTANRNRAVFSTSGSDGKSLLLRFEDPQSDNNDHKAHSLVQIQTHETYLNPTYSFEPNKWQHLAVTYNGSKYRIYINGKDGGSKDVAGGPCIFGSMSWFSGGSWWSGCKILVSEARIWSVCRSEIQIQNNMTITSPKSPGLEAYWRFNEGKGNVFEDATGKGHTITTTVTPVWIDKILSTDEATPWK	DUF1735 + 3keto-disac_hyd|Laminin_G_3	2	DUF1735	33	151	5.7e-27	3keto-disac_hyd|Laminin_G_3	192	285	5e-05
bfe	bfe:K6V30_19530		DUF1735 domain-containing protein	Bacteroides faecis	Bacteria	Bacteroidota	545	MKKYTIKHLLFLLLLVAMAGCTEDPISMAAGKLPDEVAMSKIGGILYSEKSLTNKLAIRLSKDETSATDAIYYTLTQPAASAVTVTAIADEKLVDIYNETNLTSLKALPAANVQFEKGGTLTIAAGKQVSEKIKVTILTQGLEAETTYLLPLTIVQAPTDVQAQDEKQVLYYGVSIREKLTTIYPYNSQMPTAMPPILPDLFTVFYVNTENYQPLIADVYGINKTNTEDWSETLYTIGDIVNLRIVTVDYDSATKRALLNLSSDIRYVLENADKYIRRLQEHGRKVCICIEGGGKGLGFCNMSDAQIADFSNQVKDVIELYQLDGVNLWDRDSGYGKEGMPAINTTSYPKLIKALHEVLPDDKLLTLVDKGEPTEYFYDVNACGGIEVGKYINYAWHGY…	DUF1735 + Glyco_hydro_18	2	DUF1735	51	158	9e-17	Glyco_hydro_18	270	399	1.9e-07
bfe	bfe:K6V30_19540		DUF1735 and LamG domain-containing protein	Bacteroides faecis	Bacteria	Bacteroidota	417	MKTKRIFRSALSTASFAGITLATLLSAVSCDNKDYNNASPFDNVVYIDAAELQDVSNFTFNRTIADGKKEISAVLAFPTDADINVNFKAEPSLADIYNARLGTKFTVLDSRHYKFSAEQVVIPKGEITSKPITIDFSSLTDLEIDAGYLLPVTIDQASNGMSILGGSSTICYVIRRSSAITTAASLKDNYFEVPGFDFGSPTASVVNNMAQLTFEAIIRVNKFERDISTIMGIEQYCLFRIGDAGFPRQQLQFSSPGDVKFPNPSNNKLLQANEWYHVAVTYDTEHKTAIMYVDGKEQSRIEDYGNGTPINLGKQEREKQAYMFKIGHSYDEPDVFLRQLDGEICEARIWNVARTQEEIYQNMYSVEPTTPGLCAYWKFNEGEGDKAIDQTGNGNDAIA…	DUF1735 + Laminin_G_3	2	DUF1735	41	159	3.3e-21	Laminin_G_3	207	359	1.8e-15
bfg	bfg:BF638R_0705	E1WLC6	conserved hypothetical exported protein	Bacteroides fragilis 638R	Bacteria	Bacteroidota	321	MRRIMKQNILKAAILAAGFCCTVGCSDNDSDLTIYIPDAGTAMKANFYIEDEPYVQTFNVAVTPETYPQLTEYGLPNDAVVHLQADPGKVGEYNAKNGTEYELLPEAAYDLTEEVLVKAGTPKSEEAVITVHAKGNIEAFKEYLLPVSITSVEGAVADHCCQTIYFIFRGSMDASNMELLDRTEWEALSASSEEPKEGDWGHSGLKEACLDGDLNTFWGTDWSTQHPQPPHWIVIDLKKTTHIQGFACQAREEGYDGPKEVTVEVSDDNATWTVAAKFTDIPAQGEFRSFLPAAVDGRYLKVTITAVNGGPHVTISELNLF	DUF1735 + F5_F8_type_C	2	DUF1735	34	155	1.6e-18	F5_F8_type_C	189	317	9.1e-20
bfg	bfg:BF638R_1329	E1WRV4	conserved hypothetical protein	Bacteroides fragilis 638R	Bacteria	Bacteroidota	378	MKRITIKQCLFACFVLPMILAGCNDADYQVIDNAIYLNEASENGSAKVTVDPENVTTTTLTVRVGQPVTENVTAVLTVDPSILKEYNEANETSYEVLPEQYFTYDKEIKIAAGDVSAIPSEFRVKPYSNENGELYAIPVSLTEIQGPVSTIGLSSKFIILLDKPLIQSVPFMNTTNAVKPAKDELWGVTTNEWSLEAWVQMDGFDINNQAIFNSGSSDHEVYIRFGDAMIPYNSLQVKTLGSQVNTVTLFEKNKWYHLAFVYNSSGLLSIYINGVLDVTLQTKGGPVRFDKMNMVSSGSYFRNNCQMAQVRLWKSAISQTQIQSNMYFAVKPADPNLIGYWKMDEGKGNAFADCTGHGYDLVAGGTLVWKEHVRFDKQ	DUF1735 + Laminin_G_3	2	DUF1735	32	147	9e-24	Laminin_G_3	188	323	1.3e-18
bfg	bfg:BF638R_1330	E1WRV5	conserved hypothetical protein	Bacteroides fragilis 638R	Bacteria	Bacteroidota	337	MNRHLNFVTLICLITGFVSLASCSNDDDEMDKYQKIYIRTGVAPGAEMGAAVVVDCVSNSSTADRSDFEIQLCAVQPVTRDVTAALGVDTLKVDTYNSANKTKCKLLPQDNYTIETSEVVLKTGQTVADSSFQVVLKNIEKLTNPDGYVLPVTLKGVTGMDEQAVSTSMKTVYIRIYTSVLYTSYTKPGNWSAVDRSAWSVSCSNVYADDDAKYGAHLAIDGEINTTWFTWGVANAGECWWNTVLDRPVTLTGFSVTKQSAYGSGYNLRSAEIKVRKEGETEWVTYPRVLTFRNFKGADPQYAAIEPPIPNVKEFRINCLTPDNYTGFAEINLYVKQ	DUF1735 + F5_F8_type_C	2	DUF1735	36	159	9.1e-20	F5_F8_type_C	204	330	3.8e-09
bfg	bfg:BF638R_3442	E1WVJ5	putative lipoprotein	Bacteroides fragilis 638R	Bacteria	Bacteroidota	393	MKCNVSYKYLFIAIGILCPLFSACDYADGEGSGSENAVYMETPDNKGIVNFTLEPDGGITYLTPRLANISQSPVTIQVGYDKEALDKYNKDNGASYEPLPPSAFKLADAEGNELSASEGIRVPAGDFSAKIMVKVGQLNSKDFPANKKYAIPLSITGASNYSLIPSQRSAILLLNRSILSSVAKVSGGEGIRIKPVGMHTKAEWTIQMSAIYSSLTRSNLTTAYLSNGTGGEFYTRISSTAGIQVKNGRDGDDTWTQIPLQAGKWLHITYVHKDKKTTVYVNGKVQKVFENSAITFGENSMIVVGNSGYRNDYLREIRLWDKALTESEINDYLYLPMDPATPHLISYLPLSKEMETKDLKAPAGTENVTTKARIEYVENVKFPADELVIVNQE	DUF1735 + Laminin_G_3	2	DUF1735	35	161	1.7e-18	Laminin_G_3	201	330	1.8e-12
bfg	bfg:BF638R_3443	E1WVJ6	putative exported protein	Bacteroides fragilis 638R	Bacteria	Bacteroidota	343	MKRRIKSAQSILWVLLLILSASCSKDEIQIVDQDTSWQMDNKYIEEDIREQLGIDPFTDLVYLGYYGNPYTQLEAINDLVNTTLVGKNELSFKVKVTKPYKEDIKVNLMKEDKLVTDFPEMAEGIPLFPSENCTFEGGVLKAGELETTVKLTIKDVEKLNNLSGYVMAIKLTMEGSHEHLAIARTRSAYFVKLNLSIRLDNIDSSNKKIEGKGFNKEISFKSDIRPDKLGSLNDGNFTANNWYTSNANNYLTIILPEKQSLKGFRLDTNTSPSGSYMLKSCRVMVETPDGNWVNHGVFDRKSMDGIAYISFKKPVECTKVRFENMMAFNGRFSVDVNEVTAFR	DUF1735 + F5_F8_type_C	2	DUF1735	80	174	3e-10	F5_F8_type_C	234	324	8.5e-05
bfin	bfin:BFINE_01030		hypothetical protein	Bacteroides finegoldii	Bacteria	Bacteroidota	278	MKKGLGIIFMLGGICLFSACEQDDLYLGKPVDESQYEGIYKDNSFAICDAQSGSQITVVELYNQDFFKNYATYIRVELSKPANREMNAQVSIDPEYLVTYNKEHFTDFKMYPQTLIELGHTEIALEEDNEVPQTEIVQIAILSSRFPDNLIKYGENSLVDGNDSNKAIEIFVAAKRFVPRSNFLFTVDMQNAQTFSGIRVKYLGSNPSNFYKEVTIALSSNNSTWTKVGTIENAVEKNGASDFIFLVPVKAQYIKIEMDIPIKEADYINITEVTVYQK	DUF1735 + F5_F8_type_C	2	DUF1735	50	134	5.2e-08	F5_F8_type_C	154	272	5.9e-11
bfin	bfin:BFINE_08890		phospholipase	Bacteroides finegoldii	Bacteria	Bacteroidota	410	MKYYNYLSLVTLFLVMGCNSENVDEEHHYDNKLYITSATITDDLLIKADVKEATRSLSYRLASPANQDISITFDAAPALTASYNMNYDDHAEVLPVNYYEIPNKTVTIEKGAVNSNDVVINFKGTHELNREKRFVLPVTIVNADIPVLESKKTVYFVFKGAALINVVANIDENYFPVYWKDYSKVNSLRVITVEALVRSSDWTDGRDNALSTIFGVEGEFLVRIGDGDRPRDQYQCVAPGGNFPGANVVDGLPVDEFVHIATVYNADTGERSYYKNGEKVYSDNSATRAINLSSSCYIGYSYEDGRWLPGEISEVRVWNVARTAEEIASNPYMVDPHSEGLIAYWKFNEGTGSKIIDHTGNGNDLTGNTTPTWINVELPELKNKIYESQKNKIFIVCLY…	DUF1735 + Laminin_G_3	2	DUF1735	29	146	5.7e-21	Laminin_G_3	189	328	1.9e-16
bfin	bfin:BFINE_11950		hypothetical protein	Bacteroides finegoldii	Bacteria	Bacteroidota	380	MNKIRLKYIAGFVIGALLFGCNDSESDLLETKVYFEENSVTIKASGDDVITHDLQARLSFKSSSPTEVTYEIGGASAVEAFNVAHGTTYELLDPSQASLEVTSATIEAGKIYAPQTTVKLSGMADIAEGKTYLLPVCVRSSSLPVIEGSDFTYLVISKPVEIRTVGQFSSNYIKIPVSPLSPFTSVTYEALIYLNRFNSNNTIMGTEGILILRIGDEALPGGHNDWMQIAGNKQFHSEQEFKTGQWYHVAFTYDQPSGKAILYINGEKASESSWDTPSFDLSNGGCFVGKVKGFMWGERPFNGYMSEVRLWSVARTENQIKQNMLSVDPASDGLFAYYKLNGKDLTQEGGVPYIKDASGNGKNGETDVRFKELDEPVAIN	DUF1735 + Laminin_G_3	2	DUF1735	30	143	3.1e-18	Laminin_G_3	170	321	1.8e-23
bfin	bfin:BFINE_19270		hypothetical protein	Bacteroides finegoldii	Bacteria	Bacteroidota	651	MKYTRFIKSSFWIALLACTSNVFTACEDDITISSENNSFGNIEGNFGYVKSAAGAKALTAIAINGDKHGTGHLYFELNKATNKDITVTFKVDESALNTYNQVNGTNYPMYPTDKLSLENEGITTIPAGKRKSSSVELDIQPGGTIGTRYAVAVSATASDGIETSSNNESYIYLVTPQATLPNTEKGRVKTICYIEVNNENILNAGEYTMENSKKPFFDIVNVFAANIRLNEEGKPYVHCNPQVTFVLENADKLIRPLQQKGIKVHLTILGDHTPAGMRSLGDEAAKDFAKELKSYVDIYGFDGISFDDEWSNYEQVGGHPGLVVPSQEQYSRLIYECRQIMPDKQIGVYWCKQENGEPSINYPLGEIEGKDVNDLLDYTVFGNYNLWNELSHIDKTKQC…	DUF1735 + Glyco_hydro_18	2	DUF1735	47	160	5.7e-20	Glyco_hydro_18	214	342	4.1e-09
bfin	bfin:BFINE_19280		phospholipase	Bacteroides finegoldii	Bacteria	Bacteroidota	389	MKLQKLYGITLGLLTFISTGCNDDMENFSNNIFMSSVSPENILVKSNIESDERTFQLEIAKPEESDINFTIKVDPALVSAYKDIYYTNDVEMLPEKHYSFSNMEGKIFAGSVISAPITVYFKEINQLNIDKVYILPVSIDNANIGILASAQTFYYVFKGASLINKVANIKENNIYVEWKNPEAVNKLTMMTAEALIRPHSFDHNISTLMGIEGKFLFRFGDDGVPANHLQIAGTSSATNIHINRDVPLEEWLHIVITYDAEAKNLKAYYNGELVTNSPMNIGAINWGIPHSDESNGKPRCFWIGYSYNNERWLDADIAEVRIWNRVLSEEEINAKDHAYEVDPNSEGLVAYWKLNDGLDEIKDYSVNGNNATPSSTLTWVDVALPAKED	DUF1735 + Laminin_G_3	2	DUF1735	28	143	7.2e-22	Laminin_G_3	172	333	5.1e-20
bfin	bfin:BFINE_19340		phospholipase	Bacteroides finegoldii	Bacteria	Bacteroidota	392	MKKYNSIFSLFVLLLAVNVVSCQDDAESFDSKVITGDVSKKVATHLLKPGVDEMLQTFQATIPQPVESDIHIVYKAEPSLVTTYNEIYYDAAVALPEDYYEVKESNVIINKGSVVSTDVVLHFKDLTALNSNLVYVLPVTVAESDWELLESARTVYYVFKGAALINTVANIKERRLKPNFLHAGVLIGLKTITVEALVRADELNNKISTLMGIEGKFLLRFSDQGLPGNQLQLATTSTNATNPNWTIETGKWVHIAFTYDGNTGQSEMFVDGVSRGYGNKTIRTTVNWGYSYPVEEETELKRGFWIGYSYEAARYLDGDICECRIWNRVLTVEEIQAKNHFYYVDPKSEGLVAYWKFDEGQGMSITDYASGNNLTANKDLTWKPLELPEKNQ	DUF1735 + Laminin_G_3|Pentaxin	2	DUF1735	57	144	4.6e-16	Laminin_G_3|Pentaxin	187	336	6.2e-19
bfin	bfin:BFINE_51810		hypothetical protein	Bacteroides finegoldii	Bacteria	Bacteroidota	389	MKKIIFGLASVCLLAACQNELYKNPLEDFESEQGAFINSKSTVQVFVEEGAEISVKDVTVSLVKQDGSAIKVSVVAGDKEQLDRFNSKNHTEYRLLPTEMYSVSKEVNFEPMATLQPLEIMLKNVKFESGVNYALPIKIADGDVPGIEGEKETLIVLEQRIKTKCLMMKGSGTESADMWPEGLAVGQWTFEVMINRDAYDLNNQSIGGTKQLPNSGPMDEIFTRFGDVTIDPNQLQIKTGASQIDVSKEKFAAKVNTWYMLAFVYDGKKTYVYVNGELVAEQEIREGEYKLTGFWLGGLNDYIREYRFWKIARTPKQLSDYAWKMVDPTDKDLIVYYPCNGKKRNVDGTIEEDETMVWDWSNGAHHLPMPNGAFYDDNGGNMFVFPEMK	DUF1735 + Laminin_G_3	2	DUF1735	39	143	2.9e-14	Laminin_G_3	183	317	1e-10
bfin	bfin:BFINE_57230		hypothetical protein	Bacteroides finegoldii	Bacteria	Bacteroidota	357	MKVNLKVDPSLVGAYNAKNDTHYEMLPAEHYQLSQESVTIPAGKITSDEVGIKFLKLDELEIDATYLCPLSISGAEGVGIMDGSRTMYYLVRRSSAITTAINLKNVYVTVPGFDKGSPTADVVNNLSAVTMEAIIRVNSFQPEISSIMGIEMYLQMRIGDANFPNQQLQVQTTYGKFPDASKQKLLLAGEWYHVALTWDLATATIAYYVNGQLQSISTSHGKSDLTSISLGDKVPDDEFGNGGDHNFYFGRSYTLSHDLSRQFDGEICEARIWSVARTQEQIYQNMYDIPNPADEPALCAYWKFNEGTGLEVVDRTGHGNNAKVVPYWKTVDHVEAYSKTDAELWPSGIEVPKVNQE	DUF1735|DUF4973 + Laminin_G_3	2	DUF1735|DUF4973	2	77	4.8e-21	Laminin_G_3	120	282	6.3e-16
bfr	bfr:BF0734	Q64YE1	exo-alpha-sialidase	Bacteroides fragilis YCH46	Bacteria	Bacteroidota	321	MRRIMKQNILKAAILAAGFCCTVGCSDNDSDLTIYIPDAGTAVKANFYIEDEPYVQTFNVAVTPETYPQLTEYGLPNDAVVHLQADPGKVDEYNAKNGTEYELLPEAAYDLTEEVLVKAGTPKSEEAVITVHAKGNIEAFKEYLLPVSITSVEGAVADHCCQTIYFIFRGSMDASNMELLDRTGWEALSASSEEPKEGDWGHSGLKEACLDGDLNTFWGTDWSTQHPQPPHWIVIDLKKTTHIQGFACQAREEGYDGPKEVTVEVSDDNATWTVAAKFTDIPAQGEFRSFLPAAVDGRYLKVTITAVNGGPHVTVSELNLF	DUF1735 + F5_F8_type_C	2	DUF1735	34	155	2.4e-19	F5_F8_type_C	189	314	1.4e-19
bfr	bfr:BF1329	Q64WP8	conserved hypothetical protein	Bacteroides fragilis YCH46	Bacteria	Bacteroidota	378	MKRITIKQCLLACFVLPMILAGCNDADYQVIDNAIYLNEASENGSAKVTVDPENVTTTTLTVRVGQPVTENVTAVLTVDPSILKEYNEANETSYEVLPEQYFTYDKEIKIAAGDVSAIPSEFRVKPYSNENGELYAIPVSLTEIQGPVSTIGLSSKFIILLDKPLIQSVPFMNTTNAVKPSKDELWGVTTNEWSLEAWVQMDGFDINNQAIFNSGSSDHEVYIRFGDAMIPYNSLQVKTLGSQVNTVTLFEKNKWYHLAFVYNSSGLLSIYINGVLDVTLQTKGGPVRFDKMNMVSSGSYFRNNCQMAQVRLWKSAISQTQIQSNMYFAVKPADPNLIGYWKMDEGKGNAFADCTGHGYDLVAGGTLVWKEHVRFDKQ	DUF1735 + Laminin_G_3	2	DUF1735	32	147	9e-24	Laminin_G_3	188	323	1.4e-18
bfr	bfr:BF1330	Q64WP7	exo-alpha sialidase	Bacteroides fragilis YCH46	Bacteria	Bacteroidota	337	MNRHLNFVTLICLITGFVSLASCSNDDDEMDKYQKIYIRTGVAPGAEMGAAVVVDCVSNSSTADRSDFEIQLCAVQPVTRDVTVALGVDTLKVDTYNSANKTKCKLLPQDNYTIETSEVVLKTGQTVADSSFQVVLKNIEKLTNPDGYVLPVTLKGVTGMDEQAVSTSMKTVYIRIYTSVLYTSYTKPGNWSAVDRSAWSVSCSNVYADDDAKYGAHLAIDGEINTTWFTWGVANAGECWWNTLLDRPVTLTGFSVTKQSAYGSGYNLRSAEIKVRKEGETEWVTYPRVLTFRNFKGADPQYAAIEPPIPNVKEFRINCLTPDNYTGFAEINLYVKQ	DUF1735 + F5_F8_type_C	2	DUF1735	36	159	3.2e-20	F5_F8_type_C	204	330	6.6e-09
bfr	bfr:BF3614	Q64Q74	conserved hypothetical protein	Bacteroides fragilis YCH46	Bacteria	Bacteroidota	393	MKCNVSYKYLFIAIGILCPLFSACDYADGEGSGSENAVYMETPDNKGIVNFTLEPDGGTTYLTPRLANISQSPVTIQVGYDKEALDKYNKDNGASYEPLPPSAFKLADAEGNELSASEGIRVPAGDFSAKIMVKVGQLNSKDFPANKKYAIPLSITGASNYSLIPSQRSAILLLNRSILSSVAKVSGGEGIRIKPVGMHTKAEWTIQMSAIYSSLTRSNLTTAYLSNGTGGEFYTRISSTAGIQVKNGRDGDDTWTQIPLQAGKWLHITYVHKDKKTTVYVNGKVQKVFENSAITFGENSMIVVGNSGYRNDYLREIRLWDKALTESEINDYLYLPMDPATPHLISYLPLSKEMETKDLKAPAGTENVTTKARIEYVENVKFPADELVIVNQE	DUF1735 + Laminin_G_3	2	DUF1735	35	161	3.6e-19	Laminin_G_3	201	330	1.8e-12
bfr	bfr:BF3615	Q64Q73	hypothetical protein	Bacteroides fragilis YCH46	Bacteria	Bacteroidota	343	MKRKIKSAQSILWVLLLILSASCSKDEIQIVDQDTSWQMDNKYIEEDIREQLGIDPFTDLVYLGYYGNPYTQLEAINDLVNTTLVGKNELSFKVKVTKPYKEDIKVNLMKEDKLVTDFPEMAEGIPLFPSENCTFEGGVLKAGELETTVKLTIKDVEKLNNLSGYVMAIKLTMEGSHEHLAIARTRSAYFVKLNLSIRLDNIDSSNKKIEGKGFNKEISFKSDIRPDKLGSLNDGNFTANNWYTSNANNYLTIILPEKQSLKGFRLDTNTSPSGSYMLKSCRVMVETPDGNWVNHGVFDRKSMDGIAYISFKKPVECTKVRFENMMAFNGRFSVDVNEVTAFR	DUF1735 + F5_F8_type_C	2	DUF1735	80	174	3e-10	F5_F8_type_C	234	324	8.5e-05
bfs	bfs:BF9343_0629	Q5LHH2	conserved hypothetical exported protein	Bacteroides fragilis NCTC 9343	Bacteria	Bacteroidota	321	MRRIMKQNILKAAILAAGFCCTVGCSDNDSDLTIYIPDAGTAVKANFYIEDEPYVQTFNVAVTPETYPQLTEYGLPNDAVVHLQADPGKVDEYNAKNGTEYELLPEAAYDLTEEVLVKAGTPKSEEAVITVHAKGNIEAFKEYLLPVSITSVEGAVADHCCQTIYFIFRGSMDASNMELLDRTGWEALSASSEEPKEGDWGHSGLKEACLDGDLNTFWGTDWSTQHPQPPHWIVIDLKKTTHIQGFACQAREEGYDGPKEVTVEVSDDNATWTVAAKFKDIPAQGEFRSFLPAAVDGRYLKVTITAVNGGPHVTISELNLF	DUF1735 + F5_F8_type_C	2	DUF1735	34	155	2.4e-19	F5_F8_type_C	189	317	9.4e-20
bfs	bfs:BF9343_1249	Q5LFR3	conserved hypothetical protein	Bacteroides fragilis NCTC 9343	Bacteria	Bacteroidota	380	MIMKRITIKQYLLACFVLPMILAGCNNADYQVIDNAIYLNEASENGSAKVTVDPENVTTTTLTVRVGQPVTENVTAVLTVDPSILKEYNEANETSYEVLPEQYFTYDKEIKIAAGDVSAIPSEFRVKPYSNENGELYAIPVSLTEIQGPVSTIGLSSKFIILLDKPLIQSVPFMNTTNAVKPAKDELWGVTTNEWSLEAWVQMDGFDINNQAIFNSGSSDHEVYIRFGDAMIPYNSLQVKTLGSQVNTVTLFEKNKWYHLAFVYNSSGLLSIYINGVLDVTLQTKGGPVRFDKMNMVSSGSYFRNNCQMAQVRLWKSAISQTQIQSNMYFAVKPADPNLIGYWKMDEGKGNAFADCTGHGYDLVAGGTLVWKEHVRFDKQ	DUF1735 + Laminin_G_3	2	DUF1735	34	149	9.1e-24	Laminin_G_3	190	325	1.4e-18
bfs	bfs:BF9343_1250	A0A380YW85	conserved hypothetical protein	Bacteroides fragilis NCTC 9343	Bacteria	Bacteroidota	337	MNRHLNFVTLICLITGFVSLASCSNDDDEMDKYQKIYIRTGVAPGAEMGAAVVVDCVSNSSTADRSDFEIQLCAVQPVTRDVTAALGVDTLKVDTYNSANKTKCKLLPQDNYTIETSEVVLKTGQTVADSSFQVVLKNIEKLTNPDGYVLPVTLKGVTGMDEQAVSTSMKTVYIRIYTSVLYTSYTKPGNWSAVDRSAWSVSCSNVYADDDAKYGAHLAIDGEINTTWFTWGVANAGECWWNTVLDRPVTLTGFSVTKQSAYGSGYNLRSAEIKVRKEGETEWVTYPRVLTFRNFKGADPQYAAIEPPIPNVKEFRINCLTPDNYTGFAEINLYVKQ	DUF1735 + F5_F8_type_C	2	DUF1735	36	159	9.1e-20	F5_F8_type_C	204	330	3.8e-09
bfs	bfs:BF9343_3325	A0A380YSV3	putative lipoprotein	Bacteroides fragilis NCTC 9343	Bacteria	Bacteroidota	393	MKCNVSYKYLFIAIGILCPLFSACDYADGEGSGSENAVYMETPDNKGIVNFTLEPDGGITYLTPRLANISQSPVTIQVGYDKEALDKYNKDNGASYEPLPPSAFKLADAEGNELSASEGIRVPAGDFSAKIMVKVGQLNSKDFPDSKKYAIPLSITGASNYSLIPSQRSAILLLNRSILSSVAKVSGGEGIRIKPVGMHTKAEWTIQMSAIYSSLTRSNLTTAYLSNGTGGAFYTRISSTAGIQVKNGRDGDDTWTQMPLQAGKWLHITYVHKDKKTTVYVNGKVQKVFENSAITFGENSMIVVGNSGYRNDYLREIRLWDKALTESEINDYLYLPMDPATPHLISYLPLSKEMETKDLKAPAGTENVTTKARIEYVENVKFPADELVIVNQE	DUF1735 + Laminin_G_3	2	DUF1735	35	161	1.9e-18	Laminin_G_3	202	330	1.8e-12
bfs	bfs:BF9343_3326	Q5L9W9	putative exported protein	Bacteroides fragilis NCTC 9343	Bacteria	Bacteroidota	343	MKRRIKSAQSILWVLLLILSASCSKDEIQIVDQDTSWQMDNKYIEEDIREQLGIDPFTDLVYLGYYGNPYTQLEAINDLVNTTLVGKNELSFKVKVTKPYKEDIKVNLMKEDKLVTDFPEMAEGIPLFPSENCTFEGGVLKAGELETTVKLTLKDVEKLNNLSGYVMAIKLTMEGSHEHLAIARTRSSYFVKLNLSIRLDNIDSSNKKIEGKGFNKEISFKSDIRPDKLGSLNDGNFTANNWYTSNANNYLTIILPEKQSLKGFRLDTNTSPSGSYMLKSCRVMVETPDGNWVNHGVFDRKSMDGIAYISFKKPVECTKVRFENMMAFNGRFSVDVNEVTAFR	DUF1735 + F5_F8_type_C	2	DUF1735	80	174	3.4e-10	F5_F8_type_C	234	324	8.6e-05
bhf	bhf:C3V43_07825	A0A2R3MRQ0	hypothetical protein	Bacteroides heparinolyticus	Bacteria	Bacteroidota	329	MKTYLKTALRTVLIVSGAIFIQSCSDDDEVEVKQLYYLSSEPAATLKPSQFELSLLDNTLVGERTGYYVVGKSTMRAAKDVKLHVVQDNSLAESYNAKHKTKHETVPEGAFSFSTRELTIKAGDNFSSDTLRISASDLSKLEASKTYVLPIALKSSDGGAVSANRNTICFVFSKEETRISTKKPASWIELERGDWTVTASDDYGEYYSPAKAVDGDGASCWFLGMDSPGWWAAEWTEPATVVGISIQRQNAYHHRYNLVSFSVEYKKKGDVEWRSLEGNVMLNETHLYAPQYTMFGSVLEDIVAFKLNVLEPGVGDYTGIGELNLFKKK	DUF1735 + F5_F8_type_C	2	DUF1735	52	158	8.4e-19	F5_F8_type_C	197	281	2.8e-07
bhf	bhf:C3V43_07830	A0A2R3MVI1	hypothetical protein	Bacteroides heparinolyticus	Bacteria	Bacteroidota	377	MKLNKYHIIACAAWLCVAVSCDDADYSVIDNAIYLQEASNTASTYGKVTVEGDVTHTDLTVRVGQPLNEDVAGTLELDASLLEAYNQAFSTSYEVLPSEYLSYEKNFKISKGETLAEKTEFSIKTYSTDNGELYAIPVRLKVNSGNISTIGDSQSYIILLDKALKQPVPVMNQSNKASTAKDMNLTTAEWTIETWVWMDGFVINNQAIINSGSGKAGRANEIYIRFGDAPIPYNSLQIKTMGSQVNTVTLFEKEKWYHLAITYDAGGLVTIYVNGEKDVTLQTKGGVVNFDRMELVTSGSWFRNTCKMGQLRLWKKAITPSQIKSNMYLGINPKNPDLMGYWRLDEGKGNVFKDATPNGFDMAAEGTLKWETDVNFK	DUF1735 + Laminin_G_3	2	DUF1735	30	146	3.4e-21	Laminin_G_3	176	324	3.6e-17
bhf	bhf:C3V43_09010	A0A2R3MSU6	adhesin	Bacteroides heparinolyticus	Bacteria	Bacteroidota	341	MKLINILSVLAVGALMASCENLTVTFPDYEGGTSVYFAYQYPVRTLILGNSTTTPVDNDRKCIIYGAMGGAYKGKDITVDIKVDNTLTDNLYFPDGSVVQPMPAEYYTLGGDKLIYGGDYMGGVEVQFTDAFFADPKALKNTYVIPLMMTGVKGADRILAGTPLIEGDKPAHTNSEYWSVQPKDYVLYCVKFINPWHATYLRRGVDVITENGKTTTVVRHTGDVEKNEVCKMTTSGLKQTLYPVTTTVASTQAKLACDLLLTFNDKNECVITSATAGYTASGSGKFVEAGEKKSFGNKDRDVMYLEYNIDFGAQKYATKDTLVVQTRGVVAEWFTPTYKAN	DUF1735 + DUF5627	2	DUF1735	33	155	1.5e-17	DUF5627	195	328	2.8e-52
bhl	bhl:Bache_0007	E6SR33	domain of unknown function DUF1735	Bacteroides helcogenes	Bacteria	Bacteroidota	395	MKNILKILVSVLALTSCQNELYVDSLKEFGSQQGAYIAAKGPVQIFAEEGKDYFIKDVRVGLTVKEEKNNNVTLTTGDQAQLDAYNKKNFTSYLLLPKEMYEVPSTLDFEKDVTMQILPVNLKNIQFSIEGDYALPIRINRGSTNIVPGEDEAIVILEKLTRTKVLKMAGSEIGSDKMFPQDFKVNQWTMEVMIKRSAYKSNNKAIAGTKLIQNSGPMDEIYTRFGDVTIEPNQLQIKTGASQIDVDKSKFAAKPNEWYMLTFVYDGKNTLIYVNGDLVAEQQIREGAYGLIGFWLSGANEFVREVRFWDVARNAKQVKEFVWKMVNPTEKGLLLYYPCNGKKRNHETGQISDDETKLWNWATYYTGDKSLLDLPLKGSKFDNNNGELYTFPLQN	DUF1735 + Laminin_G_3	2	DUF1735	49	144	6.2e-16	Laminin_G_3	182	319	3.7e-10
bhl	bhl:Bache_1728	E6SNH7	domain of unknown function DUF1735	Bacteroides helcogenes	Bacteria	Bacteroidota	380	MMNKHIFYYLMVGSMALLLGACNDSMNDLLEPKVYFESKEYNFSVEDEMDVMTFDLVSRLSSATSSQVDVSYSVAEPSVVDEYNAKYGTNYEMLDVSQVKLSSTTSSISSGKLYADNVEVELSGLEALKAGNSYVLPMRVHSSSVSTLSGTNIAYFFFSKPLKITKAGNFSNHYVSVKFPVGTFFSSFTYEALINVDYFLDNNTIMGTEGVMILRIGDAGGGITPKDYLEVAGGQNYRVTKPLLTNRWYHVALTYDRPTGKTGIYVNGEKWAGSDWGIDGFDPNSDVGFYIGRIYGFKWGERPFHGKMSEVRVWSVARTENQLKQNMLGVDPASEGLALYYKLDGSETQEGGVIKDATGRINGTTNGITIKTLDAPIAIN	DUF1735 + Laminin_G_3	2	DUF1735	31	144	1e-19	Laminin_G_3	172	322	6.7e-20
bhl	bhl:Bache_1869	E6SPK6	domain of unknown function DUF1735	Bacteroides helcogenes	Bacteria	Bacteroidota	380	MEKTFKYLLTGALAFFIASCTSVDVDDVNAQTDLPNAIYLDGVQSSPMKKIVVDANGGEATFLPRAANLLTSDVTVDITVDSASLALYNKEYGTSYRVLPTEYYDIEKMAVTIKSGTISAEPVNLVLKKNALTVNPSFKYAIPVKINTTSPLSILDSNSYEIFALDRVLETSAMHQDGFYMRCDLVPLPHNKNPMVLKEWTLHYGMKIESWFANQQPVMGSFYSRITANGKLQYKPGGSDDPKGFSKQPIQPGKWYHVTYTYKNQHVKAYINGVLEFEFDVPTQNEEYYKIQASFGNFRGHFRDIRLYKKALTEFQITENLYVEDPANPDLIVYAPLTKESALKDVTGHGYDFKAYKTGGEESYPLEKIQWEYPLYFPEK	DUF1735 + Laminin_G_3	2	DUF1735	36	150	2.1e-21	Laminin_G_3	209	317	5e-13
bhl	bhl:Bache_1870	E6SPK7	coagulation factor 5/8 type domain protein	Bacteroides helcogenes	Bacteria	Bacteroidota	459	MNRKTLLYILPAVGAMFVISCSQDLDYTGEYDIKNYYNGSDPRDNLLSFDKNTQTVTLPFIGNVCLEEKAEISMAVRATREVSHDEKIFFEVADRNDKLLEAYKEMDFVATDKVSFEESSLILAAGKSMNTSKLLINTDGLKHDAILPVKIRQNEASQVRVSSNRSLQIVKMEGQQIVSPNRQIFELSAAITKEGVKMEGEGKIEVSALSSLLFSGYQVKIVRDDEIVKDYSDRLKGYEIAPDNMFPKFEAHSFDNLEKVDLSFQIQNVGQFKTGKKVVLPLKIVLVDKTGKQIELLKNKGDVLVQIEYYESNVMPVWNGEELGLPLPKSGWSVSTIPNSYSTSLLLDGVEQGSAWYAYIPNGKKMNIVVDMKKNHLIQGFKLCNMPTSYADPSPSSYR…	DUF1735 + F5_F8_type_C	2	DUF1735	49	155	1.7e-05	F5_F8_type_C	335	448	1.5e-09
bhum	bhum:JXR92_008040		DUF1735 and LamG domain-containing protein	Bacteroides humanifaecis	Bacteria	Bacteroidota	384	MKLKSIYLVSMALLAGVFAACNDNDVENFDNQVYINSSAMTSTVLLKNTVSDTEGSFRISMARPESRDITISLKADPSLVATYNATYYDTAEALPENYYTVETPQATILAGAVISDDITVSFKNLTELDREKVYVLPVTVDQASIGVLKSSGTMYYVLKGAALINTVPDITKNLVYVTWTNPDVANNMNKLTAEALIRVSKFDKMLTSIMGIEGKFLLRIGDAGIPQNQLQVATSSGNVTDESLAIPTNEWTHIAVTYDADAKTVIVYINGKNMLETTLDCGAVNWGQTMTDEGNGFWIGHSYNRDRWLEGNISEVRIWNKVLTSAEINAKDHFYQVDPDADGLVSYWKFDEGAGTAIHDYSGNENNATAVEPLTWTAVELPAK	DUF1735 + Laminin_G_3|Pentaxin	2	DUF1735	29	145	7.8e-25	Laminin_G_3|Pentaxin	176	329	8.9e-21
bhum	bhum:JXR92_008045		DUF1735 domain-containing protein	Bacteroides humanifaecis	Bacteria	Bacteroidota	660	MKYMNHVKSGLLAMAFACAGICFTGCEDDVVINTGNSDKLDTVDGVYGYVKSAAGARELTPISVFGDKVATGHLYFELSKAAEQDVTVTFKVDEDVLEAYNKKNGTSYKMYPADKLSLANGGTVIIKAGEQKSASVELNINAGGTIGQTYAVAVSASANNGVEVSTNNQEYIYLVKPLAAIPESISKGDILTHCFVEVNDENILNMGEYTMKSDGKPFFDVVSIFAANINVDSKTGRVHVFCNDQVSFLLRNADKFIRPLQAKGIKVAMTILGNHDEAGMGNLSEAAAKDFAKELKAYLDIYGLDGIDFDDEYTSYNNSNPSPGFEKRSRANFARLVYECRQVFGDKLIGVYEYGSLDSPDGEVEGVKVGDIVDYMTYGYYQNQNPNGAFGREASHFEN…	DUF1735 + Glyco_hydro_18	2	DUF1735	49	161	6.8e-20	Glyco_hydro_18	224	398	3.4e-11
bhum	bhum:JXR92_008080		DUF1735 and LamG domain-containing protein	Bacteroides humanifaecis	Bacteria	Bacteroidota	383	MNKYLLKYMVFCFIAMLSVSCNDSESDLLEPKVYFEEREYRIEVEEGEAMTHELRARVSSLCASQVEVSYEVADTSVIEAYNKKYGTEYEMFDATAVDLGNAVATVPSGEVYAGSVSVKFSKLDKVEEGKSYLLPVRVRSASLPVSQGGDVVYFILHKPVRIMKVARVYNNYVRIPLLPGTQFTSVTYEALIYIDFFGNNNTVMGCEGTLIFRIGDAPLLEKDHLQIAGKSEYSVSQALGTGKWYHVAFTYNQPTGKTAIFINGEKASEAVWDIPSFDFGKGDFFIGKVAGFMWGERPFYGRMSEVRLWNVSRTESQIKENMITVDPKSEGLAAYYKLNGTDQFQDGETWKVKDASGHGMDGLVNGGDKALGIVELDEPITIK	DUF1735 + Laminin_G_3	2	DUF1735	30	143	4.5e-21	Laminin_G_3	170	319	2.6e-18
bis	bis:DXK01_004820		DUF4361 domain-containing protein	Bacteroides intestinalis	Bacteria	Bacteroidota	316	MKTLKVDNMKKIAFFSITLLLACMAGCDNKIPMEENLWPETVYLVGAKDKIINRDLNIGYEKDTIYASVAISGSLLAKEDVTVTVEEFPSGIESYNQKELGSDDIKYRTLTNGIYSFPQENVVVKKGETYGTYPVHIDPSTLHIDSLYMMAFKLSGTSRFELAKEDTVVLIRLNLMNDYSGLYYMDGVIKPADNPKDSVIYKSPRTLQAVVDGNTVRMYHQKNEWSKGATDYRPDYCFNITINSDNSVTLKSWDKFNLVSGGGKYYPEMEVYDLWYTFREDGMLKKTRGFVYKERKNDDEVRKINDWMEENRKYDY	DUF1735|DUF4973 + DUF4361	2	DUF1735|DUF4973	42	158	3.8e-13	DUF4361	167	288	2.5e-28
bis	bis:DXK01_010695		DUF1735 domain-containing protein	Bacteroides intestinalis	Bacteria	Bacteroidota	384	MKLKNLYLLSITLLSVALTACSDDTETFDNQVYIDASVKTSNVLLKNTIPSAEGEFRVAMAKPENADVTISLKAEPALVDTYNAAFYDNAEALPSKHYTLETPQTVIPAGSVLSEKVTLKFGNLTELDAEKVYVLPVTIDQANVGILQSARTMYYVFKGAALINVVADLTKNLVYVNWSTLEKANGLRKLTVEVLVNPSKLDKAISTVLGIEGYFLLRFGDTAPAKNCLQIVGPGDKKINSEDLTVATGEWTHIAVTYDAEAQKVIAYFNGVNKLEATANWGALDLGKTKTDEGNGFWIGHSYNRDRWFDGEMSECRIWNKVLTQEEINAKNHFYQVEPGAEGLVAYWKFDEGVGTSIADYSGNENHATAVESLTWTAVELPAK	DUF1735 + Laminin_G_3	2	DUF1735	28	143	4.4e-24	Laminin_G_3	187	329	5.8e-20
bis	bis:DXK01_010700		DUF1735 domain-containing protein	Bacteroides intestinalis	Bacteria	Bacteroidota	660	MYIMKYMNHIKLGLLAVTFACAGTVFTSCEDDITINAVNTEKLDTVDGVYGYVRSVAGARELTSISLFGDKSGTGHLYFELSKAAEKDITVTFKVDATALEVYNAAHGTSYAMYPADKLSLANGGTVTVKTGEKKSGAVELTINAGGSIGSTYAVAVSATANDGVAVSANNQTYIYLVKPLAAVPDSKKGDVRTLCFVEVNDENILNCGEYVMKESGKPFFDVVSIFAANINVDSESGRVHIHCNDQVSFLLKNADKFIRPLQAKGIKVNMSILGNHDEAGMGNLSQAAAADFAKELKAFVDIYGLDGIDFDDEYTVYKENPSPGFEQRSRENYCRLISECRKVMPDKLLGIYEYKSNFEDSPSGTVDGKSIGELVDYMCYGTYQRYVKGRESNFTGLP…	DUF1735 + Glyco_hydro_18	2	DUF1735	69	164	1.9e-17	Glyco_hydro_18	225	431	1.2e-13
bis	bis:DXK01_010960		DUF1735 domain-containing protein	Bacteroides intestinalis	Bacteria	Bacteroidota	348	MEMKIYKLLSVILGSAMSFAFSSCENASNSFPDYEGGVSVYFAYQYPVRTIVLGNDPVVDNSADRQHKCAIYATMGGAYGGRNITIDIAVDNTLCDNLFFEDGSPVLPMPSTYYTLAGDKIKYNGEHWGNVEVQLTDAFFADEKALSNNYVIPVVMKKQTGADRILTGTPLIEGDAPARPNSDYWSVLPQDYVLYCVKYMNPWQASYLRRGIDQITENGTTTTVVRHAQSVEKDEVCGITTRSLTTAVFPVSAKQADGTTMTCDLLLTFNDAGECSITTETSGMTASGTGKYVVDGEKKSWGNKDRDALYLDYTVDFGIRKYATKDTLVMQTRGTNKIETFVPKYRAN	DUF1735 + DUF5627	2	DUF1735	39	162	5.5e-19	DUF5627	202	334	1.5e-57
bno	bno:K8P02_15635		DUF4361 domain-containing protein	Bacteroides nordii	Bacteria	Bacteroidota	321	MKVSRILLIAAVTVGVTACDEDAQFDKELYKKVINVLSVENLTFSVNHDLNQEVSTGYISIGCGGTKHIDQDVTVELEPDNEALAKYNKLNFDIDESKFAHLLDPARYDIPLMSTVLKADSEDNYSTIPVHVRPEGLSPDSIYLIPLRIKSVSAYEINPDKRTVLYRVLLKNDYAFQSPVTTYQTRGLEEHFDAEKGKDIRKSFSLTRYVLPLTKNSIRCFVGLNSYDASKLTKADIRKYAMCITINEDATLTITPMGTAQIEMLDKAGESNYYTTYEKNNIKYQAFYLNYRYRLLKDGKDGSNGDADYDIWYTMEETMIR	DUF1735 + DUF4361	2	DUF1735	38	155	1.4e-16	DUF4361	162	319	3.5e-23
boa	boa:Bovatus_00580	A0A1Y4P7B7	hypothetical protein	Bacteroides ovatus	Bacteria	Bacteroidota	403	MRYLVKNKNTIMFAFAILLCAIIASCEDAKYDTIGSRIYLAESSSLSYESKKVTVAEEGSVVTVTPRSGQIATKDIEVTLGLSPKSLEVYNTKSGTNYKSMPEGSYSFDQKTVVIKKGELVAPTVKVSIDPLTKEMLDSGDKFALPVAITAVSGGQQTLEGADVMIYIMDQVIITSAPVLTGTKPITMEMRQDYTVTQWSLEMRINMSELGDGVTPGVGYPGPPSYQNQAIFSAGPGNGIAEDGEIYIRFGDGPIPGNILQIKTQGTQVNAATKFKNNQWYHLAFVCDGVKLTIYVNGNIDATLDLPRKPLRLVKNSFGICNGDWMVTDAIVSEVRFWTTAISQSQIQNNMFAINPGTDGLEAYWKLNEGSGTEFKDATGHGNKATAPKGVVRWVDGIR…	DUF1735 + Laminin_G_3	2	DUF1735	38	154	2.5e-21	Laminin_G_3	229	348	1.6e-13
boa	boa:Bovatus_00581	A0A1Y4P7C0	F5/8 type C domain protein	Bacteroides ovatus	Bacteria	Bacteroidota	321	MRLKNIIWKTVVMSLMASPLCISCDDDDEVTMNSKFYLSTKVFPVDSYEASLSVILKDNSVVVNELQPNYRFVACATERLSKDVKITADSDDNLVSAYNKANDTEYNILPAENYSFTNKTVTIENGESVSGDSIKIELLNVGSLTTEGGYLLPVTISSIEGNNLDALSSNRGVVYLKIQNIHVNVESGQPAEGTLIADRSGWTVKVAPTTRGDAKNLIDGTNSDVARDGGAEYWLTVDIGKVQTLTGIRNKCYASSYSPTAVEVFTSSDGAKWKSIGAVTISKSGTQYIKFSKAVETRYLKYYVKQGPNTVSLTEFDLYAK	DUF1735 + F5_F8_type_C	2	DUF1735	70	162	2.4e-17	F5_F8_type_C	211	311	3.5e-13
boa	boa:Bovatus_01292	A0A515IYR6	hypothetical protein	Bacteroides ovatus	Bacteria	Bacteroidota	411	MKRYKIIISLAAIICGLMIACDNTDYSNKAPFDNMVYIKEASNSNSERVTFRNTLNEQKRAFSAKLTYPAGKDIVVKLKADPELINEFNARHGTDYGMLDSKYYSLSNSELIIKAEKSESLIDTIYFNNLLDLEIDKTYLVPLTISETSGGVHLLNGSKTLFYLVRRSSAITVAANLKDNYLEVPTFLDEEKNACLKELGQITMEALVYVEDFTYSGPSNTAGASDISTIMGVEQHFLMRIGDTSFPRQQLQMQGPDGVKFPAADRAKSLNAMTWYHIALVYNAKEHFIAYYVNGQLQSQDISYGKGATVDICGTPDCEFQIGRSYEDELRQLNGNIAEIRIWNTCRTKEEIWTNMYKVEDPENEESLLAYWKFNEGEGNIVKDHSKHGFDAVSAEPLV…	DUF1735 + Laminin_G_3	2	DUF1735	32	150	7.8e-23	Laminin_G_3	199	352	4.9e-15
boa	boa:Bovatus_02531		hypothetical protein	Bacteroides ovatus	Bacteria	Bacteroidota	338	MRTIYKLLLVVLIGGGTLSSCNDEWTDEQFKQLISFKTQPGGWGVTDVHVRYANSAKYTYNLPVLVSGSTDNTDDRLVSFSLRDDTLDILNFEKFGNRPELYFRELPQKYYSFPKELTIPAGQSHALLPIEFSLDGLDDSQKWALPLKVCEDANGTYAVNPRKYYRTAVLRPILFNEFSGRFSGSSLLGTMAGESDIKFSSTEIKLNVVTDSIVFFYAGQRTEDYEDRINYKVFLQFTGDKVDSKKDLYKMKIWAENEKLKFNSYSTPTYKVSSEMDATKTYLKHTYIVISDIDFDFVDYTSVPNYEIEYNMKGGLSVSRDLDTRKPDEDQGSDSKWW	DUF4973|DUF1735 + DUF4361	2	DUF4973|DUF1735	25	153	3.8e-43	DUF4361	166	316	1.2e-17
boa	boa:Bovatus_02548		hypothetical protein	Bacteroides ovatus	Bacteria	Bacteroidota	345	MKFNHYIFGIVLVAGSLAACDNQDIEFDDYKFQAVYFGSQYPVRTLQLGDDEFMDLTLDNQHKFKIMATMGGTYNNNRNRVIDFVVDESLCANLFYADNDTPVLPMPKEYYQLASDQIVLPAGSELDGVEVKLTDAYFADEKALGRNYVIPLRMTGVQGADSILSGLAGVDNPDLCVASDWIKAPRNYVLYCVRYVNPWHAVYVRRGKDKITDATGTTTETIRHQEYVEKDEVVNVITAAYKKVRLPLTIKKDDGTDVNYELTLTFDDNNQCSVSAGADNLEVSGSGKFVMDGEKQSIGGLDRNALYLDYQVKFKELNRTYITTDTLVVRDRGVKPEYFSVKRVK	DUF1735 + DUF5627	2	DUF1735	33	160	4.3e-23	DUF5627	198	333	1.2e-47
boa	boa:Bovatus_02998		hypothetical protein	Bacteroides ovatus	Bacteria	Bacteroidota	344	MMAAVCCTSCNNEWEDEQFKQLASFKAEINNEGVTSTYVRYKPGGVVTYQLPVLLSGSTMNTQARTIHVALDKDTLDVLNQERFGERRRELFYHLLDQQYYSIPETVEMPAGESEALLPIDFTLGGQNNAKPLDMSDKYILPLTIQDDPSYNYQVNNRLHYRKALLNIIPFNDYSGSYDGSLLKIFLENQKDNFMLATHKAYVYDEKTIMFYMGVRDVNYMDRKYYKLYVEFTDEPLNEGSELKKKLRLWTDNGGEDGNNFKILLLGEGDDKFKEAPYYTIVEENDPVKPYLKHIYITLSMGYSFEDYTLSPGNRMKYRVEGTLSMQRDLNTLIPDEDQQIEWN	DUF4973|DUF1735 + DUF4361	2	DUF4973|DUF1735	14	149	6.1e-48	DUF4361	162	324	1.9e-19
boa	boa:Bovatus_03192	A0A6N3VEJ9	hypothetical protein	Bacteroides ovatus	Bacteria	Bacteroidota	300	MKRLNILWIGLISVLMTACYDDYEKDYDKSSVYFASQKPLRTLIADTDMSIKVGVAIGGKREVHTDDWATFEIDPSLLDGTGLTLMPENYYQLANPNKMTISNPNLAIADVKVTFSDAFYNDNAALDKHYAIPFRLVDHNQDEISTDVNGNLKDYSIVVVKFVSQYHGTYFVKGKVTNLSTQQVTEYSNKDLSQNMTRDFVSLGRNKVRRPGFGNTLENNESVNLTVNPDGSVNIEAGGSVAITDASATLDPAAESLEFVGKQPKFTLSYKYTKGGVTYQVDEELIRRQNPEADLRFQEW	DUF1735 + DUF4361	2	DUF1735	27	141	3.5e-14	DUF4361	157	285	2.5e-09
boa	boa:Bovatus_03330	A0A5M5DTZ5	Endo-beta-N-acetylglucosaminidase H precursor	Bacteroides ovatus	Bacteria	Bacteroidota	546	MKNNPFKYFVFLMLSLLMVATTGCTEDDISMPAGQLPDETPMNSVGGQLCSGKTFSNKITVSMYEGDGAVTEEICYALTKPAITAVTVKAIPSPELVAQYNSDNETDMKEFPVANVTLGNGGSLTVAAGKKESGTISITLSPDGLKPETLYLLAIALTQNPVGVDAQGNKQVIYYRVNFRERTTMCEPDGEGQTQEIPPLMSGVTTVFYVNTETYSPLIAGVLAIRDEGVPPFPPYSRLGHIVNLKRATIGYDAVSQRALLAPGNDLSYVLEHRDKYIRHLQEIGSKVCICIENGGKGVGFCNMNDVQIADFVYQVKSIIERYYLDGVNLWDDDSKYGKAGMPAMNTTSYPKLIKALREALPDKLLTLVDKGEATEYFYDVNKCGGIEAGRYLDYAWHG…	DUF1735 + Glyco_hydro_18	2	DUF1735	56	159	2.5e-12	Glyco_hydro_18	280	383	6.9e-06
boa	boa:Bovatus_03333		hypothetical protein	Bacteroides ovatus	Bacteria	Bacteroidota	412	MLTIISPAIITTALLLCAIGCDNKDYSNASPFDNVVYLDAAKLKDVSNFTFNRTIETGQKEISALLARPAGEDINVGIKVDASLVNTYNARLGANYTMLDAKHYKLSAGQTVIPQGEVSSKPVTIDFSGLTDLEIDAGYLLPITIDQVSGGMGTLGGSKTICYVVRRSSAITTAVSLKNNFFEVPGFDKGSSTADVVNNMKQLTYEAIIRVNNFKNGVTAREISTIMGIEQYCLFRLGDAGFPAQQLQFSCNEIKFPNADNSKLLQEGEWYHVAVTFDTEKKVAVIYVDGREQSRIEDYGKGEPINLGMQNRGKDFMFKIGHSYGEPTDFSRQLDGEICEVRVWNVMRTQQEIFDNMYNVDPATTGLCAYWKFNEGHGDIAEDYTGHGNDAHVHTSPAV…	DUF1735 + Laminin_G_3	2	DUF1735	32	150	2.5e-23	Laminin_G_3	193	353	1.8e-15
boa	boa:Bovatus_03604		hypothetical protein	Bacteroides ovatus	Bacteria	Bacteroidota	312	MKIAKIILLALTTCLTSCYEDYTHDYETTNVGFALQNPLRTVISDRDMPIYVGVSLGGKREVDMNDWAKFTLDASLLEGTPLTLLPKEYYILEDPEIFKVRKSNLPVADVEIKFTDAFYTDPLSLTTHYALPFKVTESSMNTIREGADYSIVAIKYVSSFSGVYYLQGEVSEVDDNGNTIEGTTVVYKEKDLINNNTLELSTLAKNKLLRPGVANLAKSNINRFQLTIDNNGESGSDYNVQIEGIEGGVTIIEGNGSYIAQSPTYTFNNGDKPCPEINLNYTYELAGKRYKVKEQLVLRRDPVNDLRVESWK	DUF1735 + DUF5627	2	DUF1735	41	140	5e-08	DUF5627	166	300	9.7e-07
boa	boa:Bovatus_03612		hypothetical protein	Bacteroides ovatus	Bacteria	Bacteroidota	332	MKTIYNCWIVLSVLLLATSCNDEWTEEQYKQYISFAAPINDQGVMNIYVRYKTDGKVTYKLPLTVSGTTMNSQDLDVHVAIDPDTLNIMNQERFSTRTELFYELLDEKFYSFSESVHIPADSYAETMNIDFTLNGIDMVEKWVLPLTIVDDASYNYMSHPRKNYAKALLRVIPFNDYSGSYSTTTMEVFFRNPDGSIDKKPMVANSRTAYVVDENTIFFYAGLVGENLDKEIRRTYKIYMQFDQETKTLKVWPEDDRINFELFGTPDYSVAVIKDATRPYLEHHYVSFSIEYNYDDITSAPGAIVPYKVKGTLTLERNINTQIPDEDQQIEW	DUF4973|DUF1735 + DUF4361	2	DUF4973|DUF1735	24	152	4.8e-55	DUF4361	166	314	2.3e-27
boa	boa:Bovatus_03618		hypothetical protein	Bacteroides ovatus	Bacteria	Bacteroidota	339	MKNIYAYLMILATVTLSAACNNEWEDEQYEQYISFKSPIPAGGEGVTDIYVRYKEDGKVTYRLPIVVSGSTTNTLDREVHIAVDKDTLETLNIERFSIHRPGLWYTALEEDKYDFPKTVHISAGSSVEQLNIDFNLQGIDMLEKWVLPLTIVDDPSYNYKSHPRKNYAKALLRVIPFNNYSGSYTSSAMKVYTYINGKPDTNARTANKRTGYVINDNTVFFYAGLISEDLDKEVREKYKINVHFNEDGTLHMEQGDPTNKMKFELIGTPTYSKTSVMDATRPYLERRYVQIMFEYDFEDFSYGGNGVDVIPIKYKVEGSMTLQRNINTQIPDEDQQIEW	DUF4973|DUF1735 + DUF4361	2	DUF4973|DUF1735	24	155	1e-53	DUF4361	169	321	9.6e-28
boa	boa:Bovatus_03632	A0A1Y4P6K6	hypothetical protein	Bacteroides ovatus	Bacteria	Bacteroidota	339	MKNIYIYLSLLAVIVLGTACNNEWEDEQYEQYVSFKAPIASGSDGVTTIYVRYKDNGKVTYQLPIIVSGSTVNSQDRDIHIAVDKDTLKTLNIERFSLYRPELWYTEMEEDKYEFPETVHIPAGSCVELLNIDFNLQDIDMLEKWVLPLTIVDDGSYAYQSHPRKNYAKALLKVVPFNNYSGSYTASSMKVYTYINGKPDTNARTTDKRTGYVVDNNSIFFYAGLINEDMDKDMRKKYKINVHFKEDGTLDMKQDDPSNEMEFELIGTPTYSSTSVMDATRPYLERRYVQIMFEYDFQDFTYGGSGTEVIPIKYRVAGSMTLLRNINTQIPDEDQQIEW	DUF4973|DUF1735 + DUF4361	2	DUF4973|DUF1735	24	154	1.3e-56	DUF4361	169	321	3.4e-26
boa	boa:Bovatus_03726	A0A3A9HVS1	hypothetical protein	Bacteroides ovatus	Bacteria	Bacteroidota	344	MKKNLAYIGLVLLILTWTSCESSDNEFPDFDYQTVYFANQYGLRTIELGESEFVDNTLDNQHKMVIKAAWGGGYTNRNNVVINFKVDESLCDNLYFKDTDQPLVPMPASYYTLASDRIAIPKGQIMAGVEVQLTDDFFADEKSISENYVIPLLMTNVQGADSILQGKPVVENPVLTNAGDWSILPQNFVLYAVKYVNPWHGEYLRRGIDHATVAGTSKDIIRHEQFVENDEVVNISTKSMKDNLLTLKTKDESGKDISYTVRLSFAEDGSCTVHSGSQNVVVSGSGKFVSKGEKNSLGGKDRNAIYLDYTVNLTDNNIQLATKDTLVLRTRNVYGGKSLEVVRK	DUF1735 + DUF5627	2	DUF1735	32	160	7.8e-21	DUF5627	198	331	4.6e-45
boa	boa:Bovatus_03847	A0A413UT59	hypothetical protein	Bacteroides ovatus	Bacteria	Bacteroidota	380	MMNKHIFYYLMVGSMALLLGACNDSMNDLLEPKVYFESKEYNFSVEDEMDVMTFDLVSRLSSATSSQVDVSYSVAEPSVVDEYNAKYGTNYEMLDVSQVKLSSTTSSISSGKLYADNIEVELSGLEALKAGNSYVLPMRVHSSSVSTLSGTNIAYFFFSKPLKITKAGNFSNHYISVKFPVGTFFSSFTYEALINVDYFLDNNTIMGTEGVMILRIGDAGGGITPKDYLEVAGGQNYRVTKPLLTNRWYHVALTYDQPTGKTGIYVNGEKWAGSDWGIDGFDPNSDMGFYIGRIYGFKWGERPFHGKMSEVRVWSVARTENQLKQNMLGVDPASEGLALYYKLDGSETQEGGVIKDATGRINGTTNGITIKTLDAPIAIN	DUF1735 + Laminin_G_3	2	DUF1735	31	144	1.2e-19	Laminin_G_3	172	322	8.7e-20
boa	boa:Bovatus_04265	A0A139LLF4	endOF1_1; Endo-beta-N-acetylglucosaminidase F1 precursor	Bacteroides ovatus	Bacteria	Bacteroidota	474	MNMINNIKYAFLPVVMFTMATFTSCEEDIEIGNKIDESSYLASTQLSGLLLDENTNKNSSVIELRNNEYSTNVVFRLSKLPQKGVDVQIAVEESYAAIYNTIHETDFEVFPAANVKIANNGTFVLAPDDKVTPSVKVTLTAFDGMEEDKTYIVPLTVTSSTEGVTFTETSKHMVLLVQDYRNKPNTNKGEDAVQTVLYFEVNDTNPLNALEFLTESGKYFFDHIVLFAANINWDPEKQRVYLANNENVQFLLDNNDKYLQPLRKAGMKIIISILGNHDEAGVAQLSDMGAREFARELAAYCRAYNLDGVAFDDEYSNSPDLSNPWLASPSAYAGSRLMYECKAVMPEKIVSLYNLGNMYSSSLQVIDGIEPGQYCDYAVADYGGAAGPGTGMTLKQCAG…	DUF1735 + Glyco_hydro_18	2	DUF1735	53	161	5.6e-14	Glyco_hydro_18	195	318	3.7e-08
boa	boa:Bovatus_04266	A0A139LLI7	hypothetical protein	Bacteroides ovatus	Bacteria	Bacteroidota	388	MKLNNLIFTALAGFSIILAGCQNNDENEQHYDNKLFISASNFTKEILFKAGDTNVETGLSVAIAKPEEHDIKVTMSPAPELLSTYKLAYYDETAVLLSEEHYSMPETSTTIKSGSIVSPELPIEFINTGELDIKTTYVLPVTIKSVEGIGVLQSAKTYYYVFRGASLINVVCNISRNRAYPDFKNDSKFNNLTENTMEILFKANSFPNTLNTLMGIESNYLLRIGDATIPNNQLQVATSVNNCTSADLQLESGKWYHVAVAFNKGNVKVYINGVEKLSGSTGKSSVSLGAKHTNEEDGSRCFWVGYSYKDDRYFDGVVSEVRIWNRALTAEEIQATNHFYTIEPESEGLIAYWKFDEGSGTVAKDYSVSGYDLTIEKEPKWESVSLPQ	DUF1735 + Laminin_G_3	2	DUF1735	31	148	3.2e-19	Laminin_G_3	187	334	5.1e-22
boa	boa:Bovatus_04271	A0A395VT47	hypothetical protein	Bacteroides ovatus	Bacteria	Bacteroidota	386	MKLHIYQLAFIALTAFTVSSCKDTDINDEHHYDNKLYISSVPVTEDLLIKEDVLFDSRKITYRLAAPVDNEIQVSFDAKPSLTATYNLCYGDNATALPEAFYDIPVKNVTIQPGGISGDDIIVNFVNLNQLDDSRRYVLPVTITNVSGIGLLESARTTYFIIKGAALINVVANIKENYFPIKWNSDVSKMTTITVEALVRSDDWVAKRDNALSSVFGIEGNFLIRIGDGDRPRDQLQAFVPGGSFPPANHAPGIGLPVDEWVHIAVVYNTVNKNRIYYKNGVAVYKDQSANSTVNLTKNCYIGRSFDGTRWLPGEISEVRIWSVERTAEQIADNPYKVNPASEGLVAYWKFNEGSGKVVIDRTGNGNDITASKDPIWVPVELPQIY	DUF1735 + Laminin_G_3	2	DUF1735	32	148	6.9e-19	Laminin_G_3	187	332	2.3e-18
boa	boa:Bovatus_04945		hypothetical protein	Bacteroides ovatus	Bacteria	Bacteroidota	404	MKTLNNIKKIWGAALIGIASFMLQGCQEAAQKGDGLLMTGTSSDRLVKFAIDGFPSAYAVSVTSTSRVESDIQVNLAVDASLVDTYNEEMGTNYYPIPDKSYTFENPEVTISAGQAISSAASLSIADDSEFVPGRVYLIPVTIKSATGDLDIIEAGRTIFLKVSRTLRFHAPYVGQASMAYQFLLPDPIPSLPTYTWEVKIYATQFRSSGASGTTRVCSFGGSEASVEGGAIDDGGFKCDQNLLRFGEGTDEPNQLHVTTKQGKMSSNTRFALNTWYAVALVNDGSTLTLYINGEKDNSMTVAPYEYALYGVQIGMPSKGYQSSQLFYGRLSEMRLWTRPLSAREIKANVCGVDPSTNGLVSYWRMNEGEGTTFYDLSPSKRDISYKNGITIDWTYDDT…	DUF1735 + Laminin_G_3	2	DUF1735	57	149	8.5e-23	Laminin_G_3	245	347	5.8e-15
boa	boa:Bovatus_04946	A0A139KSA7	hypothetical protein	Bacteroides ovatus	Bacteria	Bacteroidota	426	MIMKNNINRLTLLLLVLLGGVGFTSCSDDDNDFIELPTIEMPQSEAGPVSIDYREILDAGSYVYDYTIKLDKPAATTLLCDIAVDESMVEAYNAANNTSYKMMPAFVYELQAKNAIVKAGQQESNSLSVKFSSLFGLVEGEEYLLPIVATIDETCVGQFVTDTRSVSYFTISIDGELDYIPGLNMSSYSTDMYRTLSFANDEVVTIEDNTHTFEMLVYPYNWHSGTNYIGTWRGKDTNNNNEVFSGCELRVTGATGASNIGNRQCDLTLANQNITLPANQWVRLTITCDGTKTGQNTEVAYRLYINGEEVASAKPTKRWGPSSSQRFKVGYTLTGIQFGNTSSSMYFDGLISDIRMWKKCLTAEEVKANLRTIASPSSSDLYGYWKLDEGEGNTLKDSS…	DUF1735 + Laminin_G_3	2	DUF1735	43	149	1e-16	Laminin_G_3	204	367	2.3e-15
bsa	bsa:Bacsa_0821	F0R282	Mannosyl-glycoprotein endo-beta-N-acetylglucosaminidase	Phocaeicola salanitronis	Bacteria	Bacteroidota	650	MKHITFKSAFMAMALVCSGVAFTACEDDIEVPNNASNPWENVGETFGAVRSAAGARMGTTLTVRNGEAATGYVYFELSKTADTDTQVTFTVNNDSLQSYNDKNGTNYTAYSGVTLANGGTVTIPAGQRKSDYVAVNIPAGGDGNAVAITATANDGVTVSQNNAMYVYQVAQVNIPQHNKAIKNLCYIEVNNENPLNAGEYTLSNGEPFFDIVSIFAANMNLSADGKPYIYCNDQVTFVLQHADEIIRPLQEKGIKVHLSILGNHDDAGMRSLSEEGARAFAQELKMYADIYGFDGFDFDDEYSSYAEGTFKGSATSGSGVVASVDECTGENYTRMLEICREVLPKSESAFGIYWYREDDHPVGSNLEDLIDYTVYGTYGAFHEYYSQDVSNEIEAPYAI…	DUF1735 + Glyco_hydro_18	2	DUF1735	61	139	2.4e-09	Glyco_hydro_18	240	344	1.1e-07
bsa	bsa:Bacsa_0822	F0R283	LamG domain protein jellyroll fold domain protein	Phocaeicola salanitronis	Bacteria	Bacteroidota	401	MKLKHIYFASLMAVAGGMFAGCSDDIENFDNQMFVTDTTPAVVLMMATAEDETQEFTFSIPKPQDSDVTFTIAADANKVQTYKDLYTDGTKEIEMVPSANYELATTQGVIRAGSLNSDPIAINFIGLSTMDDTKTYVLPITVTNCSIGVLGSQNTRYYVFQKGALINVVANLDDNALRPGNAWATPDKFRNLTKLTCEALIYPYSLSGEGHESGISTLMGIEGNFLFRFGDAGLASNILQIATGSAGNFAVSRAVEENVWTHVAITYDSDAQEVNVYFNGSLVNTFTGVNQGPVDWSPEYSNDNDGKARSFWVGHSYSASRWFEGEMSEVRIWDKVLTPEEINAENHFYAVLEPENEPNLLMYWKLNDGVDEIKDYSQYGNNGVAEVAGLQWVSVSLPA…	DUF1735 + Laminin_G_3|Pentaxin	2	DUF1735	29	145	1.3e-16	Laminin_G_3|Pentaxin	185	343	1.6e-19
bsal	bsal:K6V25_05220		DUF4361 domain-containing protein	Bacteroides salyersiae	Bacteria	Bacteroidota	328	MKTSRILLAVGITCCMAACNEDAQFDKELYKKVVNVLSDEKLVFSVNHDLNKEESTGYISIGCGGTKHIETDVLVELEPDGEAMAKYNKLNFDIDESKFAHALESWRYNIPDMTTVLKVDNEDNYATIPVHVRPEGLSPDSIYLIPLRIKSVSAYEINPDKRTVLYRVLLKNNYAFQSPSTTYNTVGMDVRYREDGVEIDRYNSFSLTRPVVPLTKNSIRCFAGMNTYDLSNLALGDIQRYAIRITINEDATLTVTPIGTVQVEMLNNDESNFYVESTTSLDKIQKFYLNYRYRVLKDGCDGSNGDADYDVWHDIEETMTKKEPLINS	DUF1735 + DUF4361	2	DUF1735	42	155	5.8e-13	DUF4361	162	320	9.1e-19
bste	bste:K6V31_14785		DUF1735 domain-containing protein	Bacteroides stercoris	Bacteria	Bacteroidota	474	MRYMKIGTLISAGVLMLSSMILNSGCSEAGNGRKQTTENPGAIFGEVKSAAGAKMLTPIALRGDKKATGHLFFELSEPAEQEVAVTFKLDSRILDAYNQLNGTGYTMYPADKLLLENNGNVVVETGKSKSATLALDILPGGTEGATYAVAVSAVATAGTEKHTDNKAFIYLVKPLAAMPEVNAGRKVKNLCYVEVNRESMLNAGEYTMKSDKAPFFDIASVFAANIRLSADDVPYVSCNEQTRFVLDNIEQTVRPLQAKGIRVHLSILGDHTAAGMRSLSKDAARAFAKDLKAYIDIYGFDGIDFDDEYSTYATDQAVEPYIPSDAVAPSIEECTSQRYADLVYESRKLMPDKTIGIYWYAGYDYPVGTVEGKTVDELIDYSIYGYYGKWKAIPADTVS…	DUF1735 + Glyco_hydro_18	2	DUF1735	65	156	6.9e-11	Glyco_hydro_18	248	392	4.2e-10
bth	bth:BT_1037	Q8A8Y0	Concanavalin A-like lectin/glucanase	Bacteroides thetaiotaomicron VPI-5482	Bacteria	Bacteroidota	395	MAFGVLALVHTACENAKYDVIDNLVYINEASTSKTKELTLTEGTTRTSLTVRLVNIINQTIKANLFIDESVLDAYNKKNETNYKMPPKEYISFPESVTIEAGSVSADPVNVDIKSFEAEGGAQYAIPISIKNVEGGIEKSESSSSFLLVLVKPLKQAVPKLTWYNGMHAAPEGAWGLALPNYTLEWWSKVTSKSGNGGYTKNNQAIINSGGLGTELYIRFGDLIYSENGSYKNNFLQVKTMGSQFDTGDPTKGKGLEAQKWYHFAVSYDAASGTTLLYQNGTVVASLSSSIGQPMNIDQFQMISSGEEYFPDFCEMCQVRFWKVTRTVNQIKKSMYTEVDYTDKNLLLYLPMNEGEGATILHDVTGNGHDVEIGNSNLGNENRQKVTWETYSFAQ	DUF1735 + Laminin_G_3	2	DUF1735	22	135	5.3e-26	Laminin_G_3	181	332	2.8e-09
bth	bth:BT_1045	Q8A8X2	Concanavalin A-like lectin/glucanase	Bacteroides thetaiotaomicron VPI-5482	Bacteria	Bacteroidota	396	MTIMKKNIYLAVLLFLTGCQNELYKNPLDDFQSEQGVYIANNGVLQSFVEEGKDVEIKGLQVALAVQDTKEIKVTLEAGNQAQLDAYNAKNGTNYIVLPKEMYEISQKITFMPLYAMMDVPISLKNVKFSLEGNYALPIRITGGDVNIIRGQEETLLVLEQRVNTKALRISTSGSGSGSEDDKMFPNDFKVDQWTMEVMVNRASYKSNNRSICGTKLVANAGPMDEIYTRFGDVTINPNQLQIKTGSSQIDVPADKFSAQPDTWYMLAFVYDGQKNYVYVNGVLVADREIRTGPYGLIGFWIGGSNELIREVRFWKTARTSQEIASNIWKMVNPDDDNLLLYYPLNGKKRDSATGEITEDETLLWDWSKNGKNLPKPSSYSFDDNKGNGFIFPPQE	DUF1735 + Laminin_G_3	2	DUF1735	36	145	7.6e-18	Laminin_G_3	188	325	1.3e-13
bth	bth:BT_1049	Q8A8W8	putative patatin-like protein	Bacteroides thetaiotaomicron VPI-5482	Bacteria	Bacteroidota	393	MKQIKNIRNFLLISLIAGGTWIGCDDANYSTLDTHVFFEEALTATSTKVTVMGSGETNVTLNAHISNTQQKDNSYSLAIDQAALDAYNKANGTNYIALPETHYTLPDNITIKAGAYNADPISIHIKAFSEEMNASGESYALPVRLVAKQGSIDVMPVTGSLVILANSIMEFSAPQFVGSTELVAKKFSEAPETYNEFTVEVRFQVSNTANRNRAVFSTSGSDGKSLLLRFEDPQSDNSDHKAHSLVQIQTHETYLNPTYSFEPNKWQHLAVTYNGSKYRIYINGKDGGSKDVAGGPCIFGNMSWFSGGSWWSGCKILVSEARIWSVCRSEIQIQNNMTITSPKSPGLEAYWRFNEGKGNVFEDATGKGHTITTTVTPVWIDKILSTDEATPWK	DUF1735 + 3keto-disac_hyd|Laminin_G_3	2	DUF1735	33	151	5.6e-27	3keto-disac_hyd|Laminin_G_3	192	285	6.6e-05
bth	bth:BT_1283	Q8A891	putative patatin-like protein	Bacteroides thetaiotaomicron VPI-5482	Bacteria	Bacteroidota	440	MKKQKIRFAIFMLLLAVTACDNADYSKSAPFDNGVYLSVAESKTSETMTFNKTIIQREKSFTARLAYPAGTDVTVNVTVDPSQVEAYNSRNNTSYDILPAKHYRLESNEMTIRAGKINSAPLHIYFENLTELEIDKAYLCPVSLNSAQGVGLLDGSTTYWYIVKRSSAITTAVDLRYCYVEVPGFYVPKWGTEPAGNAAHLNNLKAVTFEIITRISNFDEANTDISSLMGIEQYFCFRAGDAGFPRQQLQIQTPAGKFPEANKAKLLKENEWYHLALTYDIATKTIIFYVNGKEQSRSTNYGNSEFSEIKLANRKQESFPGASDGDWLFYIGRSYNDRWLIDRQLNGNVCEARIWDVARTQQEIWKNMYDIEDPENEAHLAAYWKFNEGSSNDIKDYSK…	DUF1735|DUF4973 + Laminin_G_3	2	DUF1735|DUF4973	31	149	1.4e-26	Laminin_G_3	204	364	1.2e-14
bth	bth:BT_1284	Q8A890	putative endo-beta-N-acetylglucosaminidase F1 precursor (mannosyl-glycopr	Bacteroides thetaiotaomicron VPI-5482	Bacteria	Bacteroidota	508	MKQILKHILILAFAAGFIGTACENNDLNIDAGTFPETGGIGLSMGILQSDNYAMENPQINMDHASLSDQFHISLTEPASQTGNYTVKVDESKVLDFNSKHGTSYPLYPTEYIDLGNSGKMTIEKGEQQSNSVSIAFKYDEAIEDSVIYVLPLTVEENNSSPAMSSERKTLYYIINVWGMAPAEYNAIKKNFIQIAGVDPEFTNPLLLNKLYFESMSLSSPEVDYYNPFDIINLQFATVKADDNLLPSLYLKDDLAYVLKKREKYIVPLQQLDHKVCLAIKGAGEGIGFSNLGEKEMMIFVERIKQMIDIYHLDGVNLYDANFSYEESNENINYSNNLCKFVASLRDKLGNKIITYTQTSESPEGITNDANLKLGELLDYAWCDQLNTIIDPWSTPEKWT…	DUF1735 + Glyco_hydro_18	2	DUF1735	57	159	3.6e-15	Glyco_hydro_18	226	419	1.5e-06
bth	bth:BT_2194	Q8A5P4	sialidase precursor, exo-alpha-sialidase	Bacteroides thetaiotaomicron VPI-5482	Bacteria	Bacteroidota	316	MAASAVLCSFALLSGCSDDDVCKVYIPEAKTLQIKNFDLGEELREVFHVAVTASDYVTRSGKEVGGDVKVQLTVDEAKVQEYNSLCGTDYPLLPSDCYTLTTETVIPAGESSSADLVLTVNAQGKIQPFDSYLLPVTITSVEGAQADHIQQTVYYLLSGAEDVWAMPLADRSAWQVVEVSSEETSGEGSDNGHAIHAFDGLKGTFWHTQWKGNEPQPPHHIVVDMGQEVKMLGFQYVSRDHGEAWPQEMTMETSLDGSKWESAGTYSDLPAGAKEEFRSYFPGFKQARYFRLTITAVYSGKWATVVAEINAISIIK	DUF1735 + F5_F8_type_C	2	DUF1735	24	144	3.3e-24	F5_F8_type_C	184	307	1.4e-19
bth	bth:BT_2395	Q8A547	hypothetical protein	Bacteroides thetaiotaomicron VPI-5482	Bacteria	Bacteroidota	298	MRSIYKIVVCSLLTLSITSCEKDLLEKEQYQKEIYLIGAYNRVWTTEVSYSNEEVKTYFTVSSSGTLALDRDVNVKMKINEELVDIYNKKYWTVLNEDKYYKSLDTDLYSIPSLENTVIKHAEGISAEVPVLIKTASLKIDQSYVIPVEIESTTGYPISESGYKMLILLKLKNDYSGSYQMSGHTTLEGETPKTIQKPKTIKPTGVNTVRLFYAMNNESDEKADIQTGTIELTITDQIVEGTNDVKKVLIKAWDAENGPVIIDSGESTYNTTAKKFSLKYTIGNTLYEEQLTKEKEVL	DUF4973|DUF1735 + DUF4361	2	DUF4973|DUF1735	27	152	4.5e-09	DUF4361	164	284	5.1e-23
bth	bth:BT_2533	Q8A4R4	hypothetical protein	Bacteroides thetaiotaomicron VPI-5482	Bacteria	Bacteroidota	300	MKRDFITILALMTALSSCNDDALFEKEMYKNVVALISSDYYNTFEEVVTLSPTGEEATGYIAACTGGTHAPKQNMVIGLEEDLTSLEFYNRSLYDVDEACYAKFLSSDKYEIVDYKIQINAGERTGRTMIKIRPEGLSPDSTYFVGLKATDISGVEINESKNTILYQILIKNDYATQGENVYYSMTGLADGMATAGNKKMFPLTHNSVRVIAGTESFESNVDHINKTAIILQVEENNHVTIKPYKDIEVTQIDGDSKYPNTFKVEESFGHTYNVFLLSYRYTKDGKSKVMQEELRLEINN	DUF1735 + DUF4361	2	DUF1735	31	154	6.8e-12	DUF4361	162	295	4.2e-28
bth	bth:BT_2624	Q8A4H5	hypothetical protein	Bacteroides thetaiotaomicron VPI-5482	Bacteria	Bacteroidota	321	MKKYIKVMMAFVLGLLMIGCDEDAMFREELYDKYIYIVSNEEQIHNLLFSLNKDKDMGTVSVACSGTQKIDNDVQVTLEKDKDILGKYNYSNFDINEEKYAKELKNDSYEMPQMNVLLRHDDIDPYATLPIVIKQEALSSLSPDSTYFIPLRIKDVSGFQIKEEKRNVLCRIYTYNEYANTKEATQYTMKGYRIIGDNSSSISGYKNVHPINANSVRMFVANTKFEANEKIIAKNAVTVEVQKDNSIKMYPYIRDTKTLEVHLMTPPNDSEEDFIYQNVYEKKNERFLLYYKYRTRDNENSWWSEWIVVKEATKRLNMQTK	DUF4973|DUF1735 + DUF4361	2	DUF4973|DUF1735	27	155	1.7e-07	DUF4361	166	312	1.3e-25
bth	bth:BT_3044	Q8A3B0	hypothetical protein	Bacteroides thetaiotaomicron VPI-5482	Bacteria	Bacteroidota	295	MNINKILYPILLLLVVLSSCDYESPLDKEQYKKTLYLIGASSNLVTKELAYSSEVQEGFITVGVSGSLLIDGNVDVTLESHNSVIDWYNKKFKFLATDIKYQGLATSAFEVPSYTTTLKAGETYARVPFKVKTEGLECDSLYAITFKIASSSAGYEINQKDSALIVSFNLVNKYSGNYIFKALRHELDSNDEIVASTSITIVRTLKATEENAVRFYNEQQAETTANIKKHAVVLKVDAGNNVTISAWEDFDLIDGTCTYNQNSKVFNVDYKYTADGKTYQMVGTFTYQDEDAGSN	DUF1735|DUF4973 + DUF4361	2	DUF1735|DUF4973	31	152	3.6e-14	DUF4361	164	286	4.5e-27
bth	bth:BT_3295	Q8A2L0	hypothetical protein	Bacteroides thetaiotaomicron VPI-5482	Bacteria	Bacteroidota	334	MKRRIIYIVTMFAALSFFSACNDEWKDELYSHMISLKAPIGSEEVSDIYVRYKPNGEVVYDLPVLVSGSTPLDRDLNVRIAVDPDTLVALNLANYHELRKDLWYELLPEQNYEFTAPTCYMPAGTRKELFPIKFKFSGLNLSKEWVLPLTVEEDPSYVTNKRKGWRKALLHVLPYNDYSGNYSATAMNIYFAGSNDDPLVVDNRRAHVVDENTVFFYVGTKEDNSIDRETYKINVKFEKPIEETETKKTGNLTITATNPAINFQIIGNPTYEIWDEMDTNQPYLLHRYHVLRMEYSYDDVTSSNVPTSYRASGSLLMERKINTLIPDQDQAIQW	DUF4973|DUF1735 + DUF4361	2	DUF4973|DUF1735	25	155	9.9e-56	DUF4361	166	315	2.4e-33
bth	bth:BT_3344	Q8A2G1	hypothetical protein	Bacteroides thetaiotaomicron VPI-5482	Bacteria	Bacteroidota	336	MRKLYILGMILGMYATFSACNDEWKDELYTQMLSFKAPLGDNGLSEIYVRYQPDGTGIYQLPVIVSGSKSNSRNIDAKIAVDEDTLRILNQEKFPVGRQDLWYVPLAEQHYSFESNICHIPAGENIQLYPIHFNFNGLELDEKYVLPLTIEEDPSYVQNKYKGRYKALLGVNLFNDYSGTYNTTLMNIYIEGTTTDPAKVDTRLARVVDENTIFFYAGSTWVEDENRSRYKVFVEFEEGTEDEEGTIKGKLRLYGDEGEPGINIRPLGECKYEKRIIQHETIKYMERHLTTLELSYKYTDVTSNPDYPITYEVKGSMTMERQINPLIPDEDQAIEW	DUF4973|DUF1735 + DUF4361	2	DUF4973|DUF1735	24	154	5.5e-59	DUF4361	166	318	8.7e-32
bth	bth:BT_3473	Q8A233	hypothetical protein	Bacteroides thetaiotaomicron VPI-5482	Bacteria	Bacteroidota	333	MKKIYYLLLAMTVLIVCASCNNEWESEQYVQMVSFKAPVNAQGVTPIYIRYKPEGKVTYQLPLIVSGSTMNSKDLNVHVGLDLDTLDVLNVEHFGSRKELFFKPLENKYYEFPETVQIPAGECTSLLPIDFALKDLDQVDKWVLPLAIQSNDPSHNYQANPRKFYRRAMLRISPFNDYSGQYSATAYKVYFKGNEKEAIVPEYHTSYVIDDKTIFFYAGLIDIDRLDRKYYKIKFEFTEEKIDLQTRKLKISSDNEDINLVVKGQPSYTVEEEMDATRPYLKHIYVTINNLEYEFTDYTSVPGYPLEYVVKGSLTMERKINTQIPDEDQAIEW	DUF4973|DUF1735 + DUF4361	2	DUF4973|DUF1735	24	150	1e-59	DUF4361	166	315	1.2e-30
bth	bth:BT_3485	Q8A223	hypothetical protein	Bacteroides thetaiotaomicron VPI-5482	Bacteria	Bacteroidota	345	MKKIYTYLMMLTVSALIISCNEEWSGEQYEHYISFKAPINSDGVSRINVRYKANEATTYQVPLIVSGTTLNDKNYTVRIGLDPDTLVVLNKERYSTRIDLYYQVLPATFYSLPETVEIKAGENTALLPIDFKLNNIDLSEKWVLPLTVEESSDGSYTPNYRKHYRKALLRVMPFNDYSGNYSAVNYKCYIKGAESEAPFVKNYVMTYVVDDQSLFFYAGIIDETRVDRKGYRILAKFINNDNGEIGNVELSPADSDNKMKFQIGKDDYGKEVTPTYSVTETMDPIRPYLKRKTIIIRNINYTYVDYTTIPGVETEYHVIGSLALERQINTQIPDEDQAIDWEAGN	DUF4973|DUF1735 + DUF4361	2	DUF4973|DUF1735	24	151	1.3e-59	DUF4361	165	322	3.9e-28
bth	bth:BT_3496	Q8A212	hypothetical protein	Bacteroides thetaiotaomicron VPI-5482	Bacteria	Bacteroidota	332	MKGIYTLLFSLIVLVMFSACNDEWKEEQFEHYISFKAPINSNGVTRINLSYSETGKTTYRLPILVSGSTKNDRDITVKIGIDADTLRTLNIARFSSREDLWYREMPSKHYSFPETVQIKAGENVGYLDIEFDLTGLDLVDKWVLPLTIEDAPNGEYKPNYRKHYRKALLRVMPFNDYSGTYGGTNLQGKLVDAGAGENEPLVKSEIVTYAIDDETIFFYAGTIDESRQDRRNYKIIAHFVPNTNIVELTSDNSENNGFKINTRASSYIEEEMDAVRPYLLRRTVMIRDVDYEFEDYTLAPGARIKFRFEGTISMQRNINTQIPDKDQAIEWD	DUF4973|DUF1735 + DUF4361	2	DUF4973|DUF1735	24	152	6.3e-62	DUF4361	165	312	1.4e-29
bth	bth:BT_3507	Q8A201	hypothetical protein	Bacteroides thetaiotaomicron VPI-5482	Bacteria	Bacteroidota	353	MKKIYTLAALAAMTMLGTSCNSEWEDEQYEHYISFSSQLDSKGVTNIYVPYSRHDAEGNYAEGGEGRSNYQLPILVSGSTDNPSNVTVHVAHDADTLNILNYARYATRTELYYEDMGAEGLAYASYPESLQIKAGENKGLLDLKFDFRNIDMSEKWVLPLQIVDDASYNYVAHPRKDYAKAILRIFPFNDYSGDYSGTGITNKVVTGYDGDGKPIETAESITKSSIRGYVIDEQTIFTYAGIVDEDYTDRRKYKIKFAFNGETNGSVTISCDNAEEIGFELNKDVTPSFRISSSMDDAKPYLEHRYVIINNVDYYFNYIPVEGTIIRYHVKGTLTLSRDINTQIPDEDQAIEW	DUF4973|DUF1735 + DUF4361	2	DUF4973|DUF1735	24	166	4e-53	DUF4361	180	335	5.6e-31
bth	bth:BT_3672	Q8A1I9	hypothetical protein	Bacteroides thetaiotaomicron VPI-5482	Bacteria	Bacteroidota	319	MKTKYIYIAFLTILCGGSLVACSNGDEFFKDERYKKMIYAISDNEQIFHAEFELNNEEDIIGVQPFAVSGTNPIDQDVHLTIEKDPELLTEYNYNTYMDETDKYARELKDGDYSLLSSIVEIKAGVNPSYEVGKLQVKIKTSIIEKLSVDSAYFLSFRIKEATPYEINEEKRNVLFRIYKKNQYASQKTPTYYASSGFMDDVVMPFDSKIIMPLAYNKIRTYIAGQIYDANDTKETINKNSMVITVDADNQVLISAFDSENGLKVEMLSPSSDPNDGSYGYRNYYNPEEKQFYLYYRFDNGEGWKVVRETLRAESIISK	DUF4973|DUF1735 + DUF4361	2	DUF4973|DUF1735	30	130	1.1e-08	DUF4361	172	312	1.9e-23
bth	bth:BT_3682	Q8A1H9	hypothetical protein	Bacteroides thetaiotaomicron VPI-5482	Bacteria	Bacteroidota	295	MKLIRTIYTLGLLVGLFASCSKESPLDGEQYYKQVYIVGAYEVVQQFDVAYGDGPQNAYVAVATGGSQNIDRNVEVVLTHNDATIEWYNNKYMLDAPLKYQKLGDQFCSFPSMSTTIKAGDVYSRLPFTVETSGLDCDKLYALTFKIESVSDYVKQPKDTVLIMNLNLTNDFSGIYQMVAIRYTLTDNDEELTPSSVNMQRTLKAVNKNQARFFNVTQNSDLSPTGNITSEDYFNSIDNNGVTFTRQPDGTFTVAGWKNLPVSNGTVSFEDGTFTFCYDYESGGKRYRLRGTMTK	DUF1735|DUF4973 + DUF4361	2	DUF1735|DUF4973	31	153	3.8e-18	DUF4361	161	294	1.2e-23
bth	bth:BT_3754	Q8A1B2	Concanavalin A-like lectin/glucanase	Bacteroides thetaiotaomicron VPI-5482	Bacteria	Bacteroidota	396	MKMIKFSRYVVLGAALAVVTGCNDAKLSTIDNGVYIAEAAPSNTFSQQIEAQLVDEGDVIKTLTVRLVRAIDQDVTVTLDIDQQLIDEYNQQHEASYELLPEEFRSFERTVTIPAGEVSAPVINLTIKPFTTPNNEAYAIPVRITSVAGPIGLVGNANHILYLLTSPNKQKAVVLKSANKTSLNFKNEIPVTQWTIEYWIKFDNTTGRPTGDWVGPANIAFRRLIFADNSAPISFNGVLLRYWADGAKKIAPCLQCQLDGNYFDSEEFWYPDIWYHIAYTYDGSTISLYKDGTLNNSKADSRDFTFNNISLAQSFGWNMQVELAQIRLWSKCLTENAIQEGMSRQISGDSDGLIGYWKCDEGKGNVLKDNSPNGNDITLTGIPAWSEQYNFYHPND	DUF1735 + Laminin_G_3	2	DUF1735	31	150	6e-27	Laminin_G_3	187	339	5.4e-12
bth	bth:BT_3790	Q8A176	hypothetical protein	Bacteroides thetaiotaomicron VPI-5482	Bacteria	Bacteroidota	324	MKKVMIKNIINSLLLVVVLGVSSCNDQLADELFEKRTYLIENGWKDYQLEVDDDNTAILPVYFGINGTSLNDKDITLTLDVDPDTLERYNWEKYKNQKELYLKLLPEESYTFDASSWTIPSGELNTSAYIKISLDKIKEVGSLYNDYVLPLRINSSVGEPIGRSKYTKVLAHIAFKNDFSGQYTGKGVIKQIGTSFTTDITSTNIYAINQNTCYMFVGDKTREKTTNYLDYVVEITKDDETGTFVLTSPVESLKFKSYSSQISRKYTLNYGDDRYYIEITTVDFSYEYQDSSYNNEPVLMNFQGSFTMTKNVWKYQYPDVDVED	DUF1735|DUF4973 + DUF4361	2	DUF1735|DUF4973	35	158	4.2e-22	DUF4361	167	307	2.1e-22
bth	bth:BT_3986	Q8A0N5	putative patatin-like protein	Bacteroides thetaiotaomicron VPI-5482	Bacteria	Bacteroidota	384	MKLYKYCFALLALTTVTVSGCKNEDINEEHHYDNKLYVSSAPVCDDLLIKPSITEATRELSYRIASPAEQDIQISFDAAPAMTAAYNLIYNDNATALDSYFYNMPTKTATIKAGDISSDNIVIDFKNTNELDKSKRYVLPVTILDASNIDVLESARTAYFIFKGAALINVVANIKEIYFPINWKSSVNSLSTVTIEALVRSEDWVAGRDNALSSVFGIEGKFLVRIGDADRPRDQVQVVAPGGNFPGPNVVPGLPVNEWVHIAIVYDNTTKERIYYKDGVPVYKDEAASGNVSLSSGCYIGRAWDDTRWLPGDISEVRVWSVQRTAEQIATNPYEVDPASEGLVAYWKFNEGAGNVITDQTGHGNDITGSGDPTWVKVEIPKIN	DUF1735 + Laminin_G_3	2	DUF1735	32	149	7.4e-18	Laminin_G_3	187	330	4.4e-16
bth	bth:BT_3987	Q8A0N4	endo-beta-N-acetylglucosaminidase F1 precursor	Bacteroides thetaiotaomicron VPI-5482	Bacteria	Bacteroidota	476	MNMKYITSGLFAAMIVSSTAFLTSCADDLEVGKNIDESAYSGIYENNAYLRDGKSNLVSKVVELHGETYATTVKMGLSKTPNTATSAKVKIDAAYLETYNKAHNTDFALYPQDLVTFANEGILTVNANTKSAEVEMTIRAGEGLQEDKTYAIPVAISDQSSDITIKDEDAKHCIYLVKDMRNAGDAYKGEGVMQGYLFFEVNDVNPLNTLSFQLENGKLLWDVVVLFAANINYDAEAGRPRVQCNPNVQYLLDNNETLLQPLRRRGVKVLLGLLGNHDITGLAQLSEQGAKDFAREVAQYCKAYNLDGVNYDDEYSNSPDLSNPSLTNPSTAAAARLCYETKQAMPDKLVTVFDWGQMYGVATVDGVDAKEWIDIVVANYGSAAYPIGQMTKKQCSGIS…	DUF1735 + Glyco_hydro_18	2	DUF1735	44	162	1e-17	Glyco_hydro_18	261	318	3.7e-05
bth	bth:BT_4083	Q8A0D8	hypothetical protein	Bacteroides thetaiotaomicron VPI-5482	Bacteria	Bacteroidota	342	MKYRNFTNKLMLMVGVTATAVLTSCEQEFYQDEQYRKEIYIVSGEDNIFQREFAFGGEEIGYLSVYASGTTPIEKEVMVELERNETVLSDYNQKRYGDNYKNYVLELPDTHYKVDDWSINLYPNANSSYSLFPIKVNIDGLEPEDNYFLPLRIASVSDYMISSARRNVLMQILMKNDYATTKEKSYYTMNGTRLRVAKDTWEPLDKKNNAPDYKPINATKLVAPVTEYGIRILTGSTLTSDRKELRKQGIVVTVHPEEMIDVPVIGSNGLPTGEYIQCQKVTLDKWYNVNSGITVLNIEDTPSYYNPEKKEFTLNYRYNYNSNDWYEMKEVMSPVAIANENN	DUF1735|DUF4973 + DUF4361	2	DUF1735|DUF4973	35	159	2.3e-18	DUF4361	166	332	9.6e-28
bth	bth:BT_4245	Q89ZX6	conserved hypothetical protein	Bacteroides thetaiotaomicron VPI-5482	Bacteria	Bacteroidota	430	MKHISIALCLCGMILMNTSCDNYDDTYPQEYEKILSLQTTGEQAVDLYKTGEATNYSITVIKSGSQPTLTASAHIGAMDAVNFEKYISERGLDYVAMPANCYSFNMEELDYSSAETYKIINLQLNTNEIEIFEQTLEEGQTCVLPIMLTSTSDSILADKNTLVLKPEIITPSLSVTESSSGTVTKYLPQSGGTIALDLGLQVENQWNFTCKVAIDETTTTLEGATLVSDIISFEPGNTSSVQVNIPKFTKTSGNVGIKILEINGKDGFEFDTNPFILVASVEKYSLTADMLSSNAIEPSEGSLANLLDGDIGTYFHSAWSVSIADKHYVQVKLPVSTKTFRFTYTNRSNNGNAALAWFNLYTGTNENNLQLYKRFAWDEDGLPSGAAGVYVSPDVSIDN…	DUF1735|DUF4973 + F5_F8_type_C	2	DUF1735|DUF4973	37	154	7.5e-14	F5_F8_type_C	294	378	1.9e-06
bth	bth:BT_4269	Q89ZV2	hypothetical protein	Bacteroides thetaiotaomicron VPI-5482	Bacteria	Bacteroidota	331	MKKIVTIILCSALVVISGCDNYDFAQEQFRKEVNLLSNSSLVYDRQVAELQQGGDTLFVVASLSGSQASDESFTVALQNSDTLLRAYNKSNFDINKARFAKYLPEECYEFPTMEMTIPAGSSKAMFPVYLKNLDKISPDSIYFLEYKIDSLKTPDCNPKKRHVLLRIHKENYYASTQTATYYNYTSSTIIIPNTDGTSEVRRPTNSNRVFPVSENSVRLMAGDESFSDYTTALDIINKGSIILEMGEQLPENPLAKELTILPYKDIDVMQLTPIGEYDNTYLLNVIRTPDGRATYYKEFRLHYKYRLQPTDRYREVNAKLRYQFNPRVENL	DUF1735|DUF4973 + DUF4361	2	DUF1735|DUF4973	51	153	3.3e-16	DUF4361	161	321	1.6e-28
bth	bth:BT_4296	Q89ZT0	MscS mechanosensitive ion channel	Bacteroides thetaiotaomicron VPI-5482	Bacteria	Bacteroidota	345	MNNRLNMKKKFNIMLCTLIGVLSACNEYDFDQEQYRNEVGLLSNSSLIYDRQVANVGQEKDTIYLVATVSGSQISPNTHHVALLESDSLLKAYNKSNFDIEKEKFAKLLPDECYDFPNKELDIQAGTSKVMFPIYLKNLERISPDSIYFLDYKIDPEKTPNYNPDKSHVLLRIYKENYYATTKTSTYYNYTSSTIVIPNPSGSPEVRRPTNANQVFPIGANSVRMMAGDEDLGDYKTARSRIVSKSIILEIGEQQPENPQARELTIRAHDRVNDVEVDPVDVVQLTPIDDYDNTFLLNAIRTPDGRATYYKEFRLHYKYRLESTAPYREVKAKLRYEFNPRVDNL	DUF4973|DUF1735 + DUF4361	2	DUF4973|DUF1735	33	151	9e-06	DUF4361	168	335	4.3e-25
bth	bth:BT_4407	Q89ZH0	Concanavalin A-like lectin/glucanase	Bacteroides thetaiotaomicron VPI-5482	Bacteria	Bacteroidota	391	MKRIKILYAGALVALSFSSVGCNDSESDLLEPKLYFESNVIRVEVEADTYECELVSRLSTMVKSNVNVNYQVGGQDLVDDYNHKHGTTGQLLATDNYEMTGTSSTIKAGELYADPCGLSVKNITKGEDGVTYILPVIVNSTDIEKISSSSVTYIVVRKPIIIDKVYRINPGWLDVRLPTAYKTMGSVTYEALVYAERWKNLGTIMGNEGTLIMRTGDLNHPDNELQMAGSVALQMPDVSIFLLNQWYHVAFTYDASAGMATLYLNGEKIAEKTVGSLTFDLNERFCIGYAYDYDRNRKWNGFMSEVRLWSVARTANQIRENMMFVDSGSDGLVGYWKLNGEDIEQRDGVWYVLDQSPNHNDATSNNGLRGETGGSQSFVEPTVVDMRVRLE	DUF1735 + Laminin_G_3	2	DUF1735	32	144	4.5e-18	Laminin_G_3	175	318	3e-18
bth	bth:BT_4710	Q89YM1	Concanavalin A-like lectin/glucanase	Bacteroides thetaiotaomicron VPI-5482	Bacteria	Bacteroidota	402	MKTYIFKHSLLGVILGLSILGCTEGDKFDYNKNMAFITGTETTPVTKFVVEDTPSSYAVTASTTDKVDKDVNVKFAIDRSLVETYNNEHNTKYYAIPEGAVTLEDADAVIQAGKAFSTPATVKVISTEDFAEGRVYVVPVTMVEVDGLEILKPSKTIFLQISRVIHFTSLNISNTNLYSNFIFSDDKKQELSNFTYEIKCYSQEWHRIARLCSFTSADEQRSSMLRFGENGLDINALQWVSPSGSIVSSTRFSTDRWYMISLTYDGSKLTMYVDGVKDAQGDGDGKPVDFQRFELGMSWTGYRGSQYFRGRIAEVRVWNRALSTGELQMNLCGVDSQSEGLVAYWKMNEGEGHIFKDATGHGYDMDWTNTAREINEGAGLTYNLNYSSAIAWDSDDNNR…	DUF1735 + Laminin_G_3	2	DUF1735	32	147	2.6e-20	Laminin_G_3	190	327	8e-18
bth	bth:BT_4711	Q89YM0	conserved hypothetical protein	Bacteroides thetaiotaomicron VPI-5482	Bacteria	Bacteroidota	320	MKINMHILGLLVVVGLFSLQSCDDESYDIEGSNQNYVYINVNRWTSTEYPQNTFVYEVLRTPIGSSLESGPEIVKVGVRSTKVASKDITVTLDIDNCASIGEFSSFPDGVKVTLDKKELVIPAGSMLSSDSVTIEIEDGKWSEFVNTSYLLPLKVTSVSNAALSETHSSAYLAVSTSFTNCVPGATSVEGTLISDRSAWTATNNGVDVGTTLFDGNTRTYPSQDASSTVIVNLNGVYQNITGIRLQYYSRNYSLSSAAVYTSETGGEDYEYQGNVTFSRATPQYIRFYGAVSARYVKLELLPYSSGYGIVLSEFDMYQNE	DUF1735 + F5_F8_type_C	2	DUF1735	35	161	3.6e-11	F5_F8_type_C	203	311	5.3e-11
btho	btho:Btheta7330_00075	A0A0P0EKS8	hypothetical protein	Bacteroides thetaiotaomicron 7330	Bacteria	Bacteroidota	295	MNINKILYPILLLLVVLSSCDYESPLDKEQYKKTLYLIGASSNLVTKELAYSSEVQEGFITVGVSGSLLIDGNVDVTLESHNSVIDWYNKKFKFLATDIKYQGLATSAFEVPSYTTTLKAGETYARVPFKVKTEGLECDSLYAITFKIASSSAGYEINQKDSALIVSFNLVNKYSGNYIFKALRHELDSNDEIVASTSITIVRTLKATEENAVRFYNEQQAETTANIKKHAVVLKVDAGNNVTISAWEDFDLIDGTCTYNQNSKVFNVDYKYTADGKTYQMVGTFTYQDEDAGSN	DUF1735|DUF4973 + DUF4361	2	DUF1735|DUF4973	31	152	3.6e-14	DUF4361	164	286	4.5e-27
btho	btho:Btheta7330_00208	A0A0P0EUZ0	hypothetical protein	Bacteroides thetaiotaomicron 7330	Bacteria	Bacteroidota	332	MKNIYYLFLGLMTIMGFAACNNEWEDEQYLLQASFKANVTDQGVTTTYVRFNSGGVVKYNLPILMSGSTVNTQNRTIHIGLDPDTLAVLNEEQYGHREELYFRQLPNQYYNMPETVEMLAGESLAVLPVEFTLDESLDQSDKWVLPLQILTDPFYDYQANPRKYYRRAMLHLLPFNDYSGLYDASQYKCYLEGDKTVPLTVESTRAYVVDDNTIFIYAGTRDIDYLDRKQYKVFIRFTDEIVDLQTKKLEVWSDNDEIELTTSGIQSYSITEEMDPLKVYLKKIFITLNLNYSFKDITQIPGSSINYQVEGSLSMLRQLNTLIPDEDQQIQW	DUF4973|DUF1735 + DUF4361	2	DUF4973|DUF1735	24	153	4.1e-44	DUF4361	166	313	4.3e-24
btho	btho:Btheta7330_00694	A0A0P0EQP5	hypothetical protein	Bacteroides thetaiotaomicron 7330	Bacteria	Bacteroidota	298	MRSIYKIVVCSLLTLSITSCEKDLLEKEQYQKEIYLIGAYNRVWTTEVSYSNEEVKTYFTVSSSGTLALDRDVNVKMKINEELVDIYNKKYWTVLNEDKYYKSLDTDLYSIPSLENTVIKHAEGISTEVPVLIKTASLKIDQSYVIPVEIESTTGYPVSTSGYKMLVLLKLKNEYSGSYQMSGHTTLEGETPKTIQKPKTIKPTGVNTVRLFYAMNNESDEKADIQTGTIELTITDQIVEGTNDVKKVSIKAWDAENGPAIIDSGESTYNTTAKKFSLKYTIGNTLYEEQLTKEKEIL	DUF4973|DUF1735 + DUF4361	2	DUF4973|DUF1735	27	152	4.6e-09	DUF4361	164	284	2.2e-22
btho	btho:Btheta7330_00846	A0A0P0F1N5	nedA_1; Sialidase precursor	Bacteroides thetaiotaomicron 7330	Bacteria	Bacteroidota	316	MAASAVLCSFALLSGCSDDDVCKVYIPEAKTLQIKNFDLGEELREVFHVAVTASDYVTRSGKEVGGDVKVQLTVDEAKVQEYNSLCGTDYPLLPSDCYTLTTETVIPAGESSSADLVLTVNAQGKIQPFDSYLLPVTITSVEGAQADHIQQTVYYLLSGAEDVWAMPLADRSAWQVVEVSSEETSGEGSDNGHAIHAFDGLKGTFWHTQWKGNEPQPPHHIVVDMGQEVKMLGFQYVSRDHGEAWPQEMTMETSLDGSKWESAGTYSDLPAGAKEEFRSYFPGFKQARYFRLTITAVYSGKWATAVAEINAISIIK	DUF1735 + F5_F8_type_C	2	DUF1735	24	144	3.3e-24	F5_F8_type_C	184	308	1.1e-19
btho	btho:Btheta7330_01945	A0A0P0FDD5	endOF1_1; Endo-beta-N-acetylglucosaminidase F1 precursor	Bacteroides thetaiotaomicron 7330	Bacteria	Bacteroidota	508	MKQILKHILILAFAAGFIGTACENNDLTIDTGTFPETGGIGLSMGILQSDNYAMENPQINMDHASLSDQFHISLTEPASQTGNYTVKVDESKVLDFNSKHGTNYPLYPTEYVDLGNSGKMTIEKGEQQSNSVSIAFKYDEAIEDSVIYVLPLTVEENNSSPTISSERKTLYYIINVWGMAPAEYNAIKKNFIQIAGVDPEFTNPLLLNKLYFESMSLSSPEVDYYNPFDIINLQFATVKADDNLLPSLYLKDDLAYVLKKREKYIVPLQQLDHKVCLAIKGAGEGIGFSNLGEKEMMIFVERIKQVIDIYHLDGVNLYDANFSYEESNENINNSNNLCKFVESLRDKLGNKIITYTQTSESPEGITNDANLKLGELVDYAWCDQLNTIIDPWSTPEKWT…	DUF1735 + Glyco_hydro_18	2	DUF1735	56	159	4.5e-16	Glyco_hydro_18	226	419	8.3e-07
btho	btho:Btheta7330_01946	A0A0P0FP16	hypothetical protein	Bacteroides thetaiotaomicron 7330	Bacteria	Bacteroidota	429	MLLLAVTACDNADYSKSAPFDNGVYLSVAESKTSETMTFNKTIIQREKSFTARLAYPAGTDVTVNVAVDPSQVEAYNSRNNTSYDILPTKHYRLESNEMTIRAGKINSAPLHIYFENLTELEIDKAYLCPVSLNSAQGVGLLDGSTTYWYIVKRSSAITTAVDLRYCYVEVPGFYVPKWGTEPAGNAAHLNNLKAVTFEIITRITNFDEANTDISSLMGIEQYFCFRAGDAGFPRQQLQIQTPAGKFPEANKAKLLKENEWYHLALTYDIATKTIIFYVNGKEQSRSTNYGNSEFSEIKLANRKQESFPGASDGDWLFYIGRSYNDRWLIDRQLNGNVCEARIWDVARTQEEIWKNMYDIEDPENEAHLAAYWKFNEGSGNDIKDYSKYHNDAHIVRYW…	DUF1735|DUF4973 + Laminin_G_3	2	DUF1735|DUF4973	20	138	1e-26	Laminin_G_3	192	353	6.8e-15
btho	btho:Btheta7330_02651	A0A0P0EV52	hypothetical protein	Bacteroides thetaiotaomicron 7330	Bacteria	Bacteroidota	404	MKRISLLKIMAFGVLALVHTACENAKYDVIDNLVYINEASTSKTKELTLTEGTTRTSLTVRLVNIINQTIKANLFIDESVLDAYNKKNETNYKMPPKEYISFPESVTIEAGSVSADPVNVDIKSFEAEGGAQYAIPISIKNVEGGIEKSESSSSFLLVLVKPLKQAVPKLTWYNGMHAAPEGAWGLALPNYTLEWWSKVTSKSGNGGYTKNNQAIINSGGSGTELYIRFGDLIYSENGSYKNNFLQVKTMGSQFDTGDPTKGKGLEAQKWYHFAVSYDAASGTTLLYQNGTVVASLSSSIGQPMNIDQFQMISSGEEYFPDFCEMCQVRFWKVTRTVNQIKKSMYTEVDYTDKNLLLYLPMNEGEGATILHDVTGNGHDVEIGNSNLGNENRQKVTWET…	DUF1735 + Laminin_G_3	2	DUF1735	31	144	5.5e-26	Laminin_G_3	190	341	1.1e-09
btho	btho:Btheta7330_02660	C6IFQ1	hypothetical protein	Bacteroides thetaiotaomicron 7330	Bacteria	Bacteroidota	393	MKKNIYLAVLLFLTGCQNELYKNPLDDFQSEQGVYIANNSVLQSFVEEGKDVEIKGLQVALAVQDTKEIKVTLEAGNQAQLDAYNAKNGTNYIVLPKEMYEISQKITFMPLYAMMDVPISLKNVKFSLEGNYALPIRITGGDVNIIRGQEETLLVLEQRVNTKALRISTSGSGSGSEDDKMFPNDFKVDQWTMEVMVNRASYKSNNRSICGTKLVANAGPMDEIYTRFGDVTINPNQLQIKTGSSQIDVPADKFSAQPDTWYMLAFVYDGQKNYVYVNGVLVADREIRTGPYGLIGFWIGGSNELIREVRFWKTARTSQEIASNIWKMVNPDDDNLLLYYPLNGKKRDSATGEITEDETLLWDWSKNGKNLPKPSSYSFDDNKGNGFIFPPQE	DUF1735 + Laminin_G_3	2	DUF1735	33	142	4e-18	Laminin_G_3	185	322	1.2e-13
btho	btho:Btheta7330_02664	A0A0P0FAV9	hypothetical protein	Bacteroides thetaiotaomicron 7330	Bacteria	Bacteroidota	393	MKQIKNIRNFLLISLIAGGTWIGCDDANYSTLDTHVFFEEALTATSTKVTVMGSGETNVTLNAHISNTQQKDNSYSLAIDQAALDAYNKANGTNYIALPETHYTLPDNITIKAGAYNADPISIHIKAFSEEMNASGESYALPVRLVAKQGSIDVMPVTGSLVILANSIMEFSAPQFVGSTELVAQKFSEAPETYNEFTVEVRFQVSNTANRNRAVFSTSGSDGKSLLLRFEDPQSDNSDHKAHSLVQIQTHETYLNPTYSFEPNKWQHLAVTYNGSKYRIYINGKDGGSKDVAGGPCIFGNMSWFSGGSWWSGCKILVSEARIWSVCRSEIQIQNNMTITSPKSPGLEAYWRFNEGKGNVFEDATGKGHTITTTVTPVWIDKILSTDEATPWK	DUF1735 + 3keto-disac_hyd|Laminin_G_3	2	DUF1735	33	151	5.6e-27	3keto-disac_hyd|Laminin_G_3	192	285	6.9e-05
btho	btho:Btheta7330_03276	A0A0P0FC49	F5/8 type C domain protein	Bacteroides thetaiotaomicron 7330	Bacteria	Bacteroidota	323	MIAMKINTHILGLLVVVGLFSLQSCDDESYDIEGSNQNYVYINVNRWTSTEYPQNTFVYEVLRTPIGSSLESGPEIVKVGVRSTKVASKDITVTLDIDNSASIGEFSSFPDGVKVTLDKKELVIPAGSMLSSDSVTIEIEDGKWSEFVNTSYLLPLKVTSVSNAALSETHSSAYLAVSTSFTNCVPGATSVEGTLISDRSAWTATNNGVDVGTTLFDGNTRTYPSQDASSTVIVNLNSVYQNITGIRLQYYSRNYSLSSAAVYTSEIGGEDYEYQGNVTFSRATPQYIRFYGAVSAQYVKLELLPYSSGYGIVLSEFDMYQNE	DUF1735 + F5_F8_type_C	2	DUF1735	38	164	1.9e-11	F5_F8_type_C	206	314	1.7e-09
btho	btho:Btheta7330_03277	A0A0N7IAG3	hypothetical protein	Bacteroides thetaiotaomicron 7330	Bacteria	Bacteroidota	402	MKTYIFKHSLLGVILGLSILGCTEGDKFDYNKNMAFITGTETTPVTKFVVEDTPSSYAVTASTTDKVDKDVNVKFAIDRSLVETYNNEHNTKYYAIPEGAVTLEDADAVIQTGKAFSTPATVKVISTEDFAEGRVYVVPVTMVEVDGLEILKPSKTIFLQISRVIHFTSLNISNTNLYSNFIFSDDKKQELSNFTYEIKCYSQEWHRIARLCSFTSADEQRSSMLRFGENGLDINALQWVSPSGSIVSSTRFSTDRWYMISLTYDGSKLTMYVDGVKDAQGDGDGKPVDFQRFELGMSWTGYRGSQYFRGRIAEVRVWNRALSTGELQMNLCGVDSQSEGLVAYWKMNEGEGHIFKDATGHGYDMDWTNTAREINEGAGLTYNLNYSSAIAWDSDDNNR…	DUF1735 + Laminin_G_3	2	DUF1735	32	147	1.7e-19	Laminin_G_3	190	327	8e-18
btho	btho:Btheta7330_03314	A0A0P0F270	hypothetical protein	Bacteroides thetaiotaomicron 7330	Bacteria	Bacteroidota	317	MKTYKISILSLLLALLFLAGCSDRKKFFEDERYEKMVYIVSDNNNIHNLVYDLDGKDGNIRNLSIACSGTNPTEEPVTISLTEDTVLLDEYNYTNFIEDYSRYALKMDPKDYAIESSTVTYPTGEPYTLVPIKIDISVIESLDPDKIYFIPIAIADATPYPIVKKKGNALLQIQKKNKYTSSAEPASYNASGYEGSGYFVITKTMVPLTKNRVRINIGTKRLPAEPENQPDFIKKNTIVIEVADDNSLTVEPYDPEEMEVETVDVKVAHPGDNAYALYNNRLDPTTTTFCVCYKYRLKTGSWTEVREAIRLPVIVIE	DUF4973|DUF1735 + DUF4361	2	DUF4973|DUF1735	29	157	1e-06	DUF4361	168	309	6.7e-16
btho	btho:Btheta7330_03690	A0A0P0EXQ4	hypothetical protein	Bacteroides thetaiotaomicron 7330	Bacteria	Bacteroidota	391	MKRIKILYAGALVALSFSSVGCNDSESDLLEPKLYFESNVIRVEVEADTYECELVSRLSTMVKSNVNVNYQVGGQDLVDDYNHKHGTTGQLLATDNYEMTGTSSTIKAGELYADPCGLSVKNITKGEDGVTYILPVIVNSTDIEKISSSSVTYIVVRKPIIIDKVYRINPGWLDVRLPTAYKTMGSVTYEALVYAERWKNLGTIMGNEGTLIMRTGDLNHPDNELQMAGSVALQMPDVSIFLLNQWYHVAFTYDASAGMSTLYLNGEKIAEKTVGSLTFDLNERFCIGYAYDYDRYRKWNGFMSEVRLWSVARTANQIRENMMFVDSGSDGLVGYWKLNGEDIEQRDGVWYVLDQSPNHNDATSNNGLRGETGGSQSFVEPTVVDMRVRLE	DUF1735 + Laminin_G_3	2	DUF1735	32	144	4.5e-18	Laminin_G_3	175	318	3.2e-17
btho	btho:Btheta7330_03806	A0A0P0FDH4	hypothetical protein	Bacteroides thetaiotaomicron 7330	Bacteria	Bacteroidota	339	MKKKFNIMLCTLIGVLSACNEYDFDQEQYRNEVGLLSNSSLIYDRQVANVGQEKDTIYLVATVSGSQISPNTHHVALLESDSLLKAYNKSNFDIEKEKFAKLLPDECYDFPNKELDIQAGTSKVMFPIYLKNLERISPDSIYFLDYKIDPEKTPNYNPDKSHVLLRIYKENYYATTKTSTYYNYTSSTIVIPNPSGSPEVRRPTNANQVFPIGANSVRMMAGDEDLGDYKTARSRIVSKSIILEIGEQQPENPQARELTIRAHDRVNDVEVDPVDVVQLTPIDDYDNTFLLNAIRTPDGRATYYKEFRLHYKYRLESTAPYREVKAKLRYEFNPRVDNL	DUF4973|DUF1735 + DUF4361	2	DUF4973|DUF1735	27	145	8.6e-06	DUF4361	162	329	4.1e-25
btho	btho:Btheta7330_03834	A0A0P0FQ20	hypothetical protein	Bacteroides thetaiotaomicron 7330	Bacteria	Bacteroidota	331	MKKIVTIILCSALVVISGCDNYDFAQEQFRKEVNLLSNSSLVYDRQVAELQQGGDTLFVVASLSGSQASDESFTVALQNSDTLLRAYNKSNFDINKARFAKYLPEECYEFPTMEMTIPAGSSKAMFPVYLKNLDKISPDSIYFLEYKIDSLKTPDCNPKKRHVLLRIHKENYYASTQTATYYNYTSSTIIIPNTDGTSEVRRPTNSNRVFPVSENSVRLMAGDESFSDYTTALDIINKGSIILEMGEQLPENPLAKELTILPYKDIDVMQLTPIGEYDNTYLLNVIRTPDGRATYYKEFRLHYKYRLQPTDRYREVNAKLRYQFNPRVENL	DUF1735|DUF4973 + DUF4361	2	DUF1735|DUF4973	51	153	3.3e-16	DUF4361	161	321	1.6e-28
btho	btho:Btheta7330_03861	A0A0P0FT74	F5/8 type C domain protein	Bacteroides thetaiotaomicron 7330	Bacteria	Bacteroidota	430	MKHISIALCLCGMILMNTSCDNYDDTYPQEYEKILSLQTTGEQAVDLYKTGEATNYSITVIKSGSQPTLTASAHIGAMDAVNFEKYISERGLDYVAMPANCYSFNMEELDYSSAETYKIINLQLNTNEIEIFEQTLEEGQTCVLPIMLTSTSDSILADKNTLVLKPEIITPSLSVTESSSGTVTKYLPQSGGTIALDLGLQVENQWNFTCKVAIDETTTTLEGATLVSDIISFEPGNTSSVQVNIPKFTKTSGNVGIKILEINGKDGFEFDTNPFILVASVEKYSLTADMLSSNAIEPSEGSLANLLDGDIGTYFHSAWSVSIADKHYVQVKLPVSTKTFRFTYTNRSNNGNAALAWFNLYTGTNENNLQLYKRFAWDEDGLPSGAAGVYVSPDVSIDN…	DUF1735|DUF4973 + F5_F8_type_C	2	DUF1735|DUF4973	37	154	7.5e-14	F5_F8_type_C	294	374	2.1e-06
btho	btho:Btheta7330_04142	A0A0P0FJK9	hypothetical protein	Bacteroides thetaiotaomicron 7330	Bacteria	Bacteroidota	342	MKYRNFTNKLMLMVGVTATAVLTSCEQEFYQDEQYRKEIYIVSGEDNIFQREFAFGGEEIGYLSVYASGTTPIEKEVMVELERNETVLSDYNQKRYGDNYKNYVLELPDTHYKVDDWSINLYPNANSSYSLFPIKVNIDGLEPEDNYFLPLRIASVSDYMISSARRNVLMQILMKNDYATTKEKSYYTMNGTRLRVAKDTWEPLDKKNNAPDYKPINATKLVAPVTEYGIRILTGSTLTSDRKELRKQGIVVTVHPEEMIDVLVIGSNGLPTGEYIQCQKVTLDKWYNVNSGITVLNIEDTPSYYNPEKKEFTLNYRYNYNSNDWYEMKEVMSPVAIANENN	DUF1735|DUF4973 + DUF4361	2	DUF1735|DUF4973	35	159	2.3e-18	DUF4361	166	332	2.1e-27
btho	btho:Btheta7330_04270	A0A0P0F455	endOF1_2; Endo-beta-N-acetylglucosaminidase F1 precursor	Bacteroides thetaiotaomicron 7330	Bacteria	Bacteroidota	476	MNIKYITSGLLAAMIVSSTAFLTSCADDLEVGKNIDESAYSGIYENNAYLRDGKSNLVSKVVELHGETYTTTVKMGLSKTPNTATSAKVKIDAAYLETYNKAHNTDFTLYPQDLVTFANEGVLTVSANTKSAEVEMTIRAGEGLQEDKTYAIPVAISDQSSDITIKDEDAKHCIYLVKDMRNAGDAYKGEGVMQGYLFFEVNDVNPLNTLSFQLENGKLLWDVIVLFAANINYDAEAGRPRVQCNPNVQYLLDNNETLLQPLRRRGVKVLLGLLGNHDITGLAQLSEQGAKDFAREVAQYCKAYNLDGVNYDDEYSNSPDLSNPSLTNPSTAAAARLCYETKQAMPDKLVTVFDWGQMYGVATVDGVDAKEWIDVVVANYGSAAYPIGQMTKKQCSGIS…	DUF1735 + Glyco_hydro_18	2	DUF1735	44	162	2.1e-18	Glyco_hydro_18	261	319	3.4e-05
btho	btho:Btheta7330_04271	A0A0P0FR29	hypothetical protein	Bacteroides thetaiotaomicron 7330	Bacteria	Bacteroidota	384	MKLYKYCFALLALTTVTVSGCKNEDINEEHHYDNKLYVSSAPVCDDLLIKPSMSEATREISYRIASPAEQDIQISFDAAPAMTAAYNLIYNDNATALDSYFYNIPTKTATIKAGDISSDNIVIDFKNTNELDKSKRYVLPVTILDASNIDVLESARTAYFIFKGAALINVVANIKEIYFPINWKSSVNSLSTVTIEALIRSEDWVAGRDNALSSVFGIEGKFLVRIGDADRPRDQVQVVAPGGNFPGPNVVPGLPVNEWVHIAIVYDNTTKERIYYKDGVAVYKDEAASGNVSLSSGCYIGRAWDDTRWLPGDISEVRVWSVQRTAEQIATNPYEVDPASEGLVAYWKFNEGAGNIITDQTGHGNDITGSGDPTWVKVEIPKIN	DUF1735 + Laminin_G_3	2	DUF1735	32	149	4.3e-18	Laminin_G_3	187	330	5.9e-16
btho	btho:Btheta7330_04392	C6IT80	hypothetical protein	Bacteroides thetaiotaomicron 7330	Bacteria	Bacteroidota	300	MKRDFITILALMTALSSCNDDALFEKEMYKNVVALISSDYYNTFEEVVTLSPTGEEATGYIAACTGGTHAPKQDMVIGLEEDLTSLEFYNRSLYDVDEACYAKFLSSDKYEIVDYKIQINAGERTGRTMIKIRPEGLSPDSTYFVGLKATDISGVEINESKNTILYQILIKNDYATQGENVYYSMTGLADGMATAGNKKMFPLTHNSVRMIAGTESFESNVDHINKTAIILQVEENNHVTIKPYKDIEVTQIDGDSKYPNTFKVEESFGHTYNVFLLSYRYTKDGKSKVMQEELRLEINN	DUF1735 + DUF4361	2	DUF1735	31	154	3e-12	DUF4361	162	295	2.4e-28
btho	btho:Btheta7330_04497	A0A0P0FJI4	hypothetical protein	Bacteroides thetaiotaomicron 7330	Bacteria	Bacteroidota	322	MKKIISIYGIMGSLLIAMLPGVSSCDKLEDELFKKNTYIIHNGWQDYSLEVADDNTTVLPVYFGVNGTSGNDKEIHITMEVDPDTLDAYNKDKYKSQTDLYYKILPEGTYTFDADSWNIKSGELNAAAYIHIDLNKIREVGNLYNDYVLPLRITSSTGEEMGANKYTKVLAHIGFKNDYSGIYSGKGVVTQQGTTYTTETTSTQLYAINNNTCYMFVGEKTRSNTTDYLNYVVEIERDDFGDITLTSHVDGLKFKPYSAKLSRKYTYNYTDQRYYTEITTIELAYEYQDSAQGESLMMSFEGTFSMSRDVLRVDYPNVDVEE	DUF1735|DUF4973 + DUF4361	2	DUF1735|DUF4973	34	159	4.7e-21	DUF4361	167	304	8.8e-20
btho	btho:Btheta7330_04535	A0A0P0EWW6	hypothetical protein	Bacteroides thetaiotaomicron 7330	Bacteria	Bacteroidota	396	MKMIKFSRYVVLGAALAVVTGCNDAKLSTIDNGVYIAEAAPSNTFSQQIEAQLVDEGDVIKTLTVRLVRAIDQDVTVTLDIDQQLIDEYNQQHEASYELLPEEFRSFERTVTIPAGEVSAPVINLTIKPFTTPNNEAYAIPVRITSVAGPIGLVGNANHILYLLTSPNKQKAVVLKSANKTSLNFKNEIPVTQWTIEYWIKFDNTTGRPTGDWVGPANIAFRRLIFADNSAPISFNGVLLRYWADGAKKIAPCLQCQLDGNYFDSEEFWYPDIWYHIAYTYDGSTISLYKDGTLNNSKADSRDFTFNNISLAQSFGWNMQVELAQIRLWSKCLTENAIQEGMSRQISGDSDGLIGYWKCDEGKGNVLKDNSPNGNDITLTGIPAWSEQYNFYHPND	DUF1735 + Laminin_G_3	2	DUF1735	31	150	6e-27	Laminin_G_3	187	339	5.4e-12
btho	btho:Btheta7330_04613	A0A0P0FRW6	hypothetical protein	Bacteroides thetaiotaomicron 7330	Bacteria	Bacteroidota	295	MKLIRTIYTLGLLVGLFASCSKESPLDGEQYYKQVYIVGAYEVVQQFDVAYGDGPQNAYVAVATGGSQNIDRNVEVVLTHNDATIEWYNNKYMLDAPLKYQKLGDQFCSFPSMSTTIKAGDVYSRLPFTVETSGLDCDKLYALTFKIESVSDYVKQPKDTVLIMNLNLTNDFSGIYQMVAIRYTLTDNDEELTPSSVNMQRTLKAVNKNQARFFNVTQNSDLSPTGNITSEDYFNSIDNNGVTFTRQPDGTFTVAGWKNLPVSNGTVSFEDGTFTFCYDYESGGKRYRLRGTMTK	DUF1735|DUF4973 + DUF4361	2	DUF1735|DUF4973	31	153	3.8e-18	DUF4361	161	294	1.2e-23
btho	btho:Btheta7330_04743	C6IP48	hypothetical protein	Bacteroides thetaiotaomicron 7330	Bacteria	Bacteroidota	399	MKKHIALLFLSLGFFTACDMVNGEGEGADNAVYMGNTNSSGVISMVVSNDKGGSSVITPRLANITDQPVEITVEVDKQLLEEYNTKAGLTLEPMAIEDFIFITKDKKETHGKAVVTIEPGQYNASVEIKIPQIDETKYPYSKRFAIPVSITSSSKYKILSSPDFTIIRLSRELVTSVGQFSRAGSIALVPNAELRKPMDNWTMQVSMLYPRMTNSNQTVMSIQSGTGDFYTRITNDKGIQIKNGRDGDDTWTNKPLSNGKWLNISLVHRNASSISVYVNGELQKTFETSPIYFSDMKKCCLFIGNTQYTNVYIREARMWNRALTDGEIIDKEYLPQDPTDPNLIMYMPFNTVENNEMKELTGNWEISDFRTLGIWDEDPPQISYVENVQFPAEDLIIVE	DUF1735 + Laminin_G_3	2	DUF1735	29	156	1.4e-11	Laminin_G_3	210	328	6.2e-14
btho	btho:Btheta7330_04791	A0A0P0F0J5	hypothetical protein	Bacteroides thetaiotaomicron 7330	Bacteria	Bacteroidota	353	MKKIYTLAALAAMTMLGTSCNSEWEDEQYEHYISFSSQLDSKGVTNIYVPYSRHDAEGNYAEGGEGRSNYQLPILVSGSTDNPSNVTVHVAHDADTLNILNYARYATRTELYYEDMGAEGLAYASYPESLQIKAGENKGLLDLKFDFRNIDMSEKWVLPLQIVDDASYNYVAHPRKDYAKAILRIFPFNDYSGDYSGTGITNKVVTGYDGDGKPIETAESITKSSIRGYVIDEQTIFTYAGIVDEDYTDRRKYKIKFAFNGETNGSVTISCDNAEEIGFELNKDVTPSFRISSSMDDAKPYLEHRYVIINNVDYYFNYIPVEGTIIRYHVKGTLTLSRDINTQIPDEDQAIEW	DUF4973|DUF1735 + DUF4361	2	DUF4973|DUF1735	24	166	4e-53	DUF4361	180	335	5.6e-31
btho	btho:Btheta7330_04801	A0A0P0EXH0	hypothetical protein	Bacteroides thetaiotaomicron 7330	Bacteria	Bacteroidota	345	MKKIYTYLMMLTVSALIISCNEEWSGEQYEHYISFKAPINSDGVSRINVRYKANEATTYQVPLIVSGTTLNDKNYTVRIGLDPDTLVVLNKERYSTRIDLYYQVLPATFYSLPETVEIKAGENTALLPIDFKLNNIDLSEKWVLPLTVEESSDGSYTPNYRKHYRKALLRVMPFNDYSGNYSAVNYKCYIKGAESEAPFVKNYVMTYVVDDQSLFFYAGIIDETRVDRKGYRILAKFINNDNGEIGNVELSPADSDNKMKFQIGKDDYGKEVTPTYSVTETMDPIRPYLKRKTIIIRNINYTYVDYTTIPGVETEYHVIGSLALERQINTQIPDEDQAIDWEAGN	DUF4973|DUF1735 + DUF4361	2	DUF4973|DUF1735	24	151	1.3e-59	DUF4361	165	322	3.9e-28
btho	btho:Btheta7330_04812	A0A0P0EXH9	hypothetical protein	Bacteroides thetaiotaomicron 7330	Bacteria	Bacteroidota	332	MKGIYTLLFSLIVLVMFSACNDEWKEEQFEHYISFKAPINSNGVTRINLSYSETGKTTYRLPILVSGSTKNDRDITVKIGIDADTLRTLNIARFSSREDLWYREMPSKHYSFPETVQIKAGENVGYLDIEFDLTGLDLVDKWVLPLTIEDAPNGEYKPNYRKHYRKALLRVMPFNDYSGTYGGTNLQGKLVDAGAGENEPLVKSEIVTYAIDDETIFFYAGTIDESRQDRRNYKIIAHFVPNTNIVELTSDNSENNGFKINTRASSYIEEEMDAVRPYLLRRTVMIRDVDYEFEDYTLAPGARIKFRFEGTISMQRNINTQIPDKDQAIEWD	DUF4973|DUF1735 + DUF4361	2	DUF4973|DUF1735	24	152	6.3e-62	DUF4361	165	312	1.4e-29
btho	btho:Btheta7330_04822	A0A0P0FVP9	hypothetical protein	Bacteroides thetaiotaomicron 7330	Bacteria	Bacteroidota	333	MKKIYYLLLAMTVLIVCASCNNEWESEQYVQMVSFKAPVNAQGVTPIYIRYKPEGKVTYQLPLIVSGSTMNSKDLNVHVGLDLDTLDVLNVEHFGSRKELFFKPLENKYYEFPETVQIPAGECTSLLPIDFALKDLDQVDKWVLPLAIQSNDPSHNYQANPRKFYRRAMLRISPFNDYSGQYSATAYKVYFKGNEKEAIVPEYHTSYVIDDKTIFFYAGLIDIDRLDRKYYKIKFEFTEEKIDLQTRKLKISSDNEDINLVVKGQPSYTVEEEMDATRPYLKHIYVTINNLEYEFTDYTSVPGYPLEYVVKGSLTMERKINTQIPDEDQAIEW	DUF4973|DUF1735 + DUF4361	2	DUF4973|DUF1735	24	150	1e-59	DUF4361	166	315	1.2e-30
btho	btho:Btheta7330_04956	A0A0P0FLJ9	hypothetical protein	Bacteroides thetaiotaomicron 7330	Bacteria	Bacteroidota	336	MRKLYILGMILGMYATFSACNDEWKDELYTQMLSFKAPLGDNGLSEIYVRYQPDGTGIYQLPVIVSGSKSNSRNIDAKIAVDEDTLRILNQEKFPVGRQDLWYVPLAEQHYSFESNICHIPAGENIQLYPIHFNFNGLELDEKYVLPLTIEEDPSYVQNKYKGRYKALLGVNLFNDYSGTYNTTLMNIYIEGTTTDPAKVDTRLARVVDENTIFFYAGSTWVEDENRSRYKVFVEFEEGTEDEEGTIKGKLRLYGDEGEPGINIRPLGECKYEKRIIQHETIKYMERHLTTLELSYKYTDVTSNPDYPITYEVKGSMTMERQINPLIPDEDQAIEW	DUF4973|DUF1735 + DUF4361	2	DUF4973|DUF1735	24	154	5.5e-59	DUF4361	166	318	8.7e-32
btho	btho:Btheta7330_05005	A0A0P0FKT2	hypothetical protein	Bacteroides thetaiotaomicron 7330	Bacteria	Bacteroidota	334	MKKRHIYIATLFIALLSFSACNDEWKDELYVHMVSLKAPINDGEVSSIYVRYKPNGEVIYNLPVLVSGSTPLDKDLDVRIAVDPDTLNAMNEANFHELRKDLWYNLLPQENYEFPSATCHIPAGSRKELFPIKFKFSEMNLSKEWVLPLTIEEDPSYITNKRKGWRKALLHVLPFNDYSGNYSATAMNIYFANSSNDPLVVDNRRAHVVDENTVFFYAGTKEDNAIDRETYKINVKFEEPSEVTETKKKGNLTITAANSSINFQLTEHPTYEIWDEMDTNQPYLMHRYYVLYIKYTYDDITTSNVPTSYRAEGSLTMERKINITIPDQDQAIQW	DUF4973|DUF1735 + DUF4361	2	DUF4973|DUF1735	25	155	4.8e-54	DUF4361	166	316	7.2e-33
bun	bun:Bun01g_17520	A0A174UJC8	phospholipase	Bacteroides uniformis	Bacteria	Bacteroidota	384	MKLKSIYLVSMALLAGVFAACNDNDVENFDNQVYINGSAMTSTVLLKNTVSDTEGSFRISMARPESQDITIALKADPSLVATYNATYYDTAEALPENYYTVETPQATILAGAVISDDITVSFKNLTELDREKVYVLPVTVDQASIGVLKSSGTMYYVLKGAALINTVPDITKNLVYVTWTNPDVANNMNKLTAEALIRVSKFDKMLTSIMGIEGKFLLRIGDAGIPQNQLQVATSSGNVTDESLVIPTNEWTHIAVTYDADAKTVIIYINGKNMLETTLDCGVVNWGQTMTDEGNGFWIGHSYNRDRWLEGNISEVRIWNKVLTSAEINAKDHFYQVEPDADGLVSYWKFDEGAGTAIHDYSGNENNATAVESLTWTAVELPAK	DUF1735 + Laminin_G_3|Pentaxin	2	DUF1735	29	145	1.2e-24	Laminin_G_3|Pentaxin	176	329	9.1e-21
bun	bun:Bun01g_17530	A0A174FSF4	hypothetical protein	Bacteroides uniformis	Bacteria	Bacteroidota	660	MKYMNHVKSGLLAMAFACAGICFTGCEDDVVINTGNSDKLDTVDGVYGYVKSAAGARELTPISVFGDKVATGHLYFELSKAAEQDVTVTFKVDEDVLEAYNKKNGTSYKMYPADKLSLANGGTATIKAGEQKSASVELNINAGGTIGQTYAVAVSASANNGVEVSTNNQEYIYLVKPLAAIPESISKGDILTHCFVEVNDENILNMGEYTMKSDGKPFFDVVSIFAANINVDSKTGRVHVFCNDQVSFLLRNADKFIRPLQAKGIKVVMTILGNHDEAGMGNLSEAAAKDFAKELKAYLDIYGLDGIDFDDEYTSYNNSNPSPGFEKRSRANFARLVYECRQVFGKKLIGVYEYGSLDSPDGEVEGVKVGDIVDYMTYGYYQNQNPNGAFGREESHFEN…	DUF1735 + Glyco_hydro_18	2	DUF1735	49	161	6.8e-20	Glyco_hydro_18	225	404	2.2e-11
bvs	bvs:BARVI_00110	W0ERX3	hypothetical protein	Barnesiella viscericola	Bacteria	Bacteroidota	269	MLAGTSCQYDEIVDIPYPESRIYLPIAVNGSISTDGIYTIDEGASTSWVSPTPGQPLKYTVERDNNAFIIPLGVYRSGTGKTIEETANVSLALNPDTVQQLIASGTLTETELLPSEYVQQIPQGVQIQDGKNDAPFNIVIDLDFLRADAPKKYALGITISDTEHRVNEALNTGIVLIDTRITVPQAVFTSQLEGSSSDTFVFTNSSLYWDFFSGDNAFAWDFGDGSAVSHEINPTHQYAAAGDYEVTLTVTGVTGENVSVTNTVSVKNN	DUF1735 + PKD_4|PKD	2	DUF1735	53	163	2.7e-10	PKD_4|PKD	214	266	3.8e-12
bvu	bvu:BVU_0615	A6KY09	exo-alpha sialidase	Phocaeicola vulgatus	Bacteria	Bacteroidota	331	MIMKKYWKLMLMAVGMSAAFTLASCNDDKDVVIDQIYYISTDPSATTYPTTFSVSLVDNSVAGRPFFYVVGKSTMRVDRNTTLRVEEDSKLVEKYNETYGKKYLPFPEGTYSFSTNEVTINQGDNFSSDTIFISFSNWDKLSKIDKYLLPVSLKAVDDKGAVSMDRNLIYFIADFSTTNTGYNKPAAWKPLDRTDWDVSFSYAYGYDEAQFGGRLAVDGDVSTTWFTWGVVSAGECWWATTLPAPTHLTGFSLTRQTTFGSSYNVREAKVKVKKEGDTEWTEAGLFRFGSFKGNDPQYAVFIPAVENVKEFRIDIVSPADFTGFAELDLYQ	DUF1735 + F5_F8_type_C	2	DUF1735	37	159	8.4e-19	F5_F8_type_C	209	318	7.5e-08
bvu	bvu:BVU_0616	A6KY10	conserved hypothetical protein	Phocaeicola vulgatus	Bacteria	Bacteroidota	373	MKKLRYYIIACTASLAFLTACDNAEYNVIDNAIYLEEPSLSASNNTKLTVDGEVTTTSITARLGQAVGENVTGTIEIDPAILTEYNEKHFTTYEVLPEKFLSYNKNFEIKAGETVAEATTFTIKNFPNDNGELYAVPVRMKVAEGAVSTIGESDHYIILLDKALIQSAPFMNTSNVAGTSTPFGLSLPEWSIETWVWMDGFQINNQAIINSGGNGTEIYIRFGDASIPYNSLQIKTMGSQVNTVTLFEKNKWYHLAITYDATGLVTIYINGEKDVTLQTKGGLANIDGMHIITSGTWFRDNCMMAQLRLWKKAVSQTQIKANMYLGVNPASPDLIGYWRLDEGEGNLLKDCTSNHYDMTAKGTLEWRHDIKFK	DUF1735 + Laminin_G_3	2	DUF1735	30	146	5.4e-22	Laminin_G_3	186	320	1.4e-16
bxy	bxy:BXY_06590	D6D775	Domain of unknown function (DUF1735).	Bacteroides xylanisolvens	Bacteria	Bacteroidota	377	MKYIYLSSLMIALSAFFLIGCENAEYKAQSNSLYITDAAGTNNVTTVTMDDGADINVVVRLAQKVMEDVEVEIQFSPELLAEYNATSGTEYEVLPADMLPKNATVIIPAGEISANYRLHVDDFVTNGITYAIPLTLGNVIKGNIVKSKAQSKFIYVLAKPLNVSVPVLRGNAGNVTTLPETDWGITVDAWTLEAWVRMDGYSINNQAIFTSGSNDHEIYIRFGDANRPYNYLQIKSLGGQKQTASDLEANTWYHWAFVYNGTTLTIYRNGKQDTFFDPPAPKGGSVRFDFMKIVDSGSYFRNNCAMSQVRLWKVARTESEIANNMYFEVNPKNPNLIALWPMDEGDGTSFRDATGNGHNATSNGALQRWEHNIRFDK	DUF1735 + Laminin_G_3	2	DUF1735	31	138	7.4e-16	Laminin_G_3	174	322	3.5e-19
bxy	bxy:BXY_12090	D6D8K7	Domain of unknown function (DUF1735).	Bacteroides xylanisolvens	Bacteria	Bacteroidota	431	MRIHKLYQCFATAVLLLLPVACDNTDYSEKSPFDNSAYLNIAASKNTETFTFNRKVTSQTKLFTVKLSYPSGDDVKVSLKVDASLTSEYNAKNDTHYEVLPETYYQLLKTEVVIPAGKTTSEEVGIKFSKLDELEIDVTYLCPLSIGGADGVGVMDGSRTMYYLVRRSSAITTAMNLKNVYVTVPGFDKGSPTSDVVNNLSAVTMEAIIRVNSFQQEISSIMGIEQYFLMRIGDKDFPNRQLQTQTTFGKFPEISNQKLLLAGEWYHVALTWDIATATIAFYVNGQLQSISTSHGKSDLTSISLGDKLPDDEFGNGGDFNFYFGRSYGESHDISRQFDGEICEARIWKVARTQEQIYQNMYEISNPTTEPALCAYWKFDEGTGTVVEDRTGHGNDAKVV…	DUF1735|DUF4973 + Laminin_G_3	2	DUF1735|DUF4973	33	151	2.9e-25	Laminin_G_3	194	356	1.2e-16
bxy	bxy:BXY_19790	D6CY16	Domain of unknown function (DUF1735).	Bacteroides xylanisolvens	Bacteria	Bacteroidota	476	MKNIYILFLLGVVVTTLSCEDGNKNYTEEFDSVYYYLKEGVNEFDFYSVNSAKVQTITVGRGGHGLNGVSTINLVPFTQAEMDEYNATIDGDYKLLAPEYYDMPATVAFEDGVEYRNVDVVFKGNMSELAKTGEYMLPIRLEADNGTVNDNKNIIYFKPNIIVPSIITDPTGVHVIRMEEGKREKQSFELAFYLDVKNEWDLKLRIENNEDELEKAVRQYNETMGVDYLLLPKENRSFESTILFPAGEALASSFVEVNNNNLMMDDYLLPIIPKKVVGMPFDVREAICYIHVMVTGELKLISLADDMLSSNSIHPGQPLRNMLDNDIKTYYESIWTSNTDPKHDSKYGVYIDIDVSDVTPMIEKQIKIDYSTREYANAVPNQIILYVGTSVDNLRKVGE…	DUF1735 + DUF1735	2	DUF1735	37	146	2.2e-08	DUF1735	156	271	6.6e-09
bxy	bxy:BXY_20520	D6CY80	Domain of unknown function (DUF1735).	Bacteroides xylanisolvens	Bacteria	Bacteroidota	337	MINLIKWKNMKNYIVYFILLLTLVLTGACNNEWVEEVYVQNVGLKAPVNSKGVTDVYLRYQANGEVTYRLPVIVGGSTMNERDLDVAIDVDPDTLIGLNEARWKQREDLYFQLLDKKHYEFASPTCHIPAGECQGLFDIKFKFNGLDLVDKWVLPLTILDSDLYDPNPRKNYRKALLRVMPFNDYSGSYGATNMFVYMMDNTSAMVSSTRTLHVVSENQCFFYAGVISEELKDRDKYKIVLTFNENGTLTAEPADPTNAMNFRLIGDAPTYTTSMSLDEVTPYLEHHFTTIYMSYTYDDVTTYEDKDIVVPCRAEGSMLMERKVNSLIPDTDQAIQW	DUF4973|DUF1735 + DUF4361	2	DUF4973|DUF1735	33	160	5e-51	DUF4361	173	305	3.2e-29
bxy	bxy:BXY_22230	D6CYP5	hypothetical protein	Bacteroides xylanisolvens	Bacteria	Bacteroidota	285	MTACYDDYEKDYDKSSVYFASQKPLRTLVADTDMSIKVGVAIGGKREVHTDDWATFEIDPSLLDGTGLTLMPENYYQLANPNKMTISNPNLAIADVKVTFSDAFYNDDAALDKHYAIPFRLVDHNQDEVSTDVNGQLKDYSIVVVKFVSQYHGTYFVKGKVTNLSTQQVTEYNNKDLSQNMTRDFVSLGRNKVRRPGFGNTLENNESVNLTVNPDGSVTIEAGGSVAIIDASASLDPAAESLEFVGKQPKFTLSYKYTKGGVTYQVDEELIRRQNPEADLRFQEW	DUF1735 + DUF4361	2	DUF1735	12	126	1.4e-14	DUF4361	142	270	3.4e-10
bxy	bxy:BXY_27880	D6D067	Domain of unknown function (DUF1735).	Bacteroides xylanisolvens	Bacteria	Bacteroidota	337	MINLYNKMNMKERIYYPLLAVLMVLFCAACNEEWTDEQYEHYVSFKAPMNYAKGVTDIYVKYKPNGMVTYQLPLIMSGSTMAGSDTEVQVAIDSDTLKSINWEYFHNRKDLYYRELTSGYYELNDMKVMIPAGDCMGILDINFKLSGIDLVDKWVLPLTIAESPTGSYEPHPRKNYKKALLRVIPFNDYSGTYSTTTMQVGFKDAGNKMTTNERTAFVVDEHSIFFYAGLINEEELERRKYKIIFTLNADGTVTLSAPDPDIHFKLIKNPTWKVTEKMDASLPYLKHKTITIENFKYEFDDVTSVPGTPISYTVEGTVNMERKINIQIPDEDQAIEW	DUF4973|DUF1735 + DUF4361	2	DUF4973|DUF1735	34	164	3.6e-50	DUF4361	178	318	5.7e-30
bxy	bxy:BXY_28350	D6D0B0	Domain of unknown function (DUF1735).	Bacteroides xylanisolvens	Bacteria	Bacteroidota	390	MNRYLLKQNIIGLLFFTCLFVGCDNAEYSVLHNQAYISQTGTNPNTALKVFIDQDLVTANLNVRLSDPAEKDYNFEFVEDAELLAKYNEVNYTSYKFLPAEQYNFKGKEAVIKQGEVLSESSGLEILPLTQEMKDSGNKYAIALTLQSKDGAAEVLKPGSTILYLLDPAIVTSVPVFNSRHNATFSLVEDLSLSEWTLEFCVNMSKLGKKVGELNNQALFDGSSSLGESDGQIYTRFGDAPIEGNRLQIKTQGLQMNSATLFEENKWYQIAWVCTSSKLYLYVDGKLDNSIDVPGKVTNLSKTKCKIGNAEYLKADVQMSEFRLWKRALSQREIANNLYATDPHSNALFAYFKFNEGKGDRFTDATGNGNEAWCNDPVEWRDNVRLNANN	DUF1735 + Laminin_G_3	2	DUF1735	33	152	1.5e-19	Laminin_G_3	189	335	8.5e-15
bxy	bxy:BXY_29290	D6D0K0	Domain of unknown function (DUF1735).	Bacteroides xylanisolvens	Bacteria	Bacteroidota	357	MIMNKTIMKCMVLGLLFAGCENGDKEFDDYEYQTISFATQTPIRTITLGEDVYPTEQDNEYRMQIIATLGGVWSNRKERTAQIVIDESLCTNAYFDNGKPILPMPKEYYTYSSEQVVFPKGDIYGRMDIQLTDAFFNDPLTPELTYVIPVRLAQASDSILAGKPKVESPNRLNVADWDVLPKDYALYGVTYKNKYEGVWLSRGTDQLDINGNTSTLNRNPQNIEKADQRTLGTIALNKVRYPLSLSVDVVNEKGESSKQTLTMDLVITVDDNGNCSITTDTPGAQASGSGKWTYHGAKKAWGDKDRDLFELTYEVTYAPYVLNAVTGETGTAKCSSTDALVSRDRQSKFETFNVKLK	DUF1735 + DUF5627	2	DUF1735	33	158	2.8e-19	DUF5627	194	346	3e-35
bxy	bxy:BXY_31070	D6D116	Domain of unknown function (DUF1735).	Bacteroides xylanisolvens	Bacteria	Bacteroidota	384	MKLYKYCFALLALTTVTVSGCKNEDINEEHHYDNKLYVSSAPVCDDLLIKPSITEATRELSYRIASPAEQDIQISFDAAPAMTAAYNLIYNDNATALDSYFYNIPTKTTTIKAGDISSDNIVIDFKNTNELDKSKRYVLPVTILDASNIDVLESARTAYFIFKGAALINVVANIKEIYFPINWKSSVNGLSTVTIEALVRSEDWVAGRENALSSVFGIEGKFLVRIGDADRPRDQVQVVAPGGNFPGPNVVPGLPINEWVHIAIVYDNTTKERIYYKDGVLVYKDEAASGNVSLSSGCYIGRAWDDTRWLPGDISEVRVWSVQRTAEQIATNPYEVDPASEGLVAYWKFNEGAGNVITDQTGHGNDITGSGDPTWVKVEIPKIN	DUF1735 + Laminin_G_3	2	DUF1735	32	149	3.5e-18	Laminin_G_3	189	330	5.9e-16
bxy	bxy:BXY_31080	D6D117	Domain of unknown function (DUF1735).	Bacteroides xylanisolvens	Bacteria	Bacteroidota	476	MNMKYITSGLFAAMIVSSTAFLTSCADDLEVGKNIDESAYSGIYENNAYLRDGKSNLVSKVVELHGETYATTVKMGLSKTPNTATSAKVKIDAAYLETYNKAHNTDFALYPQDLVTFANEGILTVNANTKSAEVEMTIRAGEGLQEDKTYAIPVAISDQSSDITIKDEDAKHCIYLVKDMRNAGDAYKGEGVMQGYLFFEVNDVNPLNTLSFQLENGKLLWDVVVLFAANINYDAEAGRPRVQCNPNVQYLLDNNETLLQPLRRRGVKVLLGLLGNHDITGLAQLSEQGAKDFAREVAQYCKAYNLDGVNYDDEYSNSPDLSNPSLTNPSTAAAARLCYETKQAMPDKLVTVFDWGQMYGVATVDGVDAKEWIDIVVANYGSAAYPIGQMTKKQCSGIS…	DUF1735 + Glyco_hydro_18	2	DUF1735	44	162	1e-17	Glyco_hydro_18	261	318	3.7e-05
bxy	bxy:BXY_40230	D6D3E6	Domain of unknown function (DUF1735).	Bacteroides xylanisolvens	Bacteria	Bacteroidota	399	MKNLFTKNRLAVACLSCLAFIGTACNESIDVEAVYITAAEKTPITTFSATNNNDELGITISSSLIANSNIEGELMIDNSLVERYNSDHGESYKTLPEGACVLSSSSVLVESGKYRSEAVKLVVKDIDAIQKGVNFLLPVKLVSKNKDYPSLPGSDVLYVIVNRKLLVNVPKLNGQNYFKINFKDNDVSRFQNMSAFTIETRVSLWEFPKYYGGNLMSIIGFPVGENAEKGTWIFVDGTPDRVGGEGDVPVFMFATKGWSVYAGKLGYTLEKNAWYHVAGVFENNTLSLYIDGILFVQAEYANPISLSDKFYIGAAPGVQNGFYLKGSVSEARFWTRALSASELKNPLHRCFVEVDSEGLEGYWKLDDMSDECKDYTGHGHTAVKEGSGAIEWMTEVPCP	DUF1735 + Laminin_G_3	2	DUF1735	34	146	3.8e-19	Laminin_G_3	194	343	2.5e-17
bxy	bxy:BXY_48000	D6D6E4	Domain of unknown function (DUF1735).	Bacteroides xylanisolvens	Bacteria	Bacteroidota	380	MMNKHIFYYLMVGSMALLLGACNDSMNDLLEPKVYFESKEYNFSVEDEMDVMTFDLVSRLSSATSSQVDVSYSVAEPSVVDEYNAKYGTNYEMLDVSQVKLSSTTSSISSGKLYADNVEVELSGLEALKAGNSYVLPMRVHSSSVSTLSGTNIAYFFFSKPLKITKAGNFSNHYISVKFPVGTFFSSFTYEALINVDYFLDNNTIMGTEGVMILRIGDAGGGITPKDYLEVAGRQNYRVTKPLLTNRWYHVALTYDQPTGKTGIYVNGEKWAGSDWGIDGFDPNSDMGFYIGRIYGFKWGERPFHGKMSEVRVWSVARTENQLKQNMLGVDPASEGLALYYKLDGSETQEGGVIKDATGRINGTTNGITIKTLDAPIAIN	DUF1735 + Laminin_G_3	2	DUF1735	31	144	1e-19	Laminin_G_3	172	322	6.6e-20
bzg	bzg:C4H11_06950	A0A562V035	adhesin	Bacteroides zoogleoformans	Bacteria	Bacteroidota	341	MKLINILSVLAVGALMASCENLTVTFPDYEGGTSVYFAYQYPVRTLILGNSTTTPVDNDRKCIIYGAMGGAYKGKDITVDIKVDNTLTDNLYFPDGSVVQPMPAEYYTLGSDKLIYGGDYMGGVEVQFTDAFFADPKALKNTYVIPLMMTGVKGADRILAGTPLIEGDKPAHTNSEYWSVQPKDYVLYCVKFINPWHATYLRRGVDVITENGKTTTVVRHTGDVEKNEVCKMTTSGLKQTLYPVTTTVASTQAKLACDLLLTFNDKNECVITSATAGYTASGSGKFVEAGEKKSFGNKDRDVMYLEYNIDFGAQKYATKDTLVVQTRGVVAEWFTPTYKAN	DUF1735 + DUF5627	2	DUF1735	33	155	6.7e-18	DUF5627	195	328	2.8e-52
bzg	bzg:C4H11_09100	A0A562V5K9	hypothetical protein	Bacteroides zoogleoformans	Bacteria	Bacteroidota	377	MKLNKYHIIACAAWLCVVASCDNADYSVIDNAIYLQEASNTASTYGKVTVEGDITHTDLTVRVGQPLSEDVAGTLELDASLLDAYNRTFSTSYEVLPSEYLSYEKNFKINKGETLAEKTEFSIKTYSTNNGELYAIPVRLKVNSGNISTIGDSQSYIILLDKALKQPVPVMNQSNKASTGKDMNLTTGEWTIETWVWMDGFAINNQAIINSGSGKAGRANEIYIRFGDAPIPYNSLQIKTMGSQVNTVTLFEPKKWYHLTITYDAGGLVTIYVNGEKDVTLQTKGGMVNFDRMELVTSGSWFRNTCKMGQLRLWKKAITPSQIKSNMYLGINPKNPDLMGYWRLDEGKGNVFKDATPNGFDMTAEGSLNWEEDVNFK	DUF1735 + Laminin_G_3	2	DUF1735	30	146	1.3e-20	Laminin_G_3	181	324	1.1e-16
bzg	bzg:C4H11_09105	A0A562V5L1	hypothetical protein	Bacteroides zoogleoformans	Bacteria	Bacteroidota	330	MKIYWKTALYKALIVSGAIFIQSCSNDDEEMGVKQLYYLSSEPAAVLQPSHFELSLLDNTLSGERTGYYVVGKSTMRAVKDVKLHVEQDNSLTESYNAEHKTNYEAVPEGAFTFSTGQLTIKAGDNFSSDTLRISVSDLSKLEASKKYVLPITLKSGDEGAISINRNTVYFVLSKKEIRISTRKPASWMELDRKDWTITASNYLGDYYSPEKAADGDATSSWFLGLDEPGWWAAEWTEPVTVVGISIKRQNAYSYQYNLVSFSVEYKKKGDTEWRSLEGEVTLNKSQLYAPQYTMFSSVLENIVAFKLNVLEPGIGSYTGIGELNLFKKK	DUF1735|DUF4973 + F5_F8_type_C	2	DUF1735|DUF4973	53	158	3.6e-22	F5_F8_type_C	198	284	8.7e-07
cao	cao:Celal_3274	E6X5I6	hypothetical protein	Cellulophaga algicola	Bacteria	Bacteroidota	342	MNIKNIVLLVGALITLSCSNTEPEFDDFEFQGAYFPYQTPARTLILGDYDLAFNDSDNDFRFEITALMTGVYSNDIERKIYFEVDNSLLDNVANVKALPAEYYTFETVSPVSIPSGSTKARILVQLRDAFFQDTLSFGKVNTTNYVIPLLMTKVENLDTLSVGRSIVANPDRVNSADWDVLPKDYTLFGIKYMNRFHGNYLRRGEDMITAPTAFIGREYRADYVERDELSLLETAGKDKVKYQNLIGRGENSSPGNVIMELSFNEDNTCTISSYKDDPYGVTGTGQFVKDGDSFGGKSKDVIYLNYTYADAVNGETHVVKDTLVIRDRTAIFEEFTVELKDQ	DUF1735 + DUF5627	2	DUF1735	33	156	1.4e-16	DUF5627	195	329	1.1e-33
capf	capf:FOC45_04035	A0A6B8T234	DUF1735 domain-containing protein	Capnocytophaga sp. FDAARGOS_737	Bacteria	Bacteroidota	375	MKKVFIYIALAATLGACQNEGDDATLAPPTRQALYLDGSSTREVYVIPSQENEIKVLKAKLLQPSEEITAATIVVGDTLALTDYNAQYGTAYKLLPKATYKIDDNVIFDHNDRESAINLTLEGLTFADENEVYALPLQLLGSKNLPVLNGQDRLLLIVRQEVRAKVLRMGTTDATKSGLLREKLPRWTLEFTVNLPTIADNTPLITINDTLSVGFAAQQLQVKWAERTLTVSKERLQAAANKWYALSVSYDSHTLRVYVNGELLAQEQIKGETLSLNQLTIAGSKQLIREVRFWQRALTPREVVDKLWHLQSAHSDLLFYLPLNGKKKEPYTKQVTDDETFLWDWSAYGGLDMPIPAGATFDNYRGMGYAFPNND	DUF1735 + Laminin_G_3	2	DUF1735	42	142	9e-12	Laminin_G_3	187	303	1.3e-11
capf	capf:FOC45_09830	A0A6B8T7W8	DUF1735 domain-containing protein	Capnocytophaga sp. FDAARGOS_737	Bacteria	Bacteroidota	419	MKNIVKITGLALLMGVTACQKKLDADNNSSTRGNTSAVYMNNNNASISFPKSTESGSTKFEVRISNLRSKEETITVAATDFFAEYNEKNSTSYKMLPASEYTLFEEGNVSNSSNNGILKVTIKPGQTSAQIGVKVRPLDEDTYPMGVKYAIPLRIVSASLPILSNKDVVVTLSRPFKTSVAKIAQGYALGVKVADNVPESDEFTVQGLFLFKEFHAYNGVNVNMSLFQGPMLPYTRIDAGKIQVKNGGGDSPDDWALTSEIAKDKWCQITFTYKDSYLKLYVNGKLIKTYQRPSLKVSPGMRINIENTQTSYSADRYFREFRVWNRVLTDAEIVDGLYLPADPDAKGLVVYLPINKKDAFKDMSKYNNTTIYRKGTSRYSSGVQDGGNYVKDIDATEFE…	DUF1735 + Laminin_G_3	2	DUF1735	37	160	2e-17	Laminin_G_3	194	333	1.5e-12
capn	capn:CBG49_01245	A0A1Z4BKN7	hypothetical protein	Capnocytophaga endodontalis	Bacteria	Bacteroidota	383	MKYLKYCIGIVLLFTLYACKDKENELLENKVYFETSQQRFKVEDNINEHVFNVSARISNISDSDVNVTYQIGDAQMVADYNAKNGTKYQMMPANNFSLQKNSTVIKKGSVYAEPCQLALKNLSTIQEGNTYVIPVTIADASVPTIEAKTLFVEVAKPTVIHKVFQFNGKYLSIPMGKDAKFKALTYEAMIYIDDYSLLSTVMGAEGNLILRFGDTTVPKDQIQVAGNVQFNPSMKFQTKRWYHVALVFDGATKRTEIYVDGERVAEKTASVNSFNLNGDFFIGYAYDYDPTRIWIGKMSECRVWSVARTANELKNNKLAVDPNSEGLFGYWKLNGTDVYQKNGNYYVKDQSKNHRDATSREGRYISGTGDSVEPDVVEMRISE	DUF1735 + Laminin_G_3	2	DUF1735	28	142	2.2e-25	Laminin_G_3	168	313	2.4e-18
capn	capn:CBG49_05125	A0A1Z4BMH4	hypothetical protein	Capnocytophaga endodontalis	Bacteria	Bacteroidota	389	MKKIIAGLAILSTLVACQDELYDNDLKEHKADQAVYIDGGTSLTVNLAENTEYIVKNFSVKLVSPSTGGESATLEVGNEAQLKAYNEANGTSYVLLPSSMYEVNKNVTFKVSDAVGNVSLKLKNVQFPLGKSFALPIKLRGNGIKTIKGQDTFIILIEQELITKVLRISGSGSEKTDVFPNTHTVDQWTLEVMVNRSAYNQNNRSIVGTKAVGEPLNEIYTRFGDVTIRPNQLQIKTGASQIDIPADKLSAKPGEWYMLAFWYDGKTTKVFVNGVEVASREIRTGAYSVTGLWIGGSNELIREVRFWKKAVNPTEIKKNMWKTIDPKSEGLLFYYPLNGKKYDRATGTITDDETKLWDWSATGAHMAKPSTATFDNNSGNGYVFPPRQN	DUF1735 + Laminin_G_3	2	DUF1735	34	142	9.6e-15	Laminin_G_3	182	317	1.2e-14
capn	capn:CBG49_11120	A0A1Z4BTH8	hypothetical protein	Capnocytophaga endodontalis	Bacteria	Bacteroidota	381	MKKIFLILSLLSIVACKDETTEKIAHPNIDQKVYFVGNKSQEVFVQEYQENNLENVKAQLIYPAEKNLFAELLTGDAQYLADYNERYGVDYKLLPADKYKVDEIIVFGKGERETSITITIKNLIFNNDDEVYALPLQIVNRKSIQAIDGQEHLLLVIRPNRYSKVLKMGTTSVTSTEILSSSNVFEQWSFETTVYVESLTGEVPIIGLNKNTANPLEIAFKNGQLQVRLNTVTALEIPTTAFAPQVNKWYALSFTYDGNTLRAFVNGKPVATQLLQGGSVQLRNLYIAGSNQRLRELRFWRRALTQQELKANLWHTLPTNKDLQLYLPLNGKKIDFNTKEVTDDETGLWDWSSYGMPIISLPSGASFDSATGNGYRFPPEN	DUF1735 + Laminin_G_3	2	DUF1735	30	142	5.5e-16	Laminin_G_3	183	309	3.5e-13
capn	capn:CBG49_11660	A0A1Z4BQY2	hypothetical protein	Capnocytophaga endodontalis	Bacteria	Bacteroidota	427	MKKICILSLAALVWSACEKLPNTDGITPQKVVLFDNAAVTTIKVKDDSGSSAPTEVKVRLANPIAEDTYYQVSLDKSAITAYNQANKVDYDLVPANTLAMSYTDQGVTKTATTLVVRVPKGQQVSAGKLQFNIGALVDANGQKLSGANNYAVALKLTPMNGTVIVQNNRKNALFLLSRSFKTKVAHLRNKAFHAIYGQNTGKQESGKTYANDVKLTAWTMQYSIAPINASRNAGLMYPNGRASSDSALYNVLYGGSFLFMNGGLKLGFNTDKGKNFKFQEVTGHPSADKWYHVAVTYEELEGRAYLKMYVNGELMFDSAAPAKINDFPILCFGNGNLDAYVREMRLWSKALTQGQVAATQNFVKPDSDGLELYIPYNEDPYVEENGQKVVKNASTNPNK…	DUF1735 + Laminin_G_3	2	DUF1735	32	160	1.8e-08	Laminin_G_3	246	357	4.9e-13
capn	capn:CBG49_13230	A0A1Z4BRN7	hypothetical protein	Capnocytophaga endodontalis	Bacteria	Bacteroidota	395	MKRNLIIGMFLALAACAPKEDVGGGAKAGGQSAVLLQKDGNKTAEFSSPVALSAQANEVGTQKSVAYQVQLFKENNSNLAAYVTLDDSQVAKYNSLYGTQYTVLPAKYISYTKTLNIKAGNILSDEGTAKVTVSDELKDNTAYMFALRLSSVSGASVTPNTQLLMVSFEKIKGQIKNTLAVTRDEYLAVDNGGYSSVSDIGYTFTMEGLINIQKFRGPGDNGEAGISTFMGTEGRTLLRFGDNGVDPDHLQANGQDIGLKFKTNQWYHIALVVDGSKTIAYVNGKKVTEFDSSGSLSTFYIGKSWSDYRGIVARFSELRLWSVARTAQQIKDNMYEVNPTENGLYAYWKMNEVKENKIPDASGNNRFLTLQGQANKGGRQTIKLHEEEKGVKITE	DUF1735 + Laminin_G_3	2	DUF1735	54	155	2e-13	Laminin_G_3	222	331	3.7e-14
capn	capn:CBG49_13235	A0A1Z4BRX1	hypothetical protein	Capnocytophaga endodontalis	Bacteria	Bacteroidota	466	MKAKYIIANIMIGAALLYACDKDKIELPQPENNTMNSQGSALYYKAAPQEEVTNLSADGTYTFVTKIGKAAPDAGAVTLLTGSMEKIVKDYNIFKGVLDYSLLPSANYTFEGSSYTKGATEAEAKLTIKNFASLDYGDYLLPLKVEMAGQQVFHLVKVHKDGEFSALSESSKKPMPPGSYSCPDRKEPMKMVAYVETNDWDIRNMGQFVLKDSKKPVFDIVVLFAANMNYDAKKGKRYLFFNDKLQPILKDPDKYIKPLKDRGIKVIVDILPNHQGVGYNNFQNYEEAVEFARECKQYADKYGFDGYDIDEEYAEYGKVKDKPYVGGKSTLWFVRAMKEVMPDKLLTLYDFGHSLYSGLTDEQGKEAKDYIDYSWANYSENHGSSIGLPKEKYGKQSIE…	DUF1735 + Glyco_hydro_18	2	DUF1735	52	148	4.1e-08	Glyco_hydro_18	191	375	2.6e-05
capo	capo:HW278_09070	A0A7H8YVS8	DUF1735 domain-containing protein	Capnocytophaga sp. oral taxon 902	Bacteria	Bacteroidota	419	MKNTIIKLASVALFLGLTACQEKLDNDNSNSLGNLSAVYMNDNNVNVSFAKSTESGSTKFEIRMSNLRDRNETITIATTDFFPEYNEKNTTNYKMLPVSEYELYEEGNTTNKSTNGSLNITLKAGQTAVQVGVKVRPLNDDTFPLGIKYAIPLRIVSASLPILSNKDVVISLSRPFKTSVAKIKQGYGLGVKVADNIQGNDEFTIQGMFLFEEFHSYNNTNVNMSLFQGEMLPYTRIDAGKIQVKNGGGDSPDDWAESKDIAVGKWVQITFTYKDSFLKLYINGKLIKTYQRPSLKVSPGMRINIENTQTSYSANRYFREFRLWNRVLTDAEIVDGLYLPVDPTSKGLVAYLPITKKDGFKDMSKYNNTTIYRKGTSSYNTGEQDGDSYVKDIDEATFT…	DUF1735 + Laminin_G_3	2	DUF1735	38	160	3.5e-15	Laminin_G_3	191	333	2.5e-13
capo	capo:HW278_12005	A0A7H8YWB6	DUF1735 domain-containing protein	Capnocytophaga sp. oral taxon 902	Bacteria	Bacteroidota	377	MKKILLILGLLSVIACQDETTDKTPQAPNVYQGVFLDGNNVVEVYVQEYQDNKIQNLKVKLIRAAGKIVSAQLITGDAQTLTDYNAQYGTDYKLLTTDKYSIDENAIFNTYETETPIDITISELTFPNNEVYALPIQIRGRNNIEAIAGQDRLLLVVHKETRTKVLSMATTKATTGEALSNNELPQWTFEATINCSNLIGSNPIVGVTSNTHQVEIGFTNNQLDVKASDISILIPTEVFKAQTDKWYPIAVTCDGNTVRVYVEGKEVGSKTANTNSRIYVKDLWFAGANELLREVRLWKRALTQKEIQLQLWSTLKPTNDLLLYYPLNGKKYNKTSNTITDDETKLWDWSTTGTSMELPSGATFNNGTGYGIVFPPR	DUF1735 + Laminin_G_3	2	DUF1735	34	143	4e-13	Laminin_G_3	184	308	1.8e-13
cbae	cbae:COR50_07165	A0A291QSV8	sialidase	Chitinophaga caeni	Bacteria	Bacteroidota	329	MTETMKKFIYILGIAAFSTGLSSCDKRADDVIDEIPDTYTMLYMPQAIDLPNEYTFNRSAAGDSIFYGAYLGGPRSFDTNIEVQFEIDQAKVAEYNKMNFTSYPVLPADSYEFTETSTVIPKGSQHSSTLKMKILSANLDGVGKFLLPITMKTSSQVNVNPSLETTYFLVDAQYLSNPFPVMDRAAWEIVDFSSEEATGEGANNGHAIHAFDDDPATFWTTQWKGAKPGPPHHITINMNADEKVHGFKFIGRIDNKTGEVRTTGNPRDIIVETSMDGSTWNYSEAFHLDNVLENTIYLSYAQDATYYRITINSSQSDNYLTHIAELYAF	DUF1735 + F5_F8_type_C	2	DUF1735	53	156	3.8e-19	F5_F8_type_C	199	326	2.9e-12
ccm	ccm:Ccan_08730	F9YUD6	Conserved putative Pappalysin-1	Capnocytophaga canimorsus	Bacteria	Bacteroidota	441	MKKLHILFVIVSLFFACEKLPIPDSNLASGNPHYQVAFLDSKSVDDIRVKDEEGSLKDTEIKVRIANPMDKDTYYRVSIDETLLAKFNQENGVDYQNLPKENFEMSYTDINKVTKVGSSFEVLIPKGKIVSAGKLSIKIKSMKNAQGAILPVFNVYALSVKMEPKDSKTIAQADKKNSLFVIRRSFVTPVAHWSPSDAFHAIYGKDTGKQEAGKEKLYDDIEINEWTLQYSFALTRLKDNWGLMYENPRHHTRSTLWNTVQSDGKFLLRYGAAATLNFNTAKGKNFKFEAAGTNPTAEKWYHVAMTYKTIDGRPFLKMYINGELMFDSPSPLIVKQFPLVCFGNGATEGYVRELRFWSKALTQGQVIAYQYSVKTDTDGLELYVPFNEIPYEEVEEDGK…	DUF1735 + Laminin_G_3	2	DUF1735	35	167	8.7e-13	Laminin_G_3	260	366	7e-13
ccm	ccm:Ccan_17440	F9YSD5	Conserved putative Exo-alpha-sialidase	Capnocytophaga canimorsus	Bacteria	Bacteroidota	440	MKIKYLLWFVFVAVAFVACDTPNYGELVPSNYNTVLLLKQTGEQEVTLYDTGDDGSYDVTIFKSGKLEQSTANASVRVLDEAELAEYSARVGKTYTGLPEDMYQVAQKDFDFGNTDRYKKANVVFKTDLIRDFIKTNTDKNYVLPILLYQKVKKDSVNAEKKLVLLTPKIVKPTVEYSQGSATVNLTNDNLATYNFTLNLPFVSPWDFECEIALPEKGVFSSDQVFFENGNKAVFKKGSSISEPVQIKVAKVGDFVGNKAILPIKVISSTKSGIQFPQTPFDLEIVYGGDNHKITLSENMLSTNAQEQSEGPIRNLIDGNAGTYFHSNWSNPGAINQPHYIQVSLNESVKKIAFAYQNRNNNNGKPQEVKIWVSENGNQGSWKEIAHIMQGMPISASSK…	DUF1735 + F5_F8_type_C	2	DUF1735	36	148	2.5e-13	F5_F8_type_C	304	424	1.2e-13
ccyn	ccyn:CGC48_05430	A0A250E5P2	hypothetical protein	Capnocytophaga cynodegmi	Bacteria	Bacteroidota	397	MKFIKSSIIALCCFSIIACSEDEKQGGELFGQQATLYKMDGKERKQADFSQKTSISVATDDIGTEKEQQFLVSLAKENEKDIAVYMNVNQKEVEKYNRVYKTSYLSLPEKNLKVTPMVNIKAGSVTSNVGNVKINISSDLKENTPYMFAISMGSVGGDNVEINKISNTLLYTIEIVKGQINRTVKITRNEYFELERTKSIDNTFTLEGLIFIEKLRGPGDMGEAGISTFMGVEGQTLLRFGDNGVAPDELQANTQKVDFKFKTKKWYHIALVVEGRKSIVYINGEKVIEFAKGGGLVGGNPFYIGRSYSDGRGIEARFSELRIWKTARSGQQIKEGIYEVDKNNADLYAYWKMNEVVNNKIMDASVNGINLIMKGQAEKRGPQKIEIFEEQEPVKID	DUF1735 + Laminin_G_3	2	DUF1735	52	158	2.6e-12	Laminin_G_3	225	334	2.4e-15
ccyn	ccyn:CGC48_09520	A0A250EAS6	hypothetical protein	Capnocytophaga cynodegmi	Bacteria	Bacteroidota	405	MKNLFFKVSTAILLLGTVGCQEKLDTVSGEHSTAVYMTKDNQLINISNAVESGETFIEVRLSRLAENSVNISVSAIDFFSEYNKKNGTEYKALPSSEYELYEIGNPSNKSNNGTLSISVKGGDYSSRIGVKVKPLDDSVYPVSTRYAIPLRISSSSAKILSNKDAIISFNRPYKTSVAEIVKGHNFAVELDPEIESTDEFTVQGQFMFLNWNSMQHSWNQSMINFKGGPGSNWWYTRVNPDHFQVKDLDADGEATHVKLDVKLNVWYQVSYVYKANSLKVYVNGELKKTFSRPGLRISKGEGATITVANSTLADSRDFRIREVRLWNRALSEAEIKDKLYLPVNSDSEGLLVYLPIDKKNGFKDLSKHKNIVKFGRHGKNVDVEKMEVKWTENVKFPAE…	DUF1735 + Laminin_G_3	2	DUF1735	34	157	8.1e-14	Laminin_G_3	197	336	5.3e-16
cfas	cfas:Cfast33896_13260		DUF4361 domain-containing protein	Coprobacter fastidiosus	Bacteria	Bacteroidota	319	MKKILNIGLLLLTLAGITGCNEDEQFEGELYKKIIYLLSDDNMAFQSAHELGKESTGYVSVCCGGTEHIKQDVTIELEPDDQILAQYNKINFDIEESKYAKELDPSKYNIPTYQTVLKADSEDNYALIPITVNPDGLSPDSIYMIPLRIKSISNYEINPDKQQVLYQVVLKNEYATMESTTYYQTSGTEIRHTTIGDKASGTNVTRVVAPISKSQVRVLAGTHTYSPTNVTKEEIDKYAMILTINDDYSITITPYGSLQMEMIGGAEDNYWTIDKKGRYVFNLHYKYFDNITVTDTNNNNNTWTEDCWITMEEKSVQSL	DUF1735|DUF4973 + DUF4361	2	DUF1735|DUF4973	31	155	1.7e-19	DUF4361	163	314	1.3e-26
cfil	cfil:MYF79_13250		DUF1735 domain-containing protein	Chitinophaga filiformis	Bacteria	Bacteroidota	329	MKRKHSALHIYTFLLAIACISACKKDDHAAETVYMPEAGKGIVKKEFSIADTPFVVSYSAVLTGTDYATVSGINAGNEITVHFMADTSLVAKFNEDNGTSYPLLPAGSYELQASATIAKGAASTGNLALKIIAKDRINPFQDYMIPVSIESISGAAGSGYQQTTYFVVNGTADLASMQPYDESGWSIAGFSTEEPAEGGGNGLAKAAIDGDPGTFWNSKWSGGEPGPPHYIIIDMGEVKPVHGIGIMDRYFEGDWQTEGHGQPQDITVAVSADNVTWDDVASIRDIPHDAGQPWYRYFVSTLKEARYVKITVTKVYATSSTNIAEVQIF	DUF1735 + F5_F8_type_C	2	DUF1735	67	155	6.8e-19	F5_F8_type_C	198	325	3e-16
chf	chf:KTO58_13515		DUF1735 and LamG domain-containing protein	Chitinophaga pendula	Bacteria	Bacteroidota	373	MKQIIPIVIMLLLATGIFSCKKETYSDALFITGTETNSSTALTVDQSASSTAISITSSGLASNDITVQLAIDTTLIAAYNQANRKNYKAPPSDLYSLSKGTVIIKSGTHISDAVAFTMRSNQGLQEGVSYMVPVTISHVSGGEKVLASSKTIFIIINKVIRSTVASITENYFKCDFSKNNDQLKNMRAISYEARVLVNNFDDHSPFISSLMGIEETYLLRFGDVTISKDQLQQAGGKPLTVPTSFATGRWYHIASTYDGSVQRIYVDGVLAVQESVSRTIDLTNTWAGGFHLGYSADGRLLDGLISECRVWSKALTQAEIQDGMCGVNPASPGLVAYWKLNEGTGNTAFDLSGNKHDAVAQRNVTWVTNVRCN	DUF1735 + Laminin_G_3	2	DUF1735	26	141	5.8e-23	Laminin_G_3	186	321	3.9e-19
chg	chg:AXF12_04650	A0A0X8J9N3	hypothetical protein	Capnocytophaga haemolytica	Bacteria	Bacteroidota	415	MKNIIFKTSFLAVLFSAMSCQDKLDTPSGNEASAIYMPEQTATINIASSTVGGQTDVEVRLAKRNDEDVKATISMDDFFAAYNKKNNTRYKVLPASEYKIYQVGDPSNVMKDGKIVVNIKKKEAAAKIRVVVNPLSDETYPIGIKYAIPLRITSAGVSRILENDRAVVSFNRPFKTSVGEIKKGNNFSVALDPTIPTTAEFTIQGHFVFSNFDNTGMGHYWNQSMINFRGGPGSNWWYTRVNKGSFQVKDLDADGDATEIKMDVKTGTWYQVSYVYKDNNLKVYINGKLAKTFVRPNLSFVKGEGGAITVGNAGNDDSRDYRIREVRVWNRALTEAEINDNLYLPVDPDAEGLLVYLPIDKKNGFKELTKYNNKVTFGKSGHDPKTQPPVQESDISVEW…	DUF1735 + Laminin_G_3	2	DUF1735	35	155	2.9e-13	Laminin_G_3	194	339	1.7e-16
chg	chg:AXF12_11800	A0A0X8JCP4	hypothetical protein	Capnocytophaga haemolytica	Bacteria	Bacteroidota	397	MKQIKYLMGTFLALAVACAPEEDVQGGSKFGQTAVLLQKEGAKVADFSSPLAISAAATDQGTTKEVSYQVKLLKENTENITASLELDNSQVEKYNKMYKKTYELLPEKYITYSKTLSIKEGNILSEAGIAKVLVSPELKVNTPYMFALSLSGVSGATLQPQTQTLLVAFEIVKGQIKNTVALTRDEYLEVDKSNSDLSDIGSTFTMEGLINVQKFRDPSAGDGGEAGISTFMGTEGKTLLRFGDSGVDPDHLQANGQDIGMKFKTDKWYHIAIVVDAGKTTIYVNGAKVTDFDKDGELATFFIGRSYSGGRGIVARFSEIRLWKIARTASQIKEGMLDVNPTTSGLYAYWKMNEVSNNQIPDVSGNNRPLILKGQKEKSGRQQITIHEEKTEVKIED	DUF1735 + Laminin_G_3|3keto-disac_hyd	2	DUF1735	58	156	1.1e-13	Laminin_G_3|3keto-disac_hyd	199	333	4.1e-15
chih	chih:GWR21_24365	A0A6B9ZLB5	DUF1735 domain-containing protein	Chitinophaga agri	Bacteria	Bacteroidota	460	MNNKIFFVLLIVCVSGMWSCKKDDKFTDERLSPVNVAIRSTNGRITIPTGNNYTRTTDYVNIPVQIILSAPAPKLFTVDVNVNNDTVQHMIDAGQLGDAVLLDESYYQLPKVAELRFGIDTLSLPLQISMQAIEKHYGKTLVLAVDLDDVGKQNTLDAAGKMALILINTAEVIREEDIHYLYFTGGGSVLKQPSGTDHVLGTSFVVLPVSVTLGGVAGGAFTVNVSTNADTAQALIDDGTLAGSTLLKEGDDYTIPSTLSFPANSNTARFNLVVNTASLKKYELNKPVLALSLSSPTRHLLDATRSTVVMELDPSKLIETDITNTNIGYKTQYENTSNANETSGKLIDNNVNSKFLLFNFSTLWAQLEFATPQTTGAYTMTSANDAPERDPKNWTIEGS…	DUF1735 + F5_F8_type_C	2	DUF1735	42	151	4.2e-05	F5_F8_type_C	337	446	2.6e-05
chih	chih:GWR21_30495	A0A6B9ZQH4	DUF1735 domain-containing protein	Chitinophaga agri	Bacteria	Bacteroidota	322	MTFRYITASLLLPVLLLFITGCEKIEIPKEDQVAASSQVYMAAAARNMNTPVLRMADTTYKITYGASYGGFQKPAQPISVEFINDVAKVATYNTQYGTNYAVLPESCYQLETLSSVIPSGEMSTAPLAISINPTKGMVLFKDYLLAVSIKQVSNNVKLNTALQTAYYIIRASLDFTDFTDYDRTQWSVAGISSEEPAEGANGGLGMHTIDGNTATFWHTKWDGGFAPPPHWMTIDMGEKKTIHGLVMTGRQSTNSGKPNQVKLEVSDDSTTWTDAGTFTLQNVNAVQRFFVTTFPEGRYFKITILSNFGNVPYTHLAELGAF	DUF1735 + F5_F8_type_C	2	DUF1735	37	155	1.4e-20	F5_F8_type_C	204	319	2.8e-19
chit	chit:FW415_12245	A0A5B9WP53	DUF1735 domain-containing protein	Chitinophaga sp. XS-30	Bacteria	Bacteroidota	326	MKIFLYTVLAGMLLSVAACKKDGPFTKDDADVRVYMSQAINGAFQDITVNRRAPLQGDSLYAFEVNAFFAGGGYVSAPRDVAVTFALDYSKWDSINTARATAGLAEFERIPDNIFDFPATQSVIRKGTTVSEDIAFTIDAKLVEEGHNYMIPVKITSVDGYPINSAMALTYFVVTVTPPVYAEINRSNWTILEVDSEEANGEGPNNGRAIFALDGLLNTFWHTQWDGGEPPLPHHIAIDMQTEHSLSGLYLTARQNAPNGAPKTVNVDVSTNGTTWQSAGTYALQAINARQPVFFSQAFTARYFRVTVTATHGNTNITFFAEISAF	DUF1735 + F5_F8_type_C	2	DUF1735	34	161	2.1e-13	F5_F8_type_C	204	323	2.8e-19
chit	chit:FW415_16260	A0A5B9WR06	DUF1735 domain-containing protein	Chitinophaga sp. XS-30	Bacteria	Bacteroidota	317	MKKFLISILLFFVLASCNKDVVFPDYDYQTVYFAYQYPVRTITFGEDIFSTELDNQGKCRIMATTGGVYFSKKDIHIGITVDNSLLGTGLLFGVGRDEILQMPDNYYSLAANSIVIPEGGLTGGVEVQLTDAFFNDPDAVKNTYVIPLRMTEKGAADSILDGKNFILYAIKYVNTWHGNYLRRGKDVVTGSVNQTIVRHRQYVEEDEVNKLYTRSLNETEFPVVFKDKDGVNINCTLLLTFNEAGECTVAAAGGDYTATGNGRFVKRGEKNSWGGKDRDALYLSYQVALPDMQVSATDTLVMRDRAVAMETFTPVVK	DUF1735 + DUF5627	2	DUF1735	27	154	8.6e-19	DUF5627	175	305	2.7e-53
chit	chit:FW415_19135	A0A5B9WUC3	DUF1735 domain-containing protein	Chitinophaga sp. XS-30	Bacteria	Bacteroidota	300	MLLLAACRKENGPVVLPAGSISFQLPADKDTVQVPVSILKDSAMVIGLKAVLSGNTSSADHWVSFAVDTTRITAYRAEYGDALLLPATSWLFYKSTTRIAAGSPVSEDAELNIGLQTKLTEYSTYVLPVVIASVDGNPDGIATNRVVYLVFKTGKPLFISKTGWTINGVSSVFNAFAAANILDNNDLTTYWTSNITQQMPQWISINFNRDVTFTAVNYYLPPLLNYPAQGGYPTSIRIETSMDGTSWTDKGVFEGNIADNMQTLDVGLTTARHLRFTALASVKYASAYEAIFISGISLVP	DUF1735 + F5_F8_type_C	2	DUF1735	28	137	2e-12	F5_F8_type_C	171	287	8.1e-14
chit	chit:FW415_22055	A0A5B9WS75	DUF1735 domain-containing protein	Chitinophaga sp. XS-30	Bacteria	Bacteroidota	395	MKYLISILNIMLFLSACKYDQGIAEPEKYVKIYMPQAVDMPAKVSLVMADTPQTVIFGAAYGGPVSPGSDIEVKFKVDNGLIAAFNQQHGTSYDPLPAGSYELLQTSGTIGKGRQSTAPLQLELKTAGVLESLKQYLLPVSIDQVSGNLPVNESLRTAYFLVEAQREGLDIRAVSFGKKSSVMDVNAVVEVLRPLNADLIVIREIDKNTKRSGYVDMPAEIAEKLGMQQFFAKAMNYDGGEYGTAVLSRYPIIDSARYILTVPSGEPGPLAVIKVQVKEGQTLTFAGTHFNANAARREGQPAQLLEFLKDVEGPLIVGGNFNDQLAGDTYLQLKTRFSLICTEGCAFNYPASNPSSHTDYIIYAPAERFRIVENKVGGASTSDHLPVISRMQIYY	DUF1735 + Exo_endo_phos	2	DUF1735	32	148	4.4e-21	Exo_endo_phos	186	384	3.7e-11
chor	chor:MKQ68_12575		DUF1735 domain-containing protein	Chitinophaga horti	Bacteria	Bacteroidota	319	MKINKWIMLMGGVALLAGCKEEYDLPDQPLSQYINVYMPQAVNNPVSKTLGIADTAQTIVFGACYGGQDYPTGNVAVKFKLSPELIDSFNTANGTSYEMLPAIGYDLSGLEATIPAGKVNTEPMKISVRTTGSNAIKALRTYVLPLSIESAGLKINPTLRTTFYVIQALPKLEDYPDYDRSLWSIAGFSSEEANGEGAGNGQAINTIDDDKNTFWHSQWQGASPAAPHHIIYDMGETKEVHGISFLGRQNNGSGKPSSVTVETSLDNVTWEVAGTMALENNQNLQRKFLAEFKQARYIKVTINAAFSASFSSMAELWAF	DUF1735 + F5_F8_type_C	2	DUF1735	35	151	1.9e-20	F5_F8_type_C	196	316	2.3e-20
clk	clk:CGC53_03945	A0A250FC40	hypothetical protein	Capnocytophaga leadbetteri	Bacteria	Bacteroidota	419	MKNIVKITGLALLMGVTACQKKLDADNNSSTRGNTSAVYMNNNNASISFPKSTESGSTKFEVRISNLRSKEETITVAATDFFAEYNEKNSTSYKMLPASEYTLFEEGNVSNSSNNGILKVTIKPGQTSAQIGVKVRPLDEDAYPMGVKYAIPLRIVSASLPILSNKDVVVTLSRPFKTSVAKIAQGYALGVKVADNVPESDEFTVQGLFLFKEFHAYNGVNVNMSLFQGPMLPYTRIDAGKIQVKNGGGDSPDDWALTSEIAKDKWCQITFTYKDSYLKLYVNGKLIKTYQRPSLKVSPGMRINIENTQTSYSADRYFREFRVWNRVLTDAEIVDGLYLPADPDAKGLVVYLPINKKDAFKDMSKYNNTTIYRKGTSSYNGGVQDGGNYVKDIEATEFV…	DUF1735 + Laminin_G_3	2	DUF1735	37	160	1.8e-17	Laminin_G_3	194	333	1.5e-12
clk	clk:CGC53_10175	A0A250FF47	hypothetical protein	Capnocytophaga leadbetteri	Bacteria	Bacteroidota	375	MKKVFIYIALVATLGACQNEGDDATPAPPTRQALYLDGSNTREVYVIPSQENEIKVLKAKLLQPSEEITAATIVVGDAQALTAYNAKYGTEYKLLPKATYKIDDNVIFDRNDRESAINLTLEGLTFADENEVYALPLQLLGSKNLPVLNGQDRLLLIVRQEVRAKVLRMGTTDANKSGLLREKLSRWTLEFTVNLPTIADNTPLITINNTLSVGFMAQQLRVKWAERTLTVSKERLQAAANKWYALSVSYDSHTLRVYVNGELLAQEQIKGEYLSLNQLTIAGSKQLIREVRFWQRALTPREVVDKLWHLQPAHSDLLFYLPLNGKKKEPYTKQVTDDETFLWDWSAYGGLNMPIPAGATFDNYRGMGYAFPNND	DUF1735 + Laminin_G_3	2	DUF1735	35	142	1.1e-12	Laminin_G_3	184	303	5.7e-12
coc	coc:Coch_1390	C7M5X7	conserved hypothetical protein	Capnocytophaga ochracea	Bacteria	Bacteroidota	419	MKNTIIKLASVALFLGLTACQEKLDNDNSNSLGNLSAVYMNDNNVNVSFAKSTESGSTKFEIRMSNLRERNETITIATTDFFPEYNEKNTTNYKMLPVSEYELYEEGNTANKSTNGSLNITLKAGQTAVQVGVKVRPLNDDTFPLGIKYAIPLRIVSASLPILSNKDVVISLSRPFKTSVAKIKQGYGLGVKVADNIQGNDEFTIQGMFLFEEFHSYNNTNVNMSLFQGEMLPYTRIDAGKIQVKNGGGDSPDDWAESKDIAVGKWVQITFTYKDSFLKLYINGKLIKTYQRPSLKVSPGMRINIENTQTSYSANRYFREFRLWNRVLTDAEIVDGLYLPVDPTSKGLVAYLPITKKDGFKDMSKYNNTTIYRKGTSSYNTGEQDGDSYVKDIDEATFT…	DUF1735 + Laminin_G_3	2	DUF1735	38	160	1.7e-15	Laminin_G_3	191	333	2.5e-13
coc	coc:Coch_1891	C7M8Q7	domain of unknown function DUF1735	Capnocytophaga ochracea	Bacteria	Bacteroidota	377	MKKIFLILGLLSVIACQDETTDKTPQAPNVYQGVFLDGNNVVEVYVQEYQDNKIQNLKVKLIRAAGKIVSAQLITGDAQTLTDYNAQYGTDYKLLPTDKYSIDENAIFNTYETETPIDITISELTFPNNEVYALPIQIRGRNNIEAIAGQDRLLLVVHKETRTKVLSMATTKATTGEALSNNELSQWTFEATINCSNLIGSNPIVGVTSNTHQVEIGFTNNQLDVKASGISKLIPAEVFKAQTNKWYPIAVTCDGNTLRVYVEGKEVGSKTANTNSRIYVKDLWFAGANELLREVRLWKRALTQKEIQLQLWSTLKPTNDLLLYYPLNGKKYNKTSNTITDDETKLWDWSTTGTSMELPSGATFNNGTGYGIVFPPR	DUF1735 + Laminin_G_3	2	DUF1735	34	143	1.4e-14	Laminin_G_3	181	308	1.6e-14
col	col:AM608_01995	A0A0M4GLE8	hypothetical protein	Capnocytophaga sp. oral taxon 323	Bacteria	Bacteroidota	377	MKKIFLILGLLSVIACQDETTDKTPQAPNVYQGVFLDGNNVVEVYVQEYQDNKIQNLKVKLIRAAGKIVSAQLITGDAQTLTDYNAQYGTDYKLLPTDKYSIDENAIFNTYETETPIDITISELTFPNNEVYALPIQIRGRNNIEAIAGQDRLLLVVHKETRTKVLSMATTKATTGEVVSNNELPQWTFEATINCSNLIGSNPIVGVTSNTHQVEIGFTNNQLDIKASDISILIPTEVFKAQTNKWYPIAVTCDGNTLRVYVEGKEVSSKTANTNSRIYVKDLWFAGANVLLREVRLWKRALTQKEIQLQLWSTLKPTNDLLLYYPLNGKKYNKTSNTITDDETKLWDWSPTDTSMELPSGATFNNGTGYGIVFPPR	DUF1735 + Laminin_G_3	2	DUF1735	34	143	1.4e-14	Laminin_G_3	184	308	1.2e-13
col	col:AM608_10595	A0A0M4G9X4	hypothetical protein	Capnocytophaga sp. oral taxon 323	Bacteria	Bacteroidota	419	MKNTIIKLASASLFLGLTACQEKLDNDNSNSLGNLSAVYMNDNNVNVSFAKSTESGSTKFEIRMSNLRERNETITIAATDFFPEYNEKNTTNYKMLPVSEYELYEEGNTTNKSTNGSLNITLKAGQTAVQVGVKVRPLNDDTFPLGIKYAIPLRIVSASLPILSNKDVVISLSRPFKTSVAKIKQGYGLGVKVADNIQGNDEFTVQGMFLFEEFHSYNNTNVNMSLFQGEMLPYTRIDAGKIQVKNGGGDSPDDWAESKDIAVGKWVQITFTYKDSFLKLYINGKLIKTYQRPSLKVSPGMRINIENTQTSYSANRYFREFRLWNRVLTDAEIVDGLYLPVDPTSKGLVAYLPITKKDGFKDMSKYNNTTIYRKGTSSYNTGEQDGDSYVKDIDEATFT…	DUF1735 + Laminin_G_3	2	DUF1735	38	160	1.2e-15	Laminin_G_3	191	333	2.1e-13
copr	copr:Cop2CBH44_04210	A0A7G1HV69	hypothetical protein	Coprobacter secundus subsp. similis	Bacteria	Bacteroidota	349	MKFKNVKSVLLLAFIMLMTGCQNRDWEFDDFDYTAVYFPWTYPVRTLILGDCDGYDNTNDRNHRFVISAKMGGVYQNQQNVQVDYIIDPTLVENLNFGESGLPVKMLPSEYYTLSNSNTMIIPKGSYSGGVTVQLTDAFFEDPDACTTNYVLPLRIVSASVDSVLRGAADESVANPDPRIASHWKTVPMDFTIFGIKYINPYHGNYLLRGKTTASDNAGQVASYGYGQYGYVEEGLVTPLTTKSLTTVEYTSQIQVAAGTSPGKYEVVVSVDPETNNVTVAQKDGTAFNVTGTGKYVKDGQVWGGKTRDAFYLDLNIDANGVTYHAADTLVFRDNMVKLEEFTPEVVTP	DUF1735 + DUF5627	2	DUF1735	33	161	3.7e-24	DUF5627	201	334	1.3e-23
coy	coy:HF329_11970		DUF1735 domain-containing protein	Chitinophaga oryzae	Bacteria	Bacteroidota	316	MKKFLMPVVLLLLAACNKNVTFPDYPYQTVYFAYQYPVRTITFGEDIFSTELDNQRKCKIMAATGGVYYSKNDVNISIAVDNSLLGNGLLFGAGKDEVLPMPAKYYSLADNKIVIPRGSLAGGVEVQLADAFFNDPRAIKNTYVIPLRITGKSGADSVLSGKDFILYAVKYVNEWHGNYLRRGKDVISGSVNQTIIRHSEYVEKDEVNKLSTRSMKELEFPVVYKNKDGNNINCTLLLTFQDGGKCTVSSATANISASGNGQFVKRGEKNSWGNKDRDALYLKYQVALPDMQVSVSDTLVLRDRSVTMETFTPVSK	DUF1735 + DUF5627	2	DUF1735	28	155	2.2e-21	DUF5627	174	304	7.6e-55
coy	coy:HF329_14990		DUF1735 domain-containing protein	Chitinophaga oryzae	Bacteria	Bacteroidota	373	MKLIPSIAMILFLAAGILSCSKEIYTDALYITGTETATTTTLSVDASPSSTALSITSSGLADGDISVQLKIDTTLISKYNRDNKRNYKAPPSGLYSLSKESVIIKAGTHVSDAVSFTMSSNEGLEDGVAYMVPVTISNVSGGKRVLESSRTIFVVINKVIRSTVASIAENEFECDFSTNSENLKAMTTISYEARVFVNSFQDRSPFISSIMGIEETYLLRFGDVTIGKDQLQQAGKGSLTVSTPFATGKWYHIALTYDGAVQKIYVDGILAAQANISRSIDLTDNWMGGFHLGYSANGRRLNGMISECRVWSKALTQTEIQDGMCGVNPATPGLVAYWKLNEGTGNTAFDISGNKHNAVAARKVTWVPNVRCN	DUF1735 + Laminin_G_3	2	DUF1735	25	141	3e-22	Laminin_G_3	178	321	1.6e-19
cpi	cpi:Cpin_1786	A0A979G223	hypothetical protein	Chitinophaga pinensis	Bacteria	Bacteroidota	475	MPASDHLFKNRKYADMSRNIFPVLLLLCLSGLFSCKKNEKFNDEQLSPVNVSIRSTNGRITVPSGNNYTRTVDNVTIPVNIVLSATAPKIFTVDIHVNNDTIRHMIDAGQLGDAVLLEESYYQLAKTAEVRFGIDTISIPLQVSMQAIEKYYGKTLALAISLVDVGKHNTLDATGKMAVLLINTTEVIRQEDIHYLFFTGGGSVLQQPSGTDHTLGTNFVVLPVSVTLGGVAGGSFAVNISTSADTAQALIDDGTLAGSTLLKEGDDYTIPSTLNFPANSNTARFDLVIKTESLKKYEANKPVLALSLSNPTRHLLDETRSKVVMKLDPSKLIETDITNTNISYKTQYENNSNANETSGKLIDNNVNSKFLLGSFSTVWAQLEFATPITTGAYTMTSAN…	DUF1735 + F5_F8_type_C	2	DUF1735	65	166	1.1e-05	F5_F8_type_C	352	459	1.3e-05
cpi	cpi:Cpin_2879	A0A979G4D1	coagulation factor 5/8 type domain protein	Chitinophaga pinensis	Bacteria	Bacteroidota	312	MSKSYIIILCWLTMLLAACSKEKGIEALPDNSVAFDLKAGEDTVVMPLSIQADSIITVNFKAILSGSPSSTDHWVNFAVDTSKMSAYRLKYGAALALPSNSYLFYKSQTRLTAGSSTSEPTQLNIVMQTKLTEYTTYVLPIVIQSVDGKLEGPAKTEVLYYVFKTGAPLVISKTGWTIAGVSSIFGSFVAPNVIDDNKTGTYWTSNITQSMPQWISINFNRDITFSTVSYSVPTLLNYPAQGGYPTSMQIETSMDGNTWVDKGTFAGDINNNTQAINIGTTKARYLRFTSLASVKYAGVYSAIFISDISLVP	DUF1735 + F5_F8_type_C	2	DUF1735	30	149	2.3e-13	F5_F8_type_C	182	295	2.7e-13
csac	csac:SIO70_15055		DUF1735 and LamG domain-containing protein	Chitinophaga sancti	Bacteria	Bacteroidota	405	MSIQKYIKLIIPILGSIFLLCGCTPDHFDYNKEVILVTGTESNPLVKFTVEDTPASYVVTASATGKVTKDVTVNFEIDTALVSTYNKANKTSYYAIPASSVTMDTTKATIHAGTASSTGVTVRVVSTEDFVDGRAYMIPVTIRTVSGADIQVLGASKTIFLRVSRIIEFSSVDMTNVNFYGNYYADAPVDLPNYTYEIKCYINGWHAGSEPISRLSNFGPKDESITNLLRFGENGLDINSLQWVTPAGALVSTTRFNTGQWYTISVTFDGNHYYMYVNGVKDAELTGTSGTSFQRLELGMSYYDSGTPSSSYPYKQRFLGRIAEVRLWKKALTASEIAVGLCGVDPGATDLVAYWKFNEGQGFVFNDATGHGYNMDWSKVWQNEIQYNKSSYVNWLYDD…	DUF1735 + Laminin_G_3	2	DUF1735	31	148	5.4e-22	Laminin_G_3	240	338	6.9e-16
csac	csac:SIO70_15060		DUF1735 domain-containing protein	Chitinophaga sancti	Bacteria	Bacteroidota	329	MKMFAISKYIAFCFAAAGVFIFQSCSKDKIYDVTGSAENMVYMNVHSWSPINMPENSFQFNVTQTGQKSIISDVSSITAKFAAQCTLEATTDIQVKFEIDTSLISAGYKGLPDGVTLNMDKTELTIPKGATISNDSITISIDSAKLGLLGVGSYMIPVKISSAAGAQVSSNLKSVFLVVDVAFSNCVNNATSIAGTALRDRTGWSATLSTIPTAGTLENMFDGNTKTYWYVNPAAACELTVNMNAVSSNITGIRLNSYSTSYSLQTMTVYSSTDGVTWVSQGNVTLSTAATYQYIQFYSAINAQYLKLKITGWKSATILILTEFDVFML	DUF1735 + F5_F8_type_C	2	DUF1735	59	166	1.7e-12	F5_F8_type_C	212	316	3.4e-12
csac	csac:SIO70_21970		DUF5013 domain-containing protein	Chitinophaga sancti	Bacteria	Bacteroidota	358	MKQSIIFIFLLSLWACKKDADSYGIPDIYMPQALNISGGISANYPVPTGTDSSTYNYTIDAAANKLNIILGVAQASTYKPAGYTVNVTTDADTIDLLKFNNILDANTILMPELLYTLPTSVSVPAGKSEGTFFLSLDIDQLKSSDYEGKKLALAVRLKSTGQYEIASNAAVTIVIVDVDALVIGPSKDISSQYLKNTSTPFTIAGLHSGGRWGTLTDWIANTAAKSHDGYGGYATDEGGTIDMESGWGSPAIHNGKIWQTTGSALPAGTYTFDVSDLDWQGTKDPTYIVVAPGLDTIPDYGDISGNTTIHYTLFSDPKITFTLTEETKVTVGFAANYIQDQQGFKIYSVKLLNYPKHL	DUF1735 + DUF5013	2	DUF1735	52	163	1.6e-08	DUF5013	195	332	1.3e-31
csac	csac:SIO70_24285		discoidin domain-containing protein	Chitinophaga sancti	Bacteria	Bacteroidota	307	MRYLLLLIAFAACTKSSDTTIALPDGSVTFQLNDHADTMEIPVSILKDSIIVFGIRATLSGTTSSEAHWINFAIDTPAISNYQEQYGNAKLLPSDCYFFYKSLTSISSGSTISDSAALNITQQTRLKPYTTYVLPIRIQSVDGNTEGAGADKVCYYVFKTGAAGSISKEGWSITSYSSASGSNLPAKLIDDNELSTFWTTNTTQAMPQWVIINFGSDITFTAVNYYLPTALKYPTLGGYPTSIEIETSMDGNNWEVKGIFAGNIENNMQTLSTGITTARYLRFTVLSAVIYSSTYKIVSISGIKLLP	DUF1735 + F5_F8_type_C	2	DUF1735	28	144	3.2e-15	F5_F8_type_C	173	299	1.2e-17
csac	csac:SIO70_25625		DUF1735 domain-containing protein	Chitinophaga sancti	Bacteria	Bacteroidota	344	MSDNKFYLIKIQHVFMKRYGVAILLLILVSCTKKDDALTELARELGSYKYSYIETGNAIILNGVTSGEKTLTYRGFPVSLTGKASGETVVTATIDTSLIASYNTLYNETNPSISATAFLPSFNGSYRIAAGEITATDSLYITLNDASKLKDSTLYLVPVRLTANNGGQISTSIVFFKMMVTISPVNLYINGGSSFGYSYPYARNGSQYWGLYLSKDASGQPIGPASLNISVAAGVSYPSDELHAYAVTDVSDSLITAFSAAAYTTYERFPEGTYAITKSSATVAPNTLYSKDSLTVSFSNYSAFKPGTFYLMGVKLVTDSNDPLSAPARKGVTSYALFSFYIFQ	DUF1735 + DUF1735	2	DUF1735	52	166	3.5e-09	DUF1735	225	322	3.2e-08
cspu	cspu:CGC55_02525	A0A250FE85	hypothetical protein	Capnocytophaga sputigena	Bacteria	Bacteroidota	380	MKKIFLILSLLSIVACKDETTEKIAHPNIDQKVYFVGNKSQEVFVQQYQENNLENIKARLIYPAEKNLFADLLTGDAQYLADYNERYGVNYKLLPADKYNVDEIIVFGKGERETPIKITIKNLIFDDDEVYALPLQIVNRKSIQAIEGQEHLLLVIRPNRYSKVLKMGTTSVTSTEILSSSNVFQQWSFETTVYVENLTDEVPIVGLNKNTANPLEIVFKNGQLQVQLNAVTALEIPTTAFAPQVNKWYALSFTYDGNTLRAFVNGKPIAAQLLQGGSLQLRNLYIAGSNQRLRELRFWRRALTQQELKANLWHTLPTNKDLQLYLPLNGKKIDFNTKVVTDNETELWDWSSYGMPTISLPSGASFDSATGNGYRFPPEN	DUF1735 + Laminin_G_3	2	DUF1735	30	141	5.1e-17	Laminin_G_3	181	308	2.5e-12
cspu	cspu:CGC55_08325	A0A250FKA2	hypothetical protein	Capnocytophaga sputigena	Bacteria	Bacteroidota	384	MKLIKYCIGIFAFLALNACKDKENELLETKVYFEQPQQRLKLENNVSSHAFNITARVSNISDSDVNVTYQIGDAQMVADYNAKNGTKYQMMPANNFSLQKNSSVIKKGSVYAEPCQLALTNLSTIQEGNTYVIPVTIADASVPTIEAKTLFVEVAKPIVINKVFDFTGRKYLSIPMDEKAKFNALTYEAMIYVDNFVKLSTVMGAEGNLIFRFGDTTVDADQIQVAGNVQFNPSKKFAAKQWYHVALVFDGATKRTEIYVDGERVAEKTASVSSFNLNGDFFIGYAYDYDGSRTWRGKMSECRVWSVARTANELKNNKLGVDPNSEGLFGYWKLNGTDVYQKDGNYYVKDQSKNHRDATSRRGAYQSGRGLSVEPDVVEMRISE	DUF1735 + Laminin_G_3	2	DUF1735	28	142	3.4e-24	Laminin_G_3	167	314	7.4e-21
cspu	cspu:CGC55_11630	A0A250FIY0	hypothetical protein	Capnocytophaga sputigena	Bacteria	Bacteroidota	419	MKNTIIKLASVALFLGLTACQEKLDSDNNNSLGSIPAVYMHNSNASVSFAKSTEAGSTNFEVRMSNLRDRNETITIAASDFFAEYNEKNGTNYKMLPASEYELYEEGNTANKSTNGTLNITLKPGQASVQVGVRVRPLNEDTYPMGIKYAIPLRIVSASLPILSNKDVVVALSRPFKTSVALIKQGYALGVKVADNVQESDEFTVQGMFLYEKFQAYNGINVNMSLFQGEMLPYTRIDAGKIQVKNGGGDSPDDWAETADIAKDKWCQITFTYKDSFLKLYINGKLIKTYQRPSLKVSPGMRINIENTQTSYSANRYFREFRVWNRVLTDAEIVDGLYLPVDPTSKGLVVYLPINKKDGFKDMSNYDNTVIYRKGTSSSNSGIQDGPSYVKDIDEATFT…	DUF1735 + Laminin_G_3	2	DUF1735	38	160	1.5e-15	Laminin_G_3	190	333	2.4e-13
cspu	cspu:CGC55_13455	A0A250FM46	hypothetical protein	Capnocytophaga sputigena	Bacteria	Bacteroidota	427	MKKICILSLAALVWSACEKLPNTDGITPQKVVLFDNAAVTTIKVKDDSGSSAPTEVKVRLANPIAEDTYYQVSLDKSAITAYNQANKVDYDLVPANTLAMSYTDQGVTKTATTLVVRVPKGQQVSAGKLQFNIGALVDANGQKLSGANNYAIALKLTPMNGTVIVQNNRKNALFLLSRSFKTKVAHLKNRAFHAIYGENTGRQESGKTYANDVKLTAWTMQYSIAPINASRNAGLMYPNGRASSDSALYNVLYGGSFLFMNGGLKLGFNTDKGKNFKFQEVTGHPSADKWYHVAVTYEELEGRAYLKMYVNGELMFDSAAPAKINDFPILCFGNGNLDAYVREMRLWSKALTQGQVAATQNFVKPDSDGLELYIPYNETPYVEENGQKVVKNASTNPNK…	DUF1735 + Laminin_G_3	2	DUF1735	32	160	5.6e-09	Laminin_G_3	246	357	5.1e-13
csto	csto:CGC58_02610	A0A250FZI1	hypothetical protein	Capnocytophaga stomatis	Bacteria	Bacteroidota	394	MKKIIWCLGLLMISSCQEELYEDETKKFLTAQAVYLETNDPVLKYSLKEAHSEEVAISVRAVTPLDRETSISVMAADKAQLDKYNSKNNTEYTLLPTSMYSVSNQVTMKKGELVGKIILKINQVNFGDKEAYALPVKITSGNPASVQGRDNAILIIEKELEPIVTKVYRMGGYEASVSNAFGGSDISVEQWTLEAMVNRSRYNAANRSIGGTKSADGNPKNEIFTRFGDVTIDPNQLQIKTGASQIDIPKDKFAAKPDEWYSLAFTYDGKTTRVFVNGEEVAAREIRDGAYTLNGLWIGGANELIREVRFWKRAVPAKELKENYWKVLDPKKAEGLLFYYPLNGKKYDHDTGEITEDESKIWDWSPTKAHMNRPQSSRFDDNGGQNYIFYPPKK	DUF1735 + Laminin_G_3	2	DUF1735	34	142	4.1e-17	Laminin_G_3	185	320	9e-14
csto	csto:CGC58_02630	A0A250FWA9	hypothetical protein	Capnocytophaga stomatis	Bacteria	Bacteroidota	412	MKKIISNIALALLLLAGVGCQEKLDENARGFSNSAYMSTGSSVVDIDRKTGGEAEIEPRLASVATKDETITVSVSDFLKKYNEKNATGYRALPVEKVRLYELENPSNSSTNGTLTVKVKEGKVSSKIRVKIDTLGSRAFPLGNKYAVPLTISSSSVKVLSNKETVLTLQRPVIVSVAHVKDGYAPKIILDKSLPEMEEFSFQVFFMFDEFRAYSGRNYNMSLVNYGWYSRINQTDINLADKQRELSVDGVQLKTGTWYQVTYVRTKDHRTKIYLDGKHIRTFIMPNVVLKGGATVSIFNPQKSYSVPHILREVRFWNRALTEAQINADLYSPIDANTEGLIAYIPIDSKENGYKDITKYENVVEFHEATSRSKFGIQDGNKYHKVVPYEQYGIDKWYDN…	DUF1735 + Laminin_G_3	2	DUF1735	31	156	6.4e-12	Laminin_G_3	199	326	7.2e-10
csto	csto:CGC58_06915	A0A250FWU6	hypothetical protein	Capnocytophaga stomatis	Bacteria	Bacteroidota	468	MKKIILALAAVSFLAACESQLDPKFELPKPESSFGAFSESALINKINPEASSSNLSADGTYTFVAKLGHPAKEDGTITLAKSDLQKLVKDYNDFKGVFDYVLFPETHYEFVEGTFKKGDNSGEVQVKLKEYESLEQGDYILPLIVNMDGKKMMHPVFIRKDADYVAISETNKKPMPSGDYNCPNRKEPMKMVAYVETNDWDIRNMGQFILKESKKPVFDIVILFAANMNYDAKAGRRVLHFNDKLQPIVNDPEKYIKPLTYRGIKVLIDILPNHQGVGYYNFQNYEEALDFARQCKHYTDKLGIDGWDIDEEYARYDVLPEKPEKGNQSLLWFMRAMKEVMPDKLLTLYDYGHNLRYDSVDETGKKPKDYLDYSWANYSEDHGSFAGIPDERYGKLSIE…	DUF1735 + Glyco_hydro_18	2	DUF1735	54	145	1.1e-12	Glyco_hydro_18	191	355	8.9e-05
csto	csto:CGC58_06920	A0A250FWF5	hypothetical protein	Capnocytophaga stomatis	Bacteria	Bacteroidota	394	MKFTKLAFIAMSCLSVISCSNEEKEGGELFEQQAILYKLEGTSRKQADFSQKTSVSASISDVGTKKEERFVVALAKENMQDVSVHLSLSPQEVEKYNKTYGTAFLPFPEKNIELTSTLNIKAGNVTSDVGNVKMAISPELKDNTPYMFAVTMNSASGANVMKTSKTLFYTVELVKGQINKTIRIKSDAYLEPSKRVAVGTPFTMEGLIYVDEFSPTEANISTFMGIEGNALMRFGDSGVDPDHLQASGTDIGIKFKPKKWYHIAMVVDNSKTTMYVDGKKIIEFASTKDLNSYGDGFYIGRSYNGNRGINAHFSEIRIWNVARSGAQISENMYEVDEKNSDLYAYWKMNEVVDNKIKDATGNGRDLVMKGQKGAIEGQIVKMTVFEEDAPVKVD	DUF1735 + Laminin_G_3	2	DUF1735	57	158	1.3e-13	Laminin_G_3	189	329	1.6e-17
dfq	dfq:NFI81_24885		DUF1735 domain-containing protein	Dyadobacter fanqingshengii	Bacteria	Bacteroidota	301	MNYSIKIAGLFLFGVAMTSCLKDDISLDPDKSTNVVEFKNPSSFASPSGSTYSLYSQSFDLADEADYPVTVSYSGADVAPEDITVTLGVDTAAVTQYNTEQEEEFDAITPDLYTIPATVVIPKGQRRAEVVIKLKPSKFDFAKNYVLPIQIKSVSSGIVSGNFGTILLGVKAKNIYDATYAATGYVYHPTAPRAVAKNKPLVTVSPTTVSVELGDLGGSGYNANLTVDPKTNKVTITPAAGAAGAPYTQFDKELPAPYKAAWTGAPKANNTYDPATKTFYLRYGYMGANGWRVTEEILVRK	DUF1735|DUF4973 + DUF4361	2	DUF1735|DUF4973	52	156	4.9e-22	DUF4361	165	295	4.3e-11
dori	dori:FH5T_02190		adhesin	Draconibacterium orientale	Bacteria	Bacteroidota	344	MKQIKFLMIVAAGIFAMLFTSCENQDVEFPDFDYSTVYFAYQYPVRTIVLGEDIIDNTLDNEHKCEIYATMGGVYANDLSIGIDVTVDNNLCSNLYFDTEFTTPVQAMPTNYYSLAADKIYLDKTLQDGVEVQLSDAFFADPDAIKNTYVIPLRMTNVVNADSILSGVPKFDGALRGNDTDWEVLPKDFVLYCVKFINPWHGNYLRRGEDVITEDGATTTVTREAEYVEDDEVVALNTASLSSVEFPVSLVDENGENVTCTLLLTFDDQNACTISSATEGFTASGSGSFVIDGEKNSWGNKDRNALYLDYTIDMGSKSYATNDVLVVRDRGVTMETFAPAYNVN	DUF1735 + DUF5627	2	DUF1735	35	161	2.2e-17	DUF5627	199	331	7.8e-59
drc	drc:G0Q07_10300	A0A6C0RDD5	DUF1735 domain-containing protein	Draconibacterium halophilum	Bacteria	Bacteroidota	344	MKKIKILMIVSAGIFAMLFTSCENQDVEFPDFDYSTVYFAYQYPVRTIVLGEDIIDNTLDKEHKCEIYATMGGVYSNDQSIGIDISVDNNLCNNLFFDGDFSSPVQAMPSNYYSLAADQIFLDKTIQDGVEVQLTDAFFADPNALKNTYVIPLRMTNVVNADSILSGVPKFDGAVRVNMSDWDVLPKDYVLYCVKFINPWHGNYLRRGEDVITEGGETSTVTREAEFVEDDELVALETASLNTVEFPVPVVNESGENVTCTLLLTFNDQNACTITSATEGFNATGSGTFVEDGEKNSWGNEDRNAIYLDYTIDMGSKSYATTDILVVRDRGIAFETFSPSYNVN	DUF1735 + DUF5627	2	DUF1735	35	161	1e-17	DUF5627	199	331	6.6e-57
dsn	dsn:HWI92_24020		DUF1735 domain-containing protein	Dyadobacter sandarakinus	Bacteria	Bacteroidota	301	MNCSIKIAGLLLFGMAVTSCLKDDITLDPDKSTNVVEFKNPSSFVSPSGSTYSLYSQSFDLAEEADYPITVSYSGAHVAPEDITVTLGVDTAAVTQYNTEQEEEFDAITPDLYTLPASVVIPKGKRTAEVLIKLKPSKFDFAKSYVLPIQIKSVSTGTISGNFGTILLAVKAKNIYDATYKATGYVYHPTASRAVDREKEVVTVSPTTVKIELGDLGGSGYFADVTVNPTTNKVTIKPSAGAAGGAYTQFDTALPAPYAPAWPNAAKANNTYDPATKTFYLRYGYMGANGWRVTEEILVRE	DUF1735|DUF4973 + DUF4361	2	DUF1735|DUF4973	50	156	3.8e-21	DUF4361	165	295	2.9e-10
dyc	dyc:NFI80_23845		DUF1735 domain-containing protein	Dyadobacter chenhuakuii	Bacteria	Bacteroidota	301	MNYSIKIAGLFLFGMAVTSCLKDEISLDPDTSTNVVEFKNPSSFVSPSGSTYSLYSQSFDLADEADYPVTVSYSGADVAPEDITVTLGVDTAAVTQYNTEQEEAFDAITPDLYTIPASVVIPKGQRRAEVVIKLKPSKFDFAKSYVLPIQIKSVSSGIVSGNFGTILLAVKAKNIYDATYAATGYVYHPTAPRAVAKDKPMVTVSPTTVSVELGDLGGSGYNANLTIDPKTNKVTITPAAGAAGAPYTQFDKELPAPYKSAWAGASKANNTYDPATKTFYLRYGYMGGNGWRVTEEILVRK	DUF1735|DUF4973 + DUF4361	2	DUF1735|DUF4973	50	156	1.4e-21	DUF4361	165	295	1.1e-10
eao	eao:BD94_3547	A0A077EIN1	Patatin-like protein	Elizabethkingia anophelis NUHP1	Bacteria	Bacteroidota	365	MKNLIKYICFIILLFSSYKCTDDEITTSPNAIYFEGTTGTNIANISIDKGGAQIPVTIRAAKPMDRDNSIKVQIDPKAIEQYNKENGSGYKILPSEYYTFNNNSFTIEKGKYISDVSPLSVKDISDLPEINKYALAITITQTEGNTRVMNSSKTYFILIDRVLYTSVAELTANFINTTYKKPYKGLRNWTMEWRAKIRDMNNNNQTLIYSYPTEVYTRLGDVVIQPNQLQIKIAGSQFSPQQNLAANRWYHFALVYNGSSVIWYIDGTPAMNSPLSASFDFADIGFGGNYGTKQVNEIRFWNIVRSPADIRNNMYAIDPLTPGLEGYWKCNDKTGNTIKDYSKNGNNMTADSDIKWIQNVRMPAE	DUF1735 + Laminin_G_3	2	DUF1735	30	145	2.6e-21	Laminin_G_3	188	310	1.4e-08
echi	echi:FKX85_12725	A0A514CJ48	DUF1735 domain-containing protein	Echinicola soli	Bacteria	Bacteroidota	319	MNKRKLNRIYAGLLGLLVVLGSGCGNEEEQRPELNGVYMTPTSPSIVEKKEIILGKGNFAKVDLAVALYQIADEDVKVTIAQNNSLVKAYNEKHGTDYLEIPEEYIQFSTKSPVIEKGKMASSPIELNINSESLLFATSYMLPLEIMSVEGGNIQMNKSMNIKYYNIQGGPPPNIAVGKPTSQKSTAHGGISSRAVDGNTNGFWANGSITHTGTRDQDWWEVDLEEISPLITTIKLYNRMDGGPSTRLSDFHVFVSDVPFESTVLSETMAQEGVFDYFFEGPAGEVTEIPVDRTGRYIRVQLEGRTEPLSLAEVEVLAL	DUF1735 + F5_F8_type_C	2	DUF1735	36	151	8.1e-21	F5_F8_type_C	185	306	1.1e-08
echi	echi:FKX85_12950	A0A514CJ92	DUF4973 domain-containing protein	Echinicola soli	Bacteria	Bacteroidota	327	MNKSLIPVLLLSLLIICGSCNDEWTEEQFENFVSFKAPVTSEGVCDIYIRYKEDEKTTFQQPLIVSGSRTNALDRSVHVAVDSDTLEVLNYEHFQNREDFYYRELDSKYYDIPSTVDIKAGENTSLMAIDFSLKDIDMVDKWVLPLTIKDDPSYNYVANPRKYYRKALLRIHPFNDYSGTYSGTALKTTMEGYEDETPIVKEDIRAYVVDENTVFFYAGNIDEDRQDRRNYKVYATFHSTGAVTFYADNPDMKFQVNKSASYTINEQMDEIRPYLLHRYLTINNIDYQFSDYTMVPNVDINYKVSGSLILERQLNTQIPDEDQAIEW	DUF4973|DUF1735 + DUF4361	2	DUF4973|DUF1735	24	152	3.9e-60	DUF4361	165	308	9.8e-32
emai	emai:KZP23_10705		DUF1735 domain-containing protein	Echinicola marina	Bacteria	Bacteroidota	320	MKKYNLFHLGMAGLLIMATLPSCENEELEISPFAQIYMPQAINKPSQHTLVMTDSVQPLVFGAAYGSPDILGMDMEIQFELAPEMVAEFNQENGTDYEMIPEGAYELSGDRASITSGEMQSQSLKVWVNPGKGFDFETQYLLPVTIKSVQSKLPINESLRTTYFLVDANPPVYEAFDRSQWNIFDVSSEEVSGEGENNGHAKHALDGDIETFWHTQWQGASPGLPHIMTIDMGESKLLSGLSFIQRQNRDQGNVNEIFVEVSVDGVNWQEEEIFPGRLMDNNNINHVYLKNPKDVRYFRVTITSTYGNTNFTHLAEIYGF	DUF1735 + F5_F8_type_C	2	DUF1735	36	151	2.4e-18	F5_F8_type_C	192	317	4.3e-19
emai	emai:KZP23_13830		DUF4973 domain-containing protein	Echinicola marina	Bacteria	Bacteroidota	327	MNKSYMSFLLLTLIIICSSCNDEWTEEQFENYISFKAPLTNEGVCDIYIRYRGEEKTTFQQPLIVSGSTTNGKDRTVHVAVDSDTLEVLNYEHFQNRENFYYRELNSEYYSIPSTVDIKAGENTALMPIDFTLKDIDMVEKWVLPINIEDDPANSYIPNPRKYYRKAILRIHPFNDYSGSYSGTALKTTMEGYEDETPIVKEEIRGYVVDENTIFFYAGNIDEDRQDRRNYKVYATFNTNGGVTFHSDNPEMKFQVNKDASYTITEQMDEVRPYLLYRYITINNIDYQFSDYTMVPNVDINYKVKGSLILERQLNTQIPDEDQAIEW	DUF4973|DUF1735 + DUF4361	2	DUF4973|DUF1735	24	152	1.4e-58	DUF4361	165	308	2.4e-31
emai	emai:KZP23_14180		DUF1735 domain-containing protein	Echinicola marina	Bacteria	Bacteroidota	313	MNNISYKIYSFFLLLCLIVGAGCEEDEQEIPTGIFIAPNSRDIVEPRNVVFVENYESSIAFSVAVYEPASEEIQVAIRQNNELVSQYNSTNGTQYEPLPEQSIRFSSETPVIEKGEKNSAEIEALINSDLLDEDKTYMLALEITNASGNIVLNKAMNVKYFSLKGGPPPNIALGKPTNQSSITAGGLSPRAVDGNTNGAWSAGSVTHTAGVGQDWWEVDLEAISPLIAQINIYNRTDCCAQRLVDFHVFVSDVPFESTSLEETQAQEGVSDYFTAGVGGAKTEIKIGRTGRYVRVQLEGNTPLALAEVEILAL	DUF1735 + F5_F8_type_C	2	DUF1735	52	149	5.1e-19	F5_F8_type_C	179	300	4.3e-09
emai	emai:KZP23_15545		DUF1735 domain-containing protein	Echinicola marina	Bacteria	Bacteroidota	323	MNSKFKNNWFLGLMCLLSACEIEDLEVPNSSDYSKVYISAAVENPVGFTVAVKDEWFPIPLGVGYGGLTLPQNDLQVKLLVEPQLAAEYNENNGTNYPLMPEDSYELENDVLTILKGENSSGNAIIKFNPLRFTGLRPHILPVSISEVDGQAQINEDLKTVYLLVTGRYEENPFTKFSQENWTIMDVSSDENDGPTTGGRAHHAIDGSLDTFWHSQWRRDENGNRPGHPHYIVIDMNETKPIHGLELFGRTNQIGGNGNPRDIYVEVSTDGEHWTGTLDYVLENTASNTIYFPEVLEARYFKITVKASHQDVYRTHIAEIEAF	DUF1735 + F5_F8_type_C	2	DUF1735	35	151	9.6e-19	F5_F8_type_C	197	319	8.8e-19
emai	emai:KZP23_22340		DUF1735 domain-containing protein	Echinicola marina	Bacteria	Bacteroidota	341	MKKIPYILIAIVLIFSSCENEDWEFPDFDYQTVYFAYQFPVRTITMGEDIFDTSLDNEGKFKLMVTTGGVYSSPNDVSVQIEVDESLAEGLLFEEGGDEIEVLSSEYYQLSSETVTIPRGEIAGGVEVQLTGAFFNDPRAIKKTFVLPVKITGVANADSVLSGVPVVEDPKRAIAEDWFPAPKDFTLYAVKYVNEWHGNYLRRGKDIITGKDGVIIDETIIRHEENVEDDEINELLTQSLSEVVFPLTLTGEGGENITADLLLTFDDQGNCTVSAANDGYTASGSGKFVKDGEKSSWGNQDRDAVYLEYEIDLPQMQVASVDTLVLRDRGVGMEVFSPVLK	DUF1735 + DUF5627	2	DUF1735	30	157	1.7e-23	DUF5627	195	330	2.1e-53
est	est:DN752_22535	A0A2Z4IPG8	hypothetical protein	Echinicola strongylocentroti	Bacteria	Bacteroidota	312	MMRHSKIYIGIFLLLTGLFSCEPYEDYLGDFDYSIVYFGTQKPLRTIVAYDNMEFKVGVALGGKRSNEVDEYADFSVDPSLLDDDTFTEGNDFELLPADYYSLSNDSRMVIPAGKFIGDVTVTLDREAFTSDPKALSTTYALPIRITGSSLDSISSGNYDEAGNVINPPKDYTILVVKYISPYHGTYYHKGTQQELDENGELIEETVYNNDDLSKNGTWALSTVDRTQVMTPALGDNISGSMVLNVNESNNEVAISTTDDNIVDLVGTATYNADERTFYLDYSFTRNARNFTVQDTLVLRRAPELDLGFEEW	DUF1735 + DUF5627|DUF4361	2	DUF1735	34	150	1e-18	DUF5627|DUF4361	182	301	1.8e-05
est	est:DN752_23675	A0A2Z4IR57	adhesin	Echinicola strongylocentroti	Bacteria	Bacteroidota	341	MKNKIYLILVFSLVFCACENQDWEFPNYEYQTVYFAYQFPVRTITFGEDIFDTSLDNEGKFKLMVTTGGVYSSPTDVTVQLEVDESLAEGLLFEEGGEEIQILSSEFYQLSSETVTIPKGTVAGGVEVQLTGAFFNDPRAVNRTFVLPVKITEVMNADSVLSGTPVVENPKRAIADDWFPTPKDFTLYAVKYINEWHGNYLRRGRDIITGKDPAIIDETVVRHEENVVDDEINELVTQSMTEVVFPLTLTGEGGVNVTADLLLTFNDDGNCTVSAAHDGYTASGTGTFVKDGEKSSWGNQDRDALYLEYEIDMDQMHVATVDTLVLRNRGVGMETFSPVRK	DUF1735 + DUF5627	2	DUF1735	30	157	1e-23	DUF5627	195	330	3.5e-53
evi	evi:Echvi_2661	L0G1M2	hypothetical protein	Echinicola vietnamensis	Bacteria	Bacteroidota	341	MKNKIYLILVFSLVFSACENQDWDFPDFEYQTVYFAYQFPVRTITFGEDIFDTSLDNEGKFKLMVTTGGVYSSPTDVTVQIEVDESLAEGLLFEEGGEEIQVLSSEYYQLNSETVTIPKGTVAGGVEVQLTGAFFSDPRAVNRTFVLPVRITEVMNADSVLSGTPVVENPKRAIADDWFPAPKDFTLYAVKYINEWHGNYLRRGRDVITGKNPAIIDETLVRHEENVVDDEINELVTRSMTEVVFPLTLTGEGGVNVSADLLLTFNDEGNCTISAAEDGYTVTGTGRFVKDGEKASWGNQDRDALYLEYEIDMEQMHVATVDTLVLRDRGVGMETFNPVLK	DUF1735 + DUF5627	2	DUF1735	31	157	3.3e-24	DUF5627	195	330	1.5e-53
evi	evi:Echvi_2725	L0G284	protein of unknown function (DUF1735)	Echinicola vietnamensis	Bacteria	Bacteroidota	327	MNKSNISFCLISLLMLFGACNDEWTEEQFDNFVSFKAPVSSEGVSDIYIRYREDEKTTFQQPLIVSGSRTNVVDRTVHVEVDSDTLEVLNYEHFQNREDFYYRELDSKYYEIPSTVDIKAGENTALMTIDFSLKDIDMVDKWVLPLTIKDDPSYNYVANPRKHYRKALLRIHPFNDYSGTYSGTALKTTMEGYEDETPIVKEEIRAYVVDENTVFFYAGNIDEDRQDRRNYKIYADFDQNGAVTFYADNPDMKFQVNKDASYTINEQMDDIRPYLLHRYLTINNIDYQFSDYTMVPNVDINYKVSGSLILERQLNTQIPDEDQAIEW	DUF4973|DUF1735 + DUF4361	2	DUF4973|DUF1735	24	152	5.6e-61	DUF4361	165	308	2e-32
fae	fae:FAES_1519	I0K5X6	protein of unknown function DUF1735	Fibrella aestuarina	Bacteria	Bacteroidota	275	MTACLNDDAHFVDFTNTPAIVDVPSSAFYGAVENRGFPIQTTPNSYTFNVNLSGPNTLSEDVTVTMAVDPALLTQYNANNGTDYQLLPAALYQASGLTATIKAGQRLAGPITVNLYTDATRVPDPATYNDAGYALPLRITAVSNSNVAVSSNYGYKILVSKIKNQYDGTYQATGTFTHPVATSSRAINKEKTLVTVNTTTIETEFADLGASDWRMQLTVNADNTVTLKPVGASNTSTTQFGVNKYDPATRTYTLNYKYPGSGGDRVINETLKFEQ	DUF1735 + DUF4361	2	DUF1735	41	145	3e-24	DUF4361	157	272	8.8e-23
fae	fae:FAES_1521	I0K5X8	protein of unknown function DUF1735	Fibrella aestuarina	Bacteria	Bacteroidota	274	MKKYILTGLSALSLLVTTSSCLKEKGYTDIINGVGGQPIVSIFGGGGGNKVLGVDYSTSAVPTTLFQVNMASPELLTTDVTATVSVDPSLLTGTGYELLPADTYTIPSTQVTIKAGQRDVPFVVNLTTSKIDLKKTYALPLKITAATGAIIASNLNTGVYAIKVNNIYAGSYQSTGLFSHPTAGDRKIDRPKTLSTIDASTSETEFADLGSAATMQLKVNADNTVTLTPGGTASTGTVQFGVNKYDPSTKTFTLNYKYNGAGGDRVINETIKKK	DUF1735 + DUF4361	2	DUF1735	62	149	8.4e-19	DUF4361	158	271	7.9e-21
fae	fae:FAES_2348	I0K8A4	hypothetical protein	Fibrella aestuarina	Bacteria	Bacteroidota	343	MKKLHTLLLLAATAFLGSCKNDEWVFPDFEYTTVYFAYQSPVRTITLGEDLYDTSLDNARKCKIMATKGGAYTNKTDITVDINVDNSLCDRLSFGANGQKVLPMPANYYSLAANQIVIPKGSITGGVEVQLTDAFFADPAAIKNTYVIPVVMSKVQNADSLLRGKTTLASPRRTVGSDWDITPKDYILYAVKYVNPWHATYLRRGKDVITGKGGNTAINKTLVRRGAYIENGEVCNLTTRSLQQVVFTNAIKGTDGTDMPFRLIMKFDEVNHCTITTDATNYTVKGTGQFVKRGDLKSWGNQDRDVLYLNYEVDFNNAHLTTTDTLVVRNRGVVAETFIPVYQ	DUF1735 + DUF5627	2	DUF1735	32	158	1.6e-24	DUF5627	196	332	2.7e-51
fae	fae:FAES_2402	I0K8F8	immune inhibitor A	Fibrella aestuarina	Bacteria	Bacteroidota	264	MVSLLTTTRFMLIGLGFGLLLGSCTYEEIAKADYPQQILYMPAAKNGVFAIASIATSGAYRFTVDGANKKIVIPLSVYRGGVSNEGDVAVTVAANADTVSRLISASALVGTTLLPADKVVLPTTVTIGSGSYVIPFDLKIDLDYLRTAPVGQKLAMAVTIASPQAPVNPTLKTTVISFDPAILKPVPNFTSKADAASARKIAFTNASLNAVSYSWDFGDGSAPVTDASPTYTYSKAGTYTVTLTATGITGSADAAQKTVTLSIP	DUF1735 + PKD_4|PKD	2	DUF1735	53	164	2.7e-09	PKD_4|PKD	185	261	2e-15
fbe	fbe:FF125_04210	A0A5B7TMF7	DUF1735 domain-containing protein	Aureibaculum algae	Bacteria	Bacteroidota	340	MNTRNIILLISALIAMSCSNSEPEFDDYDFTATYFPYQTPARTLILGKYDQGLNETDNDHNFEITALMTGIRENGKERGIYFEIDNSLLDNVTNVKALPAEYYTMERISPVLISSGDTKARIKVQLHDAFFQDTLSFGPVNTTNYVIPLRMTKADNIDSLLTGVSIVNNPDRLNPADWDILPKDYTLFGIKFMNKFHGKYLRRGEDLITAPANSVGRTYHGEYVENDEVILVETSGFNKVKLENLIGRGEASSPGNVVMELTFNDDGTCAVTSFKGDEYGITGSGKYVEDGDEWGGKTRDVIYLDYSYADAANAETHVVKDTLVIRDRTAIFEEFVVELK	DUF1735 + DUF5627	2	DUF1735	33	156	2.9e-17	DUF5627	195	329	5.2e-35
fbm	fbm:MQE35_09830	A0A9E6ZIB2	DUF4973 domain-containing protein	Abyssalbus ytuae	Bacteria	Bacteroidota	327	MNRLFKMFLSLTLLLISSSCNDEWTEEQFENYISFKAPITSEGVNHIYIRYKENEITTFQQPLIVSGSTTNDQNITVHVSVDSDTLDIMNYELFQNREDFYYKELESKYYTIPSNVEIKAGEDTSLMPIDFTLKDIDMVDKWVLPLTIEDDPSYNYVANPRKYYRKALLRIHPFNDYSGTYSGTALKTVMEGYEEETPIVKAEIRAYVVDENTVFFYAGNIDEERQDRHNYKVYTTFHDNGSVTFYADNPEMEFQVNKNASYIINEQMDEVRPYLLHRYLTINNIDYQFSDYTMVPNVDINYKVSGSLILERRLNTQIPDEDQAIEW	DUF4973|DUF1735 + DUF4361	2	DUF4973|DUF1735	24	152	7.8e-58	DUF4361	165	308	4.5e-32
fcm	fcm:BIW12_10425	A0A1D9PCI3	hypothetical protein	Flavobacterium commune	Bacteria	Bacteroidota	351	MKKLILFLLILISAAGCSNDPISFPDYDYSAVYFPYQFPVRTITFGEDIFDNTLDLQGKCEIMCALGGVYENKQDRIINIEIADTIPSGYNFTGTTRAIRAMPRNYYTLASNQIIIKKGSISGGVQVQLTDAFFADPLATANNYVIPLMMTTVTNADTILQGKPIVLGSKPRRLNGALWDVRAKDYVLYAVKYINTWHGQYLRRGRDIYSGNKVATTVRRPVDVVTYDASAADSQKWVFPLTTQSLNVLRFPIVYQDNASQNYNCILNLNFDQENNCVITSSDPTAYTVTGTGKFVKKGEKKSFGGLDRDVLYLDYTINHIGKGITTQTKDTLVMRNRGVVMEQFTPVLAP	DUF1735 + DUF5627	2	DUF1735	28	156	2.4e-19	DUF5627	196	339	4.8e-41
fek	fek:C1H87_18865	A0A2K9PUD0	hypothetical protein	Flavivirga eckloniae	Bacteria	Bacteroidota	313	MKIMKYKSYLLFISLLAIMFACEPYEDYLIDTIGYRAVYFPNIEHIEKFGRSPISGEGLEFKIGAYIGGVKENSNDEEVTFEIDETLLDGTTYTLLPNDYYTLGSPNKITIPKGEFLGLLDVKFDSLMIANDELLKELHYAIPMRMVSTSADSILKGQDEIIIPVKLMNTYEGNFYQVGSVKEFFTVSKVLDTAYVYGDPGDLTSDVSIRELSSIMMDTVRINGVANRIGDNYSMKLKVNTEDNSVTIIADPSSDFQVEENGFSLWDPVKRKFTLKYKYTVGDKDFEVEETLTFRNRIRDGINEWRWKGFPGN	DUF1735 + DUF4361	2	DUF1735	38	152	8.1e-17	DUF4361	161	293	8.7e-05
fek	fek:C1H87_19125	A0A2K9PUG9	hypothetical protein	Flavivirga eckloniae	Bacteria	Bacteroidota	298	MKNNLKMKIMIKKIATFMFIGTFVFLQGCYDDYKEDYIYTTTYFARQFPLRTLVDADNQDLKFEVGVVLGGKYTNGINEEVGFIIQDTLLDAYPELTKLPDNYYSLNGSSFTIPKGAFKGTLPVTLNKTLFMDDALAVGNNYALPLQLVSTTTDSILKDKHYTIVVLRYYNKYHGWYYVKGTDTNIDDSSVVTYSEDDLVLNEDMLLTTEAKDLLVVPYAGNPNVSGRSMKMQINNDGNVILSGGEGGITGLSGTGTYNSNDRSFSIEYNYTDGNGDAHEVKETLIYRNTELNLNEWK	DUF1735 + DUF4361	2	DUF1735	42	153	7.1e-15	DUF4361	164	285	4.5e-05
fgg	fgg:FSB75_13485	A0A5B8UJL4	DUF4361 domain-containing protein	Flavisolibacter ginsenosidimutans	Bacteria	Bacteroidota	288	MRLKYLTTTIFAGTLLSGCVKERGVNFANQTSPTTNVANFPNQSETAALDISATPTTYTFYVEVTAANNVIPSGTSVSITKSPAVATAAGFEVLPDSAYQLVNTTATVDPSTHLATFQLKISSTKVAPGHNYGLGFSIASVGNGVTIAGNKNTDAIGITVKNPYDGNYHSNGYFYHPSSPRAITNLAKTLYTVNATTSITTLGDLGNQIYLTVDPATNKVTISDVGVGPGIAPTSTLTALPAPFTPFAGSNPSVYNNTYNPATKTFYLRYGYLGGTGYRVTEEILTHD	DUF1735 + DUF4361	2	DUF1735	40	143	2.2e-06	DUF4361	158	281	5.6e-07
fib	fib:A6C57_09695	A0A1W6E5D2	adhesin	Fibrella sp. ES10-3-2-2	Bacteria	Bacteroidota	345	MKVKKLHTLIVLAGMALVSSCKNEEWVFPDFEYTTVYFAYQSPVRTITLGEDLYDTSLDNAYKCKIMATKGGAYTNKSDITVDIKVDNSLCDRLVFNNSSQKVLPMPANYYSLAANQIIIPKGSISGGVEVQLTDAFFADPAAIRNTYVIPVVMNKVQNADSLLRGKTALASPRRTVGSDWDITPKDYILYAVKYINPWHATYLRRGKDVITGKAGNTAINKTQVRRGVYIENSEVCNVTTRSLKQVVFSNAIKSVTGTDMPYRLILTFDEANNCTITTDATDYTVKGTGRFVKRGDVKSWGNQDRDVLHLNYEVDFNNAHLTTTDTLVVRNRGVVAETFIPVYQ	DUF1735 + DUF5627	2	DUF1735	34	160	1.9e-23	DUF5627	198	334	5.4e-51
fln	fln:FLA_2780		hypothetical protein	Filimonas lacunae	Bacteria	Bacteroidota	346	MYKTFAWLAVAAGALAGCNKNQDVTQPDFVYQTVYFSTQFPARTVVLGEDLIVDNSLDNEHKVSIKATLGGTRDNQKNVTIDFDVDASLLNNLYYSAAGAKVQAMPANYYTLASNKINITPGNILGGVEVQLTDAFFADPLSLTNTYAIPLLMKDVQGADSILRGTASVANPNRCIDGNWVVKPRDFVIYTVKFVNPWHGNYLRRGVDVITGKPGNSALDGTFSRRKQYVEQDEVKSTTTKSLSSVELPLVFKNTAGQNVNMNVLLSFDAKNENCIISASGSGYTATGTGKFVKKGEKNSWGAKDRDALYLEYTIDHPLMQIVSKDTLVMRDRGIVPEYLTPVVKQ	DUF1735 + DUF5627	2	DUF1735	32	159	1.4e-22	DUF5627	197	334	3e-50
fln	fln:FLA_3098	A0A173MI36	sialidase precursor, exo-alpha-sialidase	Filimonas lacunae	Bacteria	Bacteroidota	314	MRTIIVNIFSCCLLLLTACSKNDAPVALSAGSVSIQTTSGKDTVQMAIPIASDSTQVIGLQAVLADAVGSDHWVTFKADTTKLAAFRAVYGNADLLPTSCYYFYKSTARIAAGSTVSDSAQLNIILQTKLDGYATYVLPLVIQSVDGNPDGIATSQVVYYVLKTGKPSVIPKTSWTIAGVSSTVTTSTAYAATNVLDDNNTTTSWASDLTQAMPQWVAINFNKSVTFSSVVYYFPTTYKYPTLGGYPTSIQLETSLDGTNWVNKGVFAGNIVNNMQVISLGLTTARYLRFTGLSSVKYNNTYETIFISGIGVLP	DUF1735 + F5_F8_type_C	2	DUF1735	34	148	2.4e-12	F5_F8_type_C	183	298	4e-14
fln	fln:FLA_3380	A0A173MIS0	hypothetical protein	Filimonas lacunae	Bacteria	Bacteroidota	326	MYTLYKRIFLLLFVSALFWVAACRKDKPSDFDALSGAMAGLHASYYEHAVAVLLNDSFFHVTNSYTNIPVKLTAAASVNDTVYAVVDTALITSYNSMFSENNPIIPANAFVASNNGKFAIAAGHAESVDSLHVQLNNATQLKDSAIYLVPVRLSGKSGISLQPSVIFYKVQVTFQTLKAKMTGGSNNPFIFNRVWFFSPSVRINSDGSVTGPGVIKIAVGLNAPFPFADVYVNAGVYNDTTTLYEFSRYYTPYPDNSFSIANKRIRIPANSLKGVDSIELTLSNFASLKKYTSYLLAVKLTSETGSVYSVPVSKDSSAAYFSIFPF	DUF1735 + DUF1735	2	DUF1735	63	158	6.3e-10	DUF1735	208	306	1.5e-08
fln	fln:FLA_3566	A0A173MJ70	hypothetical protein	Filimonas lacunae	Bacteria	Bacteroidota	340	MKTNRPSHTYALLLVLVAAVTVFACKKEDDALTSLARELSNYKFSYVQSGSAVRLNGIAYEDTTLTYRGFAVSLTGAASHEVVVDAVIDPSLVASYNALYSESNPSFDTSSFKVSYNGVFTIAANATTATDSLFIKLKSATRLKDSTTYLVPVRLTARTGEQVATSIVFFKFFVAATSVDVYMNGADYFSYYWAYNRSGSLYYPIYFTRDENGKITGPESLSFSSFARTRLKSQEMHVYAVTNVSDSLIKAFSASTGYSYQAFPAGTYSLAKNKATIPANAYLSSDSVKVNFTNYEAFETGKYYLLGLQIVREPTDALSAPPAATTSFNGFALVSFYVYP	DUF1735 + DUF1735	2	DUF1735	61	161	9e-12	DUF1735	223	311	5.1e-11
fls	fls:GLV81_04990	A0A6I6GR53	DUF1735 domain-containing protein	Phnomibacter ginsenosidimutans	Bacteria	Bacteroidota	321	MFNNKLYGALAVLLLAMAACNKPADITLTNEGSVYMPQATGTRAKVDLLYTTTNTRTDLVFGAAYGGMEYAGSDIAVTFVIDSAKVANYNLANGTNYKLLPAGSYEYTGLSSVIAAGKTSSDPLTLTVKTNTIAQGVKYMLPITLSSASKGTIIDNMQTTYFRFDTLLRKSTDVTGFASITVSDENTGGATANEGSLKLIDGDVNTKYLFFNWPTAFANNGGSWFQLKFAAPIAIGAYTFTSANDAATRDPKDWKLQASNDGATWTTIDTRAGESFASRFQTRRFEVSAAPQPYTYYRIFMTANGGSSLFQMAEWRVIRYD	DUF1735 + F5_F8_type_C	2	DUF1735	33	150	4e-23	F5_F8_type_C	180	303	5.5e-11
flw	flw:LVD16_14010		DUF1735 domain-containing protein	Fulvivirga ligni	Bacteria	Bacteroidota	323	MKNIHYYYSLILILLVAICFTGCDEDEEPKIYMPDAKSVVSATFDITDTVTYSVSIVGADYPTVDVSADGEITVDFKVDSDKVAEYNQSMGTDYAIMPSDNFSFDATGVIANGESMSLPLKLIIKNGEQLEAFSSYLLPITIDKVNGGKTGDVRQTTYFILTRSPALEDLPTLDRSGWTIAGFSTEEPGEGGGNGLADKILDGDYATFWHSKWAGGEAPAPHYLIIDMGEEVMVHGISIVNRDQKDSEWGQAKDFTVSLSTDGENFVSNGSFSAPTGTSSVEPYQREVRFFLPSFKPARYIKITINDTWGTTITGSIAEVYAL	DUF1735 + F5_F8_type_C	2	DUF1735	29	147	1.3e-18	F5_F8_type_C	192	312	3.9e-16
flw	flw:LVD16_17230		DUF5627 domain-containing protein	Fulvivirga ligni	Bacteria	Bacteroidota	341	MKNNFIKIFLLVLMAGASSCDNNEWEFPDYEYQSIYFAYQYPVRTITLGEDIFDTSLDNQHKCMIMATTGGVYDNDGDVTIDIAVDNTLCDNLLFEEAGDDVIPMPASYYELAADHIIIPKGQLSGGLEVQLTDAFFADPMALSNNYVIPLVMTNVLQADTILSGVSVVEKPNRTVPTDWSVQPKDYILYAVKYVNPWHGNYLRRGEDVIERDNETAETVVRHKEYVEYDEVKKLTTTSLNQAQLPLVFKNTTGENVNIDLLLSFDEDGNCSVSTNSSTFSASGSGKFVQDGEKNSWGEKDRDAIYLSYEIDFNDMQVSSTDTLVLRDRAVTFETYMPVNK	DUF1735 + DUF5627	2	DUF1735	32	156	5.4e-23	DUF5627	197	329	2.3e-55
flw	flw:LVD16_17420		DUF1735 domain-containing protein	Fulvivirga ligni	Bacteria	Bacteroidota	315	MKNITAYIIVASVLVFACDPDVDIPGNEKVDSYSKVYMAQAEGGARKYTYGISDKPEHLTLGATYGGMDYPSGDVMINIDIDDQLVADYNSANGTSYPILPHEAYEVSGNEVKILSGEVSSSLIDVTISTQEGDMIPFEEYMMAAQITNVSEGVTLNTDLQTAYFILKYEPLIPRDAWQVVSLSTEEPAEGANGGLVSSTIDGNENTFWHSKWSGGEAPPPHWFILDMAEIYTLHGLSILTRQSDNSGKPKEIVVEISEDGDTWTEGGSYTLENTSDLQRVFFTTGFNKPARYFKVTVNSSYNAGYTHMAEIYAF	DUF1735 + F5_F8_type_C	2	DUF1735	34	152	1.3e-19	F5_F8_type_C	195	312	7.4e-18
fmm	fmm:LVD15_04445		DUF1735 domain-containing protein	Fulvivirga maritima	Bacteria	Bacteroidota	350	MRKTDVVIDFKPRTSKNMKNNLNIKIAAFFLLAIGFLMLQACDDDESFDVEGESTTRVYLNSGSYTVGEYMSFPFSIIHTPLGSIGSVQASFPIRSTMPSESPITVSIQADNSLVDAYNEVNETEYSALPDGVAQLVQNTLTIPSGATISADSMTVSIPVEAYVQLTEANYILPLTLSSVQSGDATISENRNTLYLMVNTEVTNLYNNVEESDVEGVAVDDRSLWTASLDIPIGYGTMSNMFNGSAQSYWYVTPPQEATITIDLGQEYSNISELSLHTYSRNYSLTSVTVSSGVEEGNWESIGTADLSTSSSLQYIKFYEPIDARFLRIHVNGWIGDYLVISEFNIYTSN	DUF1735 + F5_F8_type_C	2	DUF1735	86	182	1.6e-16	F5_F8_type_C	236	343	4.3e-12
fmm	fmm:LVD15_04450		DUF1735 and LamG domain-containing protein	Fulvivirga maritima	Bacteria	Bacteroidota	404	MKINRHINITLGFIIGFILIAGCEGDLDFGDDVILVTGTDRDPLVRFVVEDAPSSYIVTASATDLVPEDVTVNFRLDNSLIDTYNEDNNTSYYALPESAVSLENTQAVIPAGEASSTGVEVSVVSTDAFEEGRTYIIPITIESTSGGGMAVLESSRTIYLRISRIIAFSSLDMSNVNFYGNYYADEPVELNNYTYEIKCYINEWHPGNEPISRLSNFCPLDESITNLLRFGENGQDINSLQWVSPGGGLISNTRFNTGQWYTISLTFDGSTYAMYVDGVRDVELAGTTGTVFQRLELGMSWFDSGSAESSYPYRQRFLGRIAEIRLWDRALSSSELQLGLCGVAPESEGLLAYWKLNEGEGHVFHDVSGNGYDMDWSESWQNGNLYDKSEYVNWISDEE…	DUF1735 + Laminin_G_3	2	DUF1735	46	146	2.5e-23	Laminin_G_3	191	336	1.8e-12
fmm	fmm:LVD15_16400		DUF5013 domain-containing protein	Fulvivirga maritima	Bacteria	Bacteroidota	338	MLLSLMAVACDDEEVSLPEVETTAVDVGIRFGGTQLNIPEQRNFSVNAAQTMFTIPLGITLSTVSMEPFEAEVSVNDDMVNQLIASGELGDAVLLPASRYTIPDHVSVQANTISAPLPLVLDFDLLTEYEDQNLAVAVQVDQISKHTLVSEKSTVIILIDADQAFSQSQLGDVTEQFLTNTGYPFISTDRVYDGARWGNLDGWLANDAALSHDGYGGFNSDAGGTFGLEAGWGSPTIPNGKVYQVTTLPEGNYVLEVTEWEWDGIKDDPAYFVVNIGNNLPDIDNLEGEALNYEPLSNGSIEFTLYEETEVALGVVVNFVQDVGQGFKIKRLTLTRSL	DUF1735 + DUF5013	2	DUF1735	42	145	1.8e-05	DUF5013	180	314	7.1e-32
fnk	fnk:E1750_17450	A0A4P6YIR1	DUF1735 domain-containing protein	Flavobacterium nackdongense	Bacteria	Bacteroidota	347	MKIKFIYMLTLAFLAFSCESGENVFEDFDTQAVYFPIQYPVRTISLLEDSRVDNSIDLQKSFNIGVAIGGLRENRANRKVSIAVAPDLVKNAFIGSGTTAKAVVLMPSNYYTLASNEIIIPAGSFSGTVKVQLTDAFFADPLATVTTYVIPLVITSSSDNILSGKPVPGMANPDRRIAANWEPGFTPKDFTMFAVKYINKFQGKYLVKGKDETLNATGGVATTDVYNTKFIEQNKLTDLFTLGLTKSTVNALGKFGGSATTKMEITVADNGDVTVSSAVGAYSTTGSGKFIKRGEPGAQVWGGESRKTLILNYTYVAPTNINHRVSDTLVFRNDELKYEDYVISVVK	DUF1735 + DUF5627	2	DUF1735	28	160	1.2e-20	DUF5627	200	333	1.8e-22
hhy	hhy:Halhy_4559	F4KTI5	hypothetical protein	Haliscomenobacter hydrossis	Bacteria	Bacteroidota	280	MKIFKYIPLMLLGGALSFLGCEDEVVNPIEGKGDNFVRIAEGANDVTIVGFSVSPGVKSARLLDLQRDANSESSLASTVGIKMKIDKAVLDAYNAAHPNDKMEELPASLYTTDPLEFSMGAGEFARGINIKLDPTKLDLTKKYGIAVSLVDASGHKIRSGLGSAVFNIVAKNDWDGRYQATGEFLHPTAGARAIDRVKDFVTVGPLSVKGELGDLGGSGYFMVLTVNADNSVSIAPSGVTPELKTDYQPNYYDPATKTFFLKYSYNTAAPRIVTEQIKLK	DUF1735 + DUF4361	2	DUF1735	74	155	5e-11	DUF4361	164	273	3.4e-10
hhy	hhy:Halhy_6799	F4L8A4	PKD domain containing protein	Haliscomenobacter hydrossis	Bacteria	Bacteroidota	284	MKKYLFFSNFWALLFLGFVVLFASCDQQGLIGEAIYPTQNFYMSQAAVATVGPGANGIYTITPRIEGVATRFIIDAATKKFNVPLGVIRSGVSLDGDVDVSVLTNTDTINKLIALNKFAVADPAVTTELLPASAFTLPGSLTVKDGESNANFILPIDLNFLINSLNDNPKKRYAMGVSIKPNTNADNPQIVPLRTTVILIDPAQVLLAAANFSSFVYTETKTGNFSNGTANGVSYSWNFGDGSPAETTASPSHKYAAAGTYTVTLTATGVAGPPSVKTASIVIP	DUF1735 + PKD_4|PKD	2	DUF1735	78	185	5e-07	PKD_4|PKD	223	279	1.4e-13
lacs	lacs:H4075_10030	A0A7G5XLY3	DUF1735 domain-containing protein	Lacibacter sediminis	Bacteria	Bacteroidota	342	MKRVFLISFTLLSILTACNKKWEFPDYKYSTVYFPYQSPVRTLVLGEDIIDNTLDNQRKFLIMATMGGVYENKKNITLTVALENTLTQRLKFGSASGSDVVAMPSNYYVLPQDMKIVIPAGKVMGGLEVQLTDAFFADPRAIKNTFVIPLKILSVVNADSVLRGSTTKQSPDPRLASDWGIAPKDFVLYAVKYVNPYHGVYLRRGVDEVKGSAGNTALDTTVVYRNAFVEKDEVCNLFTKSMMQDSISLNAKNKGNINAPFQLVLNFDNTGKCTVAGPASASYTVTGNGTFVKKGDMWGNQKRDVLHLKYQVDFGTTVHSFTDTLVLRDRGVKFETFAPFVY	DUF1735 + DUF5627	2	DUF1735	30	158	3.5e-18	DUF5627	196	331	8.2e-41
lacs	lacs:H4075_11410	A0A7G5XB56	DUF1735 domain-containing protein	Lacibacter sediminis	Bacteria	Bacteroidota	323	MQKNNFYKFIAVLLLSSTIAACNKPADVVLPNEGSVYMPQAVGTRSKVDLLFTSTNTRQDLVFGAAYGGVKVAGSDNSVSFVVDAAKVAAYNAANGTNYTLLPASSYELSGLNTVIPSGSTSSTPLTLTVKTNTVTTGIRYMLPITLTSASSGEIVSTLQTTYFRFDTLLKKSIDVTGLGTLTVSNENNGGPDNGEGSPKLVDNDYNSKYLFQTWTTALATNGGAWFKLQFGTAVAVGAYTITSANDAASRDLKDWKLQGSNDNTTWVDIDTRTGEMFPARYLTRRFEVPGTPQAYTYYRIFMTANNGSSLVQIGEWRLIRYE	DUF1735 + F5_F8_type_C	2	DUF1735	35	152	1.1e-23	F5_F8_type_C	194	312	1.5e-08
mda	mda:IPZ59_00110		DUF1735 domain-containing protein	Mongoliitalea daihaiensis	Bacteria	Bacteroidota	341	MKKIIIVLIAVIGISSCVNQDWQFPDFDFQSVYFAHQYPVRTITLGEDIFDTTLDNERKFRVMATTGGVYENRNDIRLEIAYDPSLVENLLFSQGGREVKVLPTEYFQMTESEIVIPRGSIIGGVEVQLTGAFFNDPEAIRNTYVFPLRIVSAANVDTVLRGSSPLPNPNRHVAGDWEALPKDFVLYAVKYVNEWHGIYLRRGLDVITGKPGHESLTEQVIRRERFVEQDELKDLHTQSLTTIDFPLTLQGNDGVSQVINLRLEFNNQGNCTISSATEGVTASGTGSFVKRGEKQSWGNQDRDALYLQYELDLPTMRVVTTDTLVMRNRGVGLEFFNPVVQ	DUF1735 + DUF5627	2	DUF1735	30	155	6.7e-20	DUF5627	194	330	1.8e-50
mgk	mgk:FSB76_29085	A0A5B8WA39	DUF1735 domain-containing protein	Mucilaginibacter ginsenosidivorax	Bacteria	Bacteroidota	324	MLTKNISKFVLFTGLVSSLLYSCKDKVDLPNQPVDSYSQVYMPEAVNNPVVKTFKITDSLQTATYGANFGGQNYPTSDIPITFTVNGAMVDSFNVVNKTNYALLPAGTYTLSNPTATILKGQLSTSPFTISFKTKGADAMDALKTYLLPVSISTTAVKVNQTLRTTFYQVKAQPDFNDYPNYDRSKWQVIGFSSQEASGEGPNNGRAIFALDGNINTFWHSNWSGAAPGPPHYIIIDMGAVATLHGLSFVGRQGDGGGKPNEVNVQVSSDNITWVDAGTFNLLNNKDLQQQFLPGGFKNARYFKVTINSAYNASYMQIAELNAF	DUF1735 + F5_F8_type_C	2	DUF1735	38	155	2.7e-20	F5_F8_type_C	197	321	3e-19
mgos	mgos:DIU38_005680		DUF1735 domain-containing protein	Mucilaginibacter gossypii	Bacteria	Bacteroidota	297	MKKNLFNKYLLVACIGSAIAFSGCRKETIADKVGGQAMDNGKSFVGFPDGLEQQHFFDPFTNIKTVDVFSIKRDAKSAADLQKDQTVVLKAIPDAIDKYNENNDTEYELLPTSLYTISSTKVTAGTSGNLNAKFAPGDFQNYFTIKLNGSKFDLTKKYALAYIISDAAGLTVHAESKDTLYTFFAIKNKYDGEYHSTGTFHHPTAGDRAIDRDKTLTTAGATSVSTEIGDIGGSMTLTVNEATNEVTVSGNVSATQPLLPVPGLTSTYDPATKSFILNYRYLGGGGYRVVEETIKHK	DUF1735 + DUF4361	2	DUF1735	65	168	5.7e-10	DUF4361	184	293	1.5e-08
mgos	mgos:DIU38_015240		DUF1735 domain-containing protein	Mucilaginibacter gossypii	Bacteria	Bacteroidota	315	MKKTLVKYYPVLMALVVLISSCSKNDDNYDYRKMPTSVELPIAAHAGPASFDNGGFKYKISESISAQPQSLSTTVLLSAVKPLTKALTVTLQVDMNAVTSLNAAHRAQFVADSTEAVKNGTDLPDRNSAQYATFVPLPSSAYNVPASTVTIGAGLLSANHNINLITSGLSLSTNYMLPLSITDAQGQAINYYKTVYYIIGIKSQYEGNYTANGSIAFPDPSINRSWTNRTKTLTTINGTTVRSEAADLSGSNYYMYLTVNADNSVTVKSAPEAANQTIQNNGVCMYDPVTKTFRLNYKYVGGTGDRRISESIKLN	DUF1735 + DUF4361	2	DUF1735	60	186	3.2e-11	DUF4361	196	310	3.4e-10
mmab	mmab:HQ865_04345	A0A7D4TMC2	DUF1735 domain-containing protein	Mucilaginibacter mali	Bacteria	Bacteroidota	329	MKRNLIHRYQQLAAIVLIGIAFASCKKQASYDFNGDSDNKVYLTAGTYNGLAYSGYNFSVANTPGGIVGAVSAAIPVHSTLSATNDIQVKVTTDNTLVGTFNAKTGGTAIAVPDGAITLSSNLTIPAGQVNSKDSLKLSIASDKLATLAPGTYVVPLRISSANNASVSANQNVTYVYFTLVATNCYPSPAAADMTGAIVATRTGWTATLDATPTSGALANMFDAKTNTSWSLNPPKACTMTVDMAATRNAITGVRIHTSSTTYSVNTAVISTSTDGTNWTAQGTATLLNTSAYEYVKFYSPVNARYIRMNITAWKSATQIILTEFDIYQ	DUF1735 + F5_F8_type_C	2	DUF1735	38	165	2e-16	F5_F8_type_C	215	322	2.2e-13
mmab	mmab:HQ865_04350	A0A7D4TTH2	DUF1735 domain-containing protein	Mucilaginibacter mali	Bacteria	Bacteroidota	385	MKINKILGVALLMLAVVLNSCKKSAQYHDIIYFTGTEQTPETKLTLDGPGSIGLSVSSSTKADKDVNVKLEVQPDQVDAYNAQTGKSYIAMPAGSYSLASSSVTIKGGTNVSNSVALSVTSLNNFKEGATYCIPVTITEADNGMDILAPSKTIYVLINKTIITQAVNINGNYFTVPSFATDANLTSIGQLTMECRVYVNAFQTKNPFISSVMGIEENFLLRFGDVSIANNQLQLAGGLVGTSKYPVTSNSTFSVGQWYHVAVVFDGANMLLYVNGKLDASTQAQSGSVTFTGTAGTYSGGFHIGYSADGRLLNGYISEARVWTKACTAIELQNNLCYVDPTSKGLLAYWRFNGDTNGTVTDLTGHGYSAIANKAVTYVQGVRCPK	DUF1735 + Laminin_G_3	2	DUF1735	28	142	2.8e-25	Laminin_G_3	172	330	2.4e-20
mrob	mrob:HH214_12200	A0A7L5E8A2	DUF1735 domain-containing protein	Mucilaginibacter robiniae	Bacteria	Bacteroidota	284	MKKKIYIKTAALSVMIAAMSLLSSCLKDHRYVDFGGSQPLVEFPVAAYSGTFNTVGLVASTSTTPFTVTVNLASPTLLSTPVTVNLAVSQTALDAYNKANNTSYTILPSTAYTTSGLTLTIPANSRTGTLTVNVNTSAIPSTANYVLPLVISSATGATPDQYNTILYAIKVKNQYDGSYLANGTINIPPSTSRTWSSRSKTLATIDATTSETEAADLGTSSYIMRLKVNADNTVTVTPSPSSANQTLQNNGTCKYDPSTKTFTLNYKYVGASGDRTISETIKMQ	DUF1735 + DUF4361	2	DUF1735	59	157	6e-20	DUF4361	164	283	1.3e-17
mrub	mrub:DEO27_013505	A0A5C1HYX6	DUF1735 domain-containing protein	Mucilaginibacter rubeus	Bacteria	Bacteroidota	297	MKKNIFNKYLLVAGIASVAIFSGCRKETAADKVGGQAANNGLSFIGFPDGLEQAHFFDPFTDIKTVDVFSIKRDAKSAADLQKDQTVVLKSIPDAITKYNDDNGTAYELLPTSLYTVSSTKVTTTTSGNLNAKFAPGDFQNYFTIKLDGSKFDLSKKYALAYVISDAAGLTIHAASKDTLYTFFAIKNKYDGAYHSTGTFHHPTAGDRAIDRDKTLTTAGATAVSTEIGDIGGSMTLTVNETTNVVTVSGNVSASQPLIPVPGKTSTYDPATKSFILNYQYTGSGGFRVVEETIKHK	DUF1735 + DUF4361	2	DUF1735	66	168	6.8e-10	DUF4361	184	293	2.4e-09
muh	muh:HYN43_013275	A0A494VNE8	DUF1735 domain-containing protein	Mucilaginibacter celer	Bacteria	Bacteroidota	312	MVGWWQLIIFKTDTNMKKNISFKYLLIAGICSAVAFTGCRKETTADKITTEALNNGLSFIGFPDGLEQPHFFDPFTDIKTVDVFSIKRDAKSAADLQKDQTITLKALPAAIDKYNDDNGTAYELLPTSLYTISSPKVTADAAGNLSAKFAPGDFQNYFTIKLNGAKFDLTKKYALAYTITDAAGLTVHAASKDTLYSFFAIKNKYDGAYHSTGTFHHPVNGDRAIDRDKTLTTAGATSVSTEIGDIGGSMILTVNEATNEVTVSGNVSATQPLLPVAGKKSTYDPSSRSFILNYRYPAGTGDRVVEETIKHK	DUF1735 + DUF4361	2	DUF1735	81	183	2.3e-12	DUF4361	199	305	4.6e-08
nia	nia:A8C56_06090	A0A1A9I0L0	hypothetical protein	Niabella ginsenosidivorans	Bacteria	Bacteroidota	334	MSKKGPEPTKNIKYIQMRLKIINAFFLAALLALAGCFKDSVSLPPQPLENYIKVYMPQAVNNPAVYSYSTSDSSAHTIIYGANYGGAGYPDADIEVQFAVDAAAADSFNTANNTDYALLPEKSYKLSSLTGYIKKGTLSTDPLQLTVTTFGKNAPDDISKTYILPVSIKTATEKINESLRTFFCIIKIEPTFFNRTDWIITGFSSQESVGEGENNGRAIFILDDNKNTYWHSQWKDGQPGPPHYVTIDMGATKQVRGCGFIGRQSSNAGKPQDVQIFMSNDGSNWELAFTQTLQNINDLQRFFFDKAAEGRYVKLQINAAYGATYTHLAEFYLF	DUF1735 + F5_F8_type_C	2	DUF1735	54	172	1.2e-19	F5_F8_type_C	212	331	2e-20
nia	nia:A8C56_13410	A0A1A9I582	hypothetical protein	Niabella ginsenosidivorans	Bacteria	Bacteroidota	318	MNMAAIRYFSLVYILGMLFTGCKQEINLPDQPLSDYIKVYMPQAANGPVTYNFSNARDTATIIYGADYGGQGYPSEDVSVSFAVNAALADSFNLANNTSYSLLPEKSYRLNTAAATIGKGRLSTEPLKITIITKGINAPDDLSKTYILPVTIKNASININEKLRTSFCIINIVPVLFNRKGWSVIDFSSQESYGEGANNGRAVFVLDSNINTFWHSQWQGAQPGPPHYIIIDIGASQSVSGAAFVARQGVNSGRPQDIQLFLSEDKQVWKTAFTGTLLNDGALQKVFFSTPVSGRYVKLQINSSYSSNLTHLAEFYLF	DUF1735 + F5_F8_type_C	2	DUF1735	39	158	2e-20	F5_F8_type_C	196	314	4e-17
nko	nko:Niako_2431	G8TM13	hypothetical protein	Niastella koreensis	Bacteria	Bacteroidota	358	MVTCVLIHKVKTMKKITWLLGIILVICNSCSNKDAVFPDYKYTTVYFAYQSPVKTLVLGEDIYDNSLDNAHKCLIMATMGGVYENKKDRTLSVVVDTTLTRRLTFETATGDKVVAMPDNYYTLPANKEQSILIPSGSLTGGLEVQLTDAFFQDPRSVKNTFVIPLRITGVVNADSVLSGKSDQKNPDRRNAADWITPPKDYILFAIKYINPYHGTYLRRGVDNVKGAGGNTSLDTTVVYHAQYVEKDELCNMVTTSMNEVTVSLNAKNRGNTNVPFQLVLRFDSQGKCTVANPAAASYTVTGTGELVKQGDMWGNEKRDVVHLQYQADFGATTHVFKDTIVLRDRGVKMETFNPFIAN	DUF1735 + DUF5627	2	DUF1735	43	173	2.7e-18	DUF5627	211	346	2.3e-43
nko	nko:Niako_3819	G8T788	protein of unknown function DUF1735	Niastella koreensis	Bacteria	Bacteroidota	303	MKKIQINILLLAALLTGLSACLKKDAMNIDPDSGTKNVVEFANTGDNLASAASKYPRFYADLGTVSTGQVSAIKLNLSYSGIETASQDITVNLALDTAALSLYNVTDGTGYTVPPTSVYKFPSSVIIKKGTQLSQVEIIVTIASDFDFNKSYAVPLKISSVSTGMVSNNFGSAIYSFGGRNKYDGIYLVKGNVTHPNAAYTGPFVDDEVAFNTTGAATIAMKAQPFFNNGTLATFDVHPVFTVNADNSVTVSGLPDGGMAPSISDPTYKNRYDPATKTFFISYSYNAAVPRIIYDTCVYVKPR	DUF1735 + DUF4361	2	DUF1735	61	163	1.5e-18	DUF4361	173	287	3e-06
ohm	ohm:MSHRCOH1_00420		DUF1735 domain-containing protein	Candidatus Ornithobacterium hominis	Bacteria	Bacteroidota	404	MKMINNIIYSLVFALFYSVMACQDDLPSPQDAKATVAYIDEFQNKETIRFSVNDNGGSTSLTPRISQLSNGEAYIIIEASQKVLDDYNAKNNANYKMLPEHVYNLVNTKTGEKGKSLKVNLENNDFGANIRVEVGDMLDKEGNKLPVADSYAVPVALSSASADRYIKTSDSRTGILILDREFTTGVLRLKGRLGAYMIDEANDIKFSDFTAQISFKIDDNGNGRIRENTGLLYPNSRTSNGSFYQTLYGNGLTLFTTAGGKVGLNQPEFEEFKFEPNKWYHLSISFKVENEIPYFRLYLNGKLAYSGPWTGKIEDWGYVYMGNSSFSGYIRELRLWNKALTESEINSTLYFANPDDENLVLYMPLNDVTKFENVATKTKGLYTYKLGSGANSGNTDFNS…	DUF1735 + Laminin_G_3	2	DUF1735	37	162	1.2e-11	Laminin_G_3	202	346	9e-14
ohm	ohm:MSHRCOH1_00425		DUF1735 domain-containing protein	Candidatus Ornithobacterium hominis	Bacteria	Bacteroidota	402	MKKIINLKINLLAIALFFSAMACQDELPSPQDAKVSVAYIDELQNTDAVRFSVKDNGGSTSFTPRISNLSKGSAFLKVETPQEVLDAYNKKNNSKYQMLPANAFNLINTKTGEKGKSLTLHLDKNDFGRNIKVEVGEMVDAQGKKLPVSTQYAIPIALTEASSDGYVNTQIAKTGLLLLDREFKSSVLRAKRAGAHRDIRIRLKDVSKAVDYENWTAQFSVRFAQMNESAGLVWPNASKGGNLYQIMYGARLTLFTTAGGKVGYNQPEFDSFKFETNKWYHFAIVFEMINNIPYFKQYVNGKLAYSGPWTGKIDWSTGFAFASTTFDGYMRELRFWDRALSLSEINSTTYFADPSAEGLVIYMPLNEETQFENVATKTKGNYEVIFTGDKDLLSFDNEF…	DUF1735 + Laminin_G_3	2	DUF1735	38	164	4.1e-11	Laminin_G_3	212	346	4.9e-13
oli	oli:FKG96_11205	A0A5C0ZJS9	DUF1735 domain-containing protein	Olivibacter sp. LS-1	Bacteria	Bacteroidota	457	MNKRYKLTKPLVFIALLCTMSISCKKEGLDSFALNRNVATTVSAGEIAGEIVKNSDEVTIPIKVTLSSPATKAFQVGLQLNADTVIQLVESGNLTDVYVLPSNAITLPNAVDIAYGAKEATFEVKIGLSGLERFFGHKVALAYDLVNPGKGNTIGSDKSGIIVFNTNDILKEEDIHYVSITNGGGTVLEVRNRRNYNVTSAGINIPLGISLAGTPGNFFTVTTGVNTDSIASLVGQGILPENTIALRPDQYTLNETYQVGSNLSRAAMDLIVPWSTIEENADRTLALVVKLVATSRHLLDPTKSHVVVLVHPQYVREVDVTATGTLSVDHDNSNANENAAKLIDNNINTKFLQPGFVGSSWFQLAFSEPQLIGAYTITSANDAADRDLKDWNLQGSDDG…	DUF1735 + F5_F8_type_C	2	DUF1735	45	142	5.6e-06	F5_F8_type_C	333	449	1.2e-09
orh	orh:Ornrh_0350	I3ZXX7	protein of unknown function (DUF1735)	Ornithobacterium rhinotracheale DSM 15997	Bacteria	Bacteroidota	400	MKLKNIFLGMLCFSLFLACEDDNDTGQGLGSGYDQSAALYSVKGNNKNVASTYTAVGMTADISKPETTETFKYMFSLFKENNDEDIVINIDYNPDAVAKYNKTYNKNYELLPKDKVSFSKELTASKGNVNSNYGELSITADNELVEGKTYMIALTASTSSDVKVLENANTLLYTVVRKRGKIESSFELTRENFMYIDGERYLQSIGGQFTMEALVYVNRFRGDGDMGEAGISTLMGTEGKALLRFGDSSVPPNHLQAIGQDIGIDFKTKKWYHIAVVVDNNSGKSTAYVNGKKIMNYNSANTLSEFLIGKSWSENRGIDAKLAEVRLWNSLRTAQQIKDNMLGVDPGESKLYAYWKMNLVEDNKIVDASGHNRHLTLANQQNESTQKITLTPEDGIEIEP	DUF1735 + Laminin_G_3	2	DUF1735	53	161	8.6e-17	Laminin_G_3	257	338	4.4e-13
orh	orh:Ornrh_1859	I4A220	protein of unknown function (DUF1735)	Ornithobacterium rhinotracheale DSM 15997	Bacteria	Bacteroidota	391	MKKIILFLVPFLMINGCQDELYNKPTEDFASHQGIYFTQQSLQAFVAEGASSTIDGLKLNLVNKENKNSFATIEYGDEKQLEAYNKENGTSYIMLPKDMYNAKSSVSIKPNYITSSIPIQLKDLKFSREGDYALPIKIIGGSADVIKGQSEAILVLNQKIITKSLKINGSGSEDSKMFSDDFKVDQWTMEVMVNRSEYRYNNRAIAGTKTVKNADALDEIFTRFGDVTIKPNQLQIKTGASQIDIPSDKLSAEPNKWYMLSFVYDGKFTKVYVNGQLVANREIRTGKYGLTGFWISGSNELIRELRFWKTARTDQQIKDNVWKMVNPDDDNLLLYYPMNGKKLDRTTGEIIEDESMIWDWSKNQKDLKMPSGAAFVNQDNGEGFIFPPINE	DUF1735 + Laminin_G_3	2	DUF1735	35	142	7.4e-17	Laminin_G_3	181	318	4.3e-11
orh	orh:Ornrh_1863	I4A224	F5/8 type C domain-containing protein	Ornithobacterium rhinotracheale DSM 15997	Bacteria	Bacteroidota	340	MKNIFKYTLLALGGLLLTNCYDSDEIEVIKFDDSFTPAPPTEKKRDTPLINLLDDFVFFKKDVVTIPVDKDNLATNNVISGEVFTNRKMSENFEYQLELDQDWISSNPDLQAIPNGAFTISGQTLNKDERNGTFKIQLNAEVAKELGGTYYLPLKLVSKNDNLNILKGYESGVFKLVFKKSYPIPEGNNVEGKKGYYFDGLGNNIPRTDLSFNSNYAPDHLFKLNDGNQQGANWWADTDDNTTYLDVKFPINTIKAIKLYTKSYWQNAVGSVKIEVSNDNGNTWKEQGIANFGQYSTVSTIVFTQPIDINAVRISNFTRGGSSNFININEVEVFKIPSEE	DUF1735 + F5_F8_type_C	2	DUF1735	56	161	4.5e-09	F5_F8_type_C	220	331	4.3e-07
orh	orh:Ornrh_1864	I4A225	hypothetical protein	Ornithobacterium rhinotracheale DSM 15997	Bacteria	Bacteroidota	398	MKKIKHILLATGASWALFGCSYEDSVPKVQDPNTSVGYIEQLLNGGKLRFTVDDEGGKTLITPRISDISNGSASFDIEVAPELLEAYNREKNANYQVLPNNVFNLINTGNKNQKGKKLHIDLAEGEYGANIEVTVGRMIDESGNKLPVSTSYAIPVRMSNIKGKNIVNTGKNTEAIIFLNRRFTTSVMRMVGRITLQSKDDKVRLFDEWTAQYTFMPERVNNNFGLMYPNNQENEKRGHSTYYATLYGGQVTQFTPSGGKLKFNQPGFEDFTFEAGKWYNISLVYQGGNLSFYVNGELAYKSAWGAVPDWTGMHLGNGSFNGYAREIRFWSKPLTPEEINSTMYFADPAADGLEVYLPLNKEVGYSNVAKGKEDSYVISFDSGASASSINFETEVTIP	DUF1735 + Laminin_G_3	2	DUF1735	37	164	1.6e-13	Laminin_G_3	213	340	2.5e-11
ori	ori:Q785_01885		hypothetical protein	Ornithobacterium rhinotracheale ORT-UMN 88	Bacteria	Bacteroidota	414	MLSIKFKKINNRIFMKLKNIFLGMLCFSLFLACEDDNDTGQGLGSGYDQSAALYSVKGNNKNVASTYTAVGMTADISKPETTETFKYMFSLFKENNDEDIVINIDYNPDAVAKYNKTYNKNYELLPKDKVSFSKELTASKGNVNSNYGELSITADNELVEGKTYMIALTASTSSDVKVLENANTLLYTVVRKRGKIESSFELTRENFMYIDGERYLQSIGGQFTMEALVYVNRFRGDGDMGEAGISTLMGTEGKALLRFGDSSVPPNHLQAIGQDIGIDFKTKKWYHIAVVVDNNSGKSTAYVNGKKIMNYNSANTLSEFLIGKSWSENRGIDAKLAEVRLWNSLRTAQQIKDNMLGVDPGESKLYAYWKMNLVEDNKIVDASGHNRHLTLANQQNEST…	DUF1735 + Laminin_G_3	2	DUF1735	67	175	9.2e-17	Laminin_G_3	271	352	4.7e-13
ori	ori:Q785_09140		laminin	Ornithobacterium rhinotracheale ORT-UMN 88	Bacteria	Bacteroidota	391	MKKIILFLVPFLMINGCQDELYNKPTEDFASHQGIYFTQQSLQAFVAEGASSTIDGLKLNLVNKENKNSFATIEYGDEKQLEAYNKENGTSYIMLPKDMYNAKSSVSIKPNYITSSIPIQLKDLKFSREGDYALPIKIIGGSADVIKGQSEAILVLNQKIITKSLKINGSGSEDSKMFSDDFKVDQWTMEVMVNRSEYRYNNRAIAGTKTVKNADALDEIFTRFGDVTIKPNQLQIKTGASQIDIPSDKLSAEPNKWYMLSFVYDGKFTKVYVNGQLVANREIRTGKYGLTGFWISGSNELIRELRFWKTARTDQQIKDNVWKMVNPDDDNLLLYYPMNGKKLDRTTGEIIEDESMIWDWSKNQKDLKMPSGAAFVNQDNGEGFIFPPINE	DUF1735 + Laminin_G_3	2	DUF1735	35	142	7.4e-17	Laminin_G_3	181	318	4.3e-11
ori	ori:Q785_09160		hypothetical protein	Ornithobacterium rhinotracheale ORT-UMN 88	Bacteria	Bacteroidota	340	MKNIFKYTLLALGGLLLTNCYDSDEIEVIKFDDSFTPAPPTEKKRDTPLINLLDDFVFFKKDVVTIPVDKDNLATNNVISGEVFTNRKMSENFEYQLELDQDWISSNPDLQAIPNGAFTISGQTLNKDERNGTFKIQLNAEVAKELGGTYYLPLKLVSKNDNLNILKGYESGVFKLVFKKSYPIPEGNNVEGKKGYYFDGLGNNIPRTDLSFNSNYAPDHLFKLNDGNQQGANWWADTDDNTTYLDVKFPINTIKAIKLYTKSYWQNAVGSVKIEVSNDNGNTWKEQGIANFGQYSTVSTIVFTQPIDINAVRISNFTRGGSSNFININEVEVFKIPSEE	DUF1735 + F5_F8_type_C	2	DUF1735	56	161	4.5e-09	F5_F8_type_C	220	331	4.3e-07
ori	ori:Q785_09165		hypothetical protein	Ornithobacterium rhinotracheale ORT-UMN 88	Bacteria	Bacteroidota	398	MKKIKHILLATGASWALFGCSYEDSVPKVQDPNTSVGYIEQLLNGGKLRFTVDDEGGKTLITPRISDISNGSASFDIEVAPELLEAYNREKNANYQVLPNNVFNLINTGNKNQKGKKLHIDLAEGEYGANIEVTVGRMIDESGNKLPVSTSYAIPVRMSNIKGKNIVNTGKNTEAIIFLNRRFTTSVMRMVGRITLQSKDDKVRLFDEWTAQYTFMPERVNNNFGLMYPNNQENEKRGHSTYYATLYGGQVTQFTPSGGKLKFNQPGFEDFTFEAGKWYNISLVYQGGNLSFYVNGELAYKSAWGAVPDWTGMHLGNGSFNGYAREIRFWSKPLTPEEINSTMYFADPAADGLEVYLPLNKEVGYSNVAKGKEDSYVISFDSGASASSINFETEVTIP	DUF1735 + Laminin_G_3	2	DUF1735	37	164	1.6e-13	Laminin_G_3	213	340	2.5e-11
osp	osp:Odosp_3652	F9Z3G9	domain of unknown function DUF1735	Odoribacter splanchnicus	Bacteria	Bacteroidota	450	MKIKYLILCFVASLLASCGEIDESNLKLYPSKLYLGVSGYNLQEIYDLGEESLVWDVYVDKSGYYDNAAEVELSYDPTVLTDYQELTQEGLDFEVLPEHVGTLGQKRLSLAADATLGGTQLTFDMTTLRTLIPKDEEVKYVYPVRIKSLTEGVEVNTDKDYLLLAIRLNTPQANLRGRGSLIEVSCDPWRNVNMDKVTVPLVIDLPFENKDMELTFTYEADPDLLVTYNRQNGTSYELLPDCYTTPELKIKAGEVTTTAEIEVTPTSLTAAPGGKEYLLPIRITGCDNSSVKIQDGAVTYLSINMRDKYTGSWTMTILDGESGISTSPGAVINAQLYHLKAMKKSGLGDASCQNLINNVSDEEVIFSPGWAGTFWDQTTQAFKITEEDVGNERKKVEII…	DUF1735 + DUF1735	2	DUF1735	47	148	4.7e-07	DUF1735	197	288	4.1e-16
pary	pary:A4V02_00945	A0A1B1S6M7	hypothetical protein	Muribaculum intestinale	Bacteria	Bacteroidota	340	MKTKYLLGICALAIGSVAMTSCGDDDTYDVVGNPDTLVYVNIAGDFPEGMPKNSFTYVLYHTPIGPVVMEEPGDIEIDVMCTKNAPSDMQVTLEVAPDMSVPGYATIPADAGITVTLTSNTLTIPAGKNRSDDKIAVTVNTANADWSKLTEKAYLLPIRISSASGATPSQAVGCAYIGVLTDVKAGMVNESATQATGTQITDKTGWTASYFVPATGAGADCTEKLFDGNNNNYAYFVPNHADATNEEVITTFDLGKVYTLSSVQINYFGNYYAIKDGTIETSVDGEEWTVQGTRTWSRLSRNCAFAFWAPFQMRYVRLTSHSFYGGTGEGQAMAEFWAYE	DUF1735 + F5_F8_type_C	2	DUF1735	60	166	2.8e-11	F5_F8_type_C	222	324	8.3e-09
pary	pary:A4V02_00950	A0A1B1S6M8	hypothetical protein	Muribaculum intestinale	Bacteria	Bacteroidota	411	MKTTILHRSILFAAAAFALTACNSEGDKFDYDKNLAFMSGTDVDPIRKFVVEDTPTSENVSVSLVAPLDRDLTVKVAIDPSKVDEYNRQHQTSYFPIPDGAAELVNDQAVIPAGKSFSDALQVRMVSTEDFEEGRTYLIPVTIVDADGVEILAAQRTAYLQVARILQFTALDIANPTMYSNFIFDDSKMVDMSGGFTYELKVWGLNYNQNGNGNPTRLCSFTAKDESNSSMLRFSENGKPARSLQWVCPGGNIVSNTLFDTNRWYLLSFTFDGSNLTMYIDGNKDTEGSYSGTDPIHFQRIELGMSWGGGYPASQRFNGRIAEMRVWNRALSPGEIKLGTCGVDAGSEGLVAYWKFNEGSGSIFHDATGHGYDMDWANTSRDKSENGVMVATPEAAGAI…	DUF1735 + Laminin_G_3	2	DUF1735	48	148	6.1e-19	Laminin_G_3	220	337	1.4e-17
pary	pary:A4V02_01430	A0A1B1S6V9	hypothetical protein	Muribaculum intestinale	Bacteria	Bacteroidota	399	MKNIASKVLALGIAAVAFTACDDAKNDVIDNMVYISEAATSPASEVVVGKVGEKSKANINVRMAQKATTDTKVQLALDPAVLEAFNKRNDTEYAVIPTEHVSFPAEVIIPAGSSMAEVEVEITSFAGEAGVDYAAPLRLTGAEGLQVSQGSGTFVITLGKTLTQKAPKFFYDNAMTMDWDGTETLSNLTLEWWARVENRYGNGGFSVNNQALFAFQANHELYVRFGDIVYADANGRNLYNFLQIKTMGIDANYDSGNPNEKPLKWGEWIHFAHTFDGATGEVILYVNGVEVNRNNGGADKKFEITGLTMCGSGSQYFRDYIEIAQVRLWRTTRSAAQIAKFMKKEVKYTDPNLVFYLPMNEGEGSVLNDVTGNGHNVTIGSADNGGNNQAYGWTEYTFE	DUF1735 + Laminin_G_3	2	DUF1735	30	144	1.2e-21	Laminin_G_3	185	339	2.2e-10
pary	pary:A4V02_08555	A0A1B1SDN7	hypothetical protein	Muribaculum intestinale	Bacteria	Bacteroidota	412	MKFKAISYLAVGAMAVLTACSHEGDNFGDRVLFTGTETSPVVKFLCDGMSSTALTVTSTAKATTDVHITVKAAPELLDAYNKKYNRSFVAPEPNMYQLENTDLVIKAGSNMSSQVKITSNSEDLAEGVGYMLPITITSVSGDDLGVIEDSRTAYVQFTKVITIKAGFLNGSSSYEIPGFKCTDASDPLSSPVAALNQMTIEMKVLPLRFGTNPNQASGISTLCGNEENFLFRFGDGGGQPTDQLELVKGAIGTDPSPDKKEHYADPNIHMGTFDTGHWIHFAAVYDGSMLRVYRDCEQIAAIETAGGQINLSTAYNGSSGWFDTFTIGSSCHSRFFNGYVSECRVWNVPRTIAELENGLCYVDPTSEGLIACWRFDGETNADGSIRDVTGHGYDATMLT…	DUF1735 + Laminin_G_3	2	DUF1735	47	142	4.7e-20	Laminin_G_3	196	354	6e-10
pary	pary:A4V02_08560	A0A1B1SAF9	hypothetical protein	Muribaculum intestinale	Bacteria	Bacteroidota	325	MKLYKFFTAIGVIALTAGFTSCSDDDDVYTDGFGGVEGQVVLAPTYNESYKFVKIPTGVVTPNITWSVAPRSRVRAAEDLTMKFEIDNSLIEAYNLENNTEYVALPDGVVTMAVSEATITPGNTSAETPVSLTVTDDAALLGRLEVGAEYIVPVRMTAVTQGSARIAVSATNVSYITFNVSEELINNSGNPTGTIVPKEDRASWTGTPGDGASEWNTWNNPIQENGGYNYGNYPAGSSVTFDLGKEYSFDGIYSYPFYGQSVYALFKANSEIFISSNGNDWTSLGVLSSARTTVALYAAVQARYIKVVLGAGNQIATTAFSIYEK	DUF1735 + F5_F8_type_C	2	DUF1735	61	161	4.8e-17	F5_F8_type_C	210	311	1.4e-07
pary	pary:A4V02_12265	A0A1B1SCA5	hypothetical protein	Muribaculum intestinale	Bacteria	Bacteroidota	487	MKKNFLFRSCLVAAVALTAAACSDDADLGKVDTDKLNVPDGSVVYVTDAEGKRKFSSIEFRDATTTQLWVHSPKAVAADCNVTFAYDPSVLADYNSANATEYKAVPQGVVSFAGNGSATIAAGTTTASVEYTLTSDGSLTYTDTYVLPLRVTISGGAQLGKTDETRLIFVRDLTNLPDATKYVNDGNGNMVEGVKMFNCIEVNGTNPLCTMAFTLDRSGKPLYDAVILFSSNINFDSETGRVYIFHNENVQHVLDNADKYLRPLKERGIKVILSVLGNHDKSGVANLSDATAKDFAKQIKNCCDAYDLDGVMLDDEYSDYETNPVPPGFVAPSVDALSRLFYEIKKVQPERLNITYAFARAAYMNPVRDLETGELVNPGDYVDFAFANYPDTPTSNPII…	DUF1735 + Glyco_hydro_18	2	DUF1735	44	154	1.4e-18	Glyco_hydro_18	231	346	1.7e-09
pary	pary:A4V02_12270	A0A1B1SCA2	hypothetical protein	Muribaculum intestinale	Bacteria	Bacteroidota	377	MKFSAYIQATLCIAAAMFTACSDDTETVANRIYDTSAMEPSTVLIDGMAESSVQTFTVKMANPTDRDETVTYGVEPSLVERYNAIYGTAIMLPAENYELTQPTATIIAGAVESDDVVVTVKNLTSLDRNLVYVLPVTVVSSSVEVLESQRTHFIVVRGAALVNIVADITRNYCSLNNSADATQLNGITDITVQWIMNVNEFGKLISTVMGIEGRFLLRIGDAGVPDNQLQLATSNGNVTDPSWQFETGKWLRCAFTFSSSTGAATLWINGNKKATLTSGYSGSVNWASDDFYIGKSYDNERWLTGCIGEARVWNRILTDAELSDEDQAFLVPVDSEGLVAYWKFNEGAGSLIHDYANGYDLTCNTAPTWVSVSLPEK	DUF1735 + Laminin_G_3	2	DUF1735	32	143	1.3e-18	Laminin_G_3	182	322	2.2e-15
pbiv	pbiv:QP022_02460		DUF1735 and LamG domain-containing protein	Prevotella bivia	Bacteria	Bacteroidota	386	MKKYNYLMAALVACNLFATSCANVDNDGVNSETNLPNAVYIDGADKQIMNKVSVKENGGEAEFTPRTSNLATENVTVAITSDEEALNRFNKENGARYTLLPKEYYELSAEEVTIEKGNVSGNPIKVTIKATAATELDATKKYALPLSIVSKSNLQALKSSSTKIFALDRILKTSALIHRGFNLKMSFPEDKPLFMEEWTLQYAICADNPTASGNQAVISTATEDLGFYSRMVNSGNIQFKTAGSDEDNTYLYAKGSVPAKKWIIITWVYKDQHITAYVNGVQTNYFIAKAVKFPWIATGWGASYKGLMRDVRLYNKAMTAFQISEALYVEDPANENLVFYAPLDKVNQLKNVATSKASKDSGASDFSISVNPNATLSYEDSTFPAE	DUF1735 + Laminin_G_3	2	DUF1735	37	153	1.1e-24	Laminin_G_3	210	324	1.4e-14
pbiv	pbiv:QP022_02465		discoidin domain-containing protein	Prevotella bivia	Bacteria	Bacteroidota	452	MKSILKYSLIAMGCIAFAASCSNDVSYDSEYDIKGYYNGSDPRQNLASFGETKIDVPVSILGDIAVSKDEVEKNLVINLTRPTKNGKIEFVINEAAPELATTYKDYEVGKMENIQFESSSIAIPEGKSSFEVKATLKNLSKISKNTVLPLSIKLSGDNIQNATDQSSVCYITLSPKNVLKVEAENTSFNVSLSDGEATYTSGNSLRIAAQADGNITEGYTIELVANKALFDKRPKNLEKATLAPEGIVASVAAQPLTKRVLMTANFVKPESFKNIGTYVLPLQLVVTDKAGVKHPITADKQILFATFTVTKSMFTASENSLTGTVLDASSWKITNRYGTSEGDIKKLFTTSTDETDGYYVHETDHHEITVDCIVETGVKGIEIDASQDQPKDVTIYFSA…	DUF1735 + F5_F8_type_C	2	DUF1735	67	153	3.8e-06	F5_F8_type_C	357	440	1.7e-08
pbiv	pbiv:QP022_07620		DUF1735 and LamG domain-containing protein	Prevotella bivia	Bacteria	Bacteroidota	391	MKKKNILYALTGLVTLSSVCLTSCENAEYKQLTDQAFITQTNTNGNTIKRLAVDVDGVSSDISVRLSNPTANTCVFNFVDNSGVLKAYNEENGTNYQPLPEKYYALSEKDFTIEAGKALSNTAFLKVKAIPEEMTKNGEKYAVALRLTSKDGAKEVLNSGSTILYLLDKVVKQPVPTITNESVVKVKLAKDQDVTLKDWTLEYNVRISKLGKAKGELANQCIFGAWAPSGMDGEIYTRFGDAQVEGNKIQIKTQGVQVNTNATFEPNKWYHIAFVCEGSKLTLYVNGKADVTLDVPGKPVTLSYYKIQLGNLDGLKSDLNISELRLWTVARTGNQIINNMYNVDPNAENLFMYFKLNEGSGNKFTDITKNKHTAFSETNIKWSKPIRIDGK	DUF1735 + Laminin_G_3|3keto-disac_hyd	2	DUF1735	34	153	6e-20	Laminin_G_3|3keto-disac_hyd	187	336	2.1e-14
pbiv	pbiv:QP022_08650		DUF1735 domain-containing protein	Prevotella bivia	Bacteria	Bacteroidota	456	MKTNYIKLLSLLLGAGGLIASCSDSVDVGSVSEKSFETPAKTMVFLTDKYGNMKADSVVFNNAATIDMYVNVNQTLDKQEQFSVTYDPSVLEAYNKEHNTSYQALPENLVTVGEATQVEKGNSKSAPISVAYKTDAALEENGTYAIPLSLKGKGVETSKDGNFVLLVKDISKMPDCHKNSPFINISMPEVNNSNPLNALCFTLKNSKKYFFDQVVLFAGNINYNEETGEVYNKNNENVTQLLNYKEKYLAPLRAKGIKVIMGILGNWDRAALTNLTEEGAKAFARHMKAMCDAYDLDGVFLDDEYSKPGNYPGFESPYSNQASRLCYYLKEYLGKDRLVEVYVYGGTAQLSAYKGKQPGEFIDFAIQDYGQIYDLSGNYPGLKRTGMIQASSECTQSRY…	DUF1735 + Glyco_hydro_18	2	DUF1735	46	153	2.4e-19	Glyco_hydro_18	219	377	1.3e-06
pbiv	pbiv:QP022_08655		DUF1735 and LamG domain-containing protein	Prevotella bivia	Bacteria	Bacteroidota	381	MKKIIKYLPLLALLFVGCQSNDEENFANKGFIDTKPMVSETIIKGTMTDFSKTLNISLARPAETEVKATFAADPSLVDTYNKAYYAHATALPTECYKLETSEVSVPVGSVKSTNATITFQQLNTLNRDLVYVLPVKVTSNNIDLLSSSKTYYYIFRAGSLINVVADMENSNYLTVKWATPDRVSNMTKVTFEALIKARDLSKLISTVMGIEGYFLLRIGDADRKGNQLQLATGSGGNFPAPDATKGLPINKWVHVAMTLDCETHKVIIYVDGKIQSEGNLNLRSVDIRGNGSDRDFMIGFSYSSGRELDGYISEVRVWDVVRTQEEIAKNIYSVDPKSEGLVGYWKLDDQSGTEVKDYTGNGNTATANAKLKWFNVSLPEK	DUF1735 + Laminin_G_3	2	DUF1735	38	142	1.3e-22	Laminin_G_3	179	328	5.4e-19
pbuc	pbuc:LK429_01285		DUF1735 and LamG domain-containing protein	Hoylesella buccalis	Bacteria	Bacteroidota	399	MMRHTIKTICYLSTVCLLGLMACTDDVDVDAVYITAAEKTPVTTFSVKQQGDAMGLTISSALKVEEDVSTELAIDNSLVETYNSMHGENYQSLPEGTFALSQTTLTIKKGGYRSESTSLQVSKLENLKKGMNYLLPVRMTSKNKRYPQLPGSDVLYVVVNRTLLMNVPRLNGSNCFKVTFKDNDVSRLQNLDAFTLEARVCLWEMPKYYGGNLMGILGFPENSNDEKSAWLFVDGTPDRVGGEGNVPVFMFGLKQWDVYAGRLGFSIAKNEWYHIAGVFANNKLSLYIDGILFAEADYAKKVSFTNNFYIGAAPGVQNGFYLKGSVNECRFWTRALTPQELKNPLHQCFVETNSKGLEGYWKLDDGTDECKDYTGHGHTAHKDGYGEITWQKEVPCPFH	DUF1735 + Laminin_G_3	2	DUF1735	32	143	3.4e-23	Laminin_G_3	191	341	1.7e-17
pbuc	pbuc:LK429_03100		DUF1735 and LamG domain-containing protein	Hoylesella buccalis	Bacteria	Bacteroidota	380	MKNKHICRSLLMGGLALLLGACNNESENDLLAEKVYFESSEYQVTMKEEKDVMDVNITSRLSNLLSSDVNVSYEVAEESLVKEYNAKHGTGYLPFNAQNAKINTPQAVIEAGATHAKPVVLTLSGLNSLEAGKSYILPVRVKSSSVPTVAGEDIEYVILAKPILINKVGTFTSHYISVKFPAGTFFKSFTYEALVYSSGWGSNNTIMGCEGIMILRVGDEGGGISRGILQIAGNQHYESPDKLPANQWCHVAITYDQPSGKTVLYLNGAKWAESTWNIAGFDPNKDVGFNIGKLAGFPWGERPFRGYMSEMRVWSVARTEKQIKQFMLGVDPKSDGLELYYKLDGSEKVEGNIIKDAAKNLDGKTNGINITTLDEPISIK	DUF1735 + Laminin_G_3	2	DUF1735	33	146	7.9e-20	Laminin_G_3	177	324	8.2e-21
pbuc	pbuc:LK429_05295		DUF4973 domain-containing protein	Hoylesella buccalis	Bacteria	Bacteroidota	336	MKKIFLFAIMAITGLAFTACNNEWEDELYTQMVSFKAPRGSNGVYNIYMRYKADGTGQYKLPVIVSGSTPNASDIDVKIGVDNDTLDILNKARFAVGRNDLWFKQLPERFYSFPSPTCHIPSGKVTANYIIDFNLSGLDLNEKWVLPLTIEPSSSYIQNMRKGWYKALLNINLFNDYSGRYSATNMNIYIDGTTNDPAVEDNRLARVVDDHSIFFYAGTVWEEDVNRHKYKVIATFGEGTPDAEGNITGPVTITAGDPANEVAIEQSGNCTYSYRVSKHPTKPYLERRIMTLYLDYKYSDITSDPSNPIRFHCKGNMTMERQYNILIPDEEQAILW	DUF4973|DUF1735 + DUF4361	2	DUF4973|DUF1735	24	153	4e-58	DUF4361	166	318	9.6e-32
pby	pby:L6471_00390		DUF5627 domain-containing protein	Segatella bryantii	Bacteria	Bacteroidota	345	MKKIFFAILSLCSLVLASSCKNGDVEFADFDYQSVYFAKQTPIRTITLGEDDAFPNELDNAHMCQLQVVLGGVWSNKVDRHVKIAVDNSLVDNLKFNQIEGEKFVNTGKPVVAMPSDYYSLETTDVVIPAGKVRGVVNVKLNDAFFNDLKSAYVTYVIPVRILEAGNDTILENKNYTLYAVEYKNPYSGIWLNTADNTSKSMLTCYDMNSVNYAHSETVTTAEFNANGEPVYKDGKLQTVSKTLDGNAILTIGADGNITFSTNSADCKIKGTGKFVKNGSKVDHSVAWGDRERDLIEVNFDVIYSYEDYDEATQKKVTREVTKNYNEKLVLISRGNHLREFTTTK	DUF1735|DUF4973 + DUF5627	2	DUF1735|DUF4973	32	167	1.2e-21	DUF5627	186	321	1.4e-27
pby	pby:L6471_03285		DUF4361 domain-containing protein	Segatella bryantii	Bacteria	Bacteroidota	310	MKKLLSFSLAALVGIMLTNCADEAPMDTDLYPQTVYIVGAHSRIIDANLDLSYDVDTVNLSLTVSGNRPLDRDVTVTLAECPEAIENYNQREVSAQARQYRHLAEGVYTIPSNDVTVKAGQIYKTFPIYVKPAELKCDSLYMLGFRITNTSAYEATKIDTIALVNLHLVNKYSGQYYMNGVIKNVDNPDDSLVYVMPRQLVATDDGKTVRMFHYNNEWQEGANNDYRPTHTFKISIHSDNTLTLTSWDKFDLIKGGGKYYPEQKAFTIWYEYRENERTWHTRGFLYKERKNNTEQHAINDWMEEMVNWEE	DUF1735|DUF4973 + DUF4361	2	DUF1735|DUF4973	32	153	2.6e-18	DUF4361	162	285	2.4e-26
pcoi	pcoi:LK433_00185		DUF5627 domain-containing protein	Segatella copri	Bacteria	Bacteroidota	357	MKMNKYFSMAALGALALTFGSCENGTPEFDDYEGGTSVYFARQNVERILVLGNDETRDNTKDNEHIFNIVSTMGGAYNGKDITLDVAVDNSLCDNLYFSDGVSPVKPMPAEYYTLAGNTISYGGNLQGRLQVKLNDAFFADPASVKNTYVIPLIIKDQKGAGKILTGTPFQEGETPALTNSDAWKILPQNYVLYCVKYMNPWAGFYLRRGTDKITENGQTTEEKREGATIEKDEVCQITTKSLTEAIYPLTVKRVVGKDAEGKDILKSYTCNLKLTFANDGTCTVSSETEGVTATGTGKFVEKGAKLAWGNKDRDILTLQYTVDFGAVKVETTDQFVAQTRGNTNGIVTFDTQYIVK	DUF1735 + DUF5627	2	DUF1735	36	161	5.6e-18	DUF5627	201	342	5.5e-49
pdn	pdn:HMPREF9137_0324		putative endo-beta-N-acetylglucosaminidase H	Prevotella denticola	Bacteria	Bacteroidota	452	MNINNIKTFALSMLGMALAVSCSESIDVPLVPEGGYKPLENSLAFLTDKYGCSNQDSLVFNEKGSTDFYVNLTQAAKANEDYTLVYDAKALENYNKTHGTAFEALPESLVTVSGGATVNAGATKSSKVTVSYTTAADLKENGVYAIPLIVKGASRASKDKGEFVLFVRDITKMPNCHKDNGLQVISCMEVNDANPLHNLCYTLKESKKYVFDQVVLFSGNINYNAESGEVYNYNNENVQHLLDYKEKYLKPLQEKGMKVILGILGNHDRSGVANLSKEGAIKFAQELKAVVDAYGLDGVFFDDEYSNYGDYPGFVSPSIEAASRLCYECKRIMPDKLIEVYVYSRTGSLETVDGHKPGEFIDYALQDYGRYGDLSNNYEGLSPKGMIQGSSEFGQGRII…	DUF1735 + Glyco_hydro_18	2	DUF1735	60	154	1.6e-16	Glyco_hydro_18	220	315	2.1e-06
pdn	pdn:HMPREF9137_0325		hypothetical protein	Prevotella denticola	Bacteria	Bacteroidota	381	MKKLFKYVPVLAAALLMAACQNNDEVDFASKAFIDGKTFTSETIIKDASTMVKSLKLSTSRPAEKDLNATFAVAKQLVDTYNKAYYSNAVLLPDTCYKVLVGEVKINQGSVKSNEARFEFSKLGDLDRSTTYVLPVTVNCNDIEVLQSAKNYYFVFRAGALINVVADMSKNYLQVDWKTPDLVTDMHQITMEALIYPREFGKLISTIMGIEGNFLMRIGDAGFPDNQIQIATRSGNFPDYDSNKGLLTKRWQHVAMTYNADTREVKVYVNGMLQSHGTLRMGTVTIKGDSPDRMFLIGKSYDDARWFEGNMSEVRVWNVVRTQEEIAGHIYSVDPKTPGLVGYWKMDDSSSPNIVKDATGNGNDAKADKPLPWHNVSLPEK	DUF1735 + Laminin_G_3|Pentaxin	2	DUF1735	43	142	6.7e-19	Laminin_G_3|Pentaxin	179	327	1.6e-22
pdn	pdn:HMPREF9137_1039		F5/8 type C domain protein	Prevotella denticola	Bacteria	Bacteroidota	330	MNKNIIKTVLAGSMVAAALTACQSEPEVGSSLYPTAEENYDTKAYLYTGTGDDNKVTLSGVKSATDVTLANDSALIYVRLSSPADKDVTVSVAASTENVKTQGNEEVMGTNAIQLNRTTVTVPKGQVTASNPVVVKLKAGDDLKKIPMLKNGVVAVAITSVDGAAAGSSYNTALVATRFSFENINPAGELNYDKSISYDQYTMSTNLRGMNASKLNDGSKNTYIYTYMSYGPVFTMAFKKETRLTGIGVLSAFTSYNYGVKEVEVFTSMDGTKWTSQGTATAATPYDDDNPLPIVFSAPVTCKYAKVKILSSFDTSSRPLFAVSEIWAFE	DUF1735 + F5_F8_type_C	2	DUF1735	41	164	3.8e-06	F5_F8_type_C	204	312	2e-09
pdn	pdn:HMPREF9137_1040		hypothetical protein	Prevotella denticola	Bacteria	Bacteroidota	387	MMKYNISKHVMGGLAAASLMLLTACNNAEYSPLSNQAYIAQTNTNGNSNEKVTIGNTAVTTSVNVRLSDPAMGNSTFEVVTDESALDAYNQRNETSYKVLPKDFYSLSGSEVTIEAGKTTSSAVTLTINPLTQALKESGQKYAVALRLKSKDGKYDVLNSGSTMVYLLDQVIYQAVPTINASHNIHFTMRQAYDLNEWTLEFNVNMSELGKGLGELNNQALFGAWGSNGGEIYTRFGDAPIEGNRLQIKTQGTQMNSKMLFDAKKWYHIAFVCTGTKLYLYVNGVLDNSMSLPGNATNIASPINFGNTDYLRADVKVSELRFWTKARTQAQVLNNMYACDPKSDGLEAYWKLNEGQGDTFADATGHGNTGKCVAVPDWEQNVRIDGK	DUF1735 + Laminin_G_3	2	DUF1735	34	153	4.8e-24	Laminin_G_3	193	332	1e-14
pej	pej:FYC62_01165	A0A5C0VEC9	DUF1735 domain-containing protein	Pedobacter aquae	Bacteria	Bacteroidota	323	MKKILNISIFLLAVLTSCKNGEWAFPDYKVQSVYFAYQTPIRTITLGEDIFDTTLDNEFKCQIMATTGGVYNNDDNINIDITVDNSLAQGLSFGSPIGGLIRAMPANYYSLSASNIVIPRGSLIGGVTVQLTDAFFADPLSARTTYVIPVRMTGVQKADSILSSKNYTLYAIKYINPWTGVYLRRGKDVMVGKNGNTALTQTIVRRQQFVEKDQINSINTRGLKQAEFPVTYRGVGGANVTLNLLLTFDDNGNFTVSPGATGFTATGSGKFVKRGEKKSWGDKDRDALYLNYSIDATDFSVSTTDTLVLRDRGVAFQTFTTVN	DUF1735 + DUF5627	2	DUF1735	31	158	2e-20	DUF5627	177	313	4.3e-50
pek	pek:FFJ24_001670		DUF1735 domain-containing protein	Pedobacter sp. KBS0701	Bacteria	Bacteroidota	323	MKNKIYILLALVLALSACKNEEWAFPDNDVQTVYFAYQGPIRTITMGEDIFDTSLDNQHRFQIMGTVGGVYSNKEDITIGISVDNALTQGLSFPSPYSGIVRPMPANYYTLAANKIVIPKGSLVGGVDVQLTDAFFADPLAVNTTYVIPLTMTSVDQNKTILPEKKYTLYAVKYINTWQGFYLRRGKDVITGKNGNTSLNQSTVRHMKYVENDEINKLNTRSLNQAEFPVTFKVTGGTSISRTLLLTFDNTGNCAITAGDASFTASGTGKFVKRGEKNSWGNQDRDALYLNYQIDLNDRTVNSLDTLVMRDRGVKAETFTPVK	DUF1735 + DUF5627	2	DUF1735	32	158	1.2e-20	DUF5627	177	313	3.6e-52
pek	pek:FFJ24_003330		DUF4973 domain-containing protein	Pedobacter sp. KBS0701	Bacteria	Bacteroidota	333	MKKKIYLLFLIVTTAICFVSCNDEWKKEQFVQMASFKSNPTAQGVTWCYIRYNAQGKLRFNLPVIISGSTPNVKNRTIHIGLDPDTLAKLNQEQYGHRQELYFRQLDKKYYTMPPSIEAPAGVSMVTIPVDFTLGDLDQADKWVLPLQILSDPSYDYQANPNKYFRRTMLRITPFNDYSGEYGGTLYKIFLEGDTEPLTLNTHRTFVVDDKTIFLYAGIRDIDYLDRKNYKVFIKFTDEKIDLQKKKLEIWSDNAGNNKFKVGTTQSYYTRDEAMDPKLPYLKHVYTTLYLSYEFEDYTTVPGQRLKYKVEGTLSMQRDMNTLIPDEDQQIQW	DUF4973|DUF1735 + DUF4361	2	DUF4973|DUF1735	25	153	3.2e-44	DUF4361	167	314	4.1e-22
peo	peo:AS203_10180	A0A0S2KMB1	hypothetical protein	Hoylesella enoeca	Bacteria	Bacteroidota	387	MKHNISSWILCGMAVGTFALSSCNNAEYSVLTDQAYIAQTQTDGNTSVKITLGTEAVTQDLNVRLSDPTDEKCTFTVVADTAAISAYNQRNETSYKALPEEQFTLSASEVSIDPGQSASPALKLIVNPLTKALKESGAKYAVALKVMSKDGHKNVLPSGSTIVYILDQVVIQPVPVINSTHNIHFTMREELALTEWTLEMCVNIDQLGTGIGHLNNQALFGGWAPAGKSGEIYTRFGDAPIEGNRLQIKTQGTQMNSNMLFETNKWYHLAFVCEGKKLSLYVNGVLDSSMDLPGKVTNLAKNLNFGNTDYLRANVKVSELRLWTKARTQSEIVNNMYSCAPKTSGLEAYWKMNEGKGDIINDATGHGNTGKVVSVPEWIQDVRIDGK	DUF1735 + Laminin_G_3	2	DUF1735	33	152	1.9e-19	Laminin_G_3	186	332	4.7e-16
peo	peo:AS203_10185	A0A0S2KM80	hypothetical protein	Hoylesella enoeca	Bacteria	Bacteroidota	333	MKMKMIKHIIKKTTPALLALPLLLAACQSEPEVGSTLYPTPAENYDAKAYINTNTPKGNNFSLRVFQTPAGPIVPNDTAVFYVKLNKPVTQDVRVTVKEAPSAAVKNDGAVVMDAGSIDILNATVTIAKGEIQSAAPVKVVIKKGKSIDQLAAGGKNGVTAVMIESAEGVAVGTNYNKVQINADVRSTNIVPNGNMDGLTEIPGSSFGLYDAYNRTLSQLVDGDMENYYSSYLRRNPKLVFTFGSGVSVAGITIYPTTYGSYSEYFLTQARVETSDDWSTWTDQGTITLSGVDEPTPLHIRFYNPVTALYLRVIPLKTYTGGYMAIGEVKVYQ	DUF1735 + F5_F8_type_C	2	DUF1735	45	169	1.5e-06	F5_F8_type_C	214	326	4.9e-11
pep	pep:AQ505_20010	A0A0P0NJ45	hypothetical protein	Pedobacter sp. PACM 27299	Bacteria	Bacteroidota	323	MKRGYILAVIGCMLISSCNKEWQDELFRKSVSFVNNGVVEVHVKYNAAGGAIPVKVPIIVSGSTENSAEVTVTINTDVDTLQNLNFERFRLRSDLYFNELPKEAYQFESMNTTIPAGKNQGSYNLNLKLAGLDFSNKYILPVQIISTSSLAIATGRGYKKSLMRIVPFNDYSGKYSIAAEVWDRNRPQNEQKPLTVPFRNAYVVDEKTVFFFAGVTEEEALDRREYKIKASFNEGNKTVTLSSENPAIRFSQQRGTFTVKKEKDGVLPYLERIYTTVFLEYQYSDISNPTFPIDYRFVGSMILERKRNTLIPDEDQQGTIIIP	DUF4973|DUF1735 + DUF4361	2	DUF4973|DUF1735	22	145	3.8e-33	DUF4361	160	301	3.8e-25
pet	pet:PEIBARAKI_4433	A0A3G9EM98	Hypothetical protein	Petrimonas sp. IBARAKI	Bacteria	Bacteroidota	341	MRHISIYKILLLGALFVVSGCNNEWEEELYTRMVSLKAPINRDDVSVIYLRYQPDNLQVTYKLPVIVSGSKNNDRDYSVHIDVDNDTLNLLNFGRYAARSDLYYKQLPEEFFELPSKTCRIPSGVDVAFFPIHFNFSGLDLVEKWVLPLTILPDPSYTLNTYKGRQKALLWIMPFNDYSGIYNAASMYVYFGDNTTKYMTASTREARVVDENTVFFYAGITEELAENRGDFKVKCEFLEPDEVTEVEATGLYLKKGRLVLTAENPALEFEVIGEPTYEIKEELDIDRPHIIKRFFTLTMEYRYKDPVSSENMVFPYRCKGTMLMQRNVSTLVPDEDQAIFW	DUF4973|DUF1735 + DUF4361	2	DUF4973|DUF1735	25	155	1.9e-51	DUF4361	166	314	5.2e-20
pex	pex:IZT61_00070	A0A7S9L3R7	discoidin domain-containing protein	Pedobacter endophyticus	Bacteria	Bacteroidota	306	MLLFAACGKEKMKEALPDGSVAIQQVAGKDTIEVNVSVDKDIPVVINLTAILLGEKSVDDHWITFGVDTTKIADYSLKYGDTPLLPSSSYLFHKPITLMPAGATVSQPAEFNIGAQTKLEQSSTYVLPLVVKAVDGDIDAAATDRVVYVVVKTSASTLIVNREEWTIKDFSSQATNLGPPGHQAFKTFDDDNLTTFWATSNVQQMPQWVTINFNKVESFKALTYYIPPKMAYPTLGGYPTSIKIETSMNGTNWVNKGVFAGKIANNMQTINLGSTTAKFLRFTCLSSVKFQNVVETIWISGITLPK	DUF1735 + F5_F8_type_C	2	DUF1735	21	137	1.4e-12	F5_F8_type_C	179	286	4e-14
pex	pex:IZT61_04070	A0A7S9L132	DUF4973 domain-containing protein	Pedobacter endophyticus	Bacteria	Bacteroidota	333	MKKNLYFLFLLIATAAGFVSCNDEWKEEQYVQMASFKSDPTAQGVTWCYIRYNAQGKLRYNLPVIISGSTANVKDRTIHIGLDPDTLAKLNQEQYGHRQELYFKQLSTNYYAMPQTVNVPAGVSTVTVPIDFTLGNLDQADKWVLPLQILSDPSYDYQANPNKYYRRTMLRITPFNDYSGEYGGTLYKIYLDGDTEPLTLNTHRTFVVDDKTIFLYAGIRDIDYLDRKNYKVFIKFTDEKLDVQKKKLEIWSDNTANNKFKVGATQSYYTRDEAMDAKLPYLKHIYTTLYLSYEFEDYTTVPGQRLKYKVEGTLSMQRDLNTLIPDEDQQIQW	DUF4973|DUF1735 + DUF4361	2	DUF4973|DUF1735	25	153	2.9e-47	DUF4361	167	314	1.9e-22
pex	pex:IZT61_06610	A0A7S9L3F7	discoidin domain-containing protein	Pedobacter endophyticus	Bacteria	Bacteroidota	308	MVLLAACKKDAADRETLAEGRVTFDLPATTEVVARSLDIKNITLLSMEMKAAMQSGTSSGDHYVTFATDTTKIVDYRAKYGSSALLLPTSTYLYYKPTVAISAGSTTSEPAVLNLSYQTALRAHSTYVLPLVIAAVDGQVQDPKTRRVVYYVFNTGDALYVDHTGYTLTATASSTSGTNVAGRAVDAATGTTYWASATTATLPQWVSINFGRDVTFSGLDYFFPTAVTPTLGGYTTSAKVETSSNGTTWTDKGTYTVDVNNAAKKQTIDLPSVTTARYLRFTILTSTPYVSGANTYSIGFVGGIVLRN	DUF1735 + F5_F8_type_C	2	DUF1735	49	139	2.6e-12	F5_F8_type_C	170	287	3.7e-18
pex	pex:IZT61_09965	A0A7S9Q0F0	hypothetical protein	Pedobacter endophyticus	Bacteria	Bacteroidota	479	MKRVVYLIVIGLATMVGAYSCKESQIEDLSQPDPASRSITGEGIVVGNVSIDNEFVKVPFKISLSGVAEEAFQVGLTLNNDTVTQLINNGTLTNAILMPSAAVEYPTVINVAYGNDSGEGIAIVRRSTLERNFGKKVVFALKLSAPGKGNKIAGGKSTILVVINTQDLLKSTDLHYLTLNGGGTYNVVYQGTYIVGPAGITIPLVVSLANSPSSAFNIKIKDNVDTISTLVAAGTLPANAIHLAAKDYSLDTLVRFNTGASSATVRLSIPWPVFDANIAANKKFAFALSISDATNHVIHPTNSKLIVTVDPNVNLDNNSYISGTGTGLTARYYTNYQMDPDDGRAPFVTRVDEAINFSGDGWPDGVKNSAGVSLSRDNFSTRWTGEFLAPVRGTYTFYQ…	DUF1735 + PA14	2	DUF1735	44	144	9.6e-05	PA14	364	457	2e-15
pex	pex:IZT61_13680	A0A7U3Q3X6	DUF1735 domain-containing protein	Pedobacter endophyticus	Bacteria	Bacteroidota	310	MKKNILKSITLLLAVTSLTSCLKDDRLVLDPAKGHNVIEFANPAQIVRTGTPSPMYAFSYESTSSPVLPVTVSYSGPEATAPQDITVQIAVGADSKITEYNTATGDHFVKLQPASYTISATEVVIKAGTSKATFNVSFKPATFNFAAAEVLPLTITSASSGIISGNFNTILLNVSAKNAYDGVYAMQAGSFVQRYSNPTTPTTGDNLNGSTATNPDVTLTTVGANTVQIGNLKWAGGTSNVAGIDNLQATVDPATNLVTMKALGNATLANIPGSVNKYDPATKTFTLNFDWNQTGAKRVYSLNIKYKASR	DUF4973|DUF1735 + DUF4361	2	DUF4973|DUF1735	59	157	1.2e-06	DUF4361	169	304	9.9e-09
pfai	pfai:NXY11_22520		DUF1735 domain-containing protein	Parabacteroides faecis	Bacteria	Bacteroidota	294	MRSNILKHILLFSSACFFWSCTSEPADFGEQYKKTLYIVNSRDMLYVGEHAYGSENNSMQFSVYCASSEPIKSDLTVQLEINPKALDSLNKKSALGNPLYTDKQLLPKENYTSTDLSVTIRANEQYGVLDIPFDPQNLDPDVSYALPITIASNSAGYDVNEELSTMVYEVKMINGFSGDFAGSSIELPKTIRSVQPVLKAISSNSIRMPIHTLSGEAKYIKTNFMLLNIGTDSTSVTIKPWLDAKITDSGKSYYDRKKQSFYLRYTYTNEEGETFDIEEKIININAPVTDTEEQ	DUF1735|DUF4973 + DUF4361	2	DUF1735|DUF4973	32	154	2.9e-16	DUF4361	165	280	9.2e-12
pfus	pfus:ADJ77_07405	A0A0K1NKN3	hypothetical protein	Prevotella fusca	Bacteria	Bacteroidota	381	MKKLFKYVPVLAAALLMAACQNNDEADFTSKAFIDGKTFTSETIIKDASTMVKSLKLSTSRPAEKDLNATFAVAKQLVDTYNKAYYSNAVLLPDTCYKVLVGEVKINQGSVKSNEARFEFSKLGDLDRSTTYVLPVTVNCNDIEVLQSAKNYYFVFRAGALINVVADMSKNYLQVDWKTPDLVTDMQQITMEALIYPREFGKLISTVMGIEGKFLMRIGDAGFPDNQIQIATSSGNFPDYDSNKGLQTKRWQHVAMTYNADTREVKVYVNGMLQSQGTLRMGTVTIKGDSPDRMFLIGKSYDDARWFEGNMSEVRVWNVVRTQEEIAGHIYSVDPKTPGLVGYWKMDDPNSPNIVKDATGNGNDAKANKPLPWHNVSLPEK	DUF1735 + Laminin_G_3|Pentaxin	2	DUF1735	42	142	8.2e-19	Laminin_G_3|Pentaxin	179	327	2.2e-23
pfus	pfus:ADJ77_07410	A0A0K1NLP0	endo-beta-N-acetylglucosaminidase F1 domain protein	Prevotella fusca	Bacteria	Bacteroidota	455	MTFMNINNIKTLALSMLGMALAVSCSESIDVPLVPESSYKPLENNLAFITDKYGCSNQDSLVFNENGSTEFYVNLTQATKAKEEYTLVYDAKALENYNKTHGTVFEALPESLVTVSGSAAVNAGATKSSKVTVSYTTAADLKENGVYAIPLSVKGTSQTSKDKGEFVLFVRDITKMPNCHKDNGLQVISCMEVNDANPLHNLCYTLKESKKYVFDQVILFSGNINYNAESGEVYNYNNENVQHLLDYKEKYLKPLQEKGMKVILGILGNHDRSGVANLSKEGAIKFAQELKAVVDAYGLDGVFFDDEYSNYGTYPGFVSPSIEAASRLCYECKRIMPDKLIEVYVYSRTGSLYSVDGHKPGEFVDYALQDYGRYGDLSNNYEGLSPKGMIQGSSEFGQG…	DUF1735 + Glyco_hydro_18	2	DUF1735	60	158	1.4e-15	Glyco_hydro_18	222	314	2.9e-06
pgin	pgin:FRZ67_23130	A0A5B8VEY0	DUF1735 domain-containing protein	Panacibacter ginsenosidivorans	Bacteria	Bacteroidota	313	MKLHKINSSALAVALMAVSLTGCLKDKDYDNGLIQSVHATGATPSVVEIKLTAGDVSNFLIASYDNSDADTTVDLIPVNLATHDAAPEDLHITLSPKQSLVDNYNAANGSEYGDPSAFFSVEDGGVVTIPKGSHTGFLKIKFKPSDFLGGAWAVGFEITSIQESGYTISGNLKTGIVALVIKNAYDGIYTSTGYLYHPSAPRSLADNKTVSTIDANTVSVTLGDLGGAGYEAWLTVDPVTNKVTVTAAPGAAGAPYTQFDDGLPTTNPGYTAQWDGSAQCNNTYDPATHTFYVRYGYQGSTGWRVTEEILVKQ	DUF1735 + DUF4361	2	DUF1735	56	163	1e-11	DUF4361	176	307	1.7e-09
pgj	pgj:QG516_07805		DUF1735 and LamG domain-containing protein	Pedobacter gandavensis	Bacteria	Bacteroidota	386	MKNRINKLIVFGAVIFSLSLGCKDAEYSVIKNSIYLSDAETATSKKVTVDEKGGSATVSVRMANKTQEEVKVTIEASESALRQYNSKNGTNYVLLPAENYTFSQRNLSIPANRIGADPVLINIKPLSKELIESGNSYAIPVTIVSVANGPQILNGTETFLYIIDQVITTDVPTINSKNNLKMNMRKDYALTQWSVEFRVNVSLLGTNIGQYNNQAMFAASAPDGMDGEIYSRFGDAPIKGSIFQCKNQGTQFNSVTEFKPNTWYHLAIVNDGVKIRFYINGRLDIEIDSPGKITNLARNKFGFGNTDYLKANVLVSEMRFWTKAISQTQIQNNMFAINPKTEGLEAYWKLNEGSGNTFADATGNGNTAVSVGQTTWVKGVRSDEQK	DUF1735 + Laminin_G_3	2	DUF1735	31	148	5.8e-24	Laminin_G_3	191	331	6.6e-14
pgj	pgj:QG516_21930		DUF4973 domain-containing protein	Pedobacter gandavensis	Bacteria	Bacteroidota	323	MKRGYILALLGCMLMSSCNKEWKDELFRKSVSFVNNGVVEVHVKYSAAGGSIPVKVPIILSGSTAHTGDVNVTIGMDADTLQNLNFERFRLRNDLYFNELPKEYYQFESMSTTIQSGKNQGSYQLNLKLAGLDFSNKYILPLQIVSTSSLAIATGRGYKKSLMRIIPFNDYSGKYSIAAEVWERGRPQNEQKPLTVPFRNAYVVDEKTVFFFAGVTEEEALDRRDYKIKASFNEGNKTVTLTAENPAIRFSQQRGTFTVKKEKDGVLPYLERIYTTVYLEYEYSDLSNPTFPIDYRFVGSMILERKRNTLIPDEDQQGTIIIP	DUF4973|DUF1735 + DUF4361	2	DUF4973|DUF1735	22	146	1.6e-34	DUF4361	160	301	1.5e-26
pgo	pgo:FSB84_01650		DUF1735 domain-containing protein	Pseudobacter ginsenosidimutans	Bacteria	Bacteroidota	288	MNTLNKFLAFSCAGLLIVAGTGCLKDEAYDDHMANVVIDKNSKVIEVMGPIIGAYGQVLNFSTGDTSFKMVTVNLASEQPATEDIQVTLVVDPAVITEYNERNPTLTQLSPLPANNYNFQTLQITIPKGSREAELSGKIINPAFLETGKFALGMKIASTSPNYPISGNYGKQVIALRVKNKYHGLYHATGKFIHPTAGTRDIDEDKELVTVEPNSVQANLGDLGGSGYQMILTINPDNTVSIAKFGATPNIDYQGPNTYDPATKTFTLNYSYNGAGGPRIVREKIALK	DUF1735 + DUF4361	2	DUF1735	63	161	1.4e-14	DUF4361	173	285	1.7e-12
pgo	pgo:FSB84_11615		DUF1735 domain-containing protein	Pseudobacter ginsenosidimutans	Bacteria	Bacteroidota	312	MRNIHIFLIFTFVVWLTACSKNNSPAHLPEGSVIFQQAAGKDTIEMPLSILKDSAIVVELRAMLANTGSGSDHWVNFAVDSTKITDYRSRFGEGSLMPTTSYLFYKPTVRISAGETLSEIAQINFGLQTKLKEYTTYVVPVVIQSVDGKVEGVATERVVYLVFKTGKPLFINKDSWTIAGVSSVYATLAAANILDNNNLSTYWASNITESMPQWIAINFNRTITFTAVNYYIPTALNYPTQGGYPTSIQIETSMDGASWTSNGIFAGAITSNMQTLETGEITARYLRFTSLASVKYISAYDAIFISGISLVP	DUF1735 + F5_F8_type_C	2	DUF1735	33	149	7.4e-12	F5_F8_type_C	182	292	4.5e-14
pgo	pgo:FSB84_18530		DUF1735 domain-containing protein	Pseudobacter ginsenosidimutans	Bacteria	Bacteroidota	397	MKKIIQLFTLLTAILFLSCGKKVFVNEDIPGASEFTMVYMPQANAPLEKAVLITDSLYQFTYSAFIGGSLKNGADVKVKFDVLPEMVDSFNLKNGTSYSILPQGSYVLNDPEAIISSGNQSTSALHISVKTLGFILPFETYLLPISITNADVKINNSIRTTYYIITGSYSPGEVPREKVYSFGANAGTSMFDFGGKLIHKTPDGQLLLYPVANDGTFEAPAQIGVGWNIFDMVFYYGGNRLIGREASGGGNITQYVIDANGNFGASKKIGFGWGIFSNIIPYKGALLGINGGGSMTMYPLEAEDFNYGQIRQIGIGWNTFAQIFPYQNSLLTIDANGNLYQYPLSDDGNFGVRKHVGSGWDMYPLVFASGTDLLALDNAGDLWRYKFNPAGFWPLKK	DUF1735 + Tachylectin	2	DUF1735	38	151	4.8e-18	Tachylectin	202	390	1.4e-11
pgo	pgo:FSB84_27130		DUF1735 domain-containing protein	Pseudobacter ginsenosidimutans	Bacteria	Bacteroidota	346	MKKMILLSCILLVVCYSCSNKDSVFPDYKYSTVYFPYQSPVKTLVLGEDIYDNTLDNQHKCLIMATMGGVYENKKNITLTVVADPSLAQDLKFESVAGEDVVMMPESYYSLPSTKDQTILIPSGKFMGGLEVQLKDAFFQDPRSIKNTFVIPMRITGVANADSVLSGKTNLPNPDRRNPGDWVTVPKDYVLFAVKYINPYHGTYLRRGIDNVKGAGGNTALDTTVAYHAPFVEKDELCNMVTTSLNDVSVSLNAKNRGNVNVPFQLILHFDNQGKCSIANPAAASYTITGTGELVKKGDMWGNEKRDVLYLQYQADFGTTTHAFKDTIVLRDRGVKMETFNPFIVN	DUF1735 + DUF5627	2	DUF1735	31	161	2.7e-20	DUF5627	199	334	1.7e-42
pgol	pgol:K6V26_23535		DUF1735 domain-containing protein	Parabacteroides goldsteinii	Bacteria	Bacteroidota	293	MKPDKLKLILFSLSAFIFWSCSSEPADFGEQYKKTLYIVNSRDMLYVGEHAYGSENNSMSFSIYCASSEPIKSDLTVQLAINPNALDSLNKKSALGNPLYIDKKLLPEANYTSTDLSVTIPANAQYGVLHIPLKPQGLDPDISYALPLTIVSNSEGYDVNEELKTMVYEVKMVNGFSGNYAGSSIELPKTIRSVQPTLKAMSSNSVRMPIHSLSGEAKYIKTNFMLLTIGADSTSVTIKPWLDAQITDLGKSTYDKTRQSFYLRYSYTDADGKTFDIEEKITNLDAPVIDTEE	DUF1735|DUF4973 + DUF4361	2	DUF1735|DUF4973	32	154	8.7e-16	DUF4361	165	281	4.6e-14
pgs	pgs:CPT03_10025	A0A2D1U5C8	hypothetical protein	Pedobacter ginsengisoli	Bacteria	Bacteroidota	482	MKRIFTSAHICLVAAIAILMASCEKEKLSGVIANEKVANVNLSLENRIEVGSGDNFTLNNDEITIPITVNLSDASGTAFNVQVTPNIDTIATLVGSGALAPGTIALADQTFNFPPVIDFAYGVKSTTFDLKVSRSFVERNHDKLLALAVKISGASKGNKVEAGKNSTVVVIDAAAAIAAEDVHYILFKAAGAPYMVPNGVNYTIGTQDVSIPLELTLAGLAGSDFTVDVAPNDALVTTLINNGTLKNTIVLNSNSYALTNTKIKFLSNENTAKLELTARISEFLKNTKKKVAIGLLLKNPSKFQLDETKKSIVVVIDPDHFRPYNGAPFVIKGAIGAVSDMIPAAQYDFGGEGIAFHDTGGKDGVGDYRPNDNVDVGDYTPRSVVGWTSDGEWLTYTVD…	DUF1735 + CBM_6	2	DUF1735	202	301	1.5e-05	CBM_6	377	479	2.9e-05
phal	phal:H9I45_07865	A0A7L8AK58	DUF1735 domain-containing protein	Polaribacter haliotis	Bacteria	Bacteroidota	320	MKTNNIYKSFLIVIMVSLSISCEDETPAYEQLTDSKENAQIFIAKAVNGAVDLEIFPYADQRETNFGIGFGGVGLPASDISVKLEINQTALDSLNQIRVASGRDPYLIFPSDAYEIGDLSFTIPAGKQSSGVTKLTYFPNKFDSSSDFALPLTIVESSGYNVNPSTKNIIFLANAPRERVANTNGWIATASSSQDNGWENTGLASALLDGDLNTIWHSEYSPTTPGYPHTVSFDMTKKIFVTKVQIAPRQNNNSGPTKFYLEGTNGGDWIKLTEELDFNPANIDFQEYVITGQTLDKIRMVMTEGRQTVSFLSEFKVFAF	DUF1735|DUF4973 + F5_F8_type_C	2	DUF1735|DUF4973	42	160	3.9e-15	F5_F8_type_C	188	306	1.4e-13
phe	phe:Phep_0564	C6Y0M5	domain of unknown function DUF1735	Pedobacter heparinus	Bacteria	Bacteroidota	298	MKQKYITMLALATVLSSCKDNELFEKEMYKNDVALISSSYYNTFQEIVPLTGNEVTGYIAASAGGTHASTKDLVIQLEDDLTQLDFYNRSLFDFDTKLYAKLLPRNKYEILDPKIQIKAGDRTGRTMVKLRPDGLSPDSTYFIGLKATAGPGVEINSKKTTILYQVLIKNDYASQAQNTFYSMTGLVNGMVTAGNKKLFPLSANSVRVIAGTESFESTEPMINKTSIVLEVAADKSVTIKPYKDIKVKQINGDARYPNVFRIEESFGRKFNVFLLSYEYTINNVVKTMQEELRIEIVR	DUF1735 + DUF4361	2	DUF1735	43	149	1e-13	DUF4361	160	293	2.2e-28
phe	phe:Phep_3404	C6XSN5	domain of unknown function DUF1735	Pedobacter heparinus	Bacteria	Bacteroidota	411	MVATHKTNNMKKIKLAASIGILMMLAACSKDVKVDLDLPKAEQLKKVYMPQAANPVEVRSVSIVDKDTSFVYSAFLGGPKPATGNITVGFTVMPEKVTAYNQQNSTNYQLMPQGSYVLEALTSVIPAGGQSTGRLNLSIKTKGFLNPFETYLLPVTVTKQTGEGTLNESLATTYYLIAGSYAPGEVPREKTLALGTAGVGNIMLDFDGKLIIKNADGNLLLYPVNVNGTFGTPAQIGVGWNIFNMIFYFGGDRLIARWASGGQDISQYAISKSGAFGGSKSIGQGWGIFTKIIPFKGLLLGVDGAGDMTMYPLDVAGNFDFGRIKKIGTKWNDYKQVFAYQNSLIAIEPGGDMYQIPLSDSGVFGSRRKVGNGWDMYVNVFASGDDLLALDSNGDLWRY…	DUF1735 + Tachylectin	2	DUF1735	45	163	2.5e-23	Tachylectin	223	403	1.7e-11
phe	phe:Phep_3994	C6XVW0	coagulation factor 5/8 type domain protein	Pedobacter heparinus	Bacteria	Bacteroidota	323	MKTYKLNLLAICTVVLLFMACKKDKTGREPLPEGRVTFDVPASTDVVARDFDIRNVSVVSVEMKAALQGSSSSDVHYVTFATDTTKIADYKLKYGNTALLLPTKSYLYYKPTVAIAPGTNLSEAAVLNLSFQTTLQPFSTYVLPLTIASIDGIPQDPKTRKVVYYVFNTKEPRYMSHAGYTPTATASSTFGTNVASRAIDAATGTTFWASSNTVPLPQFLTIDYGRNVTFPGLDYFFPTALTAANGAQTTSAKVETSIDNITWTDKGTYAINVNNTARMHTITLPSLTTARYLRFTILAANPYVASATITYNIGFVGGILLLN	DUF1735 + F5_F8_type_C	2	DUF1735	52	152	5.9e-12	F5_F8_type_C	184	303	3.1e-16
pher	pher:prwr041_06740		DUF1735 and DUF4361 domain-containing protein	Prevotella herbatica	Bacteria	Bacteroidota	323	MGIICVHFNLEITMKKILFVLFVAVVTLTSCDYDWPLDNDQYPQKVYIVGAHEKILYKSLDLSYDKDTVIMSLGVSGSLSLSKDVMASICQDSAAVIRYNDRELSAEGRHFNFLSNDIYSIPEKNITVKAGNATGRFYIYVNPKSLECDSMYMMGLRIKSTSAYNIAEGDTTVLVRFNLANKYSGQYYMDGMIKNLSNPNDSLNYVMPRYLSAIDDGKTIRMFHYRNEWNDGTPKNQDYRSSYTFKIKVNDDNTLSFSTFDKFNIIDGGGVYHPDMKIYELWYEYVDPSTGVHWKTKGYLYKERKTSDELRIVKDWIEEQRSK	DUF1735|DUF4973 + DUF4361	2	DUF1735|DUF4973	42	164	1e-12	DUF4361	171	300	5.4e-23
pher	pher:prwr041_12950		hypothetical protein	Prevotella herbatica	Bacteria	Bacteroidota	339	MLFNMKIKHIILSMLAVSAAFMTSSCENGDKDFGDFDYQTVYFAKQSPVRTITLGEDVYSTDLDNAHDFEVYVTLGGVEKNKVDRKVSIAVDESLCTGKTFEDGHSILALPKEYYQLSSNELTISKGQIMGCIKVHLTDAFFNDSKSTALNYVLPLKIVSAGSDSILATKNYTLYAVKYKNPYTGCWLSHGTDNIDYNGVKTTVTREPQYVEKYDLRYLATTSLKQCTYPITTTVTQKDSNGKDVEVEIIRNLVLTFDDAGNCTLSSNDADFAVTGTGKWTYHGAIKAWNNTDRDLIDLTYDATFKYNYGTEARYKKISTKESLIMRDRQSKYETFNFK	DUF1735 + DUF5627	2	DUF1735	38	163	2.1e-22	DUF5627	182	330	4.7e-38
pher	pher:prwr041_14730		DUF1735 and GH16_laminarinase_like domain-containing protein	Prevotella herbatica	Bacteria	Bacteroidota	488	MTLNQNKNTMNKINIKSMMVMFAAFWAASSLSACKEYEDRADVNSGSYKWLALNQARQVWNGNECNSSLGLKEGDKTDTTITINTSLYLNQKADNDCKADIVVNSDSLNKAIALAPTGGIYAKYANAVLMPTDAYNLSSKDITLKAGQTKSDDVTITIHRGTLLANPVRNDNTDAFFVLPISLKNSSDYKINDKVSTMMLYVTLPTQDPTMPDETTPKQQFNGKTLVWNDEFNGTGKPDASKWSFENGFQRNHEDQWYQADNAYLDGKGACLIEGRKERVNNPNYQSGSSDWKQNRQYAEYTSASMQSKYIYKYGTVLVRAKIPTASGTWPAIWQVGNTWEWPLGGEIDILESYPSGGVPAIHANYCWGSDKRWSGNWQSKVVPMDNFISKDKDWASKY…	DUF1735 + Glyco_hydro_16	2	DUF1735	73	189	3.2e-12	Glyco_hydro_16	297	429	8e-16
phis	phis:J5A62_05565		DUF1735 and LamG domain-containing protein	Prevotella histicola	Bacteria	Bacteroidota	374	MKHIFKFLGIATLACLTWSCADIDKDEVGDESKLPNAVYIEGADVNPVTKLTVDAAGGKSSFTARAANKLGSNVTLKFAINEKALEKYNELNGTHYKLLPAKYYSLSAENLTISANNISNGSIDVNVKPLDNELDASTKYAIPVSIASAEGGSLLNSSVTKIFAIDRVLYTSSLRQNGFYLKTTFNPPYTNLQEWTLSYAIKLDQNKDNQAVLSPDFYSRVTADGGLQMKVGETDDPKAFAKTKLQPGKWYYIAWVYNRQHVKCYINGTLDTEFDVPKVETFTKLNMSWGAFVGYVREIRLYDKALSAFQVMDNLYIETPENPNLLFYAPLDKNTGIKDVSKNHHAIKVYTAGSDDATEYNQSLITWQDEKFPE	DUF1735 + Laminin_G_3	2	DUF1735	36	151	2.8e-24	Laminin_G_3	186	311	2.9e-15
phis	phis:J5A62_05570		discoidin domain-containing protein	Prevotella histicola	Bacteria	Bacteroidota	451	MKRYIYIIALAFAATTFTSCSHDYNYDGEYDIPGYFHGSDPRNNLVHFSTNVVKYDNPFSADIPLGQDSHAFTLKANISRALTKAAKVQIALAADAPLLSTTYNDYQVISANQVVLPNNGAFEFNTETTQIDIPVTINGLTKMNKPTVVPIRITPADGELGSPQTVKEDYAYIVITPKDVWEVYLDEADLSVKLDGSNTSYVGTPSVTVLFTTDSLMTADCEVGLERDNSLFQNEGNKKLAPEGIEVTSKVNAKNQQDIQATVQLQHPEKFTASGEYVLPMRAVYYDKDGNKHYIANGKVLIPINVIDARFALSSSEPSGTEISSSDFTLTLSPQLRYGSIEDLTDGNTEDYDYLAQGVSNLTIDLKQTENVKGIKLGMFISSMYNYYPEYVKVYGSTD…	DUF1735 + F5_F8_type_C	2	DUF1735	56	159	5.6e-05	F5_F8_type_C	342	436	5.9e-11
phis	phis:J5A62_11695		DUF1735 and LamG domain-containing protein	Prevotella histicola	Bacteria	Bacteroidota	381	MKKHILKHIAVAIAACCVVSCQDSESDLLKQKVYFDNNLQSVSMPDTGTSAEVDITSRLSNKQNAAVEVSYTLADTALVAAYNSRYGTNYVPFKPENAAFSKAASTIEAGQVYAEKVSLTLNNLDQLQEGKTYMLPIQLHSGSVTAISGENVMYVVLAKPIKIGKAANFYSSYISVKFPTGTHFKSFTYEALINSIWWGSNNTIMGTEGVMILRVGDTGGGIPSGILQAAGRQHYEAPDKLQTNRWYHVALTFDQATGKTVMYLNGVKWAESAWNIPGFDPNSDIGFNIGKLAGFPWGERPFYGHMSEVRVWSVARTENQIKQNMLGVDPKSDGLELYFKMNGSEKMENGKIKDAAKGIECPMSGIQIDDLSQPLTAKDLQ	DUF1735 + Laminin_G_3	2	DUF1735	31	143	8.7e-20	Laminin_G_3	172	322	2e-19
pje	pje:CRM71_07470	A0A2K9HF93	DUF1735 domain-containing protein	Prevotella jejuni	Bacteria	Bacteroidota	452	MNMNKIKTIALSIAGMALALSCSESIDVPLVDEGGYKTLENNLAFITDKYGCSNVDSLVFNENGTIDFYVNLTQAPKANEDYTLVYDAKVLEGYNKTKGTAIEAMPEALVTIDGTATVAAGATKSSKVAVKYTTASELKENGVYAIPLKVKGASQTSKEKGEFILFVRDISKMPNCHKDNGLQVISCMEVNDANPLHNLCYTLKESKKYVFDQVILFSGNINYNAEIGEVYNYNNENVQHLLDYKEKYLKPLQEKGMKVILGILGNHDRSGVANLSKEGAIKFAQELKAVVEAYELDGVFFDDEYSSYGSYPGFVTPSVEAASRLCYECKRIMPDKLVEVYVYGRTSSLTTIDGHKPGEYIDYALQDYGRYGDLSPYYEDLSPKGMIQGSSEFGQGRII…	DUF1735 + Glyco_hydro_18	2	DUF1735	48	155	9.2e-17	Glyco_hydro_18	226	316	1.9e-05
pje	pje:CRM71_07475	A0A2K9H9S4	hypothetical protein	Prevotella jejuni	Bacteria	Bacteroidota	381	MKKLFKYIPILLATWLIVACQNNDEADFKNKAFIDGKTFTTETIIKGAGSMVKSLTLSTSRPAEKDLNATFKAAPQMVDTYNKAYYNKAVLLPDSCYSILVGDVKINQGSVKSNAAQFEFSKLGGLDRSTTYVLPVTVECNDIELLQSAKNYYFVFRAGALINVVADVSRNYLQVEWKTPELVTDMKQITMEALIYPREFGKLISTIMGIEGNFLMRIGDAGFPDNQIQIATGAGNFPDYDSNKGLQTKRWQHVAMTYNADTREVKVYVNGILQSQGTLRLRSVTIKGNSADRMFLIGKSYDDARWFEGDMAEVRVWNVVRTQEEIATHFYSVDPKTPGLVGYWKMDDNTSPNIVKDATGNGNDAKANKPLSWHNVSLPEK	DUF1735 + Laminin_G_3|Pentaxin	2	DUF1735	37	142	4.6e-19	Laminin_G_3|Pentaxin	179	327	1e-23
pje	pje:CRM71_13960	A0A2N9QRM6	hypothetical protein	Prevotella jejuni	Bacteria	Bacteroidota	386	MKYNISKLFVGAVAMASLTLLGACNNAEYSPLSNQAYIAQTNTNGNSSQNITIGTSAVTSSVNVRLSDPATQDYTFEIVADTTALAEYNQRNETSYKALPANLYSLSSNEVTIENGKSVSSEVTLTINPLTQALKDSGLKYAVALRLKSKDGKYDVLNSGSTMVYVLDQVVYQAVPIVNSTHNIHFAMRQTYNLSQWTVEMNVNISKLGTALGELNNQTLFGAWGNDGGEIYTRFGDAPIEGNRLQIKTQGTQMNSKQLFNENQWYHLAFVCTGTKLYLYVNGVLDNSMDLPGKTTNLSNTFNFGNTDYLKANVKVSELRFWTVARTQAQIANNMYACDAKSTDLEAYWKLNEGQGDTFKDATGHNNTGKCVAVPTWEQNVRIDGK	DUF1735 + Laminin_G_3	2	DUF1735	33	152	3.4e-23	Laminin_G_3	190	332	4.6e-15
pje	pje:CRM71_13965	A0A2N9Y9R0	carbohydrate-binding protein	Prevotella jejuni	Bacteria	Bacteroidota	335	MKINVFKSVLAASLVAATLASCQSEPEVGSTLYPTAEENYSAKAYLYTGSSEGNKVSLAGEKSATAVTLTGDSAQFYVRLSSPSEKDVTVTLAATSDGVEANSSEEVMSTDAIRLNKTSVTIAKGQLTSEPITVKLVNGDALKNLTMLKNGVTSVVMKSVDGAETAKTSTKVVVATNFTFDNINASGTLNADKQIALNEYQMSTTLSSSNAAKLNDGDNNTYVYSYTYYEPEFTMAFNSTKELIGVGILCNYTSYGYGVKKVAVATSLDGKTWTNMGTATAASTYDDDTPFPIVFNTPVTCKFVKLTILQSFDESENPRFLIGEIGAYEYLDWSL	DUF1735 + F5_F8_type_C	2	DUF1735	63	162	9.4e-07	F5_F8_type_C	206	310	8.5e-12
pje	pje:CRM71_14040	A0A2N9QRP0	hypothetical protein	Prevotella jejuni	Bacteria	Bacteroidota	352	MKKYKYILGCALAAVALSSCNNYDFEQNFYPHKVGLMAGSNRIYDRTTVELSAVEQGTASVKLVANLSGSQLADRDYHVSIAHDDSLFNAYNKSNFDIDSTKFARLLPADCYEDPQMAGTIPAGSNKCYFDIKLKNLGTLSPDSVYFLDYKIVSHDASAIATDNNKLGVQLNHVLVKILWKNNYGSTAENWNYQLVSSQVTNVETKSTTRPTNTVRAFPVAANAVRFLAGDEKWDNYEKALHDINVKSIVATIGSKTVTNPSAYNVTLKPFKQDSLEVEMLTPVGEYNNTFLLNELGGSASTNPTYFKEFRLHYRYRVMKNAKQSDGTWKVGPWKEVLAKMRYQYNPRADKL	DUF4973|DUF1735 + DUF4361	2	DUF4973|DUF1735	47	141	6.6e-08	DUF4361	172	324	1.7e-17
pmuc	pmuc:ING2E5A_1012	A0A1G4G5N3	putative protein {ECO:0000313	Petrimonas mucosa	Bacteria	Bacteroidota	209	MLPADRYEIESYSVTLPAKSNYHYARLPIKVRPLGLSPDSLYFIPLRIKSVSRYDVNEEKRDVLFRVAIENDYAEQLVPTYYVKSGSMTDPITVLSGTKLVQPLEKDKVRMFVGNEIYGSTTTVEDIERLSIVVQINEDNSLTITPYGSMEVEMLDNVNGYNRYVPDLVQGTSKQRVFYLNYRFRLKQSNGTYSGWREVEERLIRVEDN	DUF1735 + DUF4361	2	DUF1735	1	54	6.2e-09	DUF4361	62	200	2.2e-18
pmuc	pmuc:ING2E5A_2250	A0A1G4G995	Sialidase, exo-alpha-sialidase {ECO:0000313	Petrimonas mucosa	Bacteria	Bacteroidota	315	MKNRIALLLCACWGIFALNSCNDPYPETIELEQFMYISLSGAADNPVIKAVEVDRNTTFPITISYGGTTNYNQGEYVAQIAVDNSLVSSYNSTNNTSYLQLPEGSFSLDKTSVTIENGSRISDPIVVTIEAQKINFEHEYLLPVTIQSVTEGKVPLNEELRTVYYVVKGKEYDWEKKSWKVIAYRSQWNDDWAVSKIFDGDKNSTWHSDPFNEEINGMPQWFVVDMKKVRPAIRGFLIWQRQDDHGMEPKHVVFSVSEDNENWTVVLEETNLSNDYSKELDYRTTNPVPGRYLKVEIKATWGASPWTYFGEITPY	DUF1735 + F5_F8_type_C	2	DUF1735	35	150	2.2e-22	F5_F8_type_C	186	302	4e-16
pmuc	pmuc:ING2E5A_2921	A0A1G4GAY9	putative protein {ECO:0000313	Petrimonas mucosa	Bacteria	Bacteroidota	347	MRQISIYRILLLCLLILATGCNDEWENELYTRMVSLKAPINRDDVSVIYLRYQPDSVKVTYQLPVIVSGSRNNDRDYSVRIDVDNDTLNQLNIDKYAGRSDLYYRQLSEDFYELPSKNCRIPAGTDVALFPINFNLKGLDLVEKWVLPLTIMPDKSYTMNTYKGRHKALLWVMPFNDYSGIYNAASMYVYFGDNTTKYMTASTREARVVDENTIFFYAGITEELAENRGYFKVKCKFLPPDEVSEIQDPISGEMTGLYLKRGQLELWADNPELEFEVIGQPTYEIKEEYDIDRPHIIKRFFTLTMEYRYKDPVSSQNMVFPYRCKGTMLMQRNISTLIPDEDQAIFW	DUF4973|DUF1735 + DUF4361	2	DUF4973|DUF1735	25	154	7.7e-53	DUF4361	167	319	8e-19
pmuf	pmuf:J4864_03245		DUF1735 and LamG domain-containing protein	Prevotella multiformis	Bacteria	Bacteroidota	387	MMKYNISKHVMGGLAAASLMLLAACNNAEYSPLSNQAYIAQTNTNGNSNEKVTIGNTAVTTTVNVRLSDPATEDCTFEVVTDESALDAYNQRNETSYKALPKEFYALSGSEVTIEAGKTTSSAVSLTINPLTQALKESGQKYAVALRLKSKDGKYDVLNSGSTMVYLLDQVIYQAVPTINASHNIHFTMRQAYDLNEWTLEFNVNMSELGKGLGELNNQALFGAWGSNGGEIYTRFGDAPIEGNRLQIKTQGTQMNSKMLFDAKKWYHIAFVCTGTKLYLYVNGVLDNSMSLPGNTTNIASPINFGNTDYLKADVKVSELRFWTKARTQAQVLNNMYACDPKSDGLEAYWKLNEGQGDTFADATGHGNTGKCVSVPNWEQNVRIDGK	DUF1735 + Laminin_G_3	2	DUF1735	34	153	4.8e-25	Laminin_G_3	193	332	1.1e-14
pmuf	pmuf:J4864_03250		DUF1735 domain-containing protein	Prevotella multiformis	Bacteria	Bacteroidota	330	MNKNMIKTVLAGAMVAAALTACQSEPEVGSSLYPTAEENYDTKAYLYTGTGDDNKVMLGGVKSATDVTLANDSALIYVRLSSPADKDVTVSVAATAENVKTQGNEEVMDKDAIQLNRTTVTIPKGQVTASEPIAVKLKAGDGLKKIPMLKNGAVAVAITSVDGAAAGSSYNRVLVATNFSYENVTTNGELNYDKSISYDQYTMSTNLRRVNAGKLNDGSKSTLIYTYMSYGPTFTMAFKKETRLTGIGVLSAYTYYNYGVKEVEVFTSMDGMKWTRQGTVTAASPYDDDTPLPIVFSTPVTCKYAKVKILSSFHTSSRPLFAVSEIWAFE	DUF1735 + F5_F8_type_C	2	DUF1735	72	164	7.5e-08	F5_F8_type_C	211	311	1e-07
pmuf	pmuf:J4864_05760		DUF1735 and LamG domain-containing protein	Prevotella multiformis	Bacteria	Bacteroidota	381	MKKLFKYVPVLAAALLMAACQNNDEADFASKAFIDGKTFTSETIIKDASTLVKTLKLSTSRPAEKELNATFAPAPQLLETYNKAYYGHAVLLPATCYKILVSDVKINQGSVKSNEARFEFSQLGDLDRSTTYVLPVTVDCKDIEILQSAKNYYFVFRAGALINVVADMSKNYLQVDWKTPDLVTDMHQITMEALIYPREFGKLISTIMGIEGNFLMRIGDAGFPDNQIQIATRSGNFPDYDSNKGLLTKRWQHVAMTYNADTREVKVYVNGMLQSHGTLRMGTVTIKGDSPDRMFLIGKSYDDARWFEGNMSEVRVWNVVRTQEEIAGHIYSVDPKTPGLVGYWKMDDSTSPNIVKDATGNGNDAKADKPLPWHNVSLPEK	DUF1735 + Laminin_G_3|Pentaxin	2	DUF1735	42	142	8.7e-17	Laminin_G_3|Pentaxin	179	327	1.6e-22
pmuf	pmuf:J4864_05765		DUF1735 domain-containing protein	Prevotella multiformis	Bacteria	Bacteroidota	452	MNINNIKALALSMLGMALAVSCSESIDVPLVPEGGYKPLENSLAFLTDKYGCSSQDSLVFNEKGSTDFYVNLTQAAKANEDYTLVYDAKALENYNKTHGTAFEALPESLVTVSGGATVNAGATKSSKVTVSYATAADLKENGVYAIPLSVKGASQTSKDKGEFVLFVRDITKMPNCHKDNGLQVISCMEVNDANPLHNLCYTLKESKKYVFDQVILFSGNINYNAESGEVYNYNNENVQHLLDYKEKYLKPLQEKGMKVILGILGNHDRSGVANLSKEGAIKFAQELKAVVDAYGLDGVFFDDEYSNYGDYPGFVSPSIEAASRLCYECKRIMPDKLIEVYVYSRTGSLETVDGHKPGEFIDYALQDYGRYGDLSNNYEGLSPKGMIQGSSEFGQGRII…	DUF1735 + Glyco_hydro_18	2	DUF1735	60	155	2e-16	Glyco_hydro_18	219	315	1.9e-06
pmz	pmz:HMPREF0659_A6286		putative endo-beta-N-acetylglucosaminidase H	Prevotella melaninogenica	Bacteria	Bacteroidota	452	MNMNKIKTIALSIVGMALALSCSESIDVPLVDEGGYKTLENNLAFITDKYGCSNVDSLIFNENGTIDFYVNLTQAPKANEDYTLVYDAKVLEDYNKAKGTAIEAMPEALVTIGGTATVAAGTTKSSKVAVKYSTAPELKENGVYAIPLKVKGASQTSKEKGEFILFVRDISKMPNCHKDNGLQVISCMEVNDANPLHNLCYTLKESKKYVFDQVILFSGNINYNAEIGEVYNYNNENVQHLLDYKEKYLKPLQEKGMKVILGILGNHDRSGVANLSKEGAIKFAQELKAVVEAYNLDGVFFDDEYSSYGSYPGFVTPSVEAASRLCYECKRIMPDKLVEVYVYGRTSSLTTIDGHKPGEYIDYALQDYGRYGDLSPYYEDLSPKGMIQGSSEFGQGRII…	DUF1735 + Glyco_hydro_18	2	DUF1735	55	155	4.6e-17	Glyco_hydro_18	228	308	1.1e-05
pmz	pmz:HMPREF0659_A6287		hypothetical protein	Prevotella melaninogenica	Bacteria	Bacteroidota	381	MKKLFKYIPILLATWLIVACQNNDEADFKNKAFIDGKTFTTETIIKGAGSMVKSLTLSTSRPAEKDLNATFKTAPQMVDTYNKAYYNKAVLLPDSCYSILVGDVKINQGSVKSNAAQFEFSKLGGLDRSTTYVLPVTVECNDIELLQSAKNYYFVFRAGALINVVADMSRNYLQVEWKTPELVTDMKQITMEALIYPREFGKLISTIMGIEGNFLMRIGDAGFPDNQIQIATGAGNFPDYDSNKGLQTKRWQHVAMTFNADTREVKVYVNGILQSQGTLRLRSVTIKGNSADRMFLIGKSYDDARWFEGDMAEVRVWNVVRTQEEIATHFYSVDPKTPGLVGYWKMDDNASPNIVKDATGNGNDAKANKPLSWHNVSLPEK	DUF1735 + Laminin_G_3|Pentaxin	2	DUF1735	37	142	6.5e-19	Laminin_G_3|Pentaxin	179	327	1.5e-23
pmz	pmz:HMPREF0659_A7009		hypothetical protein	Prevotella melaninogenica	Bacteria	Bacteroidota	381	MNKHIFKHIAVAFAACCVVSCQDSESDLLKQKVYFDSNLYKVEMPDSGSTLGVDITSRLSNKQDGAVDVSYSLADSSLVALYNSKYGTDYVALKHQNVTFSKASSTIAAGSIYADKVSLTLNNLDQLAEGKNYMLPIKLHSSSTPVIDGEDVEYIILAKPVKITKAGDFYNKYISVKFPAGTYFKSFTYEALVHSIWWGSNCTIMGSEGLMIFRVGDVGGGISSGILQAAGRQHYEAPEKLSINKWYHVALTYDQATGKTVMYLNGTKWAESAWNISGFDPNADVGFNIGKIPGFPWGERPFYGYMSEVRVWSVARSENQIKQNMLSVDPKSDGLELYFKLNGSETVNGNKIKDSAKGIECTTGGLEFTTLAQPLTMKDLQ	DUF1735 + Laminin_G_3	2	DUF1735	31	145	1.1e-19	Laminin_G_3	173	322	1.7e-18
pmz	pmz:HMPREF0659_A7290		F5/8 type C domain protein	Prevotella melaninogenica	Bacteria	Bacteroidota	345	MVNKSKGNSNMKIKVFKSVLAASLVAATLASCQSEPEVGSTLYPTAEENYSAKAYLYTGTSDGNKLLLAGEKSASTVTLANDSAKFYVRLSSPAEKDVTVTLAATSDGVEANSSEEVMSTDAISLSKTSVTFAKGQQVSEPIVVKLVNGDALKNLAMLKNGVTSVVIKSVDGAETAKTNTKVLVTTNFTFNNINASGTLNADKQIALNEYQMSTTLSSSNAAKLNDGDNNTYVYSYTYYEPEFTMAFNSTKELIGVGILCNYTSYGYGVKKVAVATSLDGKTWTNMGTATAASTYDDDTPFPIVFNTPVTCKFVKLTILQSFDESENPRFLIGEIGAYEYLDWNL	DUF1735 + F5_F8_type_C	2	DUF1735	73	173	4.9e-07	F5_F8_type_C	216	320	9.8e-12
pmz	pmz:HMPREF0659_A7291		hypothetical protein	Prevotella melaninogenica	Bacteria	Bacteroidota	386	MKYNISKLFIGAVAMASLTLLASCENAEYSPLSNQAYIAQTNTNGNSSQNITIGTSAVTSSVNVRLSDLATQDYTFEVVSDTTALAEYNQRNETSYKPLPASLYSLSSNEVKIEKGKSVSSDVTLTINPLTQALKDSGQKYAVALRLKSKDGKYDVLNSGSSMVYILDQVVYQAVPIINATHNIHFAMRQTYDLSQWTVEMNVNISKLGKGLGELNNQTLFGAWGNDGGEIYTRFGDAPIEGNRLQIKTQGTQMNSKQLFNENQWYHLAFVCTGTKLYLYVNGALDNSMDLPGKATNLSNRINFGNTDYLKANVKVSELRFWTVARTQAQIANNMYACDAKSTGLEAYWKLNEGQGDTFKDATDHGNTGKCVAVPTWEQNVRIDGK	DUF1735 + Laminin_G_3	2	DUF1735	33	152	1.3e-22	Laminin_G_3	191	332	3.3e-14
poc	poc:NCTC13071_00201	A0A3S4X0A5	Domain of uncharacterised function (DUF1735)	Segatella oris	Bacteria	Bacteroidota	381	MNKHILKHIVMGIAAFCAVSCQDSESDLLKPKAYFENNLQQVTMPNSGNTLTVDITARISNKVKSAVAVSYSLADPSLVATYNSKYGTNYQTFKSEDAAFVQATSSVETGKLYAEKVSLTLKNLDKLEEGKTYMLPIQLHSSSVPVIAGEDISYILLAKPIKITNAALFYSNYISVKFPNGTLFKSFTFEALINSMGFGSNNTIMGTEGLMILRVGDTGGGIPSGILQAAGRQHYEAPEKLQPNKWYHLALTFDQPSGKTVMYVNGVKWAESTWNIPSLDFNSDVGFNIGKIPGFQWGERPFYGYMSEIRVWNVARTENQIKQNMLGVNPKSDGLELYFKMNGTEKTSPNTITDAAKGIECRMNGIEIKQLDEPLTMESIH	DUF1735 + Laminin_G_3	2	DUF1735	31	144	4.9e-19	Laminin_G_3	174	322	1.2e-20
poc	poc:NCTC13071_00205	A0A3S4TCZ3	Domain of uncharacterised function (DUF1735)	Segatella oris	Bacteria	Bacteroidota	373	MRHIIKIFGIASLACLTWSCANVDYDEVGDESKLPNAVYIDGADVAPLTKLTVDDTGGKGSFTARAANKLSSDVNLKFAIDEETLAKYNKTNGTNYKLLPAKYFNLSAENQTINANTVANGAIDVKVKPLGEDLDASTKYAIPVKLVSAEGSKILTSSATKIFAIDRVLYTTSLRQYGFYLKTVFPTPYTGLQEWTMSYAIKLDYNKDNQAVLSPDFYSRVTRDGGLQMKVGETDDPKAFAKTKLQPKKWYYIAWVYDHQHVKCYINGVLDNEFNVPKVETFTKLNMSWGAFEGYVREIRLYNKALTAFQVLDNLYIETPDNPNLLFYAPLNKKTGIKDVSKNNHPIKVYLPGSGDKKEYTQPLTWQDEKFPE	DUF1735 + Laminin_G_3	2	DUF1735	36	152	6e-24	Laminin_G_3	189	311	2.4e-14
poc	poc:NCTC13071_00703	A0A3S4X611	Domain of uncharacterised function (DUF1735)	Segatella oris	Bacteria	Bacteroidota	292	MKKNKHFIILMLGTVLVGAGSCEPQSDPLEHEQYQKEVYLVGAAQDIQDREVPYDGDGSLYVSVAIGGTQFPGEDVQVTISLASSEKMKLYNYKNFSANDVKYQMLPSNWYDFPSWTGTIKAGNAYSRIPLKVYTENIHPDSLYVIPLKVVSTSAYSPVGKDTVLLLHPKMINQYSGSYTFEGATWEMKNGKKDTNTASVITTLRNATAMNSSTIRLFNKVVAEKISNVANFTYNICVNTDNTLTITSYDKLGITGGGGTYNPAKKSFTLWYTIEENGHTYRTEATLTKSNK	DUF4973|DUF1735 + DUF4361	2	DUF4973|DUF1735	31	152	6.1e-10	DUF4361	164	288	1.2e-16
poc	poc:NCTC13071_00716	A0A3S4V8N8	Domain of uncharacterised function (DUF1735)	Segatella oris	Bacteria	Bacteroidota	331	MVMLVSTLATLTACNDEWTEEQYTQYISFRSPLGKLGVTDIYVPYSRRNADKTFTEGSGLSSYKLPVIVSGSLQNSNNITVHIAHDGDTLNILNQARFLNRTELWYTDMKDYATVPDTVTIPSGKSVGLLNVKFNFNGIDMSNKWVLPLTVVNSKDYGYTAHPRKNYAKALLRIFPFNDYSGDYSGSMMKIFVTGDEANATAKSTIRGYVVDDKTIFFYAGDIDESRTDRAKYKIMAHFNGEKEGTVDFYTTNNDLKLKVNKQASFHIIEQKDDVRPYLIHRYVIINNISYDYVDYTSAPGSEFNWSVSGTLTLERQLNTQIPDEDQAIEW	DUF4973|DUF1735 + DUF4361	2	DUF4973|DUF1735	18	153	2.4e-46	DUF4361	169	313	3.5e-28
poc	poc:NCTC13071_01887	A0A3S4TFL4	Domain of uncharacterised function (DUF1735)	Segatella oris	Bacteria	Bacteroidota	385	MVLSIGMFSACNEDVSVDSIYITAAENTPTTNFSAKKTGDALGITISSALIAKSDIEGELLVENALVASYNSAHGEDYQSLPNGVCELSDTHVKIVNGNYRSEAVKLVVKDIEALKKGVNYLVPIRLVSNAKRYPVLPGSDVLYVVINRTLLMNVPKFNGENYFKVNFKDNDVSKFQNLDAFTIEARVSMWEFPKYYGGNLMGIIGFPESENIEKSAWLFVDGTPDRVGGAGNVPVFMFGVKQWSVYAGKLGFTLAKNEWYHVAGVFSNNKLLLYIDGILFAEAEYKKKVSFTENFYIGAAPGVQDGFFLKGSVSEARLWTRALTAAELRNPLHRCFVEVDSKGLEGYWKLDDMSDNCKDYTGHGHTAVKGGEGKIEWIKEVPCP	DUF1735 + Laminin_G_3	2	DUF1735	19	130	1.1e-18	Laminin_G_3	179	329	2.2e-17
porp	porp:J4862_01145		DUF1735 and LamG domain-containing protein	Porphyromonas sp. oral taxon 275	Bacteria	Bacteroidota	397	MKIKYTLLALAASTALLASCQDAKLSSQSDRAYIAQTATQAGRIGSITLGEDGASIDLNVRLSDVQTGDQSYTLELSQEALDQYNKRNKTSYTLLPAAQVTIPGSEVVIKAGSVFSDPLTVKLKPLTTEQSKSGKKYAVAFRLTPKGGSLPVVEGADTYVYGLKTVTVTTAPILGTYKGQYYKAKAVGLPVVELPRFTIEMRVNMNGFRRNNQALFGSFHSGSEIYMRFGDANPPYNYLNIKFGAGGQIDRTFDGAQPNTWYHIALVYDGAQARLYVNGALITTTDKPAGRVFTLAETLHIAGSGMTWFVNSCMFSELRIWNVVRTPEQLKDNEYVVDPSTPGLLHYWRMDEGQGREFANSVKGMPSLKVMDGYDKDQTPVWVSNVRSDGQGTTRVP	DUF1735 + Laminin_G_3	2	DUF1735	32	148	6.7e-22	Laminin_G_3	195	330	1.8e-16
porp	porp:J4862_01150		discoidin domain-containing protein	Porphyromonas sp. oral taxon 275	Bacteria	Bacteroidota	342	MKQSIIYTLALITLGLGSCQKPFELDSPLTPSTEQSSSSSSLAYLKAADLDYSSKREVISVAQHGDDLSVFGDQQVYVYLSKPATEDVRVSLALDRSEAALEAFTKGLTENPGYKIAEEGYAKLENAEVVIPKGQLKSSKPVLVKAGAKYAELSKATAGSEYRLIALRLDKVAEGVAAPSKERARLFLPVEKEYTNILMDQEAPKGSKVDVNLLDYEVSSAYTGYGKEALYDGTGDFWYAAFGDQAPWFSATLQSGTRKFTGVRVSVLVSYFAIAREWTIYTTTDGETWNAQGVVQGYEINQKGDVTIHFVSPIVAKGIKLAATRRGLSGCAVKEFELYAQD	DUF1735 + F5_F8_type_C	2	DUF1735	54	170	8.4e-08	F5_F8_type_C	219	329	2.1e-08
porp	porp:J4862_07575		DUF1735 and LamG domain-containing protein	Porphyromonas sp. oral taxon 275	Bacteria	Bacteroidota	394	MNKMNKTILSVCGLALALAAFSSCSNADYKPLDNSVYIHGAAADPLRTLTIGDNEVSTELLIRTAAPVAQPVKVQLSVDKAALEAYNKRYDASYELLPAEFYTLSATELTIEPGRVSAPALTVKIKPFSAELQKSGKKYAVPVYISSVTGADFAPQAAERTFVVACDQVIKTKAIKLEPTQGMRVMRPEGIQTNTWTVEMRIKSDDIRQRYNNQSFMGFGSGIPGGGEGSGFIFGRWEGEALQFKINGHDGINATVKPESNKWYHVAIVCDAGTVRLYVNGQPSGEFQNAKFAIKAQYKEFALAYPRSATHPYRRSSYYMSEVRFWNVVRTASQIRQNRYAVDPKTPGLMAYWKLDDGAGTSFKEYTGKTPALELYSSNQNLTSHWVDIRSDQD	DUF1735 + Laminin_G_3	2	DUF1735	33	151	3.3e-23	Laminin_G_3	190	336	5.4e-19
ppn	ppn:Palpr_0440	E4T1K6	domain of unknown function DUF1735	Paludibacter propionicigenes	Bacteria	Bacteroidota	360	MKKLILFLFVMTSLSSCHNDPITFDDFKYSSVYFAYQYPVRTITLGEDIFDTSLDNQHKCAIYATMGGVYDNKKDVIINFNVADSICTGYNLVSNPTGGRAANPTVPISFMPHDYYTLTSNQIVIKKGDISGGVEVQLTDKFFADPKSLTNNYVIPLQMTTATNVDSILHGRPLHAGFHPRMLDASNWDVKSKDYVLYAIKYINTWHGYYLRRGIDVQTGSVNSTIIRHPKDVQTYDVLTDNASLTKYLCYLTSTSLTGLQYPVTLKDASGSNYTCNLILTFDITTGNCTISSSDPTNYSVSGTGSFVKKGEKNSFDNQDRDVLYLSYQINHIAKGINTVTKDTLVMRNRGVAMEQFTVK	DUF1735 + DUF5627	2	DUF1735	31	164	6.5e-22	DUF5627	205	351	9.2e-43
ppn	ppn:Palpr_1862	E4T5K7	domain of unknown function DUF1735	Paludibacter propionicigenes	Bacteria	Bacteroidota	311	MMKNKILLPLALLSILFVGCDQESPLSKDLYPQSVYIVGAADKIVDRDLNIADAPYDTVSISVAVSGSRPSANDVTVTVGEMDTAITIYNTKNLSGTATQYRKIASSVYTYPSKSVTIKAGQVYNTFPIYIKPASFQCDSMYMIALRLTSTTAYSLVKTDTVALVKLNMVNKYSGLYYMNGVIRNTTNSKDTVIYNMARNLQATDDGKTVRMYHFANEFTQGDINDYRPTNCFKITVNSDNTLTLKTWDKFAIITGGGTYYPDLKLYSIWYTFTDDKGVVRKTVGYLYKATKTTAEQKVITDWIEDHPLAK	DUF1735|DUF4973 + DUF4361	2	DUF1735|DUF4973	32	154	2.4e-16	DUF4361	161	287	6.8e-28
prho	prho:PZB74_21320		DUF5627 domain-containing protein	Porifericola rhodea	Bacteria	Bacteroidota	342	MKLKYIVCILSVMALASCENQDIVYPDYEVSACYFPYQTPIRTLILGKYDQGNNENDNNQRFEIGVTMGGVYSNEEDRQVHFELDNSLLDNVANVQTLSTEFYTIESTSPVTIPAGSTKGRISIQLNNAFFNDPMSFAPDNEVNYVIPLRITEAENLDTVLVGRSSLEAPNKVNPADWDQLPKDYTLFGIKFINKYHGHYLRRGIDVLTDADGNEVENVYHNEFVVKDEVVMLTTSGNQAVQLQNIVRRGGENSPGNLNMELVFGTDNSCRIISTEGDPYNISGSGMYVEDADEWGGLPRDVIYLDYSYTDMANNETHQVKDTLVIRDRAVVFEEFTVEFND	DUF1735 + DUF5627	2	DUF1735	33	156	4.1e-20	DUF5627	195	329	2.1e-32
prk	prk:H9N25_01295		DUF1735 domain-containing protein	Pedobacter riviphilus	Bacteria	Bacteroidota	322	MKRRIIFLLAISILLGSCKNQDWEFPDYGTQTVYFAYQSPVRTITLGEDIYDTSLDNLHRCEIMATTGGVYEVKNDISIGVAVDNALASNLSFGGAANVVAMPANYYNLLGSAITISKGKIAGGVQVQLTDAFFADPLALKNTYVIPLRMTSVQNADKILEAKNYTLYAIKYINPWHGYYLRRGKDIITGKNGNTSLNKTVSRHMTYVESDEVNQVVTTSLKSNTFDAVFKDKDNRNITCKLLLTFDNSGNCTVSAADNTFTASGNGKFIKRGEKNSWGNTDRDALYLNYNIDLTDMSVNTTDTLVMRNRGVTMETFNPVKK	DUF1735 + DUF5627	2	DUF1735	30	156	1.3e-22	DUF5627	175	311	4.6e-52
pro	pro:HMPREF0669_00704	D3IBA0	hypothetical protein	Prevotella sp. oral taxon 299	Bacteria	Bacteroidota	455	MNKKFLTIIKVAIGIILIAGLTTACSNSINVQGVDEENYSTPEKQLAYLTDKYGASMRDSLLFNVKGATNFYVNVTTASTTKQEYSLSYDATVLKAYNDKNKTNYQALPEDLVTIEGTPVVEAGDIKSNPISVKYNTANNLEKNGIYAIPLRLNSAQNQISKEKGEFVLFVQDITKMPNCHKHNGLQVISCMEINDSNPLYNLCFTLQGTGQYFFDQVILFSGNINYNLETQEVYNYNNENISHVLQYKEKYLEPLQQKGMKVILGILGNHDRAAITNLSVEGCKHFAQELKAKVEAYNLDGVFFDDEYSNTGGSYPGFVSGGNASRLCYETKKAMPNKLVQVYVYGGTTNLYSVEGKQPGEFVDCGIHDYGGTSDLSNNYPGMPKSGMFLGSVECARN…	DUF1735 + Glyco_hydro_18	2	DUF1735	47	159	6.5e-19	Glyco_hydro_18	217	337	5.6e-05
pro	pro:HMPREF0669_00893	D3IBT9	hypothetical protein	Prevotella sp. oral taxon 299	Bacteria	Bacteroidota	389	MKLIRYMLLCNLILFISCNDADYKTLNNSAFINESRTSSSTKVIINDDGATTEITPCLSTIATHDCKLKLVVDTALLNQYNEQQGTSYITLPDSTFTMPSEVVIPKGQYSVDPVKINIKPLTQAMIGESYAIPIRLISENSDIPAMSKTGSFVITTEAIVTSSLPQFTGAPMLEAAMPKGDETFNEYTIEVKFQVSDTGDRDRAVFVNSGPGETNFVLLRFEDPQSDNGGHKAHSLVQIVGRNRIYMNPSFSFEPNKWQHLALTCDGSHYRLYINGAFAGVKDIPAGSTTFKQFKWFTKGDDPYSRWGNCKILITEARVWSVCRTETQIQKSQSTVSPKAKGLEAYWRFNEGTGNVFHDATGKGHTITTTQTPTWVEGIKSIDEHTDWK	DUF1735 + Laminin_G_3	2	DUF1735	28	142	1.5e-23	Laminin_G_3	183	330	5.6e-15
proe	proe:H9L23_14715	A0A7G9QAM4	DUF1735 domain-containing protein	Pedobacter roseus	Bacteria	Bacteroidota	326	MNIKNISYLSIIAAAWIVAAGCKKNTSYEEETDSKDKVQIFVARANVGLQNLNIFPYTDDARTFKFNAQFGGLGLPKNPINVTFEIDNKAFDSLNVIRKNNGSALYERFPADSYSIDKLNVTIPQGGVSSDFISLKYFSKKFDPTKDYLLPISVKNASGYLINPTVKTAFIVAPKLTAVLASKTGWSATADTEELTGEGAVNGRTAAAIDGDVNTYWHSSWSLAEPPFPHWINVDMKTAIYVTRIDLAPRQNNSNGFTKFDLDASLDGTTWVSQGKNLTMDPVVKSYQSYQLSTPALYRYIKITMLNAASPTTKSTHLAEVNVYRY	DUF4973|DUF1735 + F5_F8_type_C	2	DUF4973|DUF1735	48	157	4.1e-05	F5_F8_type_C	199	309	5.4e-17
proe	proe:H9L23_21310	A0A7G9QE40	DUF1735 domain-containing protein	Pedobacter roseus	Bacteria	Bacteroidota	297	MKNKNIFNGLAAMLCIVSLSSCLKNKNEQPDFSATTPVVEIPVGSPVGDGGVNSLSTSLIQQDTPSDYFYYINYAASSTKATDIKVTLSVDPATLDKYNAAHTDAPLTIVPSNAFSTSITITIPANTRRVQIPVKFVSTALDPALSYGLPIKITDASGEVISKNFGAVVIKVAVRNRYDGKYTLKGYVFREGDTGGLTGYFKNLSKDLSSNGANAVNFAQIWADGNGAGGIDGLTINVNPATNKVTMKSTGNATLANDPAYDNRYDPATKTFYLSFKWGASPTSRYATDTLTYVSPR	DUF1735 + DUF4361	2	DUF1735	63	159	6.9e-15	DUF4361	168	285	6.9e-06
proj	proj:KDN43_01445		DUF1735 domain-containing protein	Proteiniphilum propionicum	Bacteria	Bacteroidota	349	MKKILIIITLVVMLIACNNQDVDFPDFDYTAAYFPRQYPVRTLILGNDIYDNTNDNNHKFLISARFGGVYKNSKDRLLKISVDESLCNNVLFKSSSEPILALPHEYYSLSSTDQLIIPSGEFYGSIEVQLTDAFFNDPLAIELAYVIPLRIVSSNDVDSILQGKLRNQIPDPDYRIASQWEITPKNFTMFAVKFINPYHGHYLHRGVSAVKNKEGESLETISYRTTYVEQNEIWKLITTGKNQVSIKENTHSSKFTGGLNLLLDFSEDGNCTVSGISSIKTDTETTIDYPVTGNGTFINDGDAWGGSKRDAIHLKYQFTDGINTYSATDTLVIRDRGVVMEAFEPVVIN	DUF1735 + DUF5627	2	DUF1735	30	156	8.3e-18	DUF5627	197	337	3.1e-27
proj	proj:KDN43_05355		DUF4091 domain-containing protein	Proteiniphilum propionicum	Bacteria	Bacteroidota	708	MHKNKKNRLLFLFVAMITVILNFSCKSDTDDPITEEAVKISFSQYGVTDVFVDIPQEEVIFHLGLAKDGNSSKEIEVNLSVLSEKELKDYNTLHSTNFDLLPGSCYNMNQLMVKFKPSDKAQQLQTTLYRDQIKKLNLSQKQYALPIKINETAERVEVDKSKSIILIAPSLEQLLHIYQIDALEKVIPDQSLEVDVDNILHVAQGEYATLQLVISPFDKIDNRNIDVQINHTENSTSLNAKIERVGYVGASNRFILESNVIIKSSTNQYPDPIFPIDEVGYQSYSVQPLWITTHIPLETPSGLYKGVVKVAGFIDGKSVSTEKLFYIKVYPVAVREISLLTTNWYYLDSPTLAYMNNKTKVDMHSDLYWQLVRKFAEVSAEYKNNVHFINLFNNIQFTL…	DUF1735 + GH123_cat	2	DUF1735	44	152	4.6e-12	GH123_cat	359	666	1e-51
proj	proj:KDN43_09435		DUF4973 domain-containing protein	Proteiniphilum propionicum	Bacteria	Bacteroidota	331	MKNIYYLFLVITTAICCVSCNNEWEDEQYVQQASFKAEPDGNGVTFAYLRYHPEGKVTYQLPVIISGSTPNIQKRTVRIGLDLDTMAVLNEERYGHREELYFRVLDKKYYSFPETVEVPAGESTVTLPIEFTLGDLDQSDKWVLPLTILEDPANNYQPNPRKHYRKALLRINPFNDYSGTYAGTLYKIVLEGDTQNPMTLSSYRTFVVDDKTIFLYAGARNIDSPDRKLYKIFVEFTDEKVDLLTKKLNIYTDNPDIKLKVIGQPSYSVEEAMDATKPYLKHVYITLNLAYEFDDYTTIPGNVIKYSVSGSLSMQRDLNTLIPDEDQQIQW	DUF4973|DUF1735 + DUF4361	2	DUF4973|DUF1735	24	152	2.7e-50	DUF4361	165	312	1.2e-26
proj	proj:KDN43_10595		DUF4361 domain-containing protein	Proteiniphilum propionicum	Bacteria	Bacteroidota	301	MNRSIILLVVVVLFSCYSCNNDDIFEKEQYKTIFALQSEGTYNIFEGVHDLNEPESYGYIAATCGGTLPSEKEIKVKLLPDLEAYNRYNMLNFDVDRKNYARLLPEKMYDIDDYSLTIPVGERNGRMKIAIRPEGLSPDSTYFIPIKVDSYSSYEINHKKSNVLYRVLLKNDYATQKPQTNYTMRAFRGSVQLPGIKTMHPVSRNKVRILADNIAFQPDTEVINKYGIILEIGDDGNIIISPYKDLRLTQINGDINFPNMFFIEETPFKNYKVFLIRYNYINDAGNTIEMKEELRLEFAGE	DUF1735|DUF4973 + DUF4361	2	DUF1735|DUF4973	37	154	9.5e-15	DUF4361	162	295	2.9e-19
proj	proj:KDN43_11050		DUF1735 and LamG domain-containing protein	Proteiniphilum propionicum	Bacteria	Bacteroidota	380	MKTMKRYNNIYVILLLILLMGGCQSDGSFDNKLYIKSAAKTGEILFTAGEADQEKVLQAELAMPAEQDIKITYRVDESLVKTYNEAYYDNAEMLPAENYEWIEAGAMIHAGGVLSTEARILFKGFSMLNRDKVYVLPVSISEANIDILKSARTYYYVIKGASLINVVADIDENYLSVNWSNPGVCNNLSKVTMEALIRVRNFDKMISTVMGIEGRFLIRIGDANFPSNQIQIATNWGNFPGADSNKGLPVNEWVHVALTYDATSGSMIVYVNGRKQSEGTLSAGNVDLGNSNFFIGRSYDNNRWLAGEISECRIWNIVRTQEEIADNPYYVDPASEGLVAYWKFDEGAGSTVKDHTVNGNNVVANNTLKWTPVKLPASAE	DUF1735 + Laminin_G_3|Pentaxin	2	DUF1735	29	145	1.9e-21	Laminin_G_3|Pentaxin	179	325	1.5e-23
proj	proj:KDN43_11055		DUF1735 domain-containing protein	Proteiniphilum propionicum	Bacteria	Bacteroidota	450	MLGAFFSACDESIDLAKLDEASYEVPGEVIGYITNNGGDRKMSFVDFRDKGTEEIYVGLTEEAPEDVTVSFRYEPSLLDAYNSNNDTEYQLFPVSAVTIPGKVTIAKGGKVSGKGEVVFETTETLEKGRTYVIPLKAELASGNVGLSEAESEFLIFVDDLSKIPTADKPSGIKIISCMEVNDTNPLNNLCFTLADSGKPLIDMVILFSANINYNNETGKVFVYNNPNVQHLLDNREKYLKPLQDRGIQVVLGILGNHDHSGVANLGTEAARQFAQELKVVCDAYRLDGVFFDDEYSSYKNPPPPGFVTPSNAAAARLCYETKMAMPDKLVTVYVYSRTSSLPAVDGHDSGTFIDYAIHDYGGSYDLSGNYPGLPRSGMALYSQEYARGYTTSETNLKSL…	DUF1735 + Glyco_hydro_18	2	DUF1735	32	143	1.2e-20	Glyco_hydro_18	200	364	6.8e-07
pru	pru:PRU_2738	D5EY23	putative lipoprotein	Xylanibacter ruminicola	Bacteria	Bacteroidota	344	MKRIYAFICGICALSAFTSCENKEVEFDDFDYQTVYFAKQTPIRTIVLGDNVYPTELDNQHQFEVYATVGGVWKNRQDRTIQVAVDNSLVTGKTFENGSPVQALPEDYYELLSNTLTIPYGKVMGAVKVQLTDKFFDDAKATSLNYVLPLRIVGAKDSVLTGKDYILYGLKYINKYTGAWISHGTDEIDLNGVKSTETREAEYLEKNEIRYLTTEGLAVSNYSVPTTVEAYRYDDAAKAYKKTIVSLPCNLKLTFGQDESCTVVPTTAGCTGSGSGKWTLKGAKNAWGGKDRDEIVLNYTIDYEYTDYDPNNNWAAVQRHKIVKSADTLVMRDRQTKLETFVVK	DUF1735 + DUF5627	2	DUF1735	32	158	3.4e-24	DUF5627	175	335	6.2e-40
pscj	pscj:J4856_00245		DUF1735 and LamG domain-containing protein	Prevotella scopos	Bacteria	Bacteroidota	386	MKYNISKLFIGGLAIASLTLMASCENAEYAPLTNKAFILQTNTNGNSSEKITIGTSAVTSSVNVRLSDLATQDYTFEVVADTTALAEYNQRNETSYKALPASLYSLSSNEVTIEAGKSISSELTLTINPLTQALKDSGQKYAVALRLKSKDGKYDVLNAGSTMVYILDQVVYQAVPIINASHNIHFTMRNTYDLSQWTVEMNVNMSRLGKGLGELNNQTLFGAWGNDGGEIYTRFGDAPIEGNRLQIKTQGTQMNSKQLFEANKWYHLAFVCTGTKLYLYVNGVLDNSMDLPGKNTNLSNRINFGNTDYLRADVKVSELRFWTVARTQAQILNNMYACDPSSTGLEGYWKCNEGQGDTFNDATGHGNTGKCVAVPTWEQNVRIDGK	DUF1735 + Laminin_G_3	2	DUF1735	34	152	3.9e-22	Laminin_G_3	191	331	9.9e-15
pscj	pscj:J4856_00940		DUF1735 and LamG domain-containing protein	Prevotella scopos	Bacteria	Bacteroidota	381	MNKHIFKHIAVAFAACCVVSCQDSESDLLKQKVYFDGNLQKVEMPDTGSTLDVDITSRLSNKQDGAVDVSYSLADSSLVALYNSKYGTDYVAFKHQNVTFSKTSSTIAAGSIYADKVSLTLNNLDQLEAGKNYMLPVKLHSASTPIIDGEDVEYIVLAKPVKITKAGDFYNKYISVKFPAGTYFKSFTYEALVHSIWWGSNCTIMGSEGLMIFRVGDVGGGISAGILQIAGRQHYEAPEKLQINKWYHVAVTFDQATGKTVMYLNGTKWAESAWNISGFDPNADVGFNIGKIPGFPWGERPFYGYMSEVRVWSVARTENQIKQNMLGVNPKSDGLELYFKMDGSETVNGNKIKDAAKGIECTTGGLEFATLAQPVTMKDLQ	DUF1735 + Laminin_G_3	2	DUF1735	31	145	1e-20	Laminin_G_3	173	322	1.2e-18
pscj	pscj:J4856_11935		DUF1735 domain-containing protein	Prevotella scopos	Bacteria	Bacteroidota	452	MNINNIKTLVLSMLGIALVVSCSESIEVPLVSESGYKTLENNLAFITDKYGCSNQDSLVFNEKGSTDFYVNLVEAAKANEEYTLSYDAKALENYNQAHGTTFEALPESLVKVSGTAMVNAGAKQSSKVAVSYTTATDLKENGVYAIPLSVKGASQTSKEKGEFVLFVRDITKMPNCHKDNGLQVISCMEVNDANPLHNLCYTLKESKKYVFDQVILFSGNINYNAETGEVYNYNNENVQHLLDYKEKYLKPLQEKGMKVILGILGNHDRSGVANLTKEGAIKFAQELKAVVDAYELDGIFFDDEYSSYGNYPGFASPSNEAASRLCYECKRIMPDKLIEVYVYSRTGSLSSVDGHKPGEFIDYALQDYGRYGDLSSNYEGLLPKGMIQGSSEFGQGRII…	DUF1735 + Glyco_hydro_18	2	DUF1735	57	155	3.1e-15	Glyco_hydro_18	219	314	3.5e-06
pscj	pscj:J4856_11940		DUF1735 and LamG domain-containing protein	Prevotella scopos	Bacteria	Bacteroidota	381	MKKLFKYVPVLVAALLMGACQNNDEADFVSRAFIDGKTFTNETIIKDATTFVKSLKLSTPRPAEKEIRATFVAAKQLVDTYNKAYYSNAVLLPDTCYKFLESEVKINQGSVKSNEAQIEFSKLDKLDRSTIYVLPVTVECNDIEVLQSAKNYYFVFRAGALINVVADMSKNYLQVDWKTPDMVTDMHQITMEALIYPREFGKLISTVMGIEGKFLMRIGDAGFPDNQIQIATSSGNFPDADSNKGLQTKRWQHVAMTYNADTREVKVYVNGLLQSAGTLRMGTVTIKGDSPDRMFLIGKSYDDARWFEGNMSEVRVWNVVRTQEEIAGHIYGVDPKTPGLVGYWKMDNSNSPNIVKDATGNGNDAKANKPLSWHNVSLPEK	DUF1735 + Laminin_G_3|Pentaxin	2	DUF1735	39	142	3.1e-20	Laminin_G_3|Pentaxin	179	327	1.1e-22
pseg	pseg:D3H65_01810	A0A3B7MHX3	DUF1735 domain-containing protein	Paraflavitalea soli	Bacteria	Bacteroidota	325	MRNQFIARFIILTCMACCLTWSACKDDYNLPYQPIESYTRIYMPQAVNGPVIRTLKITDSVQSLTYGANYGGQGYPDVDIPVTFTVDNGKVDSFNTANKTSYAILPEGSYTLSDLSTVIPKGQVSTAPLSISFKTKGAGAMNALQSYLLPITMGSKTVKINEALRTAFFIVKAQPDLKDYPNYDRAQWQVIDFSSQEANGEGANNGRAIFALDGNKETFWHTQWQGASPGPPHHITIDLGTEKTVHGVSLQGRQNDGGGKPNEVNVQVSTDNITWVDGGTFTLQNNKDVQPQFLPKGFKSGRYFKVIINSAYNGSYSCLAELNAF	DUF1735 + F5_F8_type_C	2	DUF1735	41	157	1.1e-19	F5_F8_type_C	195	319	5.1e-21
pseg	pseg:D3H65_02735	A0A3B7MMU2	DUF1735 domain-containing protein	Paraflavitalea soli	Bacteria	Bacteroidota	300	MKLSIRLISLLALFLSLGIGMVSCLKDKDYDDGLIQSTHGSNPKMIEVKVNASSASNFLGLVFDPVNRDTTLNFIPVNLATANSAPEDIKVTLTQKNSLVTDYNAANGTDYQIPTANMFTVLNAGNVVTIPQGSHTGYLQVKFKPSDFAGAWALGYQITAVDKSGYTISGNLSSGIVAIVAKNQYDGLYTSVGYFEHPTSPRAIDLEDLALTTVNANTVNRLIGDLGAASGSMNITVNANNTVTITPGAGNTGTVASIANLPTVGIYNNTYDPATHTFYLRYGYPNPGPTRIVTEVVTLQ	DUF1735 + DUF4361	2	DUF1735	54	164	5.5e-15	DUF4361	176	291	7.2e-11
pseg	pseg:D3H65_05870	A0A3B7MJQ5	DUF1735 domain-containing protein	Paraflavitalea soli	Bacteria	Bacteroidota	294	MKRIYFLAMAALSLSMTGCLKDKGFDNNETGLKTNNNERFAAVMNAYETRGINIQAVFTTPAEEQLRVFTLSLTGPASDKDVQVTLAATPSIVTAYNAENQTTYEVLPTAAYDLNTTVTIPAGQSYIEVSLRLKKAAMDPTKTYALGLQIASVSDPNIKIPATSKQALLGILLRNIYDGDYLATGHFEHPTSPRDYVDLEVNLPTIGATSVSKDLGDLGPGTKINITVNPDNTVTIAPGAGTTSTGSNTAAVAAIAGDPVYNNRYDPATHTFWLKYGYPNPATRIVTEKVVMLP	DUF1735 + DUF4361	2	DUF1735	44	156	5.2e-22	DUF4361	166	286	2.4e-09
pseg	pseg:D3H65_06555	A0A3B7MZL8	DUF4973 domain-containing protein	Paraflavitalea soli	Bacteria	Bacteroidota	324	MAILGFLFSGCTAEWEDELYIQMVSFKTKLNSEGVAPVYLRYNKNGEVVYKLPLIVSGSQPNQSDKYVKIEVDNDTLNIYNKEKYQYRTDLYFKQLPAQFFELPSPTCFIPRGSNTQNYPVKFKFDNLDLVERYVLPLTIKEDPSYITNTRKGWRKALLNVIPFNDYSGNYSATSMNAYFDGQTTNPLVSSTRTAWVVDERSVFFYAGVTEERSEARGGYKIVMEFLEPVKEGNGDLVGALNVHATNDAIHFEMLGQPSYKITQTVDPTKKYLVKQYCTVNLRYKYDDITTMPGTPVRYRVEGTMTMERQRNILIPDEDQAIEW	DUF4973|DUF1735 + DUF4361	2	DUF4973|DUF1735	15	144	6.6e-51	DUF4361	155	306	1.8e-27
pseg	pseg:D3H65_09030	A0A3B7N3D0	DUF1735 domain-containing protein	Paraflavitalea soli	Bacteria	Bacteroidota	347	MKSKHILACLVVVAGVFSSCNKNQDVSFNDFDYQTVYFASQFPVRTVVLGEDLLVDNSLDNEHKVAIKATMGGARENRNNVVIGFDVDDALCNNLYFSGTDPKVVPMPASYYTLASKQITIPSGSILGGVEVQLTDAFFADPLSLGNTYAIPLTMKSVQGADSILKGVPAMANANRAIDLHWTVKPKDFIVYAVKFVNAWHGNYLRRGKDVVTGKPGNSNLDKTITRHKEYVEQDEVKKMTTKSLGTVELPLVFQNSSGGNIAMNLLLTFDAKNDNCSISASGSGFTATGSGKFVKRGEKNSWGAKDRDAVYLTYTIDHPLMQIVSTDTLVMRDRAVAPEYYTPVVK	DUF1735 + DUF5627	2	DUF1735	33	161	2e-23	DUF5627	200	335	1.4e-49
pseg	pseg:D3H65_11640	A0A3B7MMR0	DUF1735 domain-containing protein	Paraflavitalea soli	Bacteria	Bacteroidota	317	MKKILLPIIGLFVLAACNKDVEFPDYKYQTVYFAYQYPVRTITFGEDIFNTDLDNQGKCRIMATTGGVYSSKKNLNIGIVADNSLLGTGLLFGAGKDEVLPMPNNYYTLAANSIVIPEGELTGGVDVQLTEAFFNDPKAIKNTYVIPLKIVDKSGADSILKGKDFILYAIKYVNTWHGNYLRRGKDVITGGVNQTIVRHMPYVEDDEVNKLYTRTRKALEFTVVFKDKNGVNVNCPLVLTFDDAGKCTIAAANGSFTATGSGQFVKRGEKNSWGSKDRDALYLNYNVTLSDMQVASTDTLVMRDRSVTMETFTPVAK	DUF1735 + DUF5627	2	DUF1735	28	156	1.1e-20	DUF5627	175	305	9.5e-52
pseg	pseg:D3H65_12045	A0A3B7MLR8	DUF4973 domain-containing protein	Paraflavitalea soli	Bacteria	Bacteroidota	321	MKKIHLFILSGLLLGLGCTKEWTKELYVKEVSFVKSGVVRLNALYKSQGGGVTVKVPVVLSGSTNNKEDIEVTIALDKDTLNNLNFDRFRLRSDLYFHELAESNYSFKSMTTTIPATSLQGSFELNLKLENLDLIDKYILPVKIVSTSKNNVSAKRWFGKSLMQIIPFNDYSGRYSNAGLIWNRDVPQNNQTALTTPYRTAWVVDEHTVFFFAGNVDEEAYDRKKYKIIAALNADSTVTLTAPDASIKFSQQRGTYSIRKRKDEVQPYLEKTYITMVLEYWYSDITNPAFPINYRFVGPLTLERVRNTQIPDEDQQVLLEN	DUF4973|DUF1735 + DUF4361	2	DUF4973|DUF1735	22	146	9.8e-31	DUF4361	160	300	1.3e-26
pseg	pseg:D3H65_18765	A0A3B7MSF6	DUF1735 domain-containing protein	Paraflavitalea soli	Bacteria	Bacteroidota	288	MKKITIFYSFLLVLLGTSCIKEAYKIDFDDNTRRIITEFTDAKNEVNTLALDYKDQFIETDLTELQIFRSDFNSDVQVKVALNKAVVDTYNQAHPGGEFDIPPAGSFNLVATDLVISPATRKTKVRIRIKPSAITGGAYAIGLSIAQVSQGEISPIYKNVLIEVKVKNDYEASYTASGLRTAYGGPTNAAPVTGLFDIEGSKYLYTIDLNTVEAEVADLGASAWMYLEINPTTHQVTVLPSAGGPSFASLQNNGPCTYDPATKTFELNYKYLNAAGNLREITETLVLE	DUF1735 + DUF4361	2	DUF1735	43	150	1.3e-09	DUF4361	159	284	2.8e-10
pseg	pseg:D3H65_31535	A0A3B7MUP2	DUF1735 domain-containing protein	Paraflavitalea soli	Bacteria	Bacteroidota	397	MKKIIQLFTLLAAILLAACGKEVYVNEAIPGAGEFTMVYMPQANAPLEKAVRITDSPYQFTYSAFIGGSLKNGADVKVKFDVLPAMVDSFNLKNATSYKILPAGSYVLNNPEAIISSGNQSTSALHISVKTLGYILPFETYLLPVSITEAGIKINNAISTTYFIITGSYSPGEVPREKVYSFGADAGTTLFDFNGKLIHKAPDGRLLLYPVANNGTFEAPSQIGSGWNIFNMVFYYGGNRLIGRDASGGGDITQYVIDANGNFGASKKIGFGWGIFSKIIPYKGALLGIDGGGSMTMYPLEAEDFNYGKIRQIGIGWSVFTQIVPYQNSLLTIDANGNLYQYPLSEDGNFGARKHVGSGWDMYPLVFASGTDLLALDSAGDLWRYKFNPAGFWPLKK	DUF1735 + Tachylectin	2	DUF1735	38	151	1.5e-18	Tachylectin	203	390	5.6e-12
psn	psn:Pedsa_2387	F0SE09	domain of unknown function DUF1735	Pseudopedobacter saltans	Bacteria	Bacteroidota	402	MKHQTRLYHYMCVAFCLIVLGCKYDTDIPNPELYAKVYMPQAAESYSKHILQIADTAQTIIFGAAYGGPDYPKEDIKVKFKVDNDKVAEFNQNNGTSYMVLPAQSYTIDKFETQINKGALNSAALKIKVKTKDVLTPFVQYLLPISVESISGDVPLNEKLRTSYFLVEAQKDGMTIRVMSYGIKSGTVDMDAVAAVVNGFNPDFLVIREIDSKTTRSSGRDLPKILSGLINMPNYVFAAAQPFQNGDYGTVVYSKFPIIDSVKYQLKSTATEKGPVAIIKVKLKNQYDMIFAGTHLNASVAIRDPQATELYDLLAAYTNVPVILAGNFNDKATTGTVYQKFSTQFSFPCVTCPSNYPKASPTGNSDMLMFKPSDKFRVLNYTLGATSTSDHLPAVADLQ…	DUF1735 + Exo_endo_phos	2	DUF1735	36	153	1.2e-21	Exo_endo_phos	188	339	1.2e-07
psn	psn:Pedsa_2562	F0S4T8	hypothetical protein	Pseudopedobacter saltans	Bacteria	Bacteroidota	322	MKKRILMLLAGVVCLGSCKNGDWEFDDFEHQSVYFAYQGPVRTITLGEDVFDTSLDNEHKCEIIATMGGVYQNKKDVTVGIQVDNSIAVNKAFNSGGDIIPMPASYYSLASDKIVIPKGKITGGVQVQLTDAFFADPLSLKNTYVIPLKMVNVNNADSILSGKDYTLYAIKYINKWHGNYLRRGKDVVVGKGGNTALNKTIIRHKQYVEEDEISSLKTASLTVAEFPVVFKDENNQNINCKLLLTFDGNGNCAITNGDNTFTATGSGKFVTKGEKNSWGAKDRDALYLNYQIDLPTRNITSTDTLVMRDRGVKMETFTAVSK	DUF1735 + DUF5627	2	DUF1735	30	156	2.9e-24	DUF5627	175	311	3.2e-54
psn	psn:Pedsa_3328	F0SCL9	hypothetical protein	Pseudopedobacter saltans	Bacteria	Bacteroidota	493	MKIHKYSKYKLFAFLAFLSSACQQETIEGPKATGNEPYKVYFLNADAPNGVINAVDKTAMEIDAEAKTANFPLQIFRGGQAGSEPFTVDVEIDNSTIPALIQSGALPANTIALDASTYTFDTKTALSVTNDMMKGSATPKVNIGKLGPYAGKNVALGFKLKSTSRYTINETKNKVVMYFEVNKIAGPIYFPVSQSSNPGKLDLMTTTYSVNNTANEVTFNIPVQRAGVANLGTFTVDVTVDNSIIAGASLPANTVALDPADYSLENKVNMNLTTGVVQGNIRPKIKISSLDKYSGKIVALGLKLANASQFTIDPSKDKAVVYFNADALLDDVVPPTNQIVNSAWQILKISNNDNVKFTVNGDGSVLATGGNSGHQGIYQAIQVKAGRKYKIDMRVKGSG…	DUF1735 + DUF1735	2	DUF1735	54	165	2.5e-05	DUF1735	188	309	4e-07
psoe	psoe:CE91St14_01280		phospholipase	Porphyromonas somerae	Bacteria	Bacteroidota	403	MNTNNWVCKSIVLLLISLALASCDKEKHLEGGELTEQSATLEIITKDKTELADPYTLRSIEIDKPEIEQTTIDLRAHLTLSTEGEKAISISIDEEAAKKYGKGNVKLLPSSAISIPKEITPIPAFAVTSEPISVTINLTDEIEFDEIYTFALRLDPINGAKMNKPNDVVIFTLLREENKVQVKKAVLLTRDFYFDLAKDFSHRGDFTMECLVNAQKFRDSEDEGEAQISTLMGIEGGTLLRFGDAGVPGNKLQAAGEVIDLPFETKAWYHVAFTYEAATQIVTVYIDGEMKSSFRKPCSIVPRGDKWYIGRSYSGGRGLYAMLAEVRVWKSVRKPAELLEHMLKEDPTNPALLAYWKMDAAEGATVTDLTGNGHDLVLRVQQGGADPKVNVVTLDSPLE…	DUF1735 + Laminin_G_3	2	DUF1735	60	160	3e-08	Laminin_G_3	229	337	2.4e-15
psoe	psoe:CE91St14_17300		hypothetical protein	Porphyromonas somerae	Bacteria	Bacteroidota	397	MNNIAKSIIVSALTLASFALTSCQDELYNKPKQAPGELTRQSVYIKGGSTIQSFFVEKEDVVVNDIKVALTHLPSEEVKVGVEAGNATQLEAYNKAHGTTYVMLPAEMYSIDKEIAFESGESIKSLGLKIKDLVFNPAYTYALPIKLTNSNKCIIDAESEVLLVLEQRISTKALRIVGSGSEDGSMFPNDFKVDTWTLEVMVNRASYNENNRSICGTKLVTGSSMNDEIYIRFGDVTIKPNQLQIKTGNSQIDIPEEALAAEPNTWYMLGFKYDGKANSVYVNGVKVIEREIRTGAYGLTGFWIGGSNELIREVRFWKSARTDKEILDNTWKLVDANDDNLLLYYPLNGKKRNVETGEITEDESMLWDWSKSQKHLSMPSGAKFVNNGSEPFIFPIP	DUF1735 + Laminin_G_3	2	DUF1735	42	151	1e-16	Laminin_G_3	190	326	3.5e-11
psty	psty:BFS30_03685	A0A1D7QCH4	hypothetical protein	Pedobacter steynii	Bacteria	Bacteroidota	323	MKRGYILALIGCMLISACNKEWKDELFRKSVSFVNNGVVEVHVKYSAAGGSIPVKVPVIVSGSTENSGNVSVTINTDRDTLQNLNFERFRLRSDLYFNELPQEYYEFGSMSTTIPSGSNVGSFDLNLKLAGLDFSNKYILPVQIVSTSSLAIATGRGYKKSLMRIVPFNDYSGKYSIAGEVWDRSRPQNEQKPLTVPYRNAYVVDEKTVFFFAGVTEEEALDRREYKIKASFNAADKTVTLSAENPAIRFSQQRGTYTVKKEKDGVLPYLERTYTTVYLEYEYSDISNPAFPIDYRFVGSMVLERKRNTLIPDEDQQGTIIIP	DUF4973|DUF1735 + DUF4361	2	DUF4973|DUF1735	22	146	5.9e-34	DUF4361	160	301	3.6e-27
psty	psty:BFS30_20840	A0A1D7QL47	hypothetical protein	Pedobacter steynii	Bacteria	Bacteroidota	399	MKKIVQISSLILGFLIAGCSKEVDVDLNVKGAETYSMLYMPQANGNPVVKSLSISESVYKFNYSAFLGGSLDNGSTINVKFGVVRSMVDSFNLKNGTDYKMMPEGSYTLDNSEVKIASGSKSTGALNLSIKTLGFILPFQSYLLPVSIIDADAKVNSALNTTYFLVTGSYAPGEVPREKAYALGADAGGMFFDFNGDMIGKSPGGNLLLYPAGSNGTFNAPRQIGAGWDIFNTVFYYGGDRLIGRYGSGGGDIAQYKVDGNGNFGASRTIGFGWGIFAKIIPFKGLLLGIDGAGNMNMYPLDAAGDFDFGRIKTIGTGWGGFIHVFPYENSLLAIDASGDMFQFPLSDEGVFGTKNKVGSGWDMYTLVFPAGKDLLALDGSGDLWRYKFNPVGFWPLKK	DUF1735 + Tachylectin	2	DUF1735	38	153	1.7e-19	Tachylectin	211	391	1.7e-10
pvf	pvf:J5A55_05305		DUF1735 and LamG domain-containing protein	Prevotella veroralis	Bacteria	Bacteroidota	374	MKHIFQFLGIASIACLTWSCANVDYDEVGNEDKLPNAIYIDGADVAPISKLTVDATGGKASFTARAANRLSSNANLKFAIDEEALTKYNEANGTHYKLLPAKYYSLSTENLTIDKANISNGTIDVNVKPLGTDLDASTKYAIPVKIASADGAKLLGSSSVKIFAIDRVLYTTALRQKDFYLKTIFPTPYTGLQEWTMSYAIKLDRNKDNQAVLSPDFYSRVTADGALQMKVGETDDPKAFAKTKLQPGKWYYIAWVYKNQHVRCYINGVLDNEFDVPKVETFTKLNMSWGAFEGYVREIRLYNKALTAFQVADNLYIETPDNPDLLFYAPLDKKTGIKDVSKKQNTIKVYAAGSNDATEYNQSLLTWSNEKFPE	DUF1735 + Laminin_G_3	2	DUF1735	36	152	2.2e-24	Laminin_G_3	189	312	2.8e-15
pvf	pvf:J5A55_05310		discoidin domain-containing protein	Prevotella veroralis	Bacteria	Bacteroidota	451	MKKNIYIIAVALAATTFTGCSHDYNYDGEYDIPGYFHGSDPRNNLVYFPTNVQEYTNDFVGDIPLGENSHTFNFTANISRNLTNATKVQVALAADAPLLATTYKDYQVATADQISLPNNGVFDFAAGTTQVNISVTVNNLQKITKPTVVPVRITPSSADLKNPSTTKQDYAYIVIQPKDVWTAKLVGEGGIAKIGASSTTYTSGTTLNIRFATTKQITEDCKVGLERDNSLFKSEGNTKLAPEGISVASQVNAKNLSGVQTTVTLQHPEKFTAEGLYILPMRAVYYDKAGNKHYIQGGEVLIPINVADIHFEASSSAPSGSKISSSDYTITTSNPFSYGSIEDLSDEDTEQFTYLPQGTTDITIDLKHTTSVKGMSLGIYINSDYAYYPDYVKVYGSTD…	DUF1735 + F5_F8_type_C	2	DUF1735	44	158	1.4e-08	F5_F8_type_C	331	437	7.4e-09
pvf	pvf:J5A55_09845		DUF1735 and LamG domain-containing protein	Prevotella veroralis	Bacteria	Bacteroidota	381	MKFSIIKYLSLGLVALSIAACQDSESDLLKAKVYFENNVQHVSMPDTGTSQDVDITARISNKQSSSTAVSYSLADPSLVTTYNHKYGTDYIAYKAENATLSKTSSTIEAGQIYADKVVLSLNNLDQLEEGKNYMLPIKVHSSSTSIIEGEDIEYILLAKPIRISKVALFYDSFISVKFPTGTYFKSFTYEALINPYYFGNNNTIMGTEGIMILRIGDVGGGIAKDILQIAGQQHYEAPEALQTNKWYHIALTYDQATGKTVMYLNGTKWAESAWSIPGFNPNSDVGFNIGKIPNFPWGTRPFYGYMSEVRVWSVARTENQIKQNMLSVDPKSEGLELYFKMNGSEKSTSSKITDAAKGIECSTNNVTIENLDHPIMLKDLQ	DUF1735 + Laminin_G_3	2	DUF1735	32	145	8.1e-21	Laminin_G_3	184	322	6.6e-19
rbc	rbc:BN938_1388	A0A060R7Z4	putative chitobiase	Mucinivorans hirudinis	Bacteria	Bacteroidota	265	MPPSMVFLTHSGEREVTLYNLNEPQDVAISVTRSGLDNVEVKAKVEVSAQALKEWNESSGTNYILLPSDYYIFTDNDVVVSADQLYNTTTLSVKVPELSKIDFTKYALPLSISQASVALNEKTKTTILTFDILSPAVRMAISGEIAITGDAKTVSYIIPLTIPFENKYGMECLLDLSAVTFDEFNDSKEGIYKQIPKEAYTISSTNVKIEAGKQTAEIAITIDREKLDDDNYALVCKLVKVTSAKAGVIINIDPRTNWFAITSKK	DUF1735 + DUF1735	2	DUF1735	10	116	4.5e-17	DUF1735	142	243	1.7e-10
rbc	rbc:BN938_2314	A0A060R9T4	Laminin_G_3 domain containing protein	Mucinivorans hirudinis	Bacteria	Bacteroidota	400	MTMKIKSLIGIVALVALASCQDAQRKTIDNLVYFNEASRAKSVDVALQSGGATHSSLIVRMAKSIGEDIVVDIVVDEEVLEAYNKKNESKFKLPKKEDFTFTAQATIKAGEVAALPIAVEIKKFKPEPGVQYAIPLRIASIAGSVEQSESSSSIVLTLKAPLRQHTPKFTGKNGMKVKPFENWNMSLKNYTLEWWSRVTSSRGDGGYTKNNQALFNSGSASTEFYVRFGDLIHHSQKQKKYVYNFLQMKAFGSQFDTGHPDQGKGLNPGEWIHFAITYDSQQGATLLYKNGEVVATLKTPAGQEMLIDKFAMISSGTQYFPDYCELAQVRFWKVTRSGNQIRKFMKSEVEYTHPELIFYLPMNEGKGSLMKDVTGNGHDVVAGSLSSSHSPDITWQEYTF	DUF1735 + Laminin_G_3	2	DUF1735	29	144	2.7e-21	Laminin_G_3	184	341	3.2e-08
rup	rup:DTQ70_15830	A0A3G3GQ96	DUF1735 domain-containing protein	Runella sp. SP2	Bacteria	Bacteroidota	318	MKRFVLIMVLFTVGLASCNQEKIFPDYKFQNVYFAYQYPVRTITFGEDTYINTDLDNQRKCQIYAATGGVYESRKDISVKIAVDNSLLRNGMLFGAGRDEILAMPTNYYSLASDQIIIPKGALSGGVDVQLTDAFFADPKSIKNTYVIPLRITQTNADSILPTKNFVLYAIKYVNPWHGNYLRRGTDVVTGSVNQTIVRRAQFVEKDEVNRLSTKSMSELEFPVVIKDKDGKNVNVTLLMRFEGENKCTITSASTSYTASGSGTFVKKGEKNSWGNKDRDALYLKYEITMAGMKVATTDTLVMRDRTVALETFTPVAK	DUF1735 + DUF5627	2	DUF1735	30	157	1.7e-22	DUF5627	176	307	3.2e-54
sahn	sahn:JRG66_10895		DUF1735 domain-containing protein	Salinimicrobium tongyeongense	Bacteria	Bacteroidota	240	MPGNYYNIVADKIIIPKGKIVGGVQVQLTEDFFADPLAIHRNYVIPVRMTNVQNADSILSGKPLVADGRRTVASDWSVQPKDFVLYAVKYINQLHGYYLRRGEDVIVGKNGNSNLDQTIVRSEEFVVDDEVVLLTTQSLNEVLFPVTFKSSDGTNIEVPLILTFDEDGTITVGTNSTDFSVTGSGEFVKDGEENSWGDQDRDAIYLNYEVDLENIQVSTSDTLVMRNRGVEMELFTPVLE	DUF1735 + DUF5627	2	DUF1735	1	55	7.1e-08	DUF5627	95	229	1.2e-49
salt	salt:AO058_06915	A0A1L6R251	adhesin	Salegentibacter sp. T436	Bacteria	Bacteroidota	343	MKNKIYLIALIILSGFTSCENDKWEFDDYEYQTVYFAYQYPVRTITLGEDIFDTSLDNEGKARIMATTGGTYDNDQDVFIDFEVDNSLTEGLVFDDSGQPVQAMPENYYTLESNEIRIPQGELTGGVELQLSDAFFADSLAIGRNYVIPLQMTNVVSADSILRGIPRVTNPRKPVAEDWDVLPKDFILYAVKYVNPWHGNYLRRGVDEIEGTTGNENLDDTVIREEEYVVDDQVVALTTRSLNEVELDLVFQNSEGYAVNCTLILSFDDSGNCTVSAASDEYTASGSGQFVKDGEQNSWGGKDRDALYLDYEVNLEEINVSTTDTLVLRDRGVRMETFSPILE	DUF1735 + DUF5627	2	DUF1735	31	157	3.7e-23	DUF5627	196	332	7.4e-54
sbam	sbam:SCB77_13790		DUF4973 domain-containing protein	Sphingobacterium bambusae	Bacteria	Bacteroidota	312	MKSIVKYSYLLLAAMVFSACNDALDDELFDKTVVFTKNGFQDIHIDYVNNGEVITNLPISVSGTSANMQDVNVTVLLDEDTLNTYNFERFRNQTALYYRLLPAASYQLGSSNVTIASGQESTILPIRLDVQQIDKFNDYVLPLRIGQSSAYTIGPSKYSKVLMRILFQNYFSGDYVVSGRVRDLTFNSEISLTSRTLKVVDERTCYFYAGTIDANSTLADKEKFIIKVHTDPETGEASLTALDPAIELEQRQAKIEQSTELDPLNQNIEITTVKLTLTYRYKDISNTVDPPTMEFDGSMTLVKTRDISVWNK	DUF4973|DUF1735 + DUF4361	2	DUF4973|DUF1735	26	147	5.3e-27	DUF4361	160	300	5.1e-18
sbam	sbam:SCB77_21750		DUF1735 domain-containing protein	Sphingobacterium bambusae	Bacteria	Bacteroidota	320	MKNIVRSIYKHRLLCVAALALTTGASSCTKDVVYEVENEGTIYMAQAYDNEARVNLFVIDTLQDINFGGSYGGIHHPQADIPLEFQVDQSLIASYNQQHGTEFQPFPESSYTISGLQTIIRKGKADSDPLKIVVDAGELEMGTPYMIPVKLISAAGSPINDNLAISYFRIDSLVRRERDVTGQATLAVSHENNGGSGANEGSRKLVDNNTGTKYLTQNYASGMWFQLTFPAAKALGAYTFTSGNDADTRDPKTWRLEASNNGTDWTVLDTRTDIVFSGRTQTRRFEFENTTPYTRYRIVVVANNGATIFQMSEWRMIEFY	DUF1735 + F5_F8_type_C	2	DUF1735	41	156	5.7e-19	F5_F8_type_C	197	310	2.1e-08
sbao	sbao:L6469_10545		DUF5627 domain-containing protein	Segatella baroniae	Bacteria	Bacteroidota	345	MKKIFFAILSLCSLVLASSCKNGDVEFADFDYQSVYFAKQTPIRTITLGEDDAFPNELDNAHMCQLQVVLGGVWSNKVDRHVKIAVDNSLVDNLKFNQIEGEKFVNTGKPVVAMPSDYYSLETTDVVIPAGKVRGVVNVKLNEAFFNDLKSAYVTYVIPVRILEAGNDTILENKNYTLYAVEYKNPYSGIWLNTADNTSKSMLTCYDMNSVNYAHSETVTAAEFNANGEPVYKDGKLQTVSKTLDGNAILTIGADGNITFSTNSADCKIKGTGKFVKNGSKVDHSVAWGDRERDLIEVNFDVIYSYEDYDEATQKKVTREVTKNYNEKLVLISRGNHLREFTTTK	DUF1735|DUF4973 + DUF5627	2	DUF1735|DUF4973	32	167	2.3e-21	DUF5627	186	321	1e-27
sbx	sbx:CA265_06695	A0A1X9Z340	hypothetical protein	Sphingobacteriaceae bacterium GW460-11-11-14-LB5	Bacteria	Bacteroidota	319	MKKIFLLTCITVIIFSACKKKDYEAAPNGNSLVMAYPATKFFNLASSGLNYFDAALLNLDLSKTTDTISVSANIGNPSGSDMSVTIGLDQNAFNTYLANKNNKQYALMPSAYYKIPATNATIKAGQTTVLFKIAVYPSLFDISQTGYLLPVSIMGNTGYEVNNNMKTAYFHVEKDPTPPFSRAGWTITDFDSQESSGEGPNNGRAVFVLDNNNATFWHSQWQNAQPVLPHSVTIDMSATQVMHGVWFIPRSGASAKKINIAVSTDNSIWKDQGTYSFDKSSARQKLNFSSTVNARYFKFNVLEMYDTNQFAQIAEIGAY	DUF1735 + F5_F8_type_C	2	DUF1735	60	159	1.1e-15	F5_F8_type_C	198	316	4.3e-15
seon	seon:BWZ22_10215	A0A1U7DT95	hypothetical protein	Seonamhaeicola sp. S2-3	Bacteria	Bacteroidota	388	MKIKYVIICAIALVLMACENQENEFDDFGSTSVYFPFQTPVRTLIQGKYDLGFNENDNNGRFEIGVTMTGVYENNKDRKVYFELEPELIDPVELGVDSVNVKVLPSSYYTIEQESPVTIPAGSIKGRIPVQLTDAFFEDPLSFAEYGEVHYVIPLRITDYEELDSLLTGVPAEGVTNPIKIKTEDWQIQPKDYTLFGIKYMNKYQGIYLRRGEDEAVGSNESVTVYENGDPTETTTEDIDGSTVYRSEFVVDDELLPLSTAGRNKVTATINVRRPGSATNNTLSLLLTFNDNEEITVSNADPSSTVTVTGSGKFVEDGDEWGGESRDVIYLDYQYHEQEVEVTEKRFFGSLVSTTTSTIDLLHTVKDTLVIRDRDVKFEEFAVELKTE	DUF1735 + DUF5627	2	DUF1735	31	161	1.5e-18	DUF5627	203	375	2.4e-29
sfae	sfae:MUK51_03515		DUF4973 domain-containing protein	Sphingobacterium faecium	Bacteria	Bacteroidota	327	MKKIYIQLLLLAILLVFSRCNDEWKDEQFENFVSFKAPLTSEGVSNIYVRYKGDQKTTFMLPMIVSGSTINDQNMTVQIRVDTDTLKVLNYERFQNRADFYYRELTSQYFSMAPTVHIKSGESTALMPIDFTLKNIDMVDKWVLPLTIVDDPSNSYQVNPRKHYRKALLRIYPFNNYSGTYSGTALKTNMEGYENETPIVKSEIRSYVVDENTIFFYAGNIDEERQDRGKYKIYATFNETGGVSFHADNPNINFKVNKDASYTISEQMDAVRPYLLHRYIAINNIDYQFTDYTMVPNVDIKYKVTGSLILQRRLNTEIPDEDQSIEW	DUF4973|DUF1735 + DUF4361	2	DUF4973|DUF1735	24	152	7e-57	DUF4361	165	308	7.8e-33
sfae	sfae:MUK51_09170		DUF5627 domain-containing protein	Sphingobacterium faecium	Bacteria	Bacteroidota	344	MKKLNIFCATLLLAFASCKNQDWEFPDFKYQTVYFAYQYPVRTVTMGEDIFDTSLDNQGKVKVMATTGGVYNNEKDISIDFTVDNAMTDKIIFSPDGGEVKPLPSNYYSILSNKIMIPKGSLTGGVEIQLTDDFFADPKAISTHYVLPIRLTSVTNADSLLSGTPKSGSLRRKAVADDWNVSPKDYIFYGLKYINTWHGNYLRRGQDVIIGKNGNTSLSKTQTRRMAYVEKDEVKTLSTKSLKNTILPLVFKGTDDKNINCNLLLSFDDKNNCTITSATSGTTASGKGTFVKRGDKNSWGNTDRDVLYLTYQIDMPQMTVSTQDTLVMRDRGVKMETFSVALKP	DUF1735 + DUF5627	2	DUF1735	31	157	1.4e-22	DUF5627	196	332	1.2e-52
shg	shg:Sph21_2755	F4C1M9	coagulation factor 5/8 type domain protein	Sphingobacterium sp. 21	Bacteria	Bacteroidota	457	MNKRYKLTKPLVFIALLCTMSISCKKEGLDSFALNRNVATTVSAGEIAGEIVKNSDEVTIPIKVTLSFPATKAFQVGLQLNADTVIQLVESGNLTDVYVLPSNAITLPNAVDIAYGAKEAIFEVRIGLSGLERFFGHKVALAYDLVNPGKGNTLGSDKSGIIVFNTNDILKEEDIHYVSITNGGGTVLEVRNRRNYNVTSAGINIPLGISLAGTPGNFFTVTTGVNTDSIASLVGQGILPENTIALRPDQYTLNETYQVGSNLSRAAMDLIVPWSTIEENADRTLALVVKLAATSRHLLDPTKSHVVVLVHPQYVREVDVTATGTLSVDHDNSNANENAAKLIDNNINTKFLQPGFVGSSWFQLTFSEPQLIGAYTITSANDAADRDLKDWNLQGSDDG…	DUF1735 + F5_F8_type_C	2	DUF1735	45	142	5.9e-05	F5_F8_type_C	333	449	6.6e-10
shoi	shoi:KUA50_014710		DUF5627 domain-containing protein	Segatella hominis	Bacteria	Bacteroidota	358	MKVKKILAMAVMGILALGFSSCENGDADFPDYEGGVNVYFAHQFLDRTVVLGDAETLNTTDDNNHIIRIVSTMGGARNGKNITLKVAVDESLCDNLFFEDGVTPVKPMPTNYYTLDGNTINYNGEMLGRLKVKLEDAFFADPECVKGSYVIPVRILEQVGADSILSGKPMVDGETPSRTNLEAWSKTPQDYVLYKVKYMNPWEGFYLRRGTDKITENGQTKEETRQGASIEKDEVCQITTKSLTEALFPVSVSKVEGKNEDGSDKIVKYTCNLKLTFDNDGNVTVSSDTEGMTATGSGKFEKKAAKLAWGNKDRDLLTLNYKVDFGCGITMETSDQFVAQTRGDINGIVTFNTKYVQQ	DUF1735 + DUF5627	2	DUF1735	37	159	1.2e-17	DUF5627	201	343	1.5e-48
sht	sht:KO02_15490	A0A088F3A4	hypothetical protein	Sphingobacterium sp. ML3W	Bacteria	Bacteroidota	327	MKKTYIQLFLFLLLLVFSGCNDEWKDEQFENFVSFKAPLTNEGVSNIYVRYKGDQKTTFMLPLIVSGSTLNDKNMTINVAVDADTLNILNYERFQNREDFYYRELNSQYFSISPTVDIKSGENTALMPIDFTLKNIDMVDKWVLPLTILDDVSNGYKVNPRKHYRKALLRIFPFNNYSGTYSGTALRTSMEGYENETPIVKSEIRSYVVDENTIFFYAGNIDEERQDRGQYKIYATFNETGGVSLRADNANIKFKANKDASYTISEQMDAVRPYLLHRYIAINNIDYQFTDYTMVPNVDITYKVSGSLILQRRLNTEIPDEDQSIEW	DUF4973|DUF1735 + DUF4361	2	DUF4973|DUF1735	24	151	1e-56	DUF4361	165	308	1.5e-33
sht	sht:KO02_21760	A0A088F2G8	hypothetical protein	Sphingobacterium sp. ML3W	Bacteria	Bacteroidota	307	MVKGRRMKKYLILFLTATLSLTACRDTRFDDMISDSIYLPKSDLQSGTITVMNEDDYTHKIWIHKAGYFQNKFDGNLSLDATYLDTYNASHNTDYEILNEKYFTLQKDFEIAAGVNEASVPLILKIEDIIKDLGYGTYYVPLRINSKTEGGTVNVEKSNLILAITLKQPVLTIYSEKKGAFSLDFSTNPPEKYDLDLTAGLDVKSSMDLNVSYTTDVSLLSQEDKALDTKFYSFKTDLTIPSGEQYVENFLTLDVAKMPRGKWVIPIRLMHISKLPFQKVPLMILNGQETIFSRTKLLFLHRYFMIK	DUF1735 + DUF1735	2	DUF1735	35	148	3.1e-18	DUF1735	174	273	5.3e-09
sht	sht:KO02_22015	A0A088F2R4	hypothetical protein	Sphingobacterium sp. ML3W	Bacteria	Bacteroidota	298	MKVRYIKILAVSMLLSACKDNELFEKEMYRNEVALISNNYYNTFQEVVDLTNEEVTGYITASTGGTHAPTINLAIQLEEDQTQFDIYNRSLFDNDEKLYAKLLPRDKYEIVNNYISIEAGTRTGRTSVKIRPAGLSPDSTYLIGLQATAAPGIDINPKKKNILYQVLIKNAYASQAENAFYAMSGLVNGMVTAGNKKLFPLTGNSVRVIAGIESFESKADLINATSILLEVGTDNHVTIKPYRNIKVTQIDGDSRYPNEFRIEEYFGRQFNVFLLSYSYELKGVTRQMQEELRIEIKR	DUF1735 + DUF4361	2	DUF1735	30	151	3.5e-14	DUF4361	161	293	9.3e-26
sinh	sinh:LS482_01085		DUF4973 domain-containing protein	Sinomicrobium kalidii	Bacteria	Bacteroidota	328	MNKPFSIPFLLLTLVIICGSCNDEWTEEQFENYISFKAPVTSEGVSNIYIRYKGDEKTTFQQPLIVSGSRTNAQDRTVHVAVDSDTLDVLNYEHFQNREDFYYRELDSKYYTIPSTVDIKAGENTSLIPIDFTLKDIDMTDKWVLPLTIEDDPSYDYVANPRKHYRKALLRIHPFNDYSGTYSGTALKTAMEGYEDETPIVKADIRAYVVDENTVFFYAGNIDEDRQDRRNYKVYATFDDTGAVTFHADNPDMKFQVNKDASYTITEQMDEIRPYLLHRYLTINNIDYQFSDYTMVPNVDINYKVSGSLILERQLNTQIPDEDQQIEW	DUF4973|DUF1735 + DUF4361	2	DUF4973|DUF1735	25	153	8.6e-61	DUF4361	166	309	1.5e-32
sinh	sinh:LS482_07410		DUF5627 domain-containing protein	Sinomicrobium kalidii	Bacteria	Bacteroidota	343	MKNKIILLFLFGLCLLASCENGDWEFNDYKYQTVYFAYQYPVRTITLGEDVYDTTLDNQHKCRIMATTGGVYDNNKNVTIDVEVDNSLCEGLLFNEGAGEIEAMPSGYYELASDQIVIPEGEITGGVEVQLTDAFFADSLSLDKNYVIPLVMTTVSGADSILSGVPLADNPKRTIAADWNELPKDYILYAIRYINPWDGYYLRRGEDVITGKNGNASLNQTIVRRAQYVEHDEVFKVTTRSLDKVEFPLVFKDSNGYNVECTLLLTFDQEGNCTVTAGSEGYTASGSGKFVRDGEKKSWGEKDRDALYLTYEIDLEEMHVSTTDTLVLRDRGVAMETFSPVLK	DUF1735 + DUF5627	2	DUF1735	31	158	2.3e-25	DUF5627	196	332	1.9e-55
sli	sli:Slin_1164	D2QKX6	hypothetical protein	Spirosoma linguale	Bacteria	Bacteroidota	286	MKKLLYSLVLGGLAMSMTSCLKDDEHFTNFQGVGAVAEIPSSAFYGIEYNQGLPIQTAPTNYSFDVNIASPNPPTQDVTVTLSIDQATLDAYNTANETSYKLLPATLYQVSSLTATVKAGSRLAPINLSFFSGTDKVPDPTAYNEAEYALPIKITSASNNVAVSSNYGIKIIVLKIKNQYDGDYRSVGTFNHPTAGTRTINKDKTLSTVNSTTVQTEYADLGETALMWLRVNPDNTVTLTPKGTANAATVQFGVNKYDPATHAFTLNYKYAGAGGDRVINEVITLK	DUF1735 + DUF4361	2	DUF1735	57	160	9.8e-21	DUF4361	171	285	2e-17
sli	sli:Slin_2105	D2QDL0	hypothetical protein	Spirosoma linguale	Bacteria	Bacteroidota	331	MTVFSSCKNEEWIFPDFEYTTVYFAYQSPVRTITLGEDLYDTSLDNARKCKIMATKGGAYTNNTDITVDISVDNSLCDRLLFGNNGQKVMPMPTSYYSLASNQIVIPKGSISGGVEVQLTDAFFADPAAIRNTYVIPVVMNKAQNADSLLRGKTTLAAPRRTVGSDWDITPKDYILYAVKYVNPWHATYLRRGKDVITGKDVNTAINKTQVRRGAYIENSEVCNLTTRSLQQVVFTNAIKATDGRDMPFRLILSFDEVNNCTITTDATDYTVKGTGKFVKKGDLKSWGNQDRDVLHLNYEVDFKDAHLTTTDTLVVRNRGVVAETFIPVYQ	DUF1735 + DUF5627	2	DUF1735	20	146	1.9e-24	DUF5627	184	320	1.7e-52
smiz	smiz:4412673_02287		nedA_1; Sialidase precursor	Sphingobacterium mizutaii	Bacteria	Bacteroidota	322	MKKNNKSFIAICLGLLAMVSCKEDVPTYEELNDTREEAKLNVQKATDGRQDLVIFPQIDERKDQFRVNYGGVGYPAEDLRISFAQDQKALDSVNKIREINGQELLLPFPAGSFNIDKESVVIPKGKTSSEYLTLTYNPKKFDLSKEYMLALTATNDQGYSFFPTGKTILYYAAVVEKVQPKTNWEAKADSEELTGEGESNGKVKFVIDNSINTFWHTQWQGNQPNFPHWVEVDFKADVYVTKIGLTRRQNNTNGFKTFDILGSTDGTTWKTLAVDQVMDRTEIEMQKFEVPAQFLKKIKINIKDNFNGQASTHLAEIDVLGY	DUF1735 + F5_F8_type_C|Sad1_UNC	2	DUF1735	61	159	2.5e-13	F5_F8_type_C|Sad1_UNC	191	316	1e-17
smiz	smiz:4412673_03124		Domain of uncharacterised function (DUF1735)	Sphingobacterium mizutaii	Bacteria	Bacteroidota	516	MSESGQGIQRINIMNRLINILFRYGLSALLVLIVFSSFLGCKKDKLDLYQEVANEFSNYLSTTIGSGTAMKLGDSAVNNRTLSAPGLPVLLQKEATQEVVVQGTIDPSLVAVYDSLNHTKSPVFKEGAFELSNKGVIHIESGLSTSTDSLKLHLKNASLLEHNTIYLVPIKLKVVSGQAQLKSKYMFVKMKVSITPSLIQMDVYKPESGLNTNFIRGYYVINGYHSVTKINNQENGIKVFKFSARINHPLDIAVQGGIRLNNTDSVKTWVEGIKKNTYNRIPESAIKIIKPTVNFPKGDSVSVDSFAFSIDYQQLKQSDKNYIGIIELENTSNNNFVEPMTELGANYALIEINIQEYNTENIAYPLPALQGNKMDRSLWKATAEVNDNNKDFPVTNLFD…	DUF1735 + F5_F8_type_C	2	DUF1735	87	178	3.2e-11	F5_F8_type_C	382	501	4.3e-11
smui	smui:I6J00_09460		DUF1735 domain-containing protein	Sphingobacterium multivorum	Bacteria	Bacteroidota	341	MKKINILYAMALVSLASCKNNDWEFPDFEFQSVYFAYQTPVRTVTLGEDIFDNSLDNQHKVKVMATTGGVYNNKKDIRIDFVVDNSLTNGLHYPNGQAVTALPDNYYQLASNQISIPSGSLTGGVEVQLTDAFFADPKSLETYYVLPLRMTKAVNADSILSGKTSLQTANRAIASDWDAAPKDFIFYALKYINPWHGNYLRRGTDQIVGKGANSSLTKSVVRHQAYVEKDEVKNISTAALKKSVLPLSFKGAGDVNINVNLNLSFDDDNNCSVSSASAGVSATGSGKFVKRGEKNSWGNADRDALYLSYTIDMAQMTVTSKDTLVMRDRSVKMETFTPVKK	DUF1735 + DUF5627	2	DUF1735	32	156	1.2e-22	DUF5627	194	329	1.5e-54
smui	smui:I6J00_17510		DUF4973 domain-containing protein	Sphingobacterium multivorum	Bacteria	Bacteroidota	327	MNKLYIQFFLLLILFIFGACNDEWKEEQYEHYISFKAPLDNNGVSNIYVRYKDAAKSTFLQPLIVSGSTNNESNFAVRVGIDADTLNVVNFERFQNRKDFYYQQISSNYFSFPATVNINSGENTGLLAIDFSLKGIDMTEKWVLPLTIMDDPSANYKGHPRKYYKKAILRVNPFNDYSGNYSGAALLTRMEGQENETPVVKSEIRSYVVDENTVFFYAGNIDEERQDRRNYKIYATFTKTGTVTFRSDNPNIKFVVNKDASYTVSEAMDKVRPYLKWRWLTINNIDYEFTDYTMIPNVPIRYKVAGSLTLERKLNTQIPDEDQAIEW	DUF4973|DUF1735 + DUF4361	2	DUF4973|DUF1735	24	152	3.7e-57	DUF4361	166	309	6.6e-32
smui	smui:I6J00_24345		DUF4361 domain-containing protein	Sphingobacterium multivorum	Bacteria	Bacteroidota	297	MKRSFIAILTASMALVACKDNEVFEKEMYKNEVALISSDYHNTFKEVVRLTGEEVIGYVAASSGGTHAPDKDLVIALEEDSEPLVKYNFAVYDNSEDLYAKLLPKEKYDIMDKRIVIKAGELTGRTMVKLRPDGLSPDSTYFIGLKATGSSGVEINPKKSTILYQVIIENEYASQAKNTMYSMVGFANGLSTAANKQLFPLTSNSVRMVAGNETFISKVPNITKNCLTLEIDDFNNVKIKPYKDIQVVQLDNDPMYPNKFKVEEAFGMRTNVFLLSYQYTIGNVTTIMKERVEMQVK	DUF1735|DUF4973 + DUF4361	2	DUF1735|DUF4973	31	152	5.2e-13	DUF4361	161	291	3.8e-18
spdr	spdr:G6053_01455	A0A6G7BPA0	DUF4973 domain-containing protein	Sphingobacterium sp. DR205	Bacteria	Bacteroidota	333	MKKLHIYILTMALALFQTGCNDEWEEELYTQMVSFKAPIGSEGVSEVYLRYNKTGEVTYKLPIILSGSRENDKDIYVKVDVDSDTLATFNQEKYQYRKDLYFKQLPRQFFALPNESCLIPKGAHTENYPIRFKFDNLDLVERYVLPLSIQEDPTYVTNNRKGWRKALLYVKPFNNYSGNYSATSMNVYADGQTKNPLVSSVRTSWVVDEKAVFFYAGVLEEKSEDRGRYKIIMEFMEPSEDVNGIKSGTLHVYAADKSINFEMLGQPTYQLREIADATKKYLVKQYCTVYLKYKYDDITTMPGVPMRYRAEGSMTMERSRNTLIPDEDQAIQW	DUF4973|DUF1735 + DUF4361	2	DUF4973|DUF1735	24	153	5.4e-51	DUF4361	164	315	2.5e-26
spdr	spdr:G6053_15955	A0A6G7BWT3	DUF1735 domain-containing protein	Sphingobacterium sp. DR205	Bacteria	Bacteroidota	341	MKKINFLYAMALVSLASCKNNDWEFPDFEFQSVYFAYQTPVRTVTLGEDIFDNSLDNQHKVKVMATTGGVYNNGKDIRIDFVVDNSLTHGLSYPNGQPITPLPTDYYQLAGNQINIPSGSLTGGVEVQLTDAFFADPKSLETYYVLPLRMTKVVNADSILSGKTSLQTANRAIASDWDAVPKDFTFYALKYINPWHGNYLRRGTDQIVGKGANSNLTKNVVRRQAYVEKDEVKNLTTAALKRSILPLAFKGADDVDINVNLNLTFDDENNCSISSASSGISVTGTGKFVKRGEKNSWGNADRDALYLSYAIEMTEMSVTSKDTLVMRDRSVKMETFTPIKK	DUF1735 + DUF5627	2	DUF1735	32	156	2.7e-22	DUF5627	194	329	7.9e-53
sphe	sphe:GFH32_06320	A0A5Q0Q7B2	DUF1735 domain-containing protein	Sphingobacterium sp. dk4302	Bacteria	Bacteroidota	334	MKTIYIKLRTKARRWTFLILLSAPLASLYQCKKSELKIDNPDQYTRVFMQSASNGAVTKTLTIKDEWTNIPFGAGYSGFKLLTDPININFKIDKVQLDLYNQQNNTNYELPPADSYKIAESSVTIQPGNAGSNNINLEINPSKLGGTKAYMIPVAISDVQPTLTVNEPLRTTFFLINGIYESNPFSPIAIDKWEIHDYSDDDYDAVGGRAKYAIDGTIEMAWLSTYRRVDGWRPAHPHYLTIDMNANHTLHGITLYGRRGQNQAYLFPKNVLIETSNDGTTWTEAGSFTIAASSDDTSAIMYFEKNANCRFFKITVLSSSGNGDTTSIAEIVAF	DUF1735 + F5_F8_type_C	2	DUF1735	47	160	1.2e-18	F5_F8_type_C	208	331	7.6e-16
sphe	sphe:GFH32_10930	A0A5Q0QF95	DUF1735 domain-containing protein	Sphingobacterium sp. dk4302	Bacteria	Bacteroidota	452	MALQSCKEEPIAVKKIDETKYEVKGESIGFLAGTDGKVNNSTIEFQSEGSYDVVLQLSKPNAQGVKGTIQYNEETLNAYNSKNGTTFKAFPKALVSLSGNGQVEVKPNGTTSDPVKVSVKTSNEIDGKETYVIPLSSTLQAGGALSQSSDLLLFVHDLSKVPNTNKSTGIKIISCMEVNDTNPLNNLSLKLKNSNKYLVDMVILFSSNINYDSATGKVKVTHNPNVTHLLANRAKYLKPLQEKGMKVILSILGNHDRSGVANLSDEAAKVFAQEIKVVVDSYGLDGVFFDDEYSAYQYPPPPGFVYPSRSAAARLVYETKKAMPDKLTMVYVYSSTGNFGGSNGIAEAEAGQYVDYALHDYGGSYDLSYNYPGLPKSGWGMSSAEYARGYIPHSSQLEN…	DUF1735 + Glyco_hydro_18	2	DUF1735	36	136	1.4e-15	Glyco_hydro_18	198	357	3.2e-10
sphe	sphe:GFH32_10935	A0A5Q0QC03	DUF1735 domain-containing protein	Sphingobacterium sp. dk4302	Bacteria	Bacteroidota	381	MKKIHFYSLGFMVAILTLISSCKSDETFDNKIYISTGKLERIINKPSVNTAQFEIKVGMANPEGAAVNINIAADPSQLDNYSQIYKENVEALPAEYYKISNSNVQIEQGSVESTPITINFEKINTLDREKIFVLPVSLMSSSLSILESQKTVFYVIKGGALIDVVADIEDNYLHIDQWKNPAAVNNLKEFTLEALVRVRNYDRMISSVMGIEGQFLIRLGDANFPPNQIQVATSYGNMPGADAATKWLPTNKWVHVAVVFNSADRKIKVYVDGKLQSEGNTNLPSMSFGINGRDGFYIGRSYEDSRFLAGDIAECRIWNVERSAQDIADNPYEVSPAAAGLVAYWKCNEGSGSVIKDHTENGNDLTAKKAVKWTAVSLPAK	DUF1735 + Laminin_G_3	2	DUF1735	28	142	2.9e-21	Laminin_G_3	182	328	1.2e-21
sphe	sphe:GFH32_11750	A0A5Q0QGB9	DUF1735 domain-containing protein	Sphingobacterium sp. dk4302	Bacteria	Bacteroidota	314	MVGKLNRVIMRNKLKQYLLILCSLITFAHFYACEDTLLNNMVDDRVYLLKSGLNETQVYNFDQATAKVIVVKSGVGQTERKVRLDVSPNVLSAYNTANLTDYKALPTSVYTLQAGELNIPTDSREAVFEFIIDVVKYRAALANEPGVTFVIPCEVTNLNPGERDSAKMQTLVLPTIIEPYIYFSNPGFRTENNDITSKSQDILHFINKIEINYPANGAVQYTLGIPANSSSLIAEYNATHSSNYVMLPTDAVSLQTTGEIIQGVNYGNYTFQILKSKLANKYGKYLLPLKIEQVSQSKIHPTDNIVLIPFNYYE	DUF1735 + DUF1735	2	DUF1735	44	157	3.6e-12	DUF1735	181	297	2.7e-11
sphn	sphn:BV902_01645		hypothetical protein	Sphingobacterium sp. B29	Bacteria	Bacteroidota	327	MNKLYIQFILLLIPFIFGACNDEWKEEQYEHYISFKAPLDNNGVSNIYVRYKDAAKSTFLQPLIVSGSTNNESNFEVRVGIDADTLNVLNFERFQNRKDFYYQQLSSNYFSFPATVNINSGENTGLLAIDFSLKGIDMTEKWVLPLTIMDDPSANYKGHPRKYYKKAILRVNPFNDYSGNYSGAALLTRMEGQENETPVVKSEIRSYVVDENTVFFYAGNIDEERQDRRNYKIYATFTKTGTVTFRSDNPNIKFVVNKDASYTMSEAMDKVRPYLKWRWLTINNIDYEFTDYTMIPNVPIRYKVAGSLTLERKLNTQIPDEDQAIEW	DUF4973|DUF1735 + DUF4361	2	DUF4973|DUF1735	24	152	2e-58	DUF4361	166	309	1.8e-31
sphn	sphn:BV902_20690		adhesin	Sphingobacterium sp. B29	Bacteria	Bacteroidota	341	MKKINLLYAMALVSLASCKNNDWEFPDFEFQSVYFAYQTPVRTVTLGEDIFDNSLDNQHKVKVMATTGGVYNNGKDIRIDFVVDNSLTNGLSYPNGQTVTALPNNYYQLASNQINIPSGSLTGGVEVQLTDAFFADPKSLETYYVLPLRMTKVVNADSILSGKTSLQAANRAIVSDWDVAPKDFTFYALKYINPWHGNYLRRGTDQIVGKGANNSLTKNIVRHQAYVEKDEVKSVTTAALKKSILPLSFKGADDVNINVNLNLTFDDDDNCSISSASAGISATGTGKFVKRGEKNSWGNADRDALYLSYTIDMTQMSVTSKDTLVMRDRSVKMETFTPIKK	DUF1735 + DUF5627	2	DUF1735	32	156	1e-22	DUF5627	194	329	1e-54
sphz	sphz:E3D81_05915	A0A4P7DQT5	DUF1735 domain-containing protein	Sphingobacterium sp. CZ-2	Bacteria	Bacteroidota	338	MKGSMKSLVNKNIKNSMRLSALLLLSSPLFFLQSCKEQALDVENQDQYTKVFMQSASNGAVPKSLAIKDEWTNIAFGAGYGGFSILSNPVTVNFEIDQEKVDQYNQQNNTNYELPPVESYKISSPSVIIQPGNAGSNNSNLEINPIKLGGTKTYIIPVSISDVQPSLPVKENLRTTFYLVNGVYESNPFTPISIEGWEIHDYSDDDYDGAGGRAKYAIDGTKEMIWLSTYRRVNGWRPPHPHYLTIDMNATHTLHGITLYGRTGANNAYLFPKNVLIQTSNDGNTWTDAGLFSIVASSEDTSATMYFEKSVSCRYYKVTVLSSAGNGDTTSIAELVAF	DUF1735 + F5_F8_type_C	2	DUF1735	51	164	3.8e-18	F5_F8_type_C	208	335	1.5e-15
sphz	sphz:E3D81_16765	A0A4P7DZU4	DUF4361 domain-containing protein	Sphingobacterium sp. CZ-2	Bacteria	Bacteroidota	298	MKRKYIAMLALPLVLTSCKDNEIFEKEMYKNVVALISSSYHNTFQEVVPLTGEEYTGYIAASSGGTDVPASNMVIQLEEDQAALDKYNRALYDADEKLYAKLLPRDKYVIEDYKIQINAGERTGRTMVKLRADGLSPDSTYFISLKATETPGVELNTLKSTILYQIQIRNDYASQATNSLYTMTGAANEIVTAGNKKMFPLAKNTVRLITGTEAFENNLEHINKTSMVLEVDEDKKVTIKPFKDLQIKQLDGDSRYPNTYTLEEIYGRKFHVFLLSYEYTINKKTIHMQEELRMEITN	DUF4973|DUF1735 + DUF4361	2	DUF4973|DUF1735	27	149	4.7e-06	DUF4361	161	293	1.1e-24
spib	spib:G8759_14145	A0A6G9AMP4	DUF1735 domain-containing protein	Spirosoma aureum	Bacteria	Bacteroidota	338	MKKILLLLVLLAGLYACKNQEIIFPDYDYTSGYFPYQYPIRTLILGDYIYDNTNDNNHKFLISAAMGGVYTNTKDRIFKIQVDNSLCNQAKFSSTNQPMYPLPEKYYTLSSRDQLVIPAGEFNGNIAVQLKDDFFDDTLAIKLAYVLPVRIIEVIGLDSLLKGKPSVTQPDPRIVSNWQVAPKDFTMFAVKFINPFHGAYFRRGKSMVKNAAGQEIESTTYRTQYIEKNEVWNLTTKSKNQVTMAGNLNSTAIKGTLSLLLTFTGNDCVVQSTAGSAFQVTGKGKFLDDADEWGNKKRDAIHLTYQFQQGANTYSATDTLVIRDRGVGLEVFQPAITK	DUF1735 + DUF5627	2	DUF1735	30	153	9.8e-19	DUF5627	195	326	7.1e-29
spsc	spsc:E2P86_04315	A0A7Z1WY90	DUF1735 domain-containing protein	Sphingobacterium psychroaquaticum	Bacteria	Bacteroidota	338	MAPNGNGSKQTTCSSTRILIMKNILKLLILVLLFSAYSCKKEPKDYEKSSDDKTNALLTLQKGINGRQNLTVFPHNGNRTTQIAVNYGGLGVPASDIDINIEVDQTAFDSINNVREQTGLAPFLKFPAGSYSLDNPSIKIPSGKINSNYSTLTYNSDAFALDKQYLIVFKVSNNSGYKFANGVTRVEFVAAVNEKEHPKTGWVATASSEHPGENTGLASALIDNNLATYWHSKYSAVAAVYPHEASIVFPKELYTTKISLHKRQAANNTWFKIFDLYGTTDGTTWKLIGENLVTEAAELGPQFYPITPQYLKGVKLVMKSGHTTAQTTHLAEISVFGY	DUF1735 + F5_F8_type_C	2	DUF1735	65	177	2e-14	F5_F8_type_C	204	332	1.9e-10
srho	srho:HH216_11665	A0A7L5DKM9	DUF1735 domain-containing protein	Spirosoma rhododendri	Bacteria	Bacteroidota	322	MRLIISLLFVSSLAISLTGCLNDDEHYTDFKNVGAIAEIPSTAYASNGVLQNRSYLKQTAIVDSFDVNIASPNPPTQDIQVTVALSQTALTAFNSDNGSSYAVLPASVFQLITPTVTVKAGQRLASVKYQVNTSSLRFTDSYALPFQIVSASNGVTVSGNYATKVIAVVLRNNYEASYLSTGYFTHPNPASSRAINREKTLSSIDETTSETEFADLGSGYTMWLKVNADNTVTITPKGSASATTSAAGANTYNPTTRTFTLNYKYSGSGATGLFAKRSYASSFVPNNERSPFNERASLVMHARIRLRLRNYFGRFFTRQFSQ	DUF1735 + DUF4361	2	DUF1735	63	153	1.1e-15	DUF4361	165	267	2.9e-14
ssiy	ssiy:JVX97_02730		DUF4973 domain-containing protein	Sphingobacterium siyangense	Bacteria	Bacteroidota	327	MKKSSIQLFFLMVLCICYACNDEWKEEQFEHYVSFKAPLENEGVANIYVRYKEGQKTTFLQPLEVSGSTTNNTDLSVRVAVDPDTLGILNYERFQTREDFYYKQLNNTYFSIPETVNIKSGENTALMAIDFSLKGIDMAEKWVLPLTILEDPAAKYKINPRKYYKKALLRINPFNNYSGTYSGTALKVVMDGHESETPIVKSQIRSYVVDENTVFFYAGNIDEDRKDRKNYKVFATFNETGGVTFRAENPNMKFTVKKDASYTVSEQMDAVRPYLLHRYITVNNVDYEFTDYTLVSTTAIKFKVSGSLILERQLNTQIPDEDQSIEW	DUF4973|DUF1735 + DUF4361	2	DUF4973|DUF1735	24	152	8.7e-56	DUF4361	166	308	3.4e-31
ssiy	ssiy:JVX97_10605		DUF1735 domain-containing protein	Sphingobacterium siyangense	Bacteria	Bacteroidota	341	MKKINLLYAMALVSLASCKNNDWEFPDFEFQSVYFAYQTPVRTVTLGEDIFDNSLDNQHKVKVMATTGGVYNNGKDIRIDFVVDNSLTNGLSYPNGQAVTALPNSYYQLSSNQINIPSGSLTGGVEVQLTDAFFADPKSLETYYVLPLRMTKVVNADSILSGKTSLQTANRAIVSDWDVAPKDFTFYALKYINPWHGNYLRRGTDQIVGKGANNSLTKNIVRHQAYVEKDEVKSVTTAALKKSILPLSFKGADDVNINVNLNLTFDDDNNCSISSASAGISATGTGKFLKRGEKNSWGNADRDALYLSYTIDMTQMSVTSKDTLVMRDRSVKMETFTPIKK	DUF1735 + DUF5627	2	DUF1735	32	156	6.5e-23	DUF5627	194	329	4.2e-54
ssiy	ssiy:JVX97_25695		DUF1735 domain-containing protein	Sphingobacterium siyangense	Bacteria	Bacteroidota	316	MLCLSILSLFQACKEPELNIENSKQYGNVYLQSATNGAILQSYNIKDEWVETAIGAGYGGLDKLSQKISIELAIDGSKVAEYNNQNNSNYELPPAGSYDLENPTVEIDRNFGGSNSAKLRVNAIKLGGTKSYIIPISIKNVSPELPVTKGLQTTYYIVNGVYESNPFPPIPLTGWKIIDFSDDDYDAIGGRAPYCIDGNKTTCWLSTYRKVNGWRPTHPHHVTIAMANEQILHGLKLYGRTGTSNAYLFPKTVQIETSTDGQTWKSAGIFIIAASSDETAATMYFEKSTNAKYFKVTVLNSTGNGDTTAIAELEAF	DUF1735 + F5_F8_type_C	2	DUF1735	26	143	1.4e-15	F5_F8_type_C	191	313	1.3e-13
sspi	sspi:I6J01_01140		DUF1735 domain-containing protein	Sphingobacterium spiritivorum	Bacteria	Bacteroidota	466	MKNYIIKAMCNSLIVGLVFTLILTSCNKNTVTLPDPYDVYADMKTSGFLVNSENNQNTVQFNVIKKNTGISIDKDQLNLNFKISAPVAMDITGKVSVNETLLTSYNSDHQTSYQLLPANTYVLSENTAVSISKGNTLSNAVSLKMTNLNSLVLGQTYLLPVSLSSVSDASLSVHESFKTTYLMVKVDANEFPNTDKPNGIKSVLYVETGSNSILNAGRYVMKSSGKPFFDMAILFAPNIGWKDKKPVVTLGSAYDQLNDTEKYIRPLQRKGIKVLVSFLGAMQNYNMEEIEKISLQIKQIVVRYGLDGINFDDEYQSYNGIEMPVANNYSYTMLIKRCKELMPDKIVSFYNIGTTPQVANGVTPGDYLDYAWQAYYGSYYAPSVPGLTDKKKLGPGAAW…	DUF1735 + Glyco_hydro_18	2	DUF1735	50	169	2.1e-19	Glyco_hydro_18	255	357	1.6e-05
sspi	sspi:I6J01_01145		DUF1735 and LamG domain-containing protein	Sphingobacterium spiritivorum	Bacteria	Bacteroidota	375	MKRIKFFLFFFLVLIVAGGCNKITDGVDEPDNAVYINESLAYRPINFTVRGGSAIQDSLLLTPRLVKAENKSVEVAVNVDNSLVVKYNQVNGTDYDYLPQKYYSLSTSNVTIPANNIFGGSVYVRFKISDPFPRGKKYLLPVTITNSADFPVVNSSGTAFYLISDGGGGARPVATMTNNALAVNFTNAPALTQFTFEAMVFANKFDRLISTVMGIEGNLLLRIGDAGIPSNQMQMVMSGHANLNTGSGGELSTGKWHHVAAVYDGATISVYLDGQLVKTGNATGSFNINRNFYLGYSYSKDRYIDGMMCEARVWSIPRTPQELIASKDYVDARTPGLLAYWALDDNTGNMAKDKTGNGYDATATDPIVWTQSVIN	DUF1735 + Laminin_G_3|Laminin_G_2	2	DUF1735	31	148	4.9e-21	Laminin_G_3|Laminin_G_2	179	322	4.1e-22
sspi	sspi:I6J01_02655		DUF4361 domain-containing protein	Sphingobacterium spiritivorum	Bacteria	Bacteroidota	297	MKQSLIAILAISIVFASCKDNEVFEKEMYKNEVALISSDYHNTFKEVVQLTGEEVIGYVAASSGGTHAPTKDLIIGLEEDSAPLAKYNFAVYDNAEDLYAKLLPKGKYDIMDDKIVIKAGELTGRTMIKLRPDGLSPDSTYFIGLKATNGSGVEIKPTKSTMLYQVIIENEFASQAKNSMYAMVGFANGLATAANKQLFPLTTNSVRMVAGSETFVSKVPNIEKNCLILEMDEFNNVTIKPYKDIKIVQLNNDPAYPNKFKVEESFGMRTNVFLLSYQYTIGNVTTVMKERVEMQVK	DUF1735|DUF4973 + DUF4361	2	DUF1735|DUF4973	30	152	2.3e-13	DUF4361	161	291	1.4e-18
sspi	sspi:I6J01_05630		DUF1735 and LamG domain-containing protein	Sphingobacterium spiritivorum	Bacteria	Bacteroidota	379	MKMKTLKYILLSLSCLILSCKNAEYQIIDNSIYISSAANSSEKAETITMNNGADINILVRLAKKVSEDVEVEVKLTPSLLDNYNKETSSEYLPVPNFSLPANAKVVIPAGEISAIYTIRVEDFETNGNRYALGVELGNVLKGNIANSNSQSRFIYLLAKPLRVSVPEMSGSTTQVNALPADKWGISTIQWSLECWTKMSAYSINNQAIFNTGSSDHEIYIRFGDANRPYNYLQIKTLGGQIQTASNLEANKWYHWAFVYDGNTLTIYRDGELDVKFQPPAPNGGSVRFDALQMIASGSTYFRDRCQMAQVRLWKKAITQNQIKNNMYFAINAKNPDLIGYWPMDEGAGNTFKDITGNGHDAVAGAGILRSWISNVDFKN	DUF1735 + Laminin_G_3	2	DUF1735	29	138	2.4e-13	Laminin_G_3	186	323	9.4e-18
sspi	sspi:I6J01_20760		DUF1735 and LamG domain-containing protein	Sphingobacterium spiritivorum	Bacteria	Bacteroidota	338	MVPVDNTGGALTLSASSSQPVKSDINLVFETDSNQITDYNLRNGTKYKALPKRFYSLSSVSDNDTNNSTSANSTINTGSSLSSSVKLKILPFDNTLTEGDQYMIPVKIASASGEIPLLESSKVAYVIIARVFVNPALHFPGGTYVNFKIHDPLVKINTWTAEFRIKMPKFGNNAVMGAYPDEIFVRFGDVISDPNQLQVKFAGLQPFSNTHFAPNTWYHVAIVFDGNKNRFTMYVDGIQDFSIPVPAGTTFSLNTMWFASSGNGLSATAQEVRFWTKALSQTEIRSGMCSVNPKSEGLYGYWKFNEGSGKIAEDATGKGHTGGLSTNNSWVSGIRCPE	DUF1735 + Laminin_G_3	2	DUF1735	10	114	2.3e-15	Laminin_G_3	145	285	7.1e-15
stae	stae:HNV11_17150	A0A6M5YCG3	DUF1735 domain-containing protein	Spirosoma taeanense	Bacteria	Bacteroidota	279	MKKFLYVVAAAGLTASLSSCLNDDEHYVDFKNVGAIAEIPSSAFYGIEDARSYLQVAAATDSFDVNIASPNMPSQNTDVTVAIDPAALTAYNTQNGTNYQILPASLYKLLTPTVTVRAGTRLAPVAFQLNTTTLKFTDNYAVPFVLKSATNGVTVSSNYGTKIIAIKLRNNYEGTYQATGQFVHPTAGTRAINRSKTLNSIDANTSQTEYADLGGSGFLMWLRVNADNTVTIIPRGSTPTTVQTGTNSYNPATRTFTLSYQYAGAGGNRVITETIRRVN	DUF1735 + DUF4361	2	DUF1735	62	151	3.7e-19	DUF4361	162	273	1.1e-16
stha	stha:NCTC11429_01511	A0A4U9UPD2	Domain of uncharacterised function (DUF1735)	Sphingobacterium thalpophilum	Bacteria	Bacteroidota	327	MNKLYKLLLLAISLFICGSCNDEWKDEQFQHYVSFKAPLENEGVTNIYVRYRESVKTTFYQPLEVSGSTTNDTDLRVNIGVDADTLGVINYARFQNREDFYYKQLPENYYTIPPIVNLKSGDNTGLLPIDFSLKGIDMVEKWVLPLTILDDPSNTYKANPRKHYRKALLRINPFNNYSGTYSGTALKVVMEGHENETPIVKSEIKSYVVDEHTIFFYAGNIDEERKDRKNYKVFATFNDKGGVSFHAENPNMKFKVNKDASYTVSEQMDAVRPYLLHRYITLNNIDYEFTDYTLVSTTAIKFKVSGSLILERQLNTQIPDEDQAIEW	DUF4973|DUF1735 + DUF4361	2	DUF4973|DUF1735	24	152	5.2e-54	DUF4361	165	308	1.6e-30
stha	stha:NCTC11429_03057	A0A4U9VEE0	Domain of uncharacterised function (DUF1735)	Sphingobacterium thalpophilum	Bacteria	Bacteroidota	297	MKRSLIAVLALSAVLYSCKDNEVFEKEMYKNEVALISSDYHNTFKEVVQLTGEEVIGYVAASSGGTHPPTKDLVIGLEEDAAPLAKYNFAVYDNAEELYAKLLPKEKYEIMDNKIVIKAGQLTGRTMIKLRPDGLSPDSTYFIGLKATSPSGVEIKPKKSTMLYQVIIENMYASQAQNTMYSMVGFANGLATAANKQLFPLTRNSVRMVAGNETFVSKVPDIEKNCLILEMDEFNNVKIKPYKNIQVVQLDNDPMYPNKFKVEEAFGMRTNVFLLSYQYTIGNVTTIMKERVEMQVK	DUF1735|DUF4973 + DUF4361	2	DUF1735|DUF4973	30	152	1.9e-15	DUF4361	161	291	4.7e-18
stha	stha:NCTC11429_05243	A0A4U9W8A8	Domain of uncharacterised function (DUF1735)	Sphingobacterium thalpophilum	Bacteria	Bacteroidota	341	MKKINLLYAMTLVSLASCKNNDWEFPDFEFQSVYFAYQTPVRTVTLGEDIFDNSLDNQHKVKVMATTAGVYANEKNIRIDFVVDNSLTSGLSYKNGAAITALPSHYYELSSNQINIPKGSLTGGVEVQLTDAFFDDPKSIETYYVLPLRMTKVVNADSILSGRTSWPNPNRAIASDWDVTPKDFIFYALKYINPWHGNYLRRGTDQIAGKEGYGSLTKNVVRRQAYVEKDEVKNLSTAALKKSILPLTFKGTDQVDLNVNLMLIFDDDNNCSISSASSGITASGSGRFVKRGEKNSWGNADRDALYLSYSINMPQMTVTSRDTLVMRDRGVKMETFTPIKK	DUF1735 + DUF5627	2	DUF1735	32	156	2.6e-22	DUF5627	194	330	2e-52
sze	sze:AW14_13590	A0A0C5WPV8	hypothetical protein	Siansivirga zeaxanthinifaciens	Bacteria	Bacteroidota	377	MKIKLVVIIALVFSLMACENQEIAKDDFGSTSVFFPFQTPARTLVLGEYDLGFNDNDNNGRFEIGVVMSGVFENKIDRKVYFELAPELIDANILGVDSVNVQILPSSYYTIEQQSPVTIPAGSINGRIPIQLSDAFFDDPLAFAAENQTHYVIPLRITDYEELDSLLTGIPIVPNPIKIKTDDWNPLPKDYTLFGIKFMNKYQGVYLRRGEDKVVGTSEVFTASSGTTVTNDINSTSVYQEEFVERDEVVPVMTTGRNSASVTNRVRRGDIPSTDNVSLNMTFDNNGNISITNVPGDKYTVTGTGRYVEDGDEWGGQKRNVMYLEYQYSDVEVVEQRVFGQLVSRTTVDLLHTVKDTLVIRNRDVKFEEFTVQLITK	DUF1735 + DUF5627	2	DUF1735	31	161	3.6e-18	DUF5627	201	364	1.2e-31
tfa	tfa:BW733_10735	A0A1Q2CYS3	minor extracellular serine protease Vpr	Tessaracoccus flavescens	Bacteria	Actinomycetota	1045	MAAVAAALVLTPGTAFGAPGDGDRVTIPNKKEIAREVTAGFVNTTKWFVELEGEPTSTGGNRAKIDRGHKQLEADAKREGATVTRKFDSLFNGATVEADADTAQALAELPEVKAIFPVIPVAVPESQNSDPAMFTAGTMTGVDIARGELGLTGEGIKVGVIDSGIDYDHPDFGGSGKNGTTTFPTARVAYGYDFVGDAYNADPNDANFNPVPKPDAMPDDCQGHGTHVAGIVGGNGKITGVAPDVTLGAYRVFGCDGSTDTDIILAALERAEADGMDVVNMSLGAAFESWQEYPTGTASDRLVRNGIVVVNAAGNEGDYFTQAVGAPGVARDAIGVASYDNVSVRMSEMLFTPATGEPISAGYLTSTGSPDITDAINGTAVSAMTDPFGCTAGGDVTGK…	Peptidase_S8|PA + DUF1735|fn3_5	2	Peptidase_S8|PA	153	589	9.2e-54	DUF1735|fn3_5	615	698	2.4e-05
tpel	tpel:P0M28_03960		DUF5627 domain-containing protein	Tunicatimonas pelagia	Bacteria	Bacteroidota	340	MNIKHLILSFLVLGAVACQNQEVVYPDYGTTAGYFPYQTPIRTLILGNYDQGINENDNNQQFEIGMTMAGVYENDQARSVHFEIDNSLLDNVANVQALPGEYYTTEVQSPLTIPSGSMKGIIPIQLTGGFFDDPLAYGEGVNYVIPVRITQLEGLDTLLSGESVVANPDRVNPAHWNQLPKDYTLFGIKYINPYHGNYLRRGIDVMTDAAGNTVENVYISEFVVRDEVVPVNTTGRRSVTLENIVRRGDNSSPGNLMMELSFGSENTGTISSATDDPYQIAGSAQFIEGGGEWGGKARDVIYLDYNYTDVANSETHSVKDTLVIRDRTVVFEEFTVELKE	DUF1735 + DUF5627	2	DUF1735	31	153	7.1e-18	DUF5627	193	328	1.9e-30
wfu	wfu:AXE80_06005	A0A1B1Y527	hypothetical protein	Wenyingzhuangia fucanilytica	Bacteria	Bacteroidota	348	MKTKLLIIFALAFSIIACENQDIEFEDFGSTSVYFPFQTPIRTLILGEYDLGFNENDNNHRFEIGVTMSGVYENKKDRKVYFELAPELIDTLLIGADTINVQSLPSQYYTIEQTSPVTIPSGSIKGRIPVQLKDAFFDDPLSFASEKDVHYVIPLKITKYEGLDSLLTGVPMVANPVKVKPEDWETAPKDYTLFGIKFMNKYQGMYLRRGADEMTDAGGQKVTTEYRDEYVVRDELVEIMTTGKDNVELSNVVRRGALSSPGNVNIELEFDQNGDCNIVSFDNDPYNVSGSGRFVKDGDEWGGEKRDVIHLEYNYTDTVNNETHKVNDTLVLRNRNVKFEEFVVNLNK	DUF1735 + DUF5627	2	DUF1735	31	162	3e-20	DUF5627	201	335	5.2e-33
zga	zga:ZOBELLIA_210	G0L8Z5	Hypothetical lipoprotein	Zobellia galactanivorans	Bacteria	Bacteroidota	341	MNTRYFIGILSVLFLVSCSNTEPEFDDFDTQTVYFPYQTPARTLILGNYDQGINEEDNAYRFEITALMTGVYSNDEERKIYFEVDNSLLANVANVKPLPADYYTFESISPVTIASGDTKARIQVQLYDNFFNDTLSFGKVNTTNYVIPLRITQADNIDSVLSGRSFDNVTNPDRANAAHWDILPKDYTLFGIKYMNRFHGNYLRRGRDMITTGTPILGREYNAEFTIDDEIAFVETSGFNKVHLENIIGRGENSSPGNVALELSFDDDTCSISSYKDDPYNVSGTGKFVEGGDTWGGKPRDVIYLDYTYTDVDNSETHAVKDTLVIRDRTAVFEEFEIELK	DUF1735 + DUF5627	2	DUF1735	29	156	1.4e-18	DUF5627	197	330	1.5e-35
zpr	zpr:ZPR_0221	D5BCR9	conserved hypothetical protein	Zunongwangia profunda	Bacteria	Bacteroidota	324	MNTKLLIPIILLIIFSSCNDEWTDEQFENYISFKAPITNSEGVTDIYIRYKAEEKTTYQLPLIVSGSKTNTQNKTVHVALDPDTLETLNYERFQTREDFYYRELKSKYYSFPSEVEIKAGENTSLMNIDFALKDIDMAEKWVLPLTIEDDPSYTPNPRKNYRKALLRINPFNDYSGTYSGTALKTVMEGYENETPIVKSEIKSYVVDENTIFFYAGNIDEDRQDRRSYKIFATFDGNGGVTFDVDNPDMNFQVNKTASYTITEQMDEIRPYLLHRYLTINNIDYTFSDYTMVPNVDINYKVSGSLILERQLNTQIPDEDQQIEW	DUF4973|DUF1735 + DUF4361	2	DUF4973|DUF1735	22	151	2e-60	DUF4361	162	305	1.9e-31
zpr	zpr:ZPR_0752	D5BGE3	conserved hypothetical protein	Zunongwangia profunda	Bacteria	Bacteroidota	344	MKNNILIFLFLSVVLFSSCENGDWDFPDYEYQVVYFAYQYPVRTITLGEDIFDTTLDNEGKCMIMATMGGLYENKQNVTIDVEVDNSLVDGLVFEGAGNEVLALPSSHYTLASDNIVIPNGELSGGVEVQLTDAFFDDPKSLENNYVIPLRMLNATVVDSILSGEPQVATPRRGVETDWAVLPKDFIFYAVKYINPWEGFYLRRGEDVITGKNGNTVLDRTEVRREDCVVDDEVVMLDTQSRWQVNLPLSIQDIEGNDLNIVLLLNFDQEGNVNISSSNPSQYTVTGSGSFIKDGEENSWGSEDRDALYLSYEIETDELNITTKDTLVMRNRGVAMETFKPVLE	DUF1735 + DUF5627	2	DUF1735	29	155	3.5e-24	DUF5627	196	333	1.1e-43
acou	acou:A5CBH24_01240	A0A4Y1WNX0	hypothetical protein	Alistipes communis	Bacteria	Bacteroidota	497	MDRRNNLIKWCGGLLAAGALALAACTDEEFVRTGGTQPDEEGMKGISADIYRPEKTDNRFLVSEAEGRDILRVRLSQTARQDATLTLAADAEKVESYNTQNGTDFVAFPTENVSFAYEKTIAAGVKESADLTVAIQRGAAEKGRYLLPVTVEVAGLGDEVSTQTYYYVVLILEPAQEGVLDPWDFKVVSYVNTETMQPIIATKFSIDYINQFTGDERRDITCVDIVCLRPAKIGRKYGSATLELGEDLQYVLDNREQYVVPVQKLGRKVLICINGGFRNLSDAEIGELVYRIKYTTDKYELDGVNFLEMDAAYREDEPALDAASYSKLIKATKEALGTEKLVTVACDAESTADLAEARNGIEAGRYIDYAWCGIIDQLEDPYNDAESVLRPIAGLEQSK…	DUF1735	1	DUF1735	71	153	2.6e-14
acou	acou:A5CBH24_09120	A0A4Y1WTK3	exo-alpha-sialidase	Alistipes communis	Bacteria	Bacteroidota	347	MRLLAAVALLIAAAGCKDDEGPTLGQPALLSIQDATADAEVITVESPKKQTLDIRVEAEQISGNYITVVFKTAPELVGTYNAAHGTSYKLCPSEAYEFSTTEVMLPRYNTLSSTMKVELFSERMPDEEPYLLPITIDSIKGDSQATVSPTGSVRYILFNKLVKPGPPAPVLLERSGWKVLAAPKAKPNYEVEKMFDKDINTFGYCNADEEKADPPYDFVIDLGKEVTVRGFQFNQRYMTTGKPEDGARYGIAHLEVWTAKEIAGDGLGAANDANWTYTQTYRDNRTDPDSPLDPMSVVISPMLDDYQHARYVRLRIHASYTNKTYNPTFRGWCIAELNVWGNNELLE	DUF1735	1	DUF1735	39	142	4.6e-15
acou	acou:A5CBH24_20380	A0A4Y1WVJ2	hypothetical protein	Alistipes communis	Bacteria	Bacteroidota	494	MKTYEFLKRNALLLLLAAAAGFSGGCNQTEIDMFPADESGIVSTDTQMGYLTDENAQREFVTVEVRERGGGSVALYLRATKKSGTASEVSLVYAPEVLEAYNEQTGNSFEALPETAVGFSSGKFSLAAGSQQSGELTLNYALTTEQAVGATYVIPVRAEVVSGELKMKSEDAEYLIFLNVVENPGDCDKGEDAAKVFCVMETNDVNPLNLLSFTLDDSGKYLFDALVLFSDNIILDEATGTVHALVNDNIKYILNNREKYLTPLQERGMKVILAITPYHTHAGVANLKPATADAFAKELKIICDTYELDGVFFDDEYTALVSPPPTGFYAENTAEAAADLMFRVKRMMPDRWVVAYQLGAIWDLSGEGCEFEADDKTWLPGDYIDYVMVDYSESAWASL…	DUF1735	1	DUF1735	49	164	3.5e-15
aest	aest:RBH94_14240	A0AA51GLP7	DUF1735 domain-containing protein	Aestuariibaculum sp. YM273	Bacteria	Bacteroidota	484	MKKLLIFLVLISVLTSCYDDFRLDNEFSSVAFASADGGSDEPGVLWRTVVKGEGLKLNAGIYLAGILDNGKERWADFELDPTLLDGTGYTLLPSDYYSLSNASRFVIPKGEMVGTVEVTLDSINFLEDPLTSQRTYALPFRLMETSEDSILSTQSTQILVVKYMNQYEGFYNQTGSFQTLSADESELLNSGDIENVITASTIVLDSVEMNGSMNLVGPDYKIKMRVNADNTVSLQYSPNLNADNSPKNIALDATVTAPNASPWENKDGIKEGVDPTASNDRGSSGLAFGNWPLFDTWDYVEYDFGGDYLITESNIYWFADSDPGVGGVSKPYNTYLQYWDSESESWNVLYNNNVVNGTEVSEANYFLDDGTYTSENPAPGTLLNQYNTTTFDPVTTSKV…	DUF1735	1	DUF1735	60	147	1.6e-11
afd	afd:Alfi_1098	I3YKD3	protein of unknown function (DUF1735)	Alistipes finegoldii	Bacteria	Bacteroidota	353	MKRYANIRLLAAVALLVATAGCKDDEGPALKQPALLSIQDAAADAEVITVESPKKQTLNIRVEAEQISGNYITVVFKIDPELVETYNAAHGTSYKLCPSEAYAFSTTEVMLPRYNTVSSTMKVELFSERMPDEEPYLLPIAIDSIKGDPRATVSPTGGVRYILFNKFVKPGPPAPVLLDRSGWKVLAAPKAKPNYEVEKMFDEDINTFGYCNADEEQANPPYDFVIDLGKEVTVRGFQFNQRYMTTGKPEAGARYGIAHLEVWTAKEITGDGLGAANDANWTYTQTYRDYRTDPDSPLDPMGVVISPMLDDYQHARYVRLRIHASYTNKTYNPTFRGWCIAELNVWGNNELLE	DUF1735	1	DUF1735	48	148	1.5e-16
agi	agi:FSB73_08995	A0A5B8VL78	DUF1735 domain-containing protein	Arachidicoccus ginsenosidivorans	Bacteria	Bacteroidota	288	MKKIINYLLLFLGVAFFTSCLKDTQVISPEGTHNVVEFGNVSNILSGANNPYRLYVAAFPVSPLDTLVVPVNFAGANHASKDITVKIEVDNSVVDSLNVRQYVDDDGNPDSDRFLQPLDPALYTVPASVVIKKGSLGSELLIPIKIDQIDFDASYAIGLTITDASGEIISGNFNKIVVNVTPKNDYDGVYEYKMDGWFATTRTVPDAELETTGAHTVRGNLFYYYSNTIDYQIDPSTNQVTVIAISGGYPITNYPESKWDPTTKSMHVVYDVLGAIWLKISPMLSLDS	DUF1735|DUF4973	1	DUF1735|DUF4973	61	167	2.4e-13
ahz	ahz:APS56_15570	A0A0P0CJP4	hypothetical protein	Pseudalgibacter alginicilyticus	Bacteria	Bacteroidota	312	MNIQMKTYINKIALVLIVTGAAFTSCESYEDFTGDFDKTTVYFATQKPLRTIVSYDEMSFKVGVSLGGKRENTVEEYADFEIDPDLLNTVDGADVFTLLPSSYYKLSNTSKMVIPIGEFIGDVAVTLNKELFTNDPLATQNTYALPLKITNSSLDSIGGFDPDGTVIDIPKNYTILVVKYISSYSGVYYHKGTQKEVDGSGGLISETIYNNTDDVNNQTWGLSTVDRNSVKTSGIGTFTNQNFVINIDESTNAIYIDAPSSGVTNLVGTGTLNNDRSISLSYSFTLSGKNYEVEDTLVLRQPVEKDLIFEEW	DUF1735	1	DUF1735	38	153	3.1e-16
arac	arac:E0W69_014430	A0A5P2G2U0	DUF1735 domain-containing protein	Rhizosphaericola mali	Bacteria	Bacteroidota	189	MKILSLNKIMFLALGSVVFSLTSCLKDTDAPSMSSTSGSNEVVMFQDNGGSDGQGVNGNLPIYPQYDFPDLTLTNDTTGFDAIVMVGGPTGTAPQDVNLTLGVDTASLRAFNTDQGSSYTCPDSSTYSFSTSVTIKKGQAQAYAHITIRPNSKFDYSASYAIPLKILTTNYATISTNFGVEINSFSVSK	DUF1735	1	DUF1735	72	169	3.5e-17
arac	arac:E0W69_017565	A0A5P2GB04	DUF1735 domain-containing protein	Rhizosphaericola mali	Bacteria	Bacteroidota	333	MNKFEGLILKKWIIPMICLVLISLVGVSCLKSGEGFPSSKDDVIDVVLLGDGQIPDSYTTSSQAFTLSGAFENDTSGFDVILQYSGASDFAPQDITLTLGVDTAALNTYNTQNSTDYVAFDSSMLSYSKTVTIKKGTDRTILRIVISDAKFDFATTYALPLKIISTTYGTVAANGGTKIYAFTAKNDYDGEYTVTGTFSDLNFPAYKGIYPKTVDLVSTGINTNSYLDVSTYSSAYIYYFFNTGTSVSYYGNFSPIFTFTGNKVTAVTNAYGQGTNTSLRYAELNPSGINTVEFDDNGTPKTISVSYYMKVGAVGSGAIRVAITEVYTYAGVR	DUF1735	1	DUF1735	57	166	5.4e-18
arb	arb:A9P82_11880	A0A191TMJ7	hypothetical protein	Arachidicoccus sp. BS20	Bacteria	Bacteroidota	326	MQKIKIKKYIKLFSVLFVLSVGFTSCLKDTDVAPLTGTDGSNDVIMFLDNGGSTGGGATTFADPFPLYNFSFNLVNDTAGFDVNVYYGPLNAAPQDITVQLALNKEAVDSFNIVNQIDSNSLYTVPEDDAIYSFPASVTIPKGQHLVKAHVVITGTPSYDYGANYALPISIVSTNYGIISSNFGTEINAFVVKNQYDGDYSIEGGTIQRYSAPGVPTIDDALNGDLTGNPDVDLVTVGANTLEIQGLTWHGGSSGVAGIDNLRITIDPTTNLVTVKALGNATLANINGAVNKYDPDTKTFTLNFDWNQTTTPRTVKNLTLKYAGER	DUF1735	1	DUF1735	69	175	5.5e-13
asen	asen:NQ519_01295		DUF1735 domain-containing protein	Alistipes senegalensis	Bacteria	Bacteroidota	166	MKKILRLFLVGSLLLVSCQDDEEMKYASVYFPLATWADGNGIFQTKFDFSRDTTYIVGAYCSGSIMPEHDIRVTMELASDSLASAKQASAAIRAYDLLPESAYTVEPASLECTIRRGTERGDLLVTFHTSQLDADKKYILPLRIRSVSEYEIAPRYNTLFFGITKR	DUF1735|DUF4973	1	DUF1735|DUF4973	29	150	6e-16
asen	asen:NQ519_02425		DUF1735 domain-containing protein	Alistipes senegalensis	Bacteria	Bacteroidota	329	MKKYLFILAATAALTSCYDDYVKDNDTQAVGFANQTDVRSVIVGEGMKFSTGVALGGTIENSVDRPISFEIDYSLVSDATLQAMKTHVFSYIQNLTRPLGSLEALSAEEYKLLPEGGTDGRVTIRRGSHLGQIVIKIDSAKFLADASRTLPKFVIPLRLTDGNGTNLIAGKETSVIGVRYENMLFGNYWHGGETVVTDASGAEVNRIAYYTTVPQSETRVWTLTTVAPFSLTANAVGGELNGSKAQLKLTQGADGAITVSAADGADYAVEADGECSFNRAKLLQNRRIYLKYKYEKDGLIYHATDTLTFRNRVRDGVNEWQDENPANYE	DUF1735	1	DUF1735	34	164	8.1e-05
asen	asen:NQ519_06830		DUF1735 domain-containing protein	Alistipes senegalensis	Bacteria	Bacteroidota	190	MKRILIFLCTIASTAGYISCSDSAIGDEYGSTLIYMPQATHNLGTDNNLTLKLSKEAVTATPSKRTQTTLGIYRAGTAPKESATVDLLIDKDSLTSAQQYAQSGNAGSKYDIYKTGVLLDKKYYDKLPETLTIPNGSREATTQLVLHNAEIFADYPVGQILLLPVRIANPTRYTLNHSLSLTMVVITLAD	DUF1735	1	DUF1735	34	170	2.1e-08
asen	asen:NQ519_13925		DUF1735 domain-containing protein	Alistipes senegalensis	Bacteria	Bacteroidota	348	MKRLLALAIFAVAFLSGSCYDDYVKDHDHTSIYIAYQYDLRTFVVGEGMNFDVGAVLGGVIDNRRDRRVRFSLAPELLTDDLSVFEDDPDVESYTAFSKMSDPSSAGMSQAYVASAITASGIAELTPLPETCYSLSDPETMTIRAGRYSGTITVQADSLAFLADPHASVMPYYALAFRLEEADADVVLRKKCFSIVAVRYENMMFGNWWYGGVTTVKDDATGETLERRVYPTTMTTANSVNRVCELTTAAPLSVTTSRMGDYEGSLRLDFDGGEITVSDADGVLQIEPFDEGSRFNGARLLQNRKLFLNYRFANGDGTTTYVQDTLTFRNRIRDGVNEWQDENPEHYK	DUF1735	1	DUF1735	32	184	5.1e-06
ash	ash:AL1_08680	D4IKF7	Domain of unknown function (DUF1735).	Alistipes shahii	Bacteria	Bacteroidota	206	MRLMKLRRIYLYFVSAAFILLAGCESDYENRYPFDNAAYIDAAETSSDNNVTFKKTVTQLDRELSAVLISPAKENIEVTFAIDPSLVNTYNAKHDTKYAVLDDSYYEFPERTATVEAGKSVSEPLTIHFKNLDRLDIDATQLLPVTIVSAGGGTFDPLRFPNRLLSCAPFFGHHDRRRTHRQLDRRTRVRQSRNCRLRKWTDSRNL	DUF1735|DUF4973	1	DUF1735|DUF4973	34	152	3.5e-24
ash	ash:AL1_11440	D4IL31	hypothetical protein	Alistipes shahii	Bacteria	Bacteroidota	160	MKNLAICLLLLLGAVGCGDDYVVYETVDTMVCIPKNDFQVLEYDAASGQACVYDLYLYKGGYNDDGITVKLVVDPSVLDVYNVENGLELKVMPDRYFAFDPEVRLSGDRVMDRAEIRFDAASMLADGIDSSYVLPLSVRADDQGKVRSEKNSVIIRVVMK	DUF1735	1	DUF1735	38	142	5e-14
ash	ash:AL1_25600	D4IPA3	Domain of unknown function (DUF1735).	Alistipes shahii	Bacteria	Bacteroidota	167	MKKLFLALALSAAACLAGCSDNEEIGYDIGSKVLIPKNGLQQVALTADAAAIDYEVWIYRSGYNEGGSTAALSVDAEALAAYNKANGTAYVLMPEACYDLPTAAVRLDNNAHTAKIGIRIDVSAITADSRCVLPVSVGSPDTEVNAAAATVLIFPVRPTTEKPENAQ	DUF1735	1	DUF1735	33	142	1.2e-14
atee	atee:K9M52_09425		DUF1735 domain-containing protein	Arachidicoccus terrestris	Bacteria	Bacteroidota	331	MKKITIFSVFVLLLSLGLTSCLKDESLTLDTNKSNNVTEFANTGTPAALPSGGAAVRFAIDLGSLKSGDTASFNVNVDYAGHDMAPQDIKVTIDIDESLLATYNEAHAADEANYEMPVSGLIQSTFPLTLTIPKGKQYAQSVIKVKLPANYDFNASYALPLKISSTSVGEVSGNFGEALYSLNVRNIFDGRFTVTGTFVDLTNASFHDVYPKTIDLVTTGAFTNAYWDKDLNGGTFGYRFDADGSGSYFGNFDPVFKFDNEGTVVSVSNYYGDANSNSSHRDAQLDPDGVNKLTFDENGVPKELNVSYFMLQSGAIRLKITEKFVYQEPRP	DUF1735	1	DUF1735	60	167	4.8e-16
bcac	bcac:CGC64_02010		DUF1735 domain-containing protein	Bacteroides caccae	Bacteria	Bacteroidota	463	MKKSLFIPLLCGLSFVYTACDEYDDTYPKEYHKILSLKQTGEESKILYNTGQDASFDITIMKTGCDPSLTAQAQLTVLSDEALKEYNENYTILPSNTYSIDGSELIFQSDERYKMSKVVMKTSAIQALVELPENADKTFVLPISLVSATDSVNSMNNLYVMKPVITTPKLEFKVSEEECVQGFINSTDPVLFTIPMGLEIDNQWDFTAKVEVVNNDGKEGYLSSSSVTLENDGLVTFEPGKEASLKVSVSAGSGDDLTNLVVGGRVAIKITEIEGINFDFDSREFNLTVTGKEYEYNNKGLDASMLSFNFPDFVGNTTAASLFDKDPATYVQTPFPNRNFVNTGGTNPYLQLQLPEGVTDFAISWTQCLQNEVSLLRGFDVLWSVDGTFEDIPNARKSY…	DUF1735	1	DUF1735	44	151	1.2e-11
bcae	bcae:A4V03_18055	A0A1C7H5I8	hypothetical protein	Bacteroides caecimuris	Bacteria	Bacteroidota	543	MKRYIPIALSLMAFSLISCGEVMDLTQPEKAEVTYSDITLSLYQTGKYELYLDEPEYEYTIMVEKSHCEKEAKVEFAVVDAHSFGEEYTLLPAANYDLDVNSLDFKGDDVLHTVGLRFHDLTTLDNTKKYVLGLKLKSENLAVNEEKSTMTFYLQQKQGGIGNPYIITAAKDLAKLGEYLKEGQITYVRLGADIDLQGMDWTPVEATAAKPVDFDGCGHAISNLKITSSSSGYQGFFGMLTGRCANVTFTNAQVTANKKLTGIVAGQAGNVSGAGIVENVRVSGTISLTSGNAAWDDGQAGGICGRLHGADSKIYQCGSETKITALWSAGGICGEVREGASIEQCYHVGDITTQSCVGGIASRLLGSTISHCYSHGVMKAVPMVVANPGGGIAGWVQPI…	DUF1735	1	DUF1735	52	140	3.5e-07
bfin	bfin:BFINE_08900		hypothetical protein	Bacteroides finegoldii	Bacteria	Bacteroidota	200	MKVRKIKYSLFASMMAVVAVFSASCEDTLEIGKPLDESQYEDIYAKNGYLRDAKSNRVTNIIDLFTENYKTSVRLGLTKAPTVSSSVKVEVDAAYLEAYNKEHETTFKLFPKELITLGDEGLMTINPDSKTAELSLSVTGGEALEEDVTYAIPLTVNEAGSDIQFNNEESRHCMYFVNDMRKKGMYSKGKTNQKVFCSLK	DUF1735	1	DUF1735	45	161	7.4e-16
bfin	bfin:BFINE_12330		hypothetical protein	Bacteroides finegoldii	Bacteria	Bacteroidota	98	MISAEELGNGYLPLADNLYRISSTELEFAEDEQSQSVNILFTNLEQLEPATNYALGLKLTSSSTRIEVPAGQERLILILNVGEGVRSGIHTVYARWTT	DUF1735	1	DUF1735	8	64	3.8e-07
bfin	bfin:BFINE_19350		endo-beta-N-acetylglucosaminidase	Bacteroides finegoldii	Bacteria	Bacteroidota	481	MKNMKYLNLLKLQCMALLMLGGLFISSCTEDDMTVGTVDEKLYEFHDDLLGYLTDSQGKQLASNVEFRSSGDLLLYLNLTKKTTSDCAVSVVYDENVLEDYNVRNSASYELFPQSQVMLPEEAVLEVKAGEKKSSPLQISFVSNGELSMDKKYVIPLKINVISGNLDLVQEENTWLVFVTDKTGMPDCNKASGVKIFSCMEVNDTNPLNNLSFTLKNSKKLLIDALIMFSGNMMYNRETGQVTMKYNANVQALLDKNEHYLKPLQDHGMKVFMGIMPDHDGSGLCNLAPETCREFALEIKAMCDAYNLDGIFLDEEYADYNDYNLYLTVPGFVRPAASACSRLAYEVHKLQPEKDIVVYAYGTIFSLPSIYVDGRTIQSGEYVTYAVRDYGVAGNMSSS…	DUF1735	1	DUF1735	70	165	9.1e-17
bfin	bfin:BFINE_47700		hypothetical protein	Bacteroides finegoldii	Bacteria	Bacteroidota	92	MIIENGKSISSEGVRLSIISRELLKEGTTYVLPVSIAGVSDKNLSVIEGSRTIYIVINQVIITQAADLSNTAEYFKVDFRKESNIIPRHCQM	DUF1735	1	DUF1735	1	42	4.7e-05
bfin	bfin:BFINE_47710		hypothetical protein	Bacteroides finegoldii	Bacteria	Bacteroidota	103	MKQNIKYALLALFSFLMMSCQKSQEYYEGVYIVGADKLSPVANLTIDDLPAVIGIKVASSNAMGNNVEVMMKSTPELVESFNKEYKKNYELLPEKSYKLEIQA	DUF1735	1	DUF1735	27	100	5.6e-10
bfin	bfin:BFINE_53470		hypothetical protein	Bacteroides finegoldii	Bacteria	Bacteroidota	166	MKTMKMIRFSKYVALVIILASVFGCDDAEMKAIDNGLYIQEAAPSNKFDQQIITQLVDDEEVVKTLTVRLVRAMDHDVTVTLDIDPQLLEEYNNKNEANYLVLPEEYRNFEKTVTISAGNVSAPVVNLIIKPYSSSNGEAYAIPIRITSVDGPVEMKGTRIIFFIC	DUF1735	1	DUF1735	34	153	2.4e-26
bfin	bfin:BFINE_54180		hypothetical protein	Bacteroides finegoldii	Bacteria	Bacteroidota	309	MKRKDIYTLLFGVLCCAGTSLCFSCADDLEIGKQFDESALEGIYENRVFLCDASSNKVNNIIELYTSNQYSTKVRMSLSKNSSAETSAKIVIDESYLENYNQEHNTDFEMLPASAVIFANDGTLNSGNCGRSLEVEMTIKISDDLEAGKTYALPLSITEPTSDLTIKNEQDRHCVYLVKDMRKFGDAFKGEDKPKGFLFFEVNDVNPLNALSFQLENGKYFWDVVVLFAANINYDSEAGRPYIKCNPNVQYLLDNNETLLQPLRKRGIKVLLGLLGNHDMAGLAQLSTEGLKYLRVRLLNIARLITWME	DUF1735	1	DUF1735	44	161	3.4e-18
bfin	bfin:BFINE_54200		hypothetical protein	Bacteroides finegoldii	Bacteria	Bacteroidota	237	MKLHKYMFASLSFCSLVLGSCQNNDIDDEHHYDNKVFVTSQQVRDDLLIKETISEATRSISYRLADPLDREVNISFDAAPQLTAAYNLAFNDNAQVLAADYYEIPVKSVTIKAGDISSDDVVVNFKNTNQLDKSRRYVLPVTITDADIEVLDSKRTAYFIFKGAALINVVANIEKMYFPIYWDTDVHSVNVVTVEALVRSNDWVAGRDNALSTVFGLKVSSLFVLAMLIVRVINCNV	DUF1735	1	DUF1735	32	149	2.7e-21
boa	boa:Bovatus_01293	A0A6N2XS52	Endo-beta-N-acetylglucosaminidase H precursor	Bacteroides ovatus	Bacteria	Bacteroidota	505	MAAITLVTGMLGGCEDNSIATPVGKLPNETALDNNFGMLKCDMTTSDLEITMTNTKTPDFAFFYQTVKPVAQDTRITMKIDLDLVDKYNEEHGTEYRKMSTISIEGISNDGAMTIKAGDTMSDTIMVRLNPLGTLHDYSLLPITVELPEESGIRPSRDSNEIYYKIYYKRSTYPWLSPMKADMKKYKMVGFIDGEKVNASIAKEFIMVLYDNETFGPGHYELWETSWYAYLYDIINVNAATLGYANGKVTLNQSANFKKQLSNMSSLSSYGIKRCVTLKAEGTGLGFCNLTDEQITAFVAEVKKLANYRVDGINLMDEGAEYGINGHPAANATSYPKLIKALRESLGKTKLITVTITGDPAGSLASEAAGIRAGEYIDYAWTWVNTKIMNPWEDSSIEK…	DUF1735	1	DUF1735	43	145	2.4e-10
boa	boa:Bovatus_02665	A0A1Y4PVE3	hypothetical protein	Bacteroides ovatus	Bacteria	Bacteroidota	520	MKTILLKLILILGVCQIVYSCSNEYSNDKLFPEEYHKILYFKNEGKHIFSWQASENTVEEPLLVIKAGSDPSLTATVNVRALTQQEIDENYSQPENQSYKTITPDAYSFKDGVHELTFATNETSKYLYLNFDVAKIYQLIKSAPGSKLVLALQLESTEEGIVNVEMNRVLYVFDINGQQVEWGKKDIQIESATYSSMSVKLKAEIADNISNFSCGLDFSQNAQLVSAYNDFHSTNYEALPAGAYHVNDFSFANGNDDATTTLTVASSTLQKDKHYLLPLKFAAPSSPQIEVSDEIYYLTVVVPADPQVIPDNREWKILLCNSDQKMENPSSTDGDNIGAGAIIDGIFDNHWHSSYWGKDVNGFNNKDDYHYGFTDYHCFDGMRTPITIVIDMKNSIEVS…	DUF1735	1	DUF1735	196	286	3.4e-10
boa	boa:Bovatus_03198	A0A413VHG3	The GLUG motif protein	Bacteroides ovatus	Bacteria	Bacteroidota	541	MKRYIPIVASLMVFSLISCGEVMDLTQPEKAEVTYSNITLSLYQTGKYDLYLDEPEYQYNIMVEKSHCEKEAKAKLAVVDAKEFGEEYHLLPVEYYDLDGSNFNFKGDDVLRMVNLRFHDLGTLDGSKKYVLGLKLVSDDLAVNQEKSTMTFFLQQKQGEIDNPYTVATTSDLITLGEKLKDGKTIYAKIENDIDLQGVDWQPIETSVSKQLVLDGGGHTIRNLKVNTSSSVNQGFFGLLVGKCSNINFENAQITANTKMAGILAGQVGAATSPGIVENVRVSGTISLTSGTGAAAWDNGQAGGICARLHGADSKIHQCTSATDITAVWCAGGICGETRGGATISQCSSTGDIVTESCVGGIVGRMLYSIVTQCYSSGLAQAFPMKVANPAGGIAGFVD…	DUF1735	1	DUF1735	54	140	8.4e-07
boa	boa:Bovatus_03370	A0A139LN75	hypothetical protein	Bacteroides ovatus	Bacteria	Bacteroidota	248	MKRISFYIVIVLLGVSFFTSCEEQGLLTHTNDVSYIAFEKNMTTDTTGVSFKFYNEGENAKILLGVTISGKVQDKDLEFTVSVDPERTTLPATQYELPEKCVIKAGELTGEILVVLKYYEKLDTKAELLTLQVNDGGEVRQGPSVYSRAIISVSNLLFAPEWWTRNDGDVNNPYNIVEEWYLGRYSEKKYLMFLEELKKDGVVFDGKDMFILRKYALRLKNRIKDYNTQHPDEPMSDEYGKMEIPVAG	DUF4843|DUF1735	1	DUF4843|DUF1735	31	197	5.7e-23
boa	boa:Bovatus_04272	A0A395VR73	endOF1_2; Endo-beta-N-acetylglucosaminidase F1 precursor	Bacteroides ovatus	Bacteria	Bacteroidota	475	MKQKYLITGLMVAIFAGGITCLTSCDDDLVINKAIDESAYTGIYENNGYLRDGKSNLSSNVVDLYKDTYTTSVKMSLSKMTSTSTSAQVIIDADYLDTYNKEHETDFELYPVHLVSFKNDGKLIVDAQTKSAQTDITIQADGTLKEDKTYALPIALTHVSSDITIKDEKAGHCIYLIKDMRKLGNTYKEEDVVKSFVFFDGTNPLNALSFQLENGKLLWDVVSPFAANINWDAQAQRPYLKCNAYIQYLLDNNEKFLQPLRKRGTKIVLGILSNGDITGVAQLSKQGAKDFARELAQYCKAYNLDGVCFDDEYEGAYDPNNPALTEPSEEAAARLCYETKQAMPDKIVAVYALRRMYSSKATVVDGVTIKNWIDIVVGDYGRDPSQVPYGDLTSKECSG…	DUF1735	1	DUF1735	44	162	2.1e-15
bsal	bsal:K6V25_03560		DUF1735 domain-containing protein	Bacteroides salyersiae	Bacteria	Bacteroidota	181	MNKKKMILIVWLPLIMVTFCSCGEADSEKEWGSARIYMPQATYGDNKYIVPNDGTATQHNLNYAVSGDRVNIFLGVYRSGLTALEAYSVKISSGDAGQSGYTHLPEDVFTLPESVSVTAGNREKIFYLSVDLNFLRNNKGTNYSLAVSLSEPTNYELNPDISTSFVLINTTLLLEKIDKSE	DUF1735	1	DUF1735	36	155	8e-07
btho	btho:Btheta7330_04744	C6IP47	hypothetical protein	Bacteroides thetaiotaomicron 7330	Bacteria	Bacteroidota	326	MKKIIQLLYILFAVAAFSACSDDNQGEVVSQDLSYQLDANYVFVDIPEKFLFDPSNILYLEGKTVMKLNAKSDGKQTTITEGTEFTFNVKLKKALNQNVKVRLKKNLDLLEGHTLTEFPDEAFELNDAIITAGSREGTITLNITNPDILNKLPGYVLPLRLEFVDAVSGVKISKQSYNVLIEINLKLEKDNIDPSNDEITGEYFNNNVVFESNKSDGLEFLYDGKNSGNTWYPNKNTFLTMTFPELTRILGVRINFDTGYYSLGSLNVYADEGNGFISYGKLTRNANGTIYLKFKEPADIRALKFDGMLTTSGGTGPDIYEITFIK	DUF1735	1	DUF1735	71	163	6.6e-09
bxy	bxy:BXY_22290	D6CYQ0	The GLUG motif.	Bacteroides xylanisolvens	Bacteria	Bacteroidota	530	MAFSLIACGEVMDLTQPEKAEVTYSNITLSLYQTGKYDLYLDEPEYQYNIMVEKSHCEKEAKAELAVVDAKEFGEEYHLLPVEYYDLDGSNFNFKGDDVLRMVNLRFHDLGTLDGSKKYVLGLKLVSDDLAVNQEKSTMTFFLQQKQGEIDNPYTVATTNDLITLGEKLKDGKTIYAKIENDIDLQGVDWQPIETSVSKQLVLDGGGHTIRNLKVNTSSSVNQGFFGLLVGKCSNINFENAQITANTKMAGILAGQVGAATSPGIVENVRVSGTISLTSGTGAAAWDNGQAGGICARLHGADSKIHQCTSATDITAVWCAGGICGETRGGATISQCSSTGDIVTESCVGGIVGRMLYSIVTQCYSSGLAQAFPMKVANPAGGIAGFVDPSPTAVISYCY…	DUF1735	1	DUF1735	45	129	1.2e-06
bxy	bxy:BXY_24070	D6CZ69	hypothetical protein	Bacteroides xylanisolvens	Bacteria	Bacteroidota	254	MKMKIKYAIWGALICIADLMLVSCEEKGLLVNSNDTAYLRFANDMTKDTTTVSFKMYNEGEDAEIPIEVSVYGQIQEDDLHFNVSVDAEYTTLPADLYVLPTDCRIRKGLLTDTIYVILKNAPMLEKETKILALQVVEANGVKQGDHSYSRAFITVTDRLFKPHWWSVIDAGSESNPGNSVDWFYLGEYSERKYQMFLDELKKDDMVFDGKNKQVLRKYSLRLKNTLKQMNEGKKKEDWEKDEHGNVITVEVAG	DUF4843|DUF1735	1	DUF4843|DUF1735	33	200	2.2e-25
bxy	bxy:BXY_42710	D6D419	Domain of unknown function (DUF1735).	Bacteroides xylanisolvens	Bacteria	Bacteroidota	139	MDGMVKDKVYLVQSGVQEVYVNYRDFADYTVTVYKSGIGEQTANVSIEVDEETLKVYNEEENTSFEIIPDVCYSISKTNFDFSTSTVSYKSLITFDGDIIKRYQQRGEKKYVLPLKLHVDGNVDVNETSSRMILIPILE	DUF1735	1	DUF1735	7	119	3.1e-16
capf	capf:FOC45_09825	A0A6B8TJL4	DUF1735 domain-containing protein	Capnocytophaga sp. FDAARGOS_737	Bacteria	Bacteroidota	474	MKRIITNSFIVALGMVALVACKKDEITIQKNDNVNWQIDNDIVNDDIRTRIGYDPRFEYALPATGVVESPMLTLEGFTITEKSTRNIEVKLSRPSAKDVKVSLAYDATLYDKVKDKHIGYELGEASLAEITTAEKTIAAGTTTTTFEIKVANKSDFRQKVILPFIIKASDNDNVKTMSGKDLFVVKIFPKGVTFQVANSNILKEAVVKDDGKTYMTDKEVGVVVTPSDVIPAAISLGLVRDNGLVTDTTNQTLAPNNIIATINKVDFKNIAKGTISFTLQNIETLTTKGKYVLPLKLMAYDASGTAHQVLDTPILVTIDVSSDGVPSDNEIRRIRNYTGSYISPSKYNFYTNYQSGHIYKMHDGDVMGNPWWIDASIQDDDQKPYVQVVFTEKTVINGI…	DUF1735	1	DUF1735	72	172	1.1e-08
capn	capn:CBG49_03790	A0A1Z4BTA1	hypothetical protein	Capnocytophaga endodontalis	Bacteria	Bacteroidota	518	MKTKNITLLLLLFVAFIACKKDDVFEDPGITTLYMPQASLNNGGNEYNVPFGGNSENYTFDETTKKLKIVLGVKNSGLSTDGFAVKVKVDAQATNAYVEKYKNDEKKPAVVLPEGSYTLPESATIPSGKNEESFYLEVDVQKLLTDHPDYYKNRIALAVTIYGNEKILASKATTIVVIDGAKFLPTPPEPPKPTLETMLKKDAWKVLKQGIDGKITADAKINIVEGNIHYSSGKVGGKFNHVIYQPVKVEKGQTYTYDMHVEIKGQAWGWIQVYVSEHEPEEGKDFGDGKVLELQNNITSPMSGSFAELSSIQDQKTYTAGKTGTLYFVIKIGSWDNNFEDLALSDIVFKKDNSPKPPKPAVETRIKKDAWKILLQGINGGLSEKADITITDGNIHYTS…	DUF1735	1	DUF1735	53	164	3.7e-10
capo	capo:HW278_06945	A0A7H8YSG2	DUF1735 domain-containing protein	Capnocytophaga sp. oral taxon 902	Bacteria	Bacteroidota	518	MKTKNITLLLLLFVAFIACKKDDVFEDPGINNIYMPQASLNNGGNEYNVPFGGNSENYTFDETTKKLKIVLGVKNSGLSTDGFAVKVKVDAQATNAYVEKYKNEEKKPAVVLPEGSYTLPESVSVASGKSEESFYLDVDVQKLLTDHSDYYKNRIALAVSIYGNERILQNKATTIVVIDGAKFLPTPPEPPKPPVENMLKKDAWKILKQSIDGKITADAKINIVDGNIQYSSGKVGGKFNHVIYQPVNVEKGQTYTYDMHVEIKGKAWGWIQAYVSEHEPEEGKDFGDGKVLELQNNITSPMSGSFAELSAIQDQKTYTAGKTGTLYFVIKIGSWDNNFEDLALSDIVFKKDNSPKPPKPPVETSIKKDAWKILLQGINGGLSEKADITITDGNIHYTS…	DUF1735	1	DUF1735	33	163	6.5e-09
capo	capo:HW278_09075	A0A7H8YWA1	DUF1735 domain-containing protein	Capnocytophaga sp. oral taxon 902	Bacteria	Bacteroidota	465	MKKIIFNSLTVAFCFSLLVSCKKDEITVEKNDSTTWEIDKKIEDNDIRTQLGYDPRLNYIYLRPTVADLPMLSFGNVTINRNYTKEVEVRLLDKPYDKDVQVSFAYDASAYDKVKADYSGFELGDANLVQLSEATKTLSKGETSVTFTLTISNNSNFNKKVILPYALKVTDSGLTLPKGKDVFVLKVFPEEIKITAESKVVSKFLGYYNGSVYIGNSDKEVAFTIKSSYELPTGLKVALVRDDSAVLSGRTLAPAGVEGTLPEADFDALSKKLTFNLNEDSFTNKGEYALPLKYVVKDASGNEQELSNNKLFVNFDIKELVSSNDNVEVGTQPSGKIIDRKGIIASYYGDIYYSPRFLLDGDENTYSYVRDGAYYYFTFPKVRLIKSVVLKPISGNQVK…	DUF1735	1	DUF1735	75	171	4.6e-07
cbae	cbae:COR50_00730	A0A291QPB8	hypothetical protein	Chitinophaga caeni	Bacteria	Bacteroidota	314	MKKSILNIILTLSVVMGLSSCLKDDPNFDASKSPKVVGFKNVNGIASPTSSSIPLFEVAFDILPEVEFDVPIAYSGTGNAPNDITMDVQVSEAAVTAYNEEHEEAFTVMPSSVYTIESNTVVIKKGERVGYLKVKFNTEQFDLNEELALGLTIVSSSSASISQNYKSAIYRVSPKNTWDGVYEVTGSYTDLANAAFSGIYPYTKMYLITTSANQVYAYNAEYGLNGFVFYTGTGLSYYGNWTPEFKIEGENVVDVTNAFGQGAGNRAGRLEASGVNTFKEVDGTLVMEVKYVMVQSGSDRCVFTETWKKVGVRP	DUF4973|DUF1735	1	DUF4973|DUF1735	60	155	6.6e-10
ccyn	ccyn:CGC48_05435	A0A250E5G0	hypothetical protein	Capnocytophaga cynodegmi	Bacteria	Bacteroidota	467	MKKIFLTLLSFTLLSACQDDLDPKFELPKPENSSAIFAEGTLINKENPKDKTSTFVKNGEYRFVADLGYSAREEGETILKKSDFEKIVSQYNSFKGVSDYLLLPEDHYEFTKGTFKKGDTSSEVVLKVKNYETLPQGDYFLPLTIEIDGKTLMHPVFVRKDAEYVALSETSKKPMPENNHNCNNRTEPIKMVAYVETNDWDIRNMGQFILKDSKKPVFDMVILFAANMNYDAKTGKRYLYFNDKLQPIVNDPDKYIKPLKDRGIKVLVDILPNHQGVGYYNFQNYEEALEFARECKRYADMLGIDGWDIDEEYAEYGKLQKEKPTKGNTSVLWFMRAMKEVMPDKLLTLYDFGHRLAPDEFDEKRKRAADYLDYSWANYAEDHGSFIGVPNEKYGKLSV…	DUF1735	1	DUF1735	57	146	4.9e-11
ccyn	ccyn:CGC48_09510	A0A250EAU4	DUF1735 domain-containing protein	Capnocytophaga cynodegmi	Bacteria	Bacteroidota	465	MKTHILRTTVLSLLCVGFFNSCNKDEITVEKNNSTAWEIDKKIIEDDIRNRIGYDPREQQVYFHKSETDFPMFSLSTLTISNENRVSAILNFTNKVEKELKASLVYDPTLYESLKEQYPDYELGTEDLVSLTQAEVTVTPGSKTANFELLTQNRSDFDKQVILPFSLKIIGDDSVKILKGSEFFVVKIFPKEITLKINHPHINKTVNIDAVTGEASFQNPNVSFTITSDKGIPQDISLGLVRDEGAIIAPEGIEGTIEKVTFKDLTEAEISFELQNANSITRRTVLPLKVVIYGADGKEYPTGLKTSIRLYPEIVYPKDFLVGSNSMEIPSGTKISGISGPFGSYLNVGNREGFEKMSDGNENTFGSFSNDNVMWGGDEELRFNFVANKKVKTIRLKMD…	DUF1735	1	DUF1735	59	168	1.8e-06
chg	chg:AXF12_11805	A0A0X8JC40	hypothetical protein	Capnocytophaga haemolytica	Bacteria	Bacteroidota	462	MKTKYIITTAVCAFLLGCDKDKFELSQPENSTKIPEQAGLYYKENPQQDIITLSKDGTYTFVAKTPNAKDAGTATLDQGSFKTMLENFNTFKGVKDYQLLPEANYSFSGASYAKDATQAEVTLTIKGYATLDYGDYLLPLKVQMAGNDLYRMIVLHKDAEYSPLTETSKKPMPPGTYACPDRKEPMKMVAYVETNDWDIRNMGQFILKESKKPVFDIVVLFAANMNYDLKAGRRVLSFNDKLQPILNDPDKYIKPLRDRGIKVIVDILPNHQGVGYFNFQNYEEALDFARQCKEYTNRLGIDGWDIDEEYADYHKLSSKPSVGNQSVFWFMRAMKEVMSDKLLTLYDYAFNISADEKDETGKGAADYLDYSWANYGTPGPSSMGVPKSRYGQYSVEANY…	DUF1735	1	DUF1735	49	146	6.6e-08
chit	chit:FW415_07060	A0A5B9WJZ4	DUF1735 domain-containing protein	Chitinophaga sp. XS-30	Bacteria	Bacteroidota	166	MKQIILFFLILFVLPGCLKNEVTLDYTGIQPIVLIPNANWPVKGYASQPEDSAAGTVQLNLYAKVSYEKPLDKNVLVKFTLDNALADAYNDQWGTAYRLLSADCYEVSSLDLVIPSGAQQAILPITIISEKIDPQYDYILPFTIAAADGNTVASNFKSMIFTLKGQ	DUF1735	1	DUF1735	50	150	6.6e-16
chor	chor:MKQ68_01760		DUF1735 domain-containing protein	Chitinophaga horti	Bacteria	Bacteroidota	323	MKKSCLLIYLLAVIAIASCQKDEISDPLAFEVVKSLGAYNKLPSADGGLVISDGKVLHEGGRPAAFFAQAGRLSTTAVAVTASVSANAALLQIYDSLYHTKSPLFAEGAFATVNGGKCIIPTGKYTSPDSICILPSSLPAMAVGSYRYVVPVTLTSIPADVLKSKIMFVKYNVTVANAWVESFSAGRNNLVQTVYNNFPQTLTPLMKVTLDRPLGYEAKFAMEGISTQALVDAYNAKFSTDYKPFPTGSYSFSRDSVTIPGTATAPALAAGSVYRPVPAMFPAGSTYVMAICVRNKRNEPMTPEEILNSKNVVYSIITAKASM	DUF1735	1	DUF1735	227	297	1.2e-07
chor	chor:MKQ68_13725		DUF1735 domain-containing protein	Chitinophaga horti	Bacteria	Bacteroidota	204	MQRIYIAIICPLLILLAACSKDSSPALLPEGSISFKLSEGKDTIEMPLSILKDSAVVLKLQAAFTGSTSGNHWITFAIDTTKIRDYRARFGQGILVPAPHYLFFKSNVRLSAGATESDTAQLNIGQQTKLMEYSTYVLPIVIQSVDGEPEGAASGRVIYFVFKTGKPLFINKQGWTIAAFTSQNGTNAPTGLLDEKQPDYLLGQ	DUF1735	1	DUF1735	33	148	8.5e-11
coc	coc:Coch_1018	C7M3Y8	hypothetical protein	Capnocytophaga ochracea	Bacteria	Bacteroidota	518	MKTKNITLLLLLFVAFIACKKDDVFEDPGINNIYMPQASLNNGGNEYNVPFGGNSENYTFDETTKKLKIVLGVKNSGLSTDGFAVKVKVDAQATNAYVEKYKNDEKKPAVVLPEGSYTLPESVSVASGKSEESFYLDVDVQKLLADHLDYYKNRIALAVSIYGNERILQNKATTIVVIDGAKFLPTPPEPPKPPVENMIKKDAWKILKQSIDGKITADAKINIVDGNIQYSSGKVGGKFNHVIYQPVNVEKGQTYTYDMHVEIKGQAWGWIQAYVSEHEPEEGKDFGDGKVLELQNNITSPMSGSFAELSAIQDQKTYTAGKTGTLYFVIKIGSWDNNFEDLALSDIVFKKDNSPKPPKPPVETSIKKDAWKILLQGINGGLSEKADITITDGNIHYTS…	DUF1735	1	DUF1735	33	164	2.1e-09
coc	coc:Coch_1391	C7M5X8	hypothetical protein	Capnocytophaga ochracea	Bacteria	Bacteroidota	465	MKKIIFNSLTVAFCFSLLVSCKKDEITVEKNDSTTWEIDKKIEDNDIRTQLGYDPRLNYIYLRPTVADLPMLSFGNVTINRNYTKEVEVRLLDKPYDKDVQVSFAYDASAYDKVKADYSGFELGDANLVQLSEATKTLSKGETSVTFTLTISNNSNFNKKVILPYALKVTDSGLTLPKGKGVFVLKVFPEEIKITAESKVVSKLLGYYNGSVYIGNSDKEVAFTIKSSYELPTGLKVALVRDDSAVLSGRTLAPAGVEGTLPEDNFDALSKKLTFNLNEDSFTNKGEYALPLKYVVKDASGNEQELSNNKLFVNFDIKELVSSNDNVEVGTQPSGKIIDRKGIIASYYGDIYYSPRFLLDGDENTYSYVRDGAYYYFTFPKVRLIKSVVLKPISGNQVK…	DUF1735	1	DUF1735	75	171	5.2e-07
col	col:AM608_08720	A0A0M4GNK3	hypothetical protein	Capnocytophaga sp. oral taxon 323	Bacteria	Bacteroidota	518	MKTKNITLLLLLFVAFIACKKDDVFEDPGINNIYMPQASLNNGGNEYNVPFGGNSENYTFDETTKKLKIVLGVKNSGLSTDGFAVKVKVDAQATNAYIEKYKNDEKKPAVVLPEGSYTLPESVSVASGKSEESFYLDVDVQKLLTDHPDYYKNRIALAVSIYGNERILQNKATTIVVIDGAKFLPTPPEPPKPPVENMLKKDAWKILKQGIDGKITADAKINIVDGNIQYSSGKVGGKFNHVIYQPVNVEKGQTYTYDMHVEIKGKAWGWIQAYVSEHEPEEGKDFGDGKVLELQNNITSPMSGSFAELSSIQDQKTYTTGKTGTLYFVIKIGSWDNNFEDLALSDIVFKKDNSPKPPKPPVETSIKKDAWKILLQGINGGLSEKADITITDGNIHYTS…	DUF1735	1	DUF1735	33	162	1.5e-08
col	col:AM608_10600	A0A0M4GRC8	hypothetical protein	Capnocytophaga sp. oral taxon 323	Bacteria	Bacteroidota	465	MKKIIFNSLTVAFCFSLLVSCEKDEITVEKNDSTTWEIDKKIEDNDIRTQLGYDPRLNYIYLRPTVADLPMLSFGNVTINRNYTKEVEVRLLDKPYDKDVQVSFAYDASAYDKVKANYLGFELGDANLVQLSEATKTLNKGETSVTFTLTISNNSNFNKKVILPYALKVTDSGLTLPKGKDVFVLKVFPEEIKITAESKVVSKLLGYYNGSVYIGNSDKEVAFTIKSSYELPAGLKVALVRDDRAVLSGRTLAPAGVEGTLPEDDFDALSKKLTFNLNEDSFTNKGEYALPLKYVVKDASGNEQELSNNKLFVNFDIKELVSSNDNVEVGTQPSGKIIDRKGIIASYYGDIYYSPRFLLDGDENTYSYVRDGAYYYFTFPKVRLIKSVVLKPISGNQVK…	DUF1735	1	DUF1735	75	171	2.4e-07
copr	copr:Cop2CBH44_22450	A0A7G1HYI8	hypothetical protein	Coprobacter secundus subsp. similis	Bacteria	Bacteroidota	254	MKKIIFILGLIASLYSCEEKDLLTNDNQISYVSFALDATKDTTVTSFVLFKEPEDGGAKEIDIKIGVTVNGKVNHEDLVFNVSADPTVTTLPSDKYILPEKCIIKAGQFTDTITVHFINFDELKTKNMFLGLRVNETETIKRGNRENSIAIISVTDRIFKPEWWTVFNFRDMYNIAEAFYLGSYSDKKYLMFLEELQKDGVEFDGKDTYILRKYSLRLKNTIKEFNEDPENIKNGLVPLWDEENNEAMQVPVAG	DUF4843|DUF1735	1	DUF4843|DUF1735	28	196	4.6e-23
csac	csac:SIO70_10320		DUF1735 domain-containing protein	Chitinophaga sancti	Bacteria	Bacteroidota	453	MRHYIFLLLILFACKKNDRFKDEQLSPVNVAISSENGIVNIPGSDNYTKATDDITIPVKLVFSAAAPKIFTVNIGVDNDTVNTLINHQQLGDAVLLDESYYTLPRSAEIRFGLDTFSVPVKVSMQAIERYYGHDLALAVRLSDATKGNTLDASGQMAIILIHTDKVIAASEIHYLYFTKAGSVLLEPDGTDHTLGNTEVTLPVSVTLGGTAGGAFSINLSAAPDTAQALIDNGTLPGSVLLASGTDYTLPATVNFPANTNVAKFNLTVKTASITNNVNNKPVLAIQLSDPTRHLLDSSKSVIVLELDPSKLIETDITNQNIKYTTQYDNGNANENSPKLIDNNINTKFLLGSFSTVWAMLEFDTPQTTGAYTMTSANDAPDRDPKDWTIEGSNNGTDWV…	DUF1735	1	DUF1735	32	145	6e-09
cspu	cspu:CGC55_10425	A0A250FKS4	DUF1735 domain-containing protein	Capnocytophaga sputigena	Bacteria	Bacteroidota	518	MKTKNITLLLLLFVAFIACKKDDVFEDPGITTLYMPQASLNNGGNEYNVPFGGNSENYTFNETTKKLKIVLGVKNSGLSTEGFAVKVKVDAQATNAYVEKYKNDEKKPAVVLPEGSYTLPESATIPSGKNEESFYLEVDMQKILTAHPDYYKNRIALAVTIYGNEKILASKATTIVVIDGAKFLPTPPEPPKPTLETMLKKDAWKVLKQGIDGKITADAKINIVEGNIHYSSGKVGGKFNHVIYQPVNVEKGQTYTYDMHVEIKGQAWGWIQAYVSEHEPEEGKDFGDGKVLELQNNITSPMSGSFAELSAIQDQKTYTAGKTGKIYFVIKIGSWDNNFEDLALSDIVFKKDNSPKPPKPAVETRIKKDAWKILLQGINGGLSEKADITFTDGNIHYTS…	DUF1735	1	DUF1735	49	164	1.4e-09
cspu	cspu:CGC55_11635	A0A2A3N5B0	DUF1735 domain-containing protein	Capnocytophaga sputigena	Bacteria	Bacteroidota	475	MKKIIFNSLTVAFSLAILVSCKKDEISIEKNESTTWEIDKKIVDDDIRTRIGYDPRFDYVTPTASEVVAPMLTLEGFTLTDKNTRTLEVKLTKASDKDVTVSLMYDASLFNKIAGNYSGYELGDASLAEIATTQKTIAAGTTTTTFEIKVTNQSSFNKKVILPFVINVSNNELVKTLNGKDYFVVRIYPKGVTFEVANSEILKEAIVKDDGKTYMTDKEVGVIVTPSDVISSAISLGLVRDNGLVTDTTNQTLAPSNIVATINKVDFRNIAKGTISFTLQNIEALTTKGRYVLPLKLMAYDASGTAHQVLDTPILVTIDVSSDGIPLDNDINRIRNYDGAYISSTKYNFHTNYQSSHIRKMHDGDLGGNPWWIDTHIQDEDNRPYVQVIFTEKTVIKGI…	DUF1735	1	DUF1735	72	171	4.5e-10
csto	csto:CGC58_02635	A0A250FXL1	hypothetical protein	Capnocytophaga stomatis	Bacteria	Bacteroidota	456	MKNIIKTVIGFALAGSLFSCAKDEIEVLKNLDTSWEVDKSIRDKDLRNRFGLDPRYNYALSEVNEFDFSMLHLGDFQITGERTNEFEVKILNPLDKDLTVTLNYDAAMFEKVKEKYSDYELGAENVVKIAEKQKVIPRGETSVKFRLAVDNDSRFGKSVVVPFSFTTNDDSIKLLEGRTHFLAKVFKKEITYNYPNRINKFLILSNQSLFPPRASLNIEASDVVSQPIEFSVERADGKGLPNLAPEGVEGQLPAPINMEGEQAGVFGLTLDVNSIEEGSVSQLPLQIVATMNGQRYVLPNTITLVIDTSVPADENVVAGKKEKGKAIDKEGLVFTGTLFPEFYDENIFDGQYKFGVPISGDATMEITLPSAKTIGSLKFTIPTPLYAARFQGGDVYAVD…	DUF1735	1	DUF1735	79	171	4.8e-07
dcn	dcn:MUK70_29370		DUF1735 domain-containing protein	Dyadobacter chenwenxiniae	Bacteria	Bacteroidota	324	MKYSIKIAGLFLFGVAITSCLKDDMNLDPDTSTNVVEFKNPSSFVSPSGSTYSLYTQAFDLAEENDYAVTVSYSGASVAPEDIRVTLGLDTAAITQYNTEQETHFDLITPDLYTMPTEVTIPKGQRTATVNIKVRSSKFDFSKAYVLPISIVSASTGTVSGNFGTILLSLNAKNKYDGNYTVTATDPMVDKVNPLITGYYPINSDLHTTGANSVVMYSISYLDGLEGHPIKSKNAETGAISDSYYGSFAPVFTMDATGKVISVTNFYGQPAGNGRSARLDPTGVNKFTINADGSKVLEVKYVMQQAGPTDRTFFSEKWTFKAPR	DUF1735|DUF4973	1	DUF1735|DUF4973	49	156	8.1e-21
emai	emai:KZP23_03075		hypothetical protein	Echinicola marina	Bacteria	Bacteroidota	304	MKKILIIMLALLSSCGFEDYDIQYGVTSVYFYNQEYNRNIVVGEGLNLKVGSMLTGVLENDTDRLVEFVINGELVTGSNKTLLPGSLYTLDNASSFTIPKGEFIGFLGVKLDSAEFVNDPKAVTGEYVLPVQITNCNEVDSVNAVKNTILVSVSYWAKQHGNYYYSGRTIRKEAGSTVDTLTYKNNTTNAESIRQLITVNANTLELRADETGVSNDPGKGAFSLNITVPTYGGGKAEISPSPNSAITVEADGESSYIEDSKTFYLNYKWNDGTYDCYSTDTLVFRNRVRDVQADGQGVNEWRGF	DUF1735	1	DUF1735	28	135	5.9e-09
fib	fib:A6C57_11800	A0A1W6E6K7	hypothetical protein	Fibrella sp. ES10-3-2-2	Bacteria	Bacteroidota	325	MNMKNFIKVVGLFLVGATMTSCLDDKLSLDPANSVNVVEFKNPTDFLSPYGSKYALYTKAFDLAAENEFPITVSYSGANVAPEDITVTLGTDPAALTQYNTEQSTAYDLIPASLYVLPTSVVIPKGQRTAKVALKFKSNNFDFSKAYVLPVQIKSISSGTISGNFGTILINVNAKNKYDGVYTVTGTMTDVTNAAFKHMNQIGEPLEYTLETVSATKCVVVEREYGYNAPFHVFYTGTGISVYGSFAAVIEFDPATDKIVGVTNYYGQPAGNTRSAQLDPTGVNTYTASSKTIKIKYNMRQPSVVAAAPNIRVTWDEVLTYARPR	DUF1735|DUF4973	1	DUF1735|DUF4973	55	158	4.4e-22
fib	fib:A6C57_11815	A0A1W6E6G3	hypothetical protein	Fibrella sp. ES10-3-2-2	Bacteria	Bacteroidota	322	MKKFLSLFLAGSLALGLTSCLKDDEHFVDFAGASPVIDIPTSAFYGVAPNAAFPIQSTPVSYSFNVNLSGPKTLGQDVTVNLAVDPAVLTQYNTANGTDYQALPATLYQLPTSTVIKAGQRLAPVSINFSTGSDKIADPGAFNDSDYALPVRVTGTDNNLAVSSNYGYKIILVKLKNKYDGVYRPTGTLVDVTNSAFSSLATAGRQVDYTLETVSATKCVLTYNNSPGTPFWAGTGISTYANFAPVIEFDPATDKIISVTNYYGQPASNTRSAQLDPTGVNAFNPANRSIRIKYQMRQPSVVATPPNIRAVWDEQWTFLRER	DUF1735|DUF4973	1	DUF1735|DUF4973	57	159	1.8e-24
fla	fla:SY85_21240	A0A172U0B2	hypothetical protein	Flavisolibacter tropicus	Bacteria	Bacteroidota	189	MKKLLIRIIPFILIPAVLTSCLKKFELAEDFSSTQPIADLPKAPANALNATAPTNSWFILDSAQGTVDYSTAVHISAKDHVGDVTVRMKIDRAAGQKWIDAHPSGGYELLPEDLYTVPTLDVVIPNAGVFSVGDFIVKVKANANNGAGVSRFKNKKYILPVSIDNVVSHNFTVAENFRNVLWNMRVKLK	DUF1735	1	DUF1735	63	167	1.1e-12
fla	fla:SY85_21265	A0A172U0S9	hypothetical protein	Flavisolibacter tropicus	Bacteria	Bacteroidota	324	MKKSFKILVSMLATAVCLSSCLKDKSLFDPDKVDNVVEFANLGAIESSTTSPYPLFSKSFEVVPEAQLEVYVNYAGDEAAAPEDITVQLAVKSDALTTYNTANKTSYTLLPTSLYSVPTSVVIPKGSRNAKVVITFKPNQFDLSKTYGLPLAITSATKGNISGNFGTVVYRVGAKNKYDGVYEIKADNATFQDVQIGAAATKAYPKTVHLVTVGANSVAYFDPNLNSGTYGYRFLNNGSGTYYGNFAPVFEMDPTTLSVKAVTNHAPYIGNTQGRDAKLDPTGVNKFTFNGNTPSTLQVSYILTQNGANKALITEKLEYKGPRP	DUF1735|DUF4973	1	DUF1735|DUF4973	62	158	3.8e-21
flc	flc:KJS93_01700		DUF1735 domain-containing protein	Flavihumibacter fluvii	Bacteria	Bacteroidota	323	MKLTINRLYTLGLLAIGLSFAACSKPDSPAAAGTAGGTYIKLLESGEKVLAFDAVGTPQSAGLLDVRKDANSETMLNTPMNVVVSLDQAYLDAYNTENETEYEILPAEFYTTSPAISGDKYNLSFAAGEFAKPITFTLTDATLLDFSKQYALPFTITSVDAGGNISSSKTLLVKVLVKNIWDGAYEVTGSMNDVGNPGLGGLFPMEYHLITSGANTVDGYDPVYWVDYFIPITSGADVTGYGAFSPVFEFDPETNKVVSVINIYGQPAGNTRSAELDPSGENYYDPETQTIKVKFFMKQPSVITTPPHIRVSFDWTMKRTGDR	DUF1735	1	DUF1735	64	160	5.7e-16
flm	flm:MY04_4069	A0A1B1FZ24	DUF1735 domain-containing protein	Flammeovirga sp. MY04	Bacteria	Bacteroidota	300	MKKLLNLLFIATLFLTGCDNYNDYLTDYDYSTTYFPYQKPVRTVIAGEGLQFKMGVVLGGKRENTKTEVVKFEIDTTLLRDTPFELLPSEYYTLSNDNEMWIQEGEFQGLIDVVMDSVNFLSDPNSLTRHYALPVRIISATTDSVLTGDELKGIAPMDYMIPVIKYIHTLDAIWYHHGVDSAFNASGDLEEVIVNSTEDLINNSTWNLSTVGATKVISNGLSGIKNTSRLEMDMNFEDGAIDLKSTSDSEIQNVENISSRYVSDDLKVYLKYKYTADNLTHIVTDTLTFRNKELSLELWD	DUF1735	1	DUF1735	31	142	1.2e-11
fmm	fmm:LVD15_01240		DUF1735 domain-containing protein	Fulvivirga maritima	Bacteria	Bacteroidota	307	MKRINFKYIIGLLSLTLMLSSCLDEDPMMDPGQSEGIIELFDISSLLSNPTGNNFPHIYDNAHDIAEEGRSFNIIVSHSGTNAAPEDISVEVEMDLDLLNAYNAELEEYNLEHPDDEEVLLQLLPDSLYSIVGQDDFNAFIPRGERKDSIEIWLDTYHFNPSVKYAIPLTIRSASSGTISGNFYQALYVVSVRNAYDGEYRNEYVSNISGYPEGTNTIELTTTGEFSVVMGLIGVYSNEVFIEVHADDDWDSDTEEGRRRNPVTVECPSLGTVTTDGSSYWDNETETFYLSWYTSGGYVFEQTLTKN	DUF1735|DUF4973	1	DUF1735|DUF4973	66	176	3e-12
fya	fya:KMW28_22385		DUF1735 domain-containing protein	Flammeovirga yaeyamensis	Bacteria	Bacteroidota	281	MKKILYILTLACLLTSCAYDSYLNDFDETTVYFAHQTPIRTLIVDEYEQIKLGVAFGGRRENTNNEWVEFEVDPSLLEGTSYTLLPSELYSLSNENSISIPSGSFQGDITVAFDMQRLTEAAAPMTNLALPVRITSTSLDQIHESKGYTIILFKYIAKLDGTWYQKGVSKMTDIAKDSSWTVTYSQPTLERNRSNVLNTKTKNEVVANAMGNSDYHLNILMEDSDITLSSEEVANFVDDEASVSEDKKELYIKYKFEQEGILHEVSDTLIFAKRNIVFETW	DUF1735	1	DUF1735	29	139	5.2e-16
fya	fya:KMW28_22440		DUF1735 domain-containing protein	Flammeovirga yaeyamensis	Bacteria	Bacteroidota	300	MKKLLNLFFIATLFLTGCDSYNDYLTDYDYSTTYFPYQKPVRTVIAGEGLQFKMGVVLGGKRENTKTEVVKFEIDTTLLRDTPFELLPSEYYTLSNDNEMWIQEGQFQGLIDVVMDSVNFLSDPNSLTRHYALPVRIISATTDSVLTGDELKGIAPMDYMIPVIRYIHTLDAIWYHHGVDSAFNASGDLEEVIVNSTEDLINNSTWNLSTVGATKVISNGLSGIKNTSRLEMDMNFEDGAIDLKSTSDSEIQNVENISSRYVSDDLKVYLKYKYTADNLTHIVTDTLTFRNKELSLELWD	DUF1735	1	DUF1735	31	142	1.1e-11
lby	lby:Lbys_3355	E4RX91	hypothetical protein	Leadbetterella byssophila	Bacteria	Bacteroidota	282	MKKYLSLLILPFLFTSCIEDDLVELTDQGSPFLVAGGGTEKELFFNAFTNVKKIPMFDIHRNVPSNAALNTPTTVKLTAARDILEAFNEEHDETYEWLPSEIFTFVNEPGITFQGDDVILNYSAGDFAKEIAINLDGSKWDLAHKYALAYRITDPGNNKIATGNDYFITLISAKNQWDGVYHYTTSANNTLLPNQDTEVELHTVSPTKVKLYPGLLGYYSNEVWYTINPETMGVTVEMVTLLPIATDASSHYDPETKTFNLKWTSNNGARIFEETMTFIKDR	DUF1735	1	DUF1735	57	157	6e-09
marf	marf:CJ739_3127	A0A385BTE1	hypothetical protein	Mariniflexile sp. TRM1-10	Bacteria	Bacteroidota	483	MKKVLIFLVFISVLTSCYDEFRLDNEFSSVAFSSADGGSNQPGVLWRTVVKGEGLKLDAGIYLAGILDNSKERWADYELDPSLLVGTDYTMLPSDYYTLSNSSRFVIPSGETVGKISIVLDSIKFLNDPLTTKMNYAIPFKLIETSEDSILSTQNTQILVLKYINKYEGFYNQKGTFQTVAPNGETLNSGTINNVISGTSIFLDSLEMNGSMNLIGADYKMKLHVNPDNTVSLEYSPNLNADNSPKNIALDATPNAPNVSPWENVDGVNDGGDPTSSNDRGASGLAFGNWPLFDTWDYVEYTFDGEYFITQSDVYWFADSNPNDGGVSKPYNTYLQYFDSESGAWKILYNNNVVNGTPISEANYAILDGTYTSDNPAPGTSLDQYNVTSFDAIRTSKVR…	DUF1735	1	DUF1735	57	147	1.4e-10
mgin	mgin:FRZ54_02995	A0A5B8URS3	DUF1735 domain-containing protein	Mucilaginibacter ginsenosidivorans	Bacteria	Bacteroidota	302	MKKRLYFISTLLLAMTALSLSSCLKDPRYVDFSKAGNVVNMPFSGQAYFGGDAITEAPADDENGTIVRQFSVNVATANPPTTDTKVTLAVDFSLVDSYNALGGAVHYEPMPSEAYSFTTTEVTVPSGKQYAVTSVTFYKNLLDPSKSYMLPIKIASTTGGYTISGNLGVHYYHFIGNDFAGAYLWDYTRIPAAGNFVGETTTLFPVTPTQFEMNSGYFTQTIRYEVTFTKNSDGTYSDFAVDLNADDIQNILVANGLTLVKHPVLVNYDPTHKYTYDEVVHGLLKLNWTTATRDITDYFYKP	DUF1735|DUF4973	1	DUF1735|DUF4973	61	159	1.7e-19
mgk	mgk:FSB76_08410	A0A5B8VZJ4	DUF1735 domain-containing protein	Mucilaginibacter ginsenosidivorax	Bacteria	Bacteroidota	314	MKKNIFFKYLVVACAFAVVFAGCRKEPAADKVTTETLNAGKTLIGFPDGMESSTFFDPFTDVKTIDVFTLKKDAANNTDLKKAQNFVVSAEPDSIDAYNEANGTAYELLPSSFYTIGTSSADVSVSGDNLTFKFASGDFAKNFVIKLDGSKLDLSKSYALAYKITDSAGVGIHAASRGTMYAFYSVKNKYDGVYTLGGTIARYIDGVADATLGGTYPDGLQVDVATIGTYTNSFSLKWITGSGVGGIAGLQLTVDPATNKVTVIATGNAAVQNTAGKDNYYDPDTKTFHLAFDWGANATNKRVFDGTLTYAGSR	DUF1735	1	DUF1735	61	169	2.4e-12
mgk	mgk:FSB76_08620	A0A5B8VZM8	DUF1735 domain-containing protein	Mucilaginibacter ginsenosidivorax	Bacteria	Bacteroidota	312	MKRNKFLNHILLACSVLVMFSACRKVPAGDLSNENSTAGKSYIGFTGDMESATFFDPFTDVKTISVFSVKKDAAKPADLTKGQTIVVTALPGAIDAYNEANDASYELLPASFYTLANSNATQAADGSLTFNFAPGDFQKEFAIKLDGSKLDLSKSYALAYKITKSDDLAVHAASKDTLYAFYSVKNKYDGVYTLAGNIKRYTSKTDLDPDLSGDFPDGQESKVATIAANANTFEIFWHTGGGVGGVAGLQLAVDASNKVTVTASGNPKLHNTAGIDNYYDPATKTFHLAFDWGADENSKRAVVATLTYKGAR	DUF1735	1	DUF1735	60	167	1.9e-10
mgk	mgk:FSB76_12835	A0A5B8VYY3	DUF1735 domain-containing protein	Mucilaginibacter ginsenosidivorax	Bacteria	Bacteroidota	306	MKKLIILLGVLTVSLTSCLKDKPNVDFSNIGAFTELVHSGAPYFNEAAITDAADTIVKTLQVNITGQYPPTKDVTVTIGVDNALLTAYNAANTAIVYEAPPAGSFKIGATSVTIKAGSRLANIPVTFYKKQLDPSKSYMLPIKIVSSTIALSGNFTVKYYHFIGNDFAGTYNHFYTRWEQADTTASAPSSKRVNKGTSVFNPISPTEFTVTTSYYTAPRYDVTFVKTGNGATATYSKFVIKFYGTDIADLFTPGGVVLATGPFFLPADYHTNPFDPNGVYTYAQSLKLFRFFFTTASRGIIDEYTK	DUF1735|DUF4973	1	DUF1735|DUF4973	54	148	2.5e-19
mgos	mgos:DIU38_028845		DUF1735 domain-containing protein	Mucilaginibacter gossypii	Bacteria	Bacteroidota	301	MKKFIYSKLTGLILLAGVTLLSSCLKDDRYVDFGASKPIAELPISGLTNFSKDAFTEAGDTIVRQFAVNIASPSIPTTDTKVTLAVDNSVIAAYAKIDNSVSYVAMPANAFVFTDVSVTIAKGTRTKIVSVTIYKNKLDPSLSYMLPIVIKDASGTTISGNFGIHYYHVIGNHFAGVYKWDYLRYNNSSGTGTPTTDSKGQSATLSPVTPTQFEVASGYLGLRYEVTFTQNAGTYSNFAVAINADDAAALADGTLAGAKISISSPAEIVSVDPIAQKFIFKFKVHNNDNGTDRSLQDTYYK	DUF1735	1	DUF1735	55	155	2.7e-14
mmab	mmab:HQ865_21130	A0A7D4UEY9	DUF1735 domain-containing protein	Mucilaginibacter mali	Bacteria	Bacteroidota	341	MKRISLIMMMAATVSFTACIKDNAVNLGPGASPPVVEWETATIQDPPTNAATNIYRTYGRSFGIASSVTMNLKVDYTGTDPAPADITVNLSASTAAYAAYVSKYSINTGTPAYGATGYVEANNPNPLMPTTLYTMPASVVIPKGQRSATVTITLKTDQFNLAKNYWLPLSITSVSSGTVSGNYGTVIYVVNAKNAYDADYTTTGFLFHPTAGSERAISKTQHFYSAGLNTSYKEFGDLGANGYQYQFDINGSTLSNYVPLGATPAIPASGFMTADNPGNIPYTGTIGNSARPGTAPWVQSTYNNTYDAASKTFYLHVGYQTGGNGQNTFTRQVYEKSVRAN	DUF1735	1	DUF1735	66	176	3.7e-14
mrob	mrob:HH214_15980	A0A7L5E2J8	DUF1735 domain-containing protein	Mucilaginibacter robiniae	Bacteria	Bacteroidota	298	MTIKNILKGFVPAALLMSLFSCKDRYPQPDFTQVTPVVELPVASLAGNGGGNSMSTSFSIQSTPSDYYIYVNYAAPDANSTDLAVKLAVDTATLGKFNRTNGTTYPLLPANDYSLANTIVIPAGQRKVEYHIKFTTTLIDPSATYALPLKITDASGVTVSGNFGTLVLLIGVKNIYDGTYSLKGKITRNSASGPDLTLGGTFKSGLSTSLKTLTANSNSFSQYWRDGSGVAGIDGLYLTVDPATNNVTVKATGNATLKNTTGYNNHYDPATKTFYLGFDWGTAPSTRIAVDTLVYTGP	DUF1735|DUF4973	1	DUF1735|DUF4973	52	156	2.1e-20
mrub	mrub:DEO27_016870	A0A5C1I2N4	DUF1735 domain-containing protein	Mucilaginibacter rubeus	Bacteria	Bacteroidota	343	MKINASLVRLSAACLLLGVAGCKQEHLNGVKSNPDVKVYLPDSEKPDGLVDVMAGSSLKVDSATSTVNFSIPVYRGGESNFETLTVDVSADNTTIAGLVTAGKLPANTVALDPADFTLAAKDTVKLDNNIMKGSITPKIKIASLSKYDGKIAALGIKIANSSKQEVNTDMNKAIIYFSAADLIDAITPKTNLIDNTKWQIYHRGDGVTFKVNADGSVLATGGNWGQQGIVQPVQVRANKKYKIDMTVAGSGATDCWFEVYVGQGVPSEASDYADGGTRIALNTWNGCGKSPFNGLLSAISCAGSGNVVSFPTSGTAYVLIRSCGSSLGTTGIKITNVDFRRVN	DUF1735	1	DUF1735	57	164	1.7e-05
[truncated: 46 more rows]

## Sheet: DUF1735_DomainsOnly
KEGG genome ID	KEGG gene ID	UniProt ID	Annotation	Organism	Kingdom	Phyla	Length protein sequence [aa]	Protein sequence	Domain position	Domain Name	Start	End	E-Value
[truncated: 858 more rows]

## Sheet: Taxonomy (Fig 2B)
Taxonomic distribution of DUF1735-containing proteins in KEGG
Kingdom	Phylum	Count	% of total		Sum	775
Bacteria	Bacteroidota	774	0.99871		Count	2
Bacteria	Actinomycetota	1	0.00129032

## Sheet: Genomes (Fig 2B & Tab2)
Number of DUF1735 domains per genome
[truncated: 201 more rows]

[truncated: 7 more sheets: Domain architecture (Tab 3), All domains, Tab S6, Adjacent domains, Annotation, Length, Fasta file generation]
