# Supplementary material for: Polysaccharide utilization loci encoded DUF1735 likely functions as membrane‐bound spacer for carbohydrate active enzymes
Source: FEBS Open Bio. 2024 May 12;14(7):1133–46. doi: 10.1002/2211-5463.13816 (PMC11216935; doi:10.1002/2211-5463.13816)
Supplement: Supplementary file 4 — Table S2. (A) Dataset of DUF1735 generated by mining KEGG with domain analyzer. (B) Dataset of BACON generated by mining KEGG with domain analyzer. (C) Dataset of BACON_2 generated by mining KEGG with domain analyzer. [file FEB4-14-1133-s008.zip › feb413816-sup-0005-TableS2B.xlsx]

## Sheet: Table Legend
Table S2A-C Datasets generated by mining KEGG [24] with Domain Analyzer. Target domains were A) DUF1735, B) BACON, and C) BACON_2 domain. Provided information are KEGG genome and gene ID, UniProt ID; domain annotation; host kingdom, phyla, and species; protein sequence and length; domain architecture and domain length. Data accessed in February 2024.
[24] Kanehisa M & Goto S (2000) KEGG: Kyoto Encyclopedia of Genes and Genomes. Nucleic Acids Res 28, 27–30

## Sheet: BACON in KEGG (Tab S2B)
KEGG genome ID	KEGG gene ID	UniProt ID	Annotation	Organism	Kingdom	Phyla	Length protein sequence [aa]	Protein archtecture	Number of domains	Domain_1	Start	End	E-Value	Domain_2	Start2	End2	E-Value2	Domain_3	Start3	End3	E-Value3	Domain_4	Start4	End4	E-Value4	Domain_5	Start5	End5	E-Value5	Domain_6	Start6	End6	E-Value6	Domain_7	Start7	End7	E-Value7	Domain_8	Start8	End8	E-Value8	Domain_9	Start9	End9	E-Value9	Domain_10	Start10	End10	E-Value10
abac	abac:LuPra_01418	A0A143PI59	apr_1; Subtilisin Carlsberg precursor	Luteitalea pratensis	Bacteria	Acidobacteriota	1433	Peptidase_S8 + BACON_2|BACON + BACON_2|BACON + BACON + BACON_2 + BACON_2|BACON	6	Peptidase_S8	162	413	1.9e-33	BACON_2|BACON	441	522	8.3e-08	BACON_2|BACON	528	602	2e-05	BACON	643	696	5.5e-07	BACON_2	704	774	7.6e-05	BACON_2|BACON	789	860	4.1e-07
abac	abac:LuPra_02305	A0A143PMT9	hypothetical protein	Luteitalea pratensis	Bacteria	Acidobacteriota	1111	BACON_2|BACON + BACON_2|BACON + BACON_2|BACON + BACON_2|BACON + BACON_2|BACON + BACON_2|BACON	6	BACON_2|BACON	49	128	1e-08	BACON_2|BACON	135	187	2.8e-05	BACON_2|BACON	198	269	5.3e-06	BACON_2|BACON	308	357	7.5e-05	BACON_2|BACON	370	444	8.4e-06	BACON_2|BACON	455	538	5e-09
abac	abac:LuPra_03880	A0A143PPV9	hypothetical protein	Luteitalea pratensis	Bacteria	Acidobacteriota	525	BACON_2|BACON + BACON_2|BACON + DUF5666	3	BACON_2|BACON	60	131	3.3e-05	BACON_2|BACON	354	426	9e-05	DUF5666	447	507	7.2e-09
abac	abac:LuPra_04139	A0A143PRA5	peptidyl-Asp metalloendopeptidase	Luteitalea pratensis	Bacteria	Acidobacteriota	990	Reprolysin_5 + Reprolysin_4|Reprolysin_3 + BACON_2|BACON + F5_F8_type_C + F5_F8_type_C + F5_F8_type_C	6	Reprolysin_5	178	358	3.9e-13	Reprolysin_4|Reprolysin_3	195	373	7.8e-14	BACON_2|BACON	413	483	7.3e-05	F5_F8_type_C	514	649	9.5e-10	F5_F8_type_C	678	806	7e-08	F5_F8_type_C	847	976	2.6e-08
abac	abac:LuPra_04140	A0A143PQA6	peptidyl-Asp metalloendopeptidase	Luteitalea pratensis	Bacteria	Acidobacteriota	531	Reprolysin_5|Reprolysin_4 + BACON	2	Reprolysin_5|Reprolysin_4	202	387	9.7e-12	BACON	471	518	4.3e-06
abiw	abiw:Abiwalacus_09670		hypothetical protein	Akkermansia biwaensis	Bacteria	Verrucomicrobiota	785	BNR_assoc_N + BNR_3 + BNR_2 + BACON_2|BACON + BACON_2|BACON	5	BNR_assoc_N	27	63	7e-07	BNR_3	103	397	2.8e-18	BNR_2	199	448	2e-15	BACON_2|BACON	488	559	2.1e-09	BACON_2|BACON	575	648	4.4e-11
abiw	abiw:Abiwalacus_11200		hypothetical protein	Akkermansia biwaensis	Bacteria	Verrucomicrobiota	1420	Sulfatase + SGSH_C + PA14 + BACON_2|BACON	4	Sulfatase	506	897	1.7e-49	SGSH_C	852	1007	9.2e-10	PA14	1084	1189	1.4e-10	BACON_2|BACON	1206	1287	2.8e-11
abiw	abiw:Abiwalacus_25220		hypothetical protein	Akkermansia biwaensis	Bacteria	Verrucomicrobiota	1232	Laminin_G_3|Laminin_G_2 + Laminin_G_3 + Glyco_hydro_18 + BACON_2|BACON	4	Laminin_G_3|Laminin_G_2	302	432	1.6e-18	Laminin_G_3	594	715	3.1e-06	Glyco_hydro_18	775	978	4.8e-24	BACON_2|BACON	1026	1099	1.7e-05
acou	acou:A5CBH24_01380	A0A4Y1WQ70	trimeric autotransporter adhesin	Alistipes communis	Bacteria	Bacteroidota	1218	CarbopepD_reg_2|CarboxypepD_reg + BACON_2 + BACON_2	3	CarbopepD_reg_2|CarboxypepD_reg	7	84	6.7e-13	BACON_2	89	177	6.2e-13	BACON_2	184	270	2.6e-12
acou	acou:A5CBH24_01980	A0A4Y1WQC5	hypothetical protein	Alistipes communis	Bacteria	Bacteroidota	593	BACON	1	BACON	34	85	2.2e-05
acou	acou:A5CBH24_04090	A0A4Y1WSI9	hypothetical protein	Alistipes communis	Bacteria	Bacteroidota	747	BACON + DUF5689	2	BACON	66	109	1.7e-05	DUF5689	131	332	3.7e-15
acou	acou:A5CBH24_04530	A0A4Y1WPV5	hypothetical protein	Alistipes communis	Bacteria	Bacteroidota	298	BACON_2	1	BACON_2	27	99	1.5e-05
acou	acou:A5CBH24_06400	A0A4Y1WR85	hypothetical protein	Alistipes communis	Bacteria	Bacteroidota	458	BACON_2|BACON	1	BACON_2|BACON	30	111	6.2e-05
acou	acou:A5CBH24_06710	A0A4Y1WTD1	hypothetical protein	Alistipes communis	Bacteria	Bacteroidota	459	BACON + BACON + Laminin_G_3	3	BACON	78	121	2.9e-05	BACON	161	213	7.8e-08	Laminin_G_3	322	451	1.2e-13
acou	acou:A5CBH24_06880	A0A4Y1WRP7	hypothetical protein	Alistipes communis	Bacteria	Bacteroidota	787	BACON + fn3	2	BACON	49	103	3.2e-07	fn3	292	354	1e-05
acou	acou:A5CBH24_06900	A0A3D2BD78	hypothetical protein	Alistipes communis	Bacteria	Bacteroidota	208	BACON_2	1	BACON_2	37	117	5.8e-06
acou	acou:A5CBH24_07250	A0A4Y1WR87	hypothetical protein	Alistipes communis	Bacteria	Bacteroidota	442	BACON	1	BACON	61	113	3.9e-05
acou	acou:A5CBH24_07500	A0A4Y1WRI5	hypothetical protein	Alistipes communis	Bacteria	Bacteroidota	779	BACON_2|BACON + BACON	2	BACON_2|BACON	54	130	8.9e-06	BACON	173	232	2.8e-05
acou	acou:A5CBH24_07840	A0A4Y1WQU9	hypothetical protein	Alistipes communis	Bacteria	Bacteroidota	472	BACON_2|BACON	1	BACON_2|BACON	20	98	1.4e-06
acou	acou:A5CBH24_08220	A0A4Y1WTA1	hypothetical protein	Alistipes communis	Bacteria	Bacteroidota	1104	BACON_2|BACON	1	BACON_2|BACON	45	122	6.2e-08
acou	acou:A5CBH24_08700	A0A4Y1WRV3	hypothetical protein	Alistipes communis	Bacteria	Bacteroidota	437	BACON_2|BACON	1	BACON_2|BACON	38	116	1.1e-06
acou	acou:A5CBH24_11080	A0A4Y1WT18	hypothetical protein	Alistipes communis	Bacteria	Bacteroidota	416	BACON_2|BACON + BACON_2|BACON	2	BACON_2|BACON	45	139	7.6e-08	BACON_2|BACON	149	230	7.5e-08
acou	acou:A5CBH24_11810	A0A4Y1WUS8	hypothetical protein	Alistipes communis	Bacteria	Bacteroidota	387	BACON_2 + BACON + LRR_5 + LRR_5	4	BACON_2	80	143	7e-06	BACON	108	158	1.5e-06	LRR_5	191	286	7.5e-15	LRR_5	250	382	9.8e-32
acou	acou:A5CBH24_11840	A0A4Y1WS27	hypothetical protein	Alistipes communis	Bacteria	Bacteroidota	385	BACON_2|BACON + DUF4595	2	BACON_2|BACON	53	131	6.6e-09	DUF4595	174	360	2.5e-12
acou	acou:A5CBH24_11850	A0A4Y1WSN0	hypothetical protein	Alistipes communis	Bacteria	Bacteroidota	580	BACON + Big_2 + DUF4595	3	BACON	88	144	6.1e-05	Big_2	159	233	3.2e-16	DUF4595	283	394	9.7e-06
acou	acou:A5CBH24_12170	A0A4Y1WTX5	hypothetical protein	Alistipes communis	Bacteria	Bacteroidota	651	BACON	1	BACON	74	127	8e-05
acou	acou:A5CBH24_16790	A0A4Y1WVV4	hypothetical protein	Alistipes communis	Bacteria	Bacteroidota	559	BACON	1	BACON	65	119	1.1e-05
acou	acou:A5CBH24_16890	A0A4Y1WVW4	hypothetical protein	Alistipes communis	Bacteria	Bacteroidota	713	BACON + Fib_succ_major	2	BACON	70	140	5.1e-05	Fib_succ_major	377	708	5.6e-11
acou	acou:A5CBH24_17550	A0A4Y1WU94	hypothetical protein	Alistipes communis	Bacteria	Bacteroidota	1250	DUF4988 + BACON + PKD_4	3	DUF4988	26	194	2.6e-32	BACON	325	378	6.2e-05	PKD_4	407	443	4.8e-05
acou	acou:A5CBH24_17880	A0A4Y1WUU5	hypothetical protein	Alistipes communis	Bacteria	Bacteroidota	520	BACON	1	BACON	61	121	7.6e-06
acou	acou:A5CBH24_18840	A0A4Y1WU72	hypothetical protein	Alistipes communis	Bacteria	Bacteroidota	411	BACON	1	BACON	58	109	4.3e-06
acou	acou:A5CBH24_18850	A0A4Y1WUN3	hypothetical protein	Alistipes communis	Bacteria	Bacteroidota	934	BACON_2 + BACON + BACON	3	BACON_2	57	133	3.7e-05	BACON	171	226	3.4e-06	BACON	258	312	2e-05
acou	acou:A5CBH24_19820	A0A4Y1WWR6	hypothetical protein	Alistipes communis	Bacteria	Bacteroidota	501	BACON_2|BACON	1	BACON_2|BACON	42	114	5.5e-07
acou	acou:A5CBH24_24660	A0A4Y1WVN4	DUF4876 domain-containing protein	Alistipes communis	Bacteria	Bacteroidota	405	BACON + DUF4876	2	BACON	58	113	4.5e-06	DUF4876	212	400	3.5e-50
acou	acou:A5CBH24_25430	A0A4Y1WW70	hypothetical protein	Alistipes communis	Bacteria	Bacteroidota	473	BACON + BACON	2	BACON	53	105	2.1e-06	BACON	230	289	3.3e-05
acou	acou:A5CBH24_25440	A0A4Y1WW54	hypothetical protein	Alistipes communis	Bacteria	Bacteroidota	500	BACON_2|BACON + BACON_2|BACON	2	BACON_2|BACON	51	129	2.8e-05	BACON_2|BACON	144	220	1.9e-11
ada	ada:A5CPEGH6_02400	A0A4Y1WXS6	hypothetical protein	Alistipes dispar	Bacteria	Bacteroidota	1137	BACON_2 + BACON + DUF5689 + DUF5689	4	BACON_2	41	111	2.1e-07	BACON	67	125	8.8e-09	DUF5689	136	343	6.9e-25	DUF5689	931	1131	2.3e-31
ada	ada:A5CPEGH6_02560	A0A4Y1X009	hypothetical protein	Alistipes dispar	Bacteria	Bacteroidota	839	BACON + DUF5689	2	BACON	61	121	4.4e-06	DUF5689	130	350	1.7e-12
ada	ada:A5CPEGH6_09630	A0A4Y1WZX6	hypothetical protein	Alistipes dispar	Bacteria	Bacteroidota	549	BACON	1	BACON	53	111	4.6e-05
ada	ada:A5CPEGH6_13700	A0A4Y1X133	carboxyl-terminal processing protease	Alistipes dispar	Bacteria	Bacteroidota	622	BACON_2|BACON + PDZ_6 + Peptidase_S41	3	BACON_2|BACON	49	115	2.7e-06	PDZ_6	255	290	9.3e-07	Peptidase_S41	338	537	1.6e-22
ada	ada:A5CPEGH6_15380	A0A4Y1X180	hypothetical protein	Alistipes dispar	Bacteria	Bacteroidota	1574	BACON_2|BACON + BACON_2	2	BACON_2|BACON	1144	1231	1.7e-05	BACON_2	1238	1297	1.2e-07
ada	ada:A5CPEGH6_17050	A0A4Y1X171	DUF4876 domain-containing protein	Alistipes dispar	Bacteria	Bacteroidota	403	BACON + DUF4876	2	BACON	60	114	2.4e-06	DUF4876	213	399	1.2e-46
ada	ada:A5CPEGH6_17100	A0A4Y1X225	hypothetical protein	Alistipes dispar	Bacteria	Bacteroidota	725	BACON + DUF5018 + DUF5018 + BACON + FGE-sulfatase	5	BACON	88	143	4.5e-05	DUF5018	145	232	1e-11	DUF5018	232	325	7.5e-11	BACON	387	443	3.8e-08	FGE-sulfatase	455	722	3.7e-35
ada	ada:A5CPEGH6_17450	A0A4Y1X1B6	hypothetical protein	Alistipes dispar	Bacteria	Bacteroidota	976	BACON + fn3	2	BACON	63	118	1.9e-09	fn3	533	608	1.6e-09
ada	ada:A5CPEGH6_19440	A0A4Y1X4B9	hypothetical protein	Alistipes dispar	Bacteria	Bacteroidota	396	BACON_2|BACON + DUF4595	2	BACON_2|BACON	52	132	1.1e-07	DUF4595	176	366	2.5e-15
ada	ada:A5CPEGH6_19450	A0A4Y1X1X1	hypothetical protein	Alistipes dispar	Bacteria	Bacteroidota	437	BACON_2|BACON + DUF4595	2	BACON_2|BACON	49	130	9e-08	DUF4595	225	410	9.6e-16
ada	ada:A5CPEGH6_19460	A0A4Y1X4Q4	hypothetical protein	Alistipes dispar	Bacteria	Bacteroidota	475	BACON_2|BACON	1	BACON_2|BACON	51	130	1.2e-07
ada	ada:A5CPEGH6_21450	A0A4Y1X2F8	hypothetical protein	Alistipes dispar	Bacteria	Bacteroidota	593	BACON_2|BACON + Beta_helix	2	BACON_2|BACON	36	118	3e-06	Beta_helix	253	416	6e-10
ada	ada:A5CPEGH6_22300	A0A4Y1X3I5	hypothetical protein	Alistipes dispar	Bacteria	Bacteroidota	506	BACON + BACON	2	BACON	56	111	2.6e-10	BACON	151	199	4.3e-05
afd	afd:Alfi_0619	I3YJ38	hypothetical protein	Alistipes finegoldii	Bacteria	Bacteroidota	812	BACON + DUF5689	2	BACON	281	331	2.8e-05	DUF5689	333	586	9.7e-11
afd	afd:Alfi_0848	I3YJQ1	hypothetical protein	Alistipes finegoldii	Bacteria	Bacteroidota	1025	DUF4988 + DUF4988 + BACON_2|BACON + BACON	4	DUF4988	18	150	3.8e-17	DUF4988	162	236	5.1e-14	BACON_2|BACON	338	414	2.5e-05	BACON	453	506	6.8e-08
afd	afd:Alfi_0849	I3YJQ2	hypothetical protein	Alistipes finegoldii	Bacteria	Bacteroidota	658	BACON + BACON + LRR_5 + LRR_5 + LRR_5 + LRR_5	6	BACON	59	114	7.7e-12	BACON	150	198	2.7e-06	LRR_5	252	335	3e-15	LRR_5	349	453	1.2e-17	LRR_5	403	506	1e-19	LRR_5	522	612	2.5e-12
afd	afd:Alfi_1205	I3YKN6	hypothetical protein (Fib_succ_major)	Alistipes finegoldii	Bacteria	Bacteroidota	624	BACON + Fib_succ_major	2	BACON	169	225	8.5e-10	Fib_succ_major	393	619	6.3e-06
afd	afd:Alfi_1393	I3YL70	hypothetical protein	Alistipes finegoldii	Bacteria	Bacteroidota	436	BACON_2|BACON	1	BACON_2|BACON	34	115	2.3e-06
afd	afd:Alfi_1561	I3YLN3	hypothetical protein	Alistipes finegoldii	Bacteria	Bacteroidota	1208	DUF4988 + BACON	2	DUF4988	24	188	5.6e-27	BACON	315	372	2.1e-08
afd	afd:Alfi_1580	I3YLQ2	hypothetical protein	Alistipes finegoldii	Bacteria	Bacteroidota	549	BACON + LRR_8|LRR_4	2	BACON	55	113	5.5e-05	LRR_8|LRR_4	330	387	9.3e-06
afd	afd:Alfi_1934	I3YMN2	alpha-amylase	Alistipes finegoldii	Bacteria	Bacteroidota	772	BACON_2|BACON + Alpha-amylase + CBM58 + Alpha-amylase	4	BACON_2|BACON	32	117	1.1e-06	Alpha-amylase	161	263	2.2e-34	CBM58	298	410	1.7e-49	Alpha-amylase	420	620	6.5e-28
afd	afd:Alfi_1995	I3YMT5	hypothetical protein	Alistipes finegoldii	Bacteria	Bacteroidota	1239	BACON + DUF4886	2	BACON	729	796	1.9e-07	DUF4886	1046	1202	1.7e-06
afd	afd:Alfi_2171	I3YN90	IgA Peptidase M64	Alistipes finegoldii	Bacteria	Bacteroidota	935	BACON + Peptidase_M64	2	BACON	171	232	7.3e-05	Peptidase_M64	623	886	2.5e-14
afd	afd:Alfi_2255	I3YNG8	hypothetical protein	Alistipes finegoldii	Bacteria	Bacteroidota	517	BACON	1	BACON	76	129	7.4e-05
afd	afd:Alfi_2306	I3YNL7	hypothetical protein	Alistipes finegoldii	Bacteria	Bacteroidota	597	BACON	1	BACON	157	214	7.3e-08
afd	afd:Alfi_2748	I3YPT7	hypothetical protein	Alistipes finegoldii	Bacteria	Bacteroidota	1370	BACON + DUF5689	2	BACON	69	126	1.3e-05	DUF5689	900	1110	4.1e-18
afd	afd:Alfi_2787	I3YPX3	hypothetical protein	Alistipes finegoldii	Bacteria	Bacteroidota	667	BACON + DUF5689	2	BACON	174	227	4.5e-05	DUF5689	238	458	5.5e-19
afd	afd:Alfi_3079	I3YQQ2	hypothetical protein	Alistipes finegoldii	Bacteria	Bacteroidota	459	BACON	1	BACON	69	124	1.8e-09
afd	afd:Alfi_3084	I3YQQ7	hypothetical protein (Fib_succ_major)	Alistipes finegoldii	Bacteria	Bacteroidota	661	BACON + BACON + Fib_succ_major	3	BACON	74	135	1.1e-07	BACON	178	232	4.6e-06	Fib_succ_major	365	655	1.7e-13
afd	afd:Alfi_3201	I3YR16	hypothetical protein	Alistipes finegoldii	Bacteria	Bacteroidota	403	BACON + DUF4876	2	BACON	58	112	4.3e-07	DUF4876	211	400	9.8e-49
age	age:AA314_07847		fibronectin type III domain protein	Archangium gephyra	Bacteria	Myxococcota	737	BACON_2	1	BACON_2	233	331	2.9e-05
ahz	ahz:APS56_07995	A0A0N7HYF0	poly(beta-D-mannuronate) lyase	Pseudalgibacter alginicilyticus	Bacteria	Bacteroidota	891	Chondroitinas_B + BACON_2|BACON + Por_Secre_tail	3	Chondroitinas_B	37	408	3.6e-53	BACON_2|BACON	553	626	6.6e-07	Por_Secre_tail	815	888	9.5e-13
ait	ait:AI2BBH_01180	A0A6S6M7V1	hypothetical protein	Alistipes indistinctus	Bacteria	Bacteroidota	549	BACON_2|BACON + BACON + LRR_5 + LRR_5 + LRR_5	5	BACON_2|BACON	45	127	2.3e-08	BACON	165	227	9.1e-05	LRR_5	282	337	1.5e-08	LRR_5	346	394	2e-09	LRR_5	414	501	2.1e-14
ait	ait:AI2BBH_04560	A0A6S6M6R5	hypothetical protein	Alistipes indistinctus	Bacteria	Bacteroidota	2606	BACON + BACON + DUF6443	3	BACON	359	398	2.2e-05	BACON	660	694	4.9e-05	DUF6443	1541	1641	4.1e-14
ait	ait:AI2BBH_10510	A0A6S6M8E2	hypothetical protein	Alistipes indistinctus	Bacteria	Bacteroidota	463	BACON_2	1	BACON_2	275	357	2.5e-07
ait	ait:AI2BBH_10780	A0A6S6MAV5	hypothetical protein	Alistipes indistinctus	Bacteria	Bacteroidota	701	BACON_2|BACON + LRR_8 + LRR_8 + Peptidase_M64	4	BACON_2|BACON	47	116	4.8e-08	LRR_8	236	293	2.2e-07	LRR_8	302	344	2.7e-05	Peptidase_M64	397	645	1.4e-22
ait	ait:AI2BBH_12510	A0A6S6M8X5	hypothetical protein	Alistipes indistinctus	Bacteria	Bacteroidota	578	BACON_2 + Peptidase_M64	2	BACON_2	33	114	2.6e-07	Peptidase_M64	245	517	6.7e-15
aiu	aiu:NQ491_01405		endonuclease/exonuclease/phosphatase family protein	Alistipes ihumii	Bacteria	Bacteroidota	547	BACON_2|BACON + BACON_2|BACON + Exo_endo_phos	3	BACON_2|BACON	38	120	2.7e-11	BACON_2|BACON	141	211	9.4e-06	Exo_endo_phos	224	536	3.2e-12
aiu	aiu:NQ491_04300		major capsid protein	Alistipes ihumii	Bacteria	Bacteroidota	445	Phage_cap_E + BACON	2	Phage_cap_E	21	355	3.7e-21	BACON	391	442	8e-08
aiu	aiu:NQ491_04665		BACON domain-containing protein	Alistipes ihumii	Bacteria	Bacteroidota	400	BACON_2|BACON	1	BACON_2|BACON	31	115	4.1e-10
aiu	aiu:NQ491_07400		BACON domain-containing protein	Alistipes ihumii	Bacteria	Bacteroidota	657	BACON_2|BACON + BACON	2	BACON_2|BACON	50	120	9.2e-07	BACON	162	221	3.1e-09
aiu	aiu:NQ491_07515		hypothetical protein	Alistipes ihumii	Bacteria	Bacteroidota	668	BACON_2|BACON	1	BACON_2|BACON	45	124	4.5e-06
aiu	aiu:NQ491_07775		hypothetical protein	Alistipes ihumii	Bacteria	Bacteroidota	334	BACON_2|BACON + LRR_4	2	BACON_2|BACON	69	126	1.4e-05	LRR_4	229	266	9.9e-06
aiu	aiu:NQ491_08165		M64 family metallo-endopeptidase	Alistipes ihumii	Bacteria	Bacteroidota	639	BACON_2|BACON + BACON + Peptidase_M64	3	BACON_2|BACON	39	117	1.1e-13	BACON	162	212	2.5e-06	Peptidase_M64	324	584	3.9e-26
aiu	aiu:NQ491_08855		hypothetical protein	Alistipes ihumii	Bacteria	Bacteroidota	517	BACON	1	BACON	71	121	4.9e-08
ald	ald:GFH31_00050		hypothetical protein	Alistipes sp. dk3624	Bacteria	Bacteroidota	584	BACON + Big_2	2	BACON	90	148	2.1e-08	Big_2	163	237	2.5e-16
ald	ald:GFH31_00065		hypothetical protein	Alistipes sp. dk3624	Bacteria	Bacteroidota	536	BACON_2|BACON + BACON + Exo_endo_phos	3	BACON_2|BACON	45	121	4.2e-08	BACON	157	212	7.9e-10	Exo_endo_phos	220	525	3.4e-08
ald	ald:GFH31_06650		hypothetical protein	Alistipes sp. dk3624	Bacteria	Bacteroidota	629	BACON_2|BACON + BACON	2	BACON_2|BACON	48	124	1e-08	BACON	160	221	7.4e-05
ald	ald:GFH31_06655		hypothetical protein	Alistipes sp. dk3624	Bacteria	Bacteroidota	671	BACON_2|BACON	1	BACON_2|BACON	49	120	3.7e-07
ald	ald:GFH31_08395		hypothetical protein	Alistipes sp. dk3624	Bacteria	Bacteroidota	482	BACON_2|BACON + Exo_endo_phos	2	BACON_2|BACON	44	118	2.2e-11	Exo_endo_phos	231	470	5.2e-12
ald	ald:GFH31_10810		hypothetical protein	Alistipes sp. dk3624	Bacteria	Bacteroidota	638	BACON	1	BACON	71	123	1e-07
ald	ald:GFH31_11315		hypothetical protein	Alistipes sp. dk3624	Bacteria	Bacteroidota	731	BACON_2|BACON + BACON	2	BACON_2|BACON	43	118	1.4e-09	BACON	249	303	7e-05
alkq	alkq:M9189_04765	A0A9J6ZSU5	SUMF1/EgtB/PvdO family nonheme iron enzyme	Alkaliflexus sp. Ai-910	Bacteria	Bacteroidota	401	BACON + FGE-sulfatase	2	BACON	85	139	3e-05	FGE-sulfatase	154	352	4e-34
alkq	alkq:M9189_09020	A0A9J6ZMA2	endoglucanase	Alkaliflexus sp. Ai-910	Bacteria	Bacteroidota	508	BACON_2|BACON + Cellulase	2	BACON_2|BACON	38	121	1.1e-07	Cellulase	180	477	3.5e-53
alq	alq:C7Y71_000630	A0A5P8E3X6	hypothetical protein	Pseudoprevotella muciniphila	Bacteria	Bacteroidota	917	BACON + F5_F8_type_C + Peptidase_M60	3	BACON	64	117	4.1e-09	F5_F8_type_C	136	263	5.2e-09	Peptidase_M60	524	634	4.6e-13
alq	alq:C7Y71_003570	A0A5P8E5H5	hypothetical protein	Pseudoprevotella muciniphila	Bacteria	Bacteroidota	226	BACON + BACON_2|BACON	2	BACON	59	119	1.5e-06	BACON_2|BACON	145	220	2.4e-05
alq	alq:C7Y71_006620	A0A5P8E701	hypothetical protein	Pseudoprevotella muciniphila	Bacteria	Bacteroidota	1049	BACON + F5_F8_type_C + F5_F8_type_C + M60-like_N + Peptidase_M60 + Peptidase_M60	6	BACON	64	109	1.7e-05	F5_F8_type_C	128	249	5.6e-10	F5_F8_type_C	290	417	3.7e-09	M60-like_N	481	583	1.1e-09	Peptidase_M60	604	755	1.8e-22	Peptidase_M60	790	893	1.6e-05
alq	alq:C7Y71_009065	A0A5P8E878	hypothetical protein	Pseudoprevotella muciniphila	Bacteria	Bacteroidota	866	BACON + F5_F8_type_C + M60-like_N + Peptidase_M60	4	BACON	84	134	5.7e-07	F5_F8_type_C	151	277	6.8e-10	M60-like_N	356	440	3.6e-07	Peptidase_M60	449	710	4.6e-33
alus	alus:STSP2_02494	A0A1U9NN92	PA14 domain protein	Anaerohalosphaera lusitana	Bacteria	Planctomycetota	1104	Peptidase_C25 + BACON_2 + Laminin_G_3 + PA14	4	Peptidase_C25	37	378	4.6e-33	BACON_2	405	480	3.3e-05	Laminin_G_3	543	690	1.3e-22	PA14	836	947	3.1e-10
alut	alut:O5O44_12930		chondroitinase-B domain-containing protein	Algibacter luteus	Bacteria	Bacteroidota	873	Chondroitinas_B + BACON_2 + BACON + Por_Secre_tail	4	Chondroitinas_B	45	391	6.9e-61	BACON_2	535	592	1.4e-07	BACON	549	609	1.3e-10	Por_Secre_tail	798	870	6.3e-17
amak	amak:J5W79_05080		sulfatase-like hydrolase/transferase	Akkermansia massiliensis	Bacteria	Verrucomicrobiota	1345	Sulfatase + SGSH_C + PA14 + BACON_2|BACON	4	Sulfatase	432	833	1.5e-48	SGSH_C	788	940	5.4e-12	PA14	969	1121	1.7e-11	BACON_2|BACON	1133	1214	4e-08
amak	amak:J5W79_05840		sialidase-1	Akkermansia massiliensis	Bacteria	Verrucomicrobiota	1045	BNR_assoc_N + BNR_3 + BNR_2 + BACON_2|BACON + BACON_2|BACON	5	BNR_assoc_N	190	323	2.4e-13	BNR_3	363	670	4.9e-20	BNR_2	459	708	7e-17	BACON_2|BACON	752	819	3.1e-09	BACON_2|BACON	824	908	3.4e-11
amak	amak:J5W79_12680		hypothetical protein	Akkermansia massiliensis	Bacteria	Verrucomicrobiota	1235	Laminin_G_3|Laminin_G_2 + Laminin_G_3 + Glyco_hydro_18 + BACON_2|BACON	4	Laminin_G_3|Laminin_G_2	298	426	2.9e-16	Laminin_G_3	574	711	1.5e-07	Glyco_hydro_18	748	980	1.6e-21	BACON_2|BACON	1034	1103	9.8e-06
amu	amu:Amuc_0953	B2UQQ0	sulfatase	Akkermansia muciniphila	Bacteria	Verrucomicrobiota	1414	Sulfatase + SGSH_C + PA14 + BACON_2|BACON	4	Sulfatase	505	895	5.8e-50	SGSH_C	851	1001	4.2e-11	PA14	1076	1188	8.8e-11	BACON_2|BACON	1220	1283	1e-07
amu	amu:Amuc_2164	B2UPU3	glycoside hydrolase family 18	Akkermansia muciniphila	Bacteria	Verrucomicrobiota	1233	Laminin_G_3|Laminin_G_2 + Laminin_G_3 + Glyco_hydro_18 + BACON	4	Laminin_G_3|Laminin_G_2	300	432	8.7e-15	Laminin_G_3	577	716	7.6e-13	Glyco_hydro_18	751	978	8.7e-23	BACON	1043	1098	1.5e-07
aok	aok:A3BBH6_00680	A0A4Y1WG24	hypothetical protein	Alistipes onderdonkii subsp. vulgaris	Bacteria	Bacteroidota	1133	BACON_2|BACON + DUF5689 + DUF5689	3	BACON_2|BACON	44	113	2.1e-05	DUF5689	129	339	3.6e-22	DUF5689	927	1127	4.9e-28
aok	aok:A3BBH6_00860	A0A4Y1WFE0	hypothetical protein	Alistipes onderdonkii subsp. vulgaris	Bacteria	Bacteroidota	926	DUF5689 + BACON_2 + DUF5689	3	DUF5689	140	346	1.2e-12	BACON_2	356	443	9.1e-06	DUF5689	479	662	8.3e-21
aok	aok:A3BBH6_01240	A0A4Y1WIX7	hypothetical protein	Alistipes onderdonkii subsp. vulgaris	Bacteria	Bacteroidota	794	BACON_2 + BACON	2	BACON_2	36	91	3.6e-08	BACON	63	127	1.3e-06
aok	aok:A3BBH6_03670	A0A4Y1WG68	alpha-amylase	Alistipes onderdonkii subsp. vulgaris	Bacteria	Bacteroidota	772	BACON + Alpha-amylase + CBM58 + Alpha-amylase	4	BACON	63	115	1.2e-07	Alpha-amylase	161	263	7.5e-35	CBM58	298	410	2.9e-48	Alpha-amylase	420	620	3.6e-28
aok	aok:A3BBH6_04060	A0A4Y1X5P4	hypothetical protein	Alistipes onderdonkii subsp. vulgaris	Bacteria	Bacteroidota	487	BACON + BACON + BACON_2|BACON	3	BACON	58	105	2.8e-06	BACON	152	204	4.9e-06	BACON_2|BACON	212	289	1.9e-06
aok	aok:A3BBH6_04270	A0A4Y1WGC2	hypothetical protein	Alistipes onderdonkii subsp. vulgaris	Bacteria	Bacteroidota	973	BACON + fn3	2	BACON	63	116	1.1e-05	fn3	531	603	1.8e-08
aok	aok:A3BBH6_08420	A0A4Y1WKF9	hypothetical protein	Alistipes onderdonkii subsp. vulgaris	Bacteria	Bacteroidota	419	BACON	1	BACON	53	103	1.8e-05
aok	aok:A3BBH6_09290	A0A4Y1WHQ5	hypothetical protein	Alistipes onderdonkii subsp. vulgaris	Bacteria	Bacteroidota	596	BACON + CotH	2	BACON	61	115	7.3e-05	CotH	263	589	1e-41
aok	aok:A3BBH6_10490	A0A4Y1WI22	carboxyl-terminal processing protease	Alistipes onderdonkii subsp. vulgaris	Bacteria	Bacteroidota	608	BACON_2|BACON + Peptidase_S41	2	BACON_2|BACON	41	115	7.6e-08	Peptidase_S41	338	504	1.4e-19
aok	aok:A3BBH6_12360	A0A4Y1WIL2	hypothetical protein	Alistipes onderdonkii subsp. vulgaris	Bacteria	Bacteroidota	411	BACON_2|BACON + BACON_2|BACON + BACON_2|BACON	3	BACON_2|BACON	35	123	2.4e-05	BACON_2|BACON	128	217	2.3e-09	BACON_2|BACON	221	299	2e-07
aok	aok:A3BBH6_12370	A0A4Y1WIK8	hypothetical protein	Alistipes onderdonkii subsp. vulgaris	Bacteria	Bacteroidota	327	BACON_2|BACON	1	BACON_2|BACON	35	120	2.1e-10
aok	aok:A3BBH6_13410	A0A4Y1WK27	hypothetical protein	Alistipes onderdonkii subsp. vulgaris	Bacteria	Bacteroidota	498	BACON + PM0188	2	BACON	62	112	8.6e-06	PM0188	401	479	5.6e-05
aok	aok:A3BBH6_16330	A0A4Y1WKV1	hypothetical protein	Alistipes onderdonkii subsp. vulgaris	Bacteria	Bacteroidota	556	BACON + BACON_2|BACON	2	BACON	88	144	6.9e-07	BACON_2|BACON	269	335	3.5e-07
aok	aok:A3BBH6_16360	A0A4Y1WJQ2	hypothetical protein	Alistipes onderdonkii subsp. vulgaris	Bacteria	Bacteroidota	870	BACON_2|BACON + BACON	2	BACON_2|BACON	152	220	1.8e-06	BACON	482	567	4.8e-05
aok	aok:A3BBH6_21150	A0A4Y1WNS6	hypothetical protein	Alistipes onderdonkii subsp. vulgaris	Bacteria	Bacteroidota	700	BACON	1	BACON	488	539	5.9e-07
aok	aok:A3BBH6_22220	A0A4Y1WPC7	hypothetical protein	Alistipes onderdonkii subsp. vulgaris	Bacteria	Bacteroidota	385	BACON	1	BACON	77	124	1.7e-07
aok	aok:A3BBH6_24590	A0A4Y1X983	DUF4876 domain-containing protein	Alistipes onderdonkii subsp. vulgaris	Bacteria	Bacteroidota	403	BACON + DUF4876	2	BACON	58	112	7.6e-07	DUF4876	211	400	1.3e-49
aok	aok:A3BBH6_27380	A0A4Y1WNK4	hypothetical protein	Alistipes onderdonkii subsp. vulgaris	Bacteria	Bacteroidota	460	BACON	1	BACON	70	124	1.3e-09
aok	aok:A3BBH6_27460	A0A4Y1WN23	hypothetical protein	Alistipes onderdonkii subsp. vulgaris	Bacteria	Bacteroidota	682	BACON + Fib_succ_major	2	BACON	178	233	2.4e-06	Fib_succ_major	417	677	9e-13
aok	aok:A3BBH6_28770	A0A4Y1WNE5	carboxyl-terminal processing protease	Alistipes onderdonkii subsp. vulgaris	Bacteria	Bacteroidota	591	BACON_2|BACON + Pept_S41_N + PDZ_6 + Peptidase_S41	4	BACON_2|BACON	47	116	9.4e-10	Pept_S41_N	132	174	4.8e-05	PDZ_6	234	278	9.4e-10	Peptidase_S41	329	519	6.8e-20
aput	aput:L6V35_02325		clostripain-related cysteine peptidase	Alistipes putredinis	Bacteria	Bacteroidota	483	BACON_2|BACON + Peptidase_C11 + Peptidase_C11	3	BACON_2|BACON	32	103	2.8e-06	Peptidase_C11	115	220	4e-05	Peptidase_C11	250	393	2e-20
aput	aput:L6V35_03285		BACON domain-containing protein	Alistipes putredinis	Bacteria	Bacteroidota	316	BACON_2|BACON + BACON_2|BACON	2	BACON_2|BACON	47	106	1.9e-06	BACON_2|BACON	115	191	3.6e-08
aput	aput:L6V35_03520		DUF4876 domain-containing protein	Alistipes putredinis	Bacteria	Bacteroidota	502	BACON_2|BACON + BACON + DUF4876	3	BACON_2|BACON	37	113	4.1e-06	BACON	150	199	3.4e-07	DUF4876	295	498	1.8e-47
aput	aput:L6V35_03995		CotH kinase family protein	Alistipes putredinis	Bacteria	Bacteroidota	614	BACON + CotH	2	BACON	123	176	4.5e-05	CotH	325	385	7.5e-07
aput	aput:L6V35_04385		DUF5689 domain-containing protein	Alistipes putredinis	Bacteria	Bacteroidota	658	BACON_2|BACON + DUF5689	2	BACON_2|BACON	37	112	3.6e-07	DUF5689	120	331	1.6e-22
aput	aput:L6V35_04725		hypothetical protein	Alistipes putredinis	Bacteria	Bacteroidota	1005	BACON_2|BACON + LRR_4 + LRR_4 + LRR_4	4	BACON_2|BACON	45	118	2.9e-13	LRR_4	406	442	1.2e-05	LRR_4	533	569	6.8e-05	LRR_4	554	589	4e-06
aput	aput:L6V35_05155		M60 family metallopeptidase	Alistipes putredinis	Bacteria	Bacteroidota	705	BACON_2|BACON + BACON + Peptidase_M60	3	BACON_2|BACON	3	85	7.6e-06	BACON	121	174	6.2e-06	Peptidase_M60	505	636	4.9e-16
aput	aput:L6V35_05170		BACON domain-containing protein	Alistipes putredinis	Bacteria	Bacteroidota	322	BACON + BACON_2|BACON	2	BACON	71	131	2.4e-06	BACON_2|BACON	138	221	1.2e-06
aput	aput:L6V35_05190		hypothetical protein	Alistipes putredinis	Bacteria	Bacteroidota	264	BACON_2|BACON	1	BACON_2|BACON	39	124	1.2e-06
aput	aput:L6V35_06080		BACON domain-containing protein	Alistipes putredinis	Bacteria	Bacteroidota	141	BACON	1	BACON	37	89	3.1e-05
aput	aput:L6V35_06085		hypothetical protein	Alistipes putredinis	Bacteria	Bacteroidota	421	BACON	1	BACON	69	122	5.8e-07
aput	aput:L6V35_06695		hypothetical protein	Alistipes putredinis	Bacteria	Bacteroidota	329	BACON_2|BACON + BACON + BACON_2|BACON	3	BACON_2|BACON	3	61	1.3e-06	BACON	99	155	2e-08	BACON_2|BACON	161	243	4.2e-08
aput	aput:L6V35_06705		endonuclease/exonuclease/phosphatase family protein	Alistipes putredinis	Bacteria	Bacteroidota	299	BACON_2|BACON + Exo_endo_phos	2	BACON_2|BACON	32	119	3.3e-12	Exo_endo_phos	147	287	4.2e-08
aput	aput:L6V35_06710		BACON domain-containing protein	Alistipes putredinis	Bacteria	Bacteroidota	157	BACON_2|BACON + BACON_2|BACON	2	BACON_2|BACON	5	71	1.6e-09	BACON_2|BACON	77	139	1.8e-08
aput	aput:L6V35_07365		hypothetical protein	Alistipes putredinis	Bacteria	Bacteroidota	209	BACON_2|BACON + BACON	2	BACON_2|BACON	6	64	2e-05	BACON	98	151	1.2e-07
aput	aput:L6V35_08020		BACON domain-containing protein	Alistipes putredinis	Bacteria	Bacteroidota	157	BACON_2|BACON + BACON_2	2	BACON_2|BACON	3	72	1.3e-11	BACON_2	81	136	3.6e-05
aput	aput:L6V35_08025		hypothetical protein	Alistipes putredinis	Bacteria	Bacteroidota	171	BACON	1	BACON	66	122	2.5e-06
aput	aput:L6V35_08615		BACON domain-containing protein	Alistipes putredinis	Bacteria	Bacteroidota	220	BACON_2|BACON + BACON_2|BACON	2	BACON_2|BACON	42	117	1.4e-10	BACON_2|BACON	133	207	2.8e-06
aput	aput:L6V35_08620		hypothetical protein	Alistipes putredinis	Bacteria	Bacteroidota	176	BACON_2|BACON + BACON_2|BACON	2	BACON_2|BACON	6	67	1.1e-08	BACON_2|BACON	75	153	3.5e-09
aput	aput:L6V35_08885		M64 family metallo-endopeptidase	Alistipes putredinis	Bacteria	Bacteroidota	779	BACON_2|BACON + BACON + Peptidase_M64	3	BACON_2|BACON	35	97	9.7e-05	BACON	132	186	7.9e-07	Peptidase_M64	461	720	1.2e-23
apuu	apuu:APUU_40374S		uncharacterized protein	Aspergillus puulaauensis	Fungi	Ascomycetes	969	Glyco_hydro_115 + BACON_2 + GH115_C	3	Glyco_hydro_115	170	514	5.2e-136	BACON_2	708	749	1e-05	GH115_C	796	963	5.1e-46
aqa	aqa:D1815_12175	A0A3A9XFR2	poly(beta-D-mannuronate) lyase	Aquimarina sp. AD1	Bacteria	Bacteroidota	1076	Chondroitinas_B + BACON_2|BACON + Big_2 + F5_F8_type_C + F5_F8_type_C + Por_Secre_tail	6	Chondroitinas_B	61	476	1.3e-57	BACON_2|BACON	533	605	7.4e-14	Big_2	615	690	2.6e-16	F5_F8_type_C	708	828	1.9e-11	F5_F8_type_C	855	972	1.6e-12	Por_Secre_tail	997	1072	8.6e-12
aqa	aqa:D1815_21685	A0A3A9WS91	poly(beta-D-mannuronate) lyase	Aquimarina sp. AD1	Bacteria	Bacteroidota	836	Chondroitinas_B + BACON_2|BACON + F5_F8_type_C + Por_Secre_tail	4	Chondroitinas_B	27	399	1.6e-76	BACON_2|BACON	535	588	5.4e-06	F5_F8_type_C	622	743	1.9e-08	Por_Secre_tail	769	829	9.7e-08
aqb	aqb:D1818_09460	A0A3A9W1S5	poly(beta-D-mannuronate) lyase	Aquimarina sp. BL5	Bacteria	Bacteroidota	834	Chondroitinas_B + BACON_2|BACON + F5_F8_type_C + Por_Secre_tail	4	Chondroitinas_B	27	396	1.6e-73	BACON_2|BACON	514	592	3.5e-07	F5_F8_type_C	624	741	9e-07	Por_Secre_tail	767	827	1.6e-08
aqb	aqb:D1818_19265	A0A3A9WMX6	poly(beta-D-mannuronate) lyase	Aquimarina sp. BL5	Bacteria	Bacteroidota	1076	Chondroitinas_B + BACON_2|BACON + Big_2 + F5_F8_type_C + F5_F8_type_C + Por_Secre_tail	6	Chondroitinas_B	63	481	5.3e-59	BACON_2|BACON	536	608	4.9e-12	Big_2	617	693	6e-17	F5_F8_type_C	712	831	5.6e-13	F5_F8_type_C	856	975	1.1e-11	Por_Secre_tail	1000	1069	7.8e-12
aqd	aqd:D1816_07960	A0A3A9VK28	T9SS C-terminal target domain-containing protein	Aquimarina sp. AD10	Bacteria	Bacteroidota	1304	Chondroitinas_B + BACON_2|BACON + Big_2 + F5_F8_type_C + Big_2 + CBM_6|CBM_35_2 + XRCC1_N|F5_F8_type_C + Por_Secre_tail	8	Chondroitinas_B	67	393	3.8e-67	BACON_2|BACON	542	616	2.3e-11	Big_2	622	699	8.8e-19	F5_F8_type_C	717	834	3.6e-11	Big_2	851	925	5.1e-19	CBM_6|CBM_35_2	946	1062	4.1e-28	XRCC1_N|F5_F8_type_C	1083	1158	4e-05	Por_Secre_tail	1226	1302	2.9e-12
aqd	aqd:D1816_14300	A0A3A9V5I9	hypothetical protein	Aquimarina sp. AD10	Bacteria	Bacteroidota	1781	BACON + DUF6443	2	BACON	83	132	6.6e-05	DUF6443	675	783	2.8e-28
ark	ark:D6B99_06485	A0A386HN05	endoglucanase	Arachidicoccus soli	Bacteria	Bacteroidota	487	BACON_2|BACON + Cellulase	2	BACON_2|BACON	38	121	9e-07	Cellulase	160	454	3.5e-53
asem	asem:NNL22_06200	A0A9E8HTD4	PQQ-dependent sugar dehydrogenase	Alkalimarinus sediminis	Bacteria	Other Gammaproteobacteria	1489	BACON_2 + GSDH + Kelch_1|Kelch_3 + Kelch_1|Kelch_4 + Kelch_1|Kelch_4 + Kelch_1|Kelch_6	6	BACON_2	451	537	7.6e-07	GSDH	809	1022	4.2e-05	Kelch_1|Kelch_3	1208	1248	6.9e-07	Kelch_1|Kelch_4	1255	1299	1.8e-08	Kelch_1|Kelch_4	1302	1347	1.2e-12	Kelch_1|Kelch_6	1352	1401	2.6e-11
asen	asen:NQ519_01165		leucine-rich repeat protein	Alistipes senegalensis	Bacteria	Bacteroidota	407	BACON_2|BACON + LRR_5 + LRR_5	3	BACON_2|BACON	34	117	2e-06	LRR_5	177	281	5.6e-21	LRR_5	213	327	9e-15
asen	asen:NQ519_01330		family 43 glycosylhydrolase	Alistipes senegalensis	Bacteria	Bacteroidota	474	BACON + Glyco_hydro_43	2	BACON	66	122	9.5e-07	Glyco_hydro_43	127	455	4e-44
asen	asen:NQ519_02870		BACON domain-containing protein	Alistipes senegalensis	Bacteria	Bacteroidota	1029	BACON_2|BACON	1	BACON_2|BACON	47	124	8.2e-09
asen	asen:NQ519_02915		BACON domain-containing protein	Alistipes senegalensis	Bacteria	Bacteroidota	518	BACON	1	BACON	76	129	5.9e-05
asen	asen:NQ519_03430		BACON domain-containing protein	Alistipes senegalensis	Bacteria	Bacteroidota	558	BACON_2|BACON	1	BACON_2|BACON	38	118	1.4e-06
asen	asen:NQ519_04020		DUF5689 domain-containing protein	Alistipes senegalensis	Bacteria	Bacteroidota	513	BACON_2|BACON + DUF5689	2	BACON_2|BACON	51	121	2.5e-07	DUF5689	217	313	1.1e-06
asen	asen:NQ519_04070		right-handed parallel beta-helix repeat-containing protein	Alistipes senegalensis	Bacteria	Bacteroidota	593	BACON_2|BACON + Beta_helix	2	BACON_2|BACON	36	118	5e-07	Beta_helix	267	398	1.5e-09
asen	asen:NQ519_04730		DUF5689 domain-containing protein	Alistipes senegalensis	Bacteria	Bacteroidota	711	BACON + DUF5689	2	BACON	76	127	3.3e-05	DUF5689	232	463	1.7e-18
asen	asen:NQ519_04740		fibronectin type III domain-containing protein	Alistipes senegalensis	Bacteria	Bacteroidota	1085	BACON + BACON_2|BACON + fn3	3	BACON	79	127	5.5e-05	BACON_2|BACON	501	586	8.4e-11	fn3	593	673	1.5e-05
asen	asen:NQ519_04755		fibronectin type III domain-containing protein	Alistipes senegalensis	Bacteria	Bacteroidota	851	BACON_2|BACON + fn3	2	BACON_2|BACON	33	106	3.9e-07	fn3	426	494	8.1e-09
asen	asen:NQ519_05095		BACON domain-containing protein	Alistipes senegalensis	Bacteria	Bacteroidota	520	BACON	1	BACON	72	127	5.6e-05
asen	asen:NQ519_05380		family 43 glycosylhydrolase	Alistipes senegalensis	Bacteria	Bacteroidota	466	BACON_2|BACON + Glyco_hydro_43	2	BACON_2|BACON	48	119	6.6e-05	Glyco_hydro_43	125	446	1.5e-36
asen	asen:NQ519_05545		BACON domain-containing protein	Alistipes senegalensis	Bacteria	Bacteroidota	349	BACON	1	BACON	74	124	2.5e-06
asen	asen:NQ519_06230		BACON domain-containing protein	Alistipes senegalensis	Bacteria	Bacteroidota	322	BACON_2|BACON	1	BACON_2|BACON	50	119	1.4e-09
asen	asen:NQ519_06235		BACON domain-containing protein	Alistipes senegalensis	Bacteria	Bacteroidota	513	BACON_2|BACON + BACON_2|BACON + BACON_2|BACON	3	BACON_2|BACON	36	122	1.6e-05	BACON_2|BACON	127	216	1.7e-10	BACON_2|BACON	220	309	7.9e-09
asen	asen:NQ519_06610		BACON domain-containing protein	Alistipes senegalensis	Bacteria	Bacteroidota	115	BACON_2|BACON	1	BACON_2|BACON	33	114	7.6e-08
asen	asen:NQ519_07055		sialyltransferase	Alistipes senegalensis	Bacteria	Bacteroidota	504	BACON + PM0188	2	BACON	68	119	1e-06	PM0188	401	478	5.5e-05
asen	asen:NQ519_08465		DUF5689 domain-containing protein	Alistipes senegalensis	Bacteria	Bacteroidota	1122	BACON_2|BACON + DUF5689	2	BACON_2|BACON	34	121	2.5e-06	DUF5689	526	698	1.5e-14
asen	asen:NQ519_11080		DUF4595 domain-containing protein	Alistipes senegalensis	Bacteria	Bacteroidota	424	BACON_2|BACON + DUF4595	2	BACON_2|BACON	44	129	9.2e-10	DUF4595	169	354	8e-10
asen	asen:NQ519_11395		BACON domain-containing protein	Alistipes senegalensis	Bacteria	Bacteroidota	561	BACON_2|BACON + BACON + BACON	3	BACON_2|BACON	58	124	3e-05	BACON	168	224	7.8e-09	BACON	264	323	3.8e-06
asen	asen:NQ519_12315		BACON domain-containing protein	Alistipes senegalensis	Bacteria	Bacteroidota	754	BACON	1	BACON	64	124	1.1e-05
asen	asen:NQ519_12670		BACON domain-containing protein	Alistipes senegalensis	Bacteria	Bacteroidota	506	BACON_2|BACON + BACON_2|BACON	2	BACON_2|BACON	57	135	1.4e-05	BACON_2|BACON	150	226	1.9e-11
asen	asen:NQ519_12675		hypothetical protein	Alistipes senegalensis	Bacteria	Bacteroidota	495	BACON	1	BACON	75	127	2.3e-06
asen	asen:NQ519_12940		BACON domain-containing protein	Alistipes senegalensis	Bacteria	Bacteroidota	341	BACON	1	BACON	163	216	1.8e-05
asen	asen:NQ519_13335		M64 family metallo-endopeptidase	Alistipes senegalensis	Bacteria	Bacteroidota	525	BACON_2|BACON + Peptidase_M64	2	BACON_2|BACON	29	115	2.1e-05	Peptidase_M64	218	469	1.2e-18
asen	asen:NQ519_13730		DUF4876 domain-containing protein	Alistipes senegalensis	Bacteria	Bacteroidota	403	BACON + DUF4876	2	BACON	58	112	7.6e-07	DUF4876	211	400	1.3e-49
asen	asen:NQ519_14250		DUF5689 domain-containing protein	Alistipes senegalensis	Bacteria	Bacteroidota	808	BACON + DUF5689	2	BACON	176	231	4.2e-05	DUF5689	339	549	2.8e-08
asen	asen:NQ519_14310		BACON domain-containing protein	Alistipes senegalensis	Bacteria	Bacteroidota	1236	BACON + DUF4886	2	BACON	727	794	1.3e-07	DUF4886	1061	1199	2.5e-05
ash	ash:AL1_00520	D4IIM8	alpha-amylase	Alistipes shahii	Bacteria	Bacteroidota	772	BACON_2|BACON + Alpha-amylase + CBM58 + Alpha-amylase	4	BACON_2|BACON	32	117	1.1e-06	Alpha-amylase	161	263	2.2e-34	CBM58	298	410	3e-49	Alpha-amylase	420	620	6.5e-28
ash	ash:AL1_02830	D4IJ59	hypothetical protein	Alistipes shahii	Bacteria	Bacteroidota	397	BACON + BACON	2	BACON	65	119	2.8e-05	BACON	151	201	1.1e-05
ash	ash:AL1_06210	D4IJX0	hypothetical protein	Alistipes shahii	Bacteria	Bacteroidota	517	BACON	1	BACON	76	129	8e-05
ash	ash:AL1_07840	D4IK87	hypothetical protein	Alistipes shahii	Bacteria	Bacteroidota	594	BACON_2 + BACON + Beta_helix	3	BACON_2	56	112	6.5e-06	BACON	69	126	1e-07	Beta_helix	254	388	1.6e-07
ash	ash:AL1_07910	D4IK92	hypothetical protein	Alistipes shahii	Bacteria	Bacteroidota	115	BACON_2|BACON	1	BACON_2|BACON	33	114	2.8e-08
ash	ash:AL1_11460	D4IL33	Fibrobacter succinogenes major domain (Fib_succ_major).	Alistipes shahii	Bacteria	Bacteroidota	535	BACON + BACON + Fib_succ_major	3	BACON	55	112	4.6e-09	BACON	145	204	5.5e-08	Fib_succ_major	394	534	7.3e-06
ash	ash:AL1_13130	D4ILG8	hypothetical protein	Alistipes shahii	Bacteria	Bacteroidota	422	BACON_2|BACON + DUF4595	2	BACON_2|BACON	43	128	4.5e-10	DUF4595	167	348	8.9e-08
ash	ash:AL1_14780	D4ILV0	hypothetical protein	Alistipes shahii	Bacteria	Bacteroidota	909	BACON	1	BACON	157	228	2.5e-06
ash	ash:AL1_15660	D4IM12	Sialyltransferase PMO188.	Alistipes shahii	Bacteria	Bacteroidota	503	BACON + A-2_8-polyST	2	BACON	69	119	1.5e-08	A-2_8-polyST	240	467	4.9e-05
ash	ash:AL1_19020	D4IMU4	hypothetical protein	Alistipes shahii	Bacteria	Bacteroidota	517	BACON	1	BACON	71	121	3.8e-08
ash	ash:AL1_23630	D4INU5	hypothetical protein	Alistipes shahii	Bacteria	Bacteroidota	587	BACON_2|BACON	1	BACON_2|BACON	37	119	6.4e-10
ash	ash:AL1_23960	D4INX1	hypothetical protein	Alistipes shahii	Bacteria	Bacteroidota	710	BACON + DUF5689	2	BACON	170	222	1.3e-07	DUF5689	233	452	4.8e-11
ash	ash:AL1_25890	D4IPC5	hypothetical protein	Alistipes shahii	Bacteria	Bacteroidota	1167	BACON_2 + BACON + BACON_2|BACON	3	BACON_2	45	120	9.4e-05	BACON	157	210	2.6e-06	BACON_2|BACON	231	295	2.3e-05
ash	ash:AL1_27640	D4IPP4	hypothetical protein	Alistipes shahii	Bacteria	Bacteroidota	403	BACON + DUF4876	2	BACON	58	112	4.3e-07	DUF4876	211	400	1.3e-49
ash	ash:AL1_28310	D4IPV1	hypothetical protein	Alistipes shahii	Bacteria	Bacteroidota	497	BACON_2|BACON + DUF4595	2	BACON_2|BACON	31	113	1e-05	DUF4595	300	476	1.2e-08
ash	ash:AL1_29390	D4IQ33	hypothetical protein	Alistipes shahii	Bacteria	Bacteroidota	649	BACON + BACON + Laminin_G_3	3	BACON	155	209	1.4e-06	BACON	252	312	3.1e-06	Laminin_G_3	436	583	8.9e-18
ash	ash:AL1_29400	D4IQ34	Glycosyl hydrolases family 18./Domain of unknown function (DUF1735).	Alistipes shahii	Bacteria	Bacteroidota	644	BACON_2|BACON + BACON + DUF1735	3	BACON_2|BACON	24	106	6.6e-05	BACON	143	195	7.6e-08	DUF1735	216	319	5.6e-14
ash	ash:AL1_29540	D4IQ47	hypothetical protein	Alistipes shahii	Bacteria	Bacteroidota	668	BACON_2|BACON + DUF5689	2	BACON_2|BACON	43	112	9.6e-06	DUF5689	239	430	9.8e-10
ash	ash:AL1_30690	D4IQE7	hypothetical protein	Alistipes shahii	Bacteria	Bacteroidota	488	BACON	1	BACON	47	107	1.4e-06
ash	ash:AL1_32480	D4IQU1	hypothetical protein	Alistipes shahii	Bacteria	Bacteroidota	321	BACON_2|BACON	1	BACON_2|BACON	30	110	1.9e-05
ash	ash:AL1_32730	D4IQV4	hypothetical protein	Alistipes shahii	Bacteria	Bacteroidota	358	BACON	1	BACON	56	106	1.3e-08
asx	asx:CDL62_02990	A0A1T5GUW0	hypothetical protein	Alkalitalea saponilacus	Bacteria	Bacteroidota	401	BACON + FGE-sulfatase	2	BACON	84	139	2.8e-08	FGE-sulfatase	155	351	6e-41
asx	asx:CDL62_13665		endoglucanase	Alkalitalea saponilacus	Bacteria	Bacteroidota	575	BACON_2|BACON + BACON_2|BACON + Cellulase	3	BACON_2|BACON	31	114	9.6e-05	BACON_2|BACON	123	206	4.7e-06	Cellulase	245	544	2.8e-56
atee	atee:K9M52_08200		BACON domain-containing protein	Arachidicoccus terrestris	Bacteria	Bacteroidota	436	BACON_2|BACON	1	BACON_2|BACON	32	115	7.1e-07
bacc	bacc:BRDCF_p1277	U5Q9A8	hypothetical protein	Bacteroidales bacterium CF	Bacteria	Bacteroidota	1076	BACON_2|BACON + BACON + BACON + LRR_8 + Peptidase_M64	5	BACON_2|BACON	34	123	8e-07	BACON	251	303	3.7e-05	BACON	339	383	3.1e-07	LRR_8	487	546	1.3e-05	Peptidase_M64	783	1029	1.2e-24
bacc	bacc:BRDCF_p152	U5Q602	hypothetical protein	Bacteroidales bacterium CF	Bacteria	Bacteroidota	301	BACON_2|BACON + BACON + BACON_2|BACON	3	BACON_2|BACON	28	115	7.7e-10	BACON	146	202	6.3e-08	BACON_2|BACON	208	289	6.2e-07
bacc	bacc:BRDCF_p1544	U5Q6L7	hypothetical protein	Bacteroidales bacterium CF	Bacteria	Bacteroidota	627	BACON_2|BACON + BACON_2|BACON + Peptidase_M64	3	BACON_2|BACON	34	109	2.4e-11	BACON_2|BACON	113	196	2.1e-05	Peptidase_M64	316	576	2.1e-22
bacc	bacc:BRDCF_p172	U5Q622	hypothetical protein	Bacteroidales bacterium CF	Bacteria	Bacteroidota	878	BACON_2|BACON + BACON_2 + BACON + LRR_5 + BACON + Peptidase_M64	6	BACON_2|BACON	23	105	1.6e-06	BACON_2	113	176	7.6e-05	BACON	141	193	1.8e-06	LRR_5	354	421	9.7e-12	BACON	501	550	3.7e-05	Peptidase_M64	580	830	5.1e-23
bacc	bacc:BRDCF_p1852	U5QB00	endonuclease G, mitochondrial	Bacteroidales bacterium CF	Bacteria	Bacteroidota	378	BACON + Endonuclease_NS	2	BACON	67	119	2.2e-06	Endonuclease_NS	151	360	8.3e-43
bacc	bacc:BRDCF_p1853	U5QAP1	hypothetical protein	Bacteroidales bacterium CF	Bacteria	Bacteroidota	613	BACON_2|BACON + DUF5689	2	BACON_2|BACON	35	120	7.8e-06	DUF5689	127	324	3.6e-29
bacc	bacc:BRDCF_p1876	U5Q7U6	Cell Surface Leucine-Rich Repeat-Containing Protein	Bacteroidales bacterium CF	Bacteria	Bacteroidota	1227	BACON_2|BACON + BACON + BACON + BACON + BACON + LRR_5 + BACON + Peptidase_M64	8	BACON_2|BACON	2	65	6.9e-09	BACON	100	155	1e-06	BACON	192	245	2.5e-08	BACON	376	426	1.6e-06	BACON	459	516	9.2e-08	LRR_5	686	759	1.5e-21	BACON	842	902	4.2e-06	Peptidase_M64	922	1174	5.3e-21
bacc	bacc:BRDCF_p985	U5Q4X2	hypothetical protein	Bacteroidales bacterium CF	Bacteria	Bacteroidota	414	BACON + BACON_2 + BACON	3	BACON	71	127	2.3e-08	BACON_2	142	207	7.3e-07	BACON	164	219	6.5e-09
bala	bala:DSM104299_04556		virion structural protein	Baekduia alba	Bacteria	Actinomycetota	1602	GSDH + GSDH + PKD_4|PKD + Laminin_G_3 + BACON_2 + BACON_2 + BACON_2 + Laminin_G_3	8	GSDH	74	224	1.2e-09	GSDH	266	482	3e-15	PKD_4|PKD	492	579	1.3e-14	Laminin_G_3	822	974	2.7e-30	BACON_2	992	1085	1.8e-09	BACON_2	1097	1189	5.3e-08	BACON_2	1197	1293	9.2e-10	Laminin_G_3	1346	1498	3.3e-31
bcac	bcac:CGC64_02535	A0A413IWQ2	hypothetical protein	Bacteroides caccae	Bacteria	Bacteroidota	491	BACON_2|BACON + BACON	2	BACON_2|BACON	58	126	1.1e-06	BACON	170	217	5.9e-06
bcac	bcac:CGC64_02540	A0A413IWP8	hypothetical protein	Bacteroides caccae	Bacteria	Bacteroidota	486	BACON + BACON	2	BACON	67	125	4.6e-07	BACON	157	206	4.5e-05
bcac	bcac:CGC64_03500		hypothetical protein	Bacteroides caccae	Bacteria	Bacteroidota	937	BACON + F5_F8_type_C + M60-like_N + Peptidase_M60 + Peptidase_M60_C	5	BACON	61	111	9.2e-05	F5_F8_type_C	244	367	2.2e-08	M60-like_N	444	523	9.8e-09	Peptidase_M60	539	805	5e-56	Peptidase_M60_C	870	928	5.5e-06
bcac	bcac:CGC64_03810	A0A6H9PK94	hypothetical protein	Bacteroides caccae	Bacteria	Bacteroidota	348	BACON	1	BACON	59	109	1.3e-06
bcac	bcac:CGC64_04685		carbohydrate-binding protein	Bacteroides caccae	Bacteria	Bacteroidota	857	BACON_2|BACON + F5_F8_type_C + M60-like_N + Peptidase_M60 + Peptidase_M60_C	5	BACON_2|BACON	37	117	5.4e-08	F5_F8_type_C	152	260	4.9e-05	M60-like_N	344	434	4.2e-09	Peptidase_M60	449	715	3e-30	Peptidase_M60_C	792	853	2.5e-19
bcac	bcac:CGC64_07210	A0A6L3KUZ1	hypothetical protein	Bacteroides caccae	Bacteria	Bacteroidota	951	BACON + F5_F8_type_C + M60-like_N + Peptidase_M60	4	BACON	64	112	6.3e-06	F5_F8_type_C	233	353	3.7e-09	M60-like_N	410	518	5.4e-09	Peptidase_M60	526	810	9e-38
bcac	bcac:CGC64_07535	A0A6L3KVQ2	carbohydrate-binding protein	Bacteroides caccae	Bacteria	Bacteroidota	958	BACON_2|BACON + F5_F8_type_C + M60-like_N + Peptidase_M60	4	BACON_2|BACON	31	108	6.9e-06	F5_F8_type_C	233	359	2.2e-19	M60-like_N	438	525	2e-06	Peptidase_M60	534	810	5.2e-57
bcac	bcac:CGC64_07580		carbohydrate-binding protein	Bacteroides caccae	Bacteria	Bacteroidota	956	BACON_2|BACON + F5_F8_type_C + M60-like_N + Peptidase_M60 + Peptidase_M60_C	5	BACON_2|BACON	37	114	9.1e-09	F5_F8_type_C	242	365	3.1e-16	M60-like_N	427	531	8.6e-06	Peptidase_M60	536	818	4.9e-60	Peptidase_M60_C	885	950	2.3e-07
bcac	bcac:CGC64_10995		hypothetical protein	Bacteroides caccae	Bacteria	Bacteroidota	202	BACON	1	BACON	4	54	3.6e-07
bcac	bcac:CGC64_14820	A0A414F7P4	carbohydrate-binding protein	Bacteroides caccae	Bacteria	Bacteroidota	796	BACON|BACON_2 + Peptidase_M60 + Peptidase_M60_C	3	BACON|BACON_2	3	59	2.4e-08	Peptidase_M60	384	650	7e-28	Peptidase_M60_C	730	792	4.9e-21
bcac	bcac:CGC64_16100		carbohydrate-binding protein	Bacteroides caccae	Bacteria	Bacteroidota	954	BACON + BACON + M60-like_N + Peptidase_M60 + Peptidase_M60_C	5	BACON	70	125	1.1e-10	BACON	161	218	4.5e-05	M60-like_N	445	537	2.5e-05	Peptidase_M60	544	809	2.3e-29	Peptidase_M60_C	887	948	9.9e-20
bcae	bcae:A4V03_14145	A0A1C7H4W2	zinc-dependent metalloproteinase lipoprotein	Bacteroides caecimuris	Bacteria	Bacteroidota	434	BACON_2|BACON + Peptidase_M43	2	BACON_2|BACON	28	110	6.2e-07	Peptidase_M43	219	402	8e-12
bcae	bcae:A4V03_14985	A0A1C7H251	hypothetical protein	Bacteroides caecimuris	Bacteria	Bacteroidota	540	BACON_2|BACON	1	BACON_2|BACON	48	99	1.8e-07
bcae	bcae:A4V03_15450	A0A1C7H2D4	hypothetical protein	Bacteroides caecimuris	Bacteria	Bacteroidota	662	BACON	1	BACON	58	114	1.4e-08
bcae	bcae:A4V03_18510	A0A1C7H422	hypothetical protein	Bacteroides caecimuris	Bacteria	Bacteroidota	342	BACON_2|BACON	1	BACON_2|BACON	58	109	8.2e-05
bcel	bcel:BcellWH2_01227	A0A0P0G3G5	hypothetical protein	Bacteroides cellulosilyticus	Bacteria	Bacteroidota	878	BACON_2|BACON + BACON + BACON + SusD_RagB	4	BACON_2|BACON	43	123	1.4e-08	BACON	158	213	7.8e-07	BACON	249	305	5.5e-08	SusD_RagB	758	849	7e-05
bcel	bcel:BcellWH2_01674	A0A0P0GLJ1	hypothetical protein	Bacteroides cellulosilyticus	Bacteria	Bacteroidota	369	BACON	1	BACON	146	189	5.4e-06
bcel	bcel:BcellWH2_02694	A0A0P0GP92	hypothetical protein	Bacteroides cellulosilyticus	Bacteria	Bacteroidota	408	BACON + Fib_succ_major	2	BACON	153	206	4e-08	Fib_succ_major	232	404	2.7e-07
bcel	bcel:BcellWH2_03343	A0A0P0FSL6	endoglucanase	Bacteroides cellulosilyticus	Bacteria	Bacteroidota	512	BACON_2|BACON + Cellulase	2	BACON_2|BACON	46	120	6.2e-08	Cellulase	159	461	3.8e-57
bcel	bcel:BcellWH2_03344	A0A0P0GR97	endoglucanase	Bacteroides cellulosilyticus	Bacteria	Bacteroidota	596	BACON_2|BACON + BACON + Cellulase	3	BACON_2|BACON	49	124	2.7e-08	BACON	161	210	3.1e-06	Cellulase	265	566	4.6e-59
bcel	bcel:BcellWH2_03510	A0A0P0GRG4	Fibrobacter succinogenes major domain (Fib_succ_major)	Bacteroides cellulosilyticus	Bacteria	Bacteroidota	637	BACON_2|BACON + Fib_succ_major	2	BACON_2|BACON	32	114	6.7e-08	Fib_succ_major	426	633	5.3e-19
bcel	bcel:BcellWH2_04354	A0A0N7IFZ4	bglA_2; Beta-glucanase precursor	Bacteroides cellulosilyticus	Bacteria	Bacteroidota	452	BACON_2|BACON + BACON_2|BACON + Glyco_hydro_16	3	BACON_2|BACON	32	118	7.6e-06	BACON_2|BACON	121	200	4.4e-09	Glyco_hydro_16	264	446	9.9e-25
bdh	bdh:GV66_04305	A0A6M4K559	hypothetical protein	Phocaeicola dorei HS1_L_3_B_079	Bacteria	Bacteroidota	456	BACON_2|BACON + Peptidase_M64	2	BACON_2|BACON	50	133	6.6e-09	Peptidase_M64	158	406	1.9e-19
bdo	bdo:EL88_01890		hypothetical protein	Phocaeicola dorei HS1_L_1_B_010	Bacteria	Bacteroidota	456	BACON_2|BACON + Peptidase_M64	2	BACON_2|BACON	50	133	6.6e-09	Peptidase_M64	158	406	1.2e-19
bdo	bdo:EL88_02450		hypothetical protein	Phocaeicola dorei HS1_L_1_B_010	Bacteria	Bacteroidota	1004	Mfa_like_1 + BACON	2	Mfa_like_1	49	282	3.9e-31	BACON	947	995	3.9e-07
beba	beba:BWI17_04070	A0A1P8FFR3	hypothetical protein	Betaproteobacteria bacterium GR16-43	Bacteria	Betaproteobacteria	938	Kelch_1|Kelch_6 + Kelch_4|Kelch_1 + BACON_2 + BACON + BACON_2|BACON + BACON + GEVED	7	Kelch_1|Kelch_6	93	137	1.4e-05	Kelch_4|Kelch_1	185	229	4.1e-07	BACON_2	375	444	4.8e-05	BACON	488	539	5.7e-06	BACON_2|BACON	548	623	1.5e-07	BACON	660	713	7.5e-07	GEVED	864	935	5.7e-21
beg	beg:INE88_00355	A0A975KCC9	Pregnancy-associated plasma protein-A	Bacteroides eggerthii	Bacteria	Bacteroidota	450	BACON_2|BACON + Peptidase_M43	2	BACON_2|BACON	31	111	7.6e-06	Peptidase_M43	293	406	1e-10
beg	beg:INE88_01446	A0A414ML55	fibrobacter succinogenes major domain protein	Bacteroides eggerthii	Bacteria	Bacteroidota	639	BACON_2|BACON + Fib_succ_major	2	BACON_2|BACON	33	115	2.4e-10	Fib_succ_major	427	635	2.7e-22
beg	beg:INE88_01762	A0A415S4X5	Putative binding domain, N-terminal	Bacteroides eggerthii	Bacteria	Bacteroidota	659	BACON	1	BACON	57	113	1.3e-07
beg	beg:INE88_01799	A0A380Z874	Putative binding domain, N-terminal	Bacteroides eggerthii	Bacteria	Bacteroidota	606	BACON + BACON	2	BACON	59	109	6.3e-07	BACON	351	406	1.8e-07
beg	beg:INE88_01956	A0A415RWC8	Leucine Rich repeats (2 copies)	Bacteroides eggerthii	Bacteria	Bacteroidota	555	BACON_2 + BACON	2	BACON_2	29	72	9.3e-05	BACON	54	112	2.7e-05
beg	beg:INE88_02321	A0A975KH81	Viral BACON domain protein	Bacteroides eggerthii	Bacteria	Bacteroidota	431	BACON_2|BACON + Peptidase_M43	2	BACON_2|BACON	27	112	2.2e-10	Peptidase_M43	272	399	5e-09
beg	beg:INE88_03049	A0A415S3H3	Putative binding domain, N-terminal	Bacteroides eggerthii	Bacteria	Bacteroidota	623	BACON_2|BACON + BACON + Peptidase_M64	3	BACON_2|BACON	31	117	1.2e-06	BACON	251	299	7.8e-06	Peptidase_M64	320	572	6.3e-20
beg	beg:INE88_03137	A0A975KI66	Viral BACON domain protein	Bacteroides eggerthii	Bacteria	Bacteroidota	179	BACON_2|BACON	1	BACON_2|BACON	32	114	8.7e-08
beg	beg:INE88_03169	A0A975KIE9	Putative binding domain, N-terminal	Bacteroides eggerthii	Bacteria	Bacteroidota	456	BACON	1	BACON	70	125	6e-10
bfb	bfb:VU15_02810	F7LKS0	peptidase	Bacteroides fragilis BOB25	Bacteria	Bacteroidota	436	BACON_2|BACON + Peptidase_M43	2	BACON_2|BACON	28	111	8.3e-06	Peptidase_M43	212	404	5.7e-10
bfb	bfb:VU15_10235	A0A9X9IU86	hypothetical protein	Bacteroides fragilis BOB25	Bacteria	Bacteroidota	207	BACON	1	BACON	3	56	5.2e-09
bfb	bfb:VU15_10240	A0A9X9ITU1	hypothetical protein	Bacteroides fragilis BOB25	Bacteria	Bacteroidota	208	BACON|BACON_2	1	BACON|BACON_2	3	56	2.9e-11
bfb	bfb:VU15_13195	A0A9Q4JNP5	carbohydrate-binding protein	Bacteroides fragilis BOB25	Bacteria	Bacteroidota	939	BACON_2|BACON + BACON + F5_F8_type_C + M60-like_N + Peptidase_M60	5	BACON_2|BACON	34	112	9.8e-07	BACON	147	204	1.4e-07	F5_F8_type_C	229	361	6.7e-10	M60-like_N	423	525	3.5e-14	Peptidase_M60	529	805	2.4e-71
bfb	bfb:VU15_14000		hypothetical protein	Bacteroides fragilis BOB25	Bacteria	Bacteroidota	205	BACON|BACON_2	1	BACON|BACON_2	3	56	6.3e-09
bfb	bfb:VU15_14005		hypothetical protein	Bacteroides fragilis BOB25	Bacteria	Bacteroidota	208	BACON|BACON_2	1	BACON|BACON_2	3	56	1.9e-10
bfb	bfb:VU15_14505		hypothetical protein	Bacteroides fragilis BOB25	Bacteria	Bacteroidota	534	Mfa_like_1 + Flg_new_2 + BACON	3	Mfa_like_1	48	271	6e-27	Flg_new_2	278	331	1.3e-05	BACON	477	525	1.9e-07
bfb	bfb:VU15_14755	A0A9Q4JNH8	alpha-amylase	Bacteroides fragilis BOB25	Bacteria	Bacteroidota	953	BACON_2|BACON + BACON + Alpha-amylase	3	BACON_2|BACON	44	128	3.2e-13	BACON	163	216	1.2e-08	Alpha-amylase	518	625	5.3e-20
bfb	bfb:VU15_18510		hypothetical protein	Bacteroides fragilis BOB25	Bacteria	Bacteroidota	534	Mfa_like_1 + Flg_new_2 + BACON	3	Mfa_like_1	48	271	6e-27	Flg_new_2	278	331	1.3e-05	BACON	477	525	1.9e-07
bfc	bfc:BacF7301_00475	A0A6H0KHR7	zinc-dependent metalloproteinase lipoprotein	Bacteroides faecium	Bacteria	Bacteroidota	435	BACON_2|BACON + Reprolysin_5|Reprolysin_2 + Peptidase_M43	3	BACON_2|BACON	27	111	5.6e-09	Reprolysin_5|Reprolysin_2	185	335	9.1e-05	Peptidase_M43	296	403	7e-13
bfc	bfc:BacF7301_01155	A0A6H0KHF1	hypothetical protein	Bacteroides faecium	Bacteria	Bacteroidota	512	BACON + BACON	2	BACON	64	121	3.6e-06	BACON	257	313	9e-05
bfc	bfc:BacF7301_02960	A0A6H0KIC2	BACON domain-containing protein	Bacteroides faecium	Bacteria	Bacteroidota	505	BACON_2|BACON + BACON_2|BACON	2	BACON_2|BACON	56	128	5.6e-07	BACON_2|BACON	142	216	3.5e-10
bfc	bfc:BacF7301_02965	A0A6H0KLC9	BACON domain-containing protein	Bacteroides faecium	Bacteria	Bacteroidota	487	BACON_2 + BACON + BACON	3	BACON_2	48	115	3.8e-08	BACON	68	127	1.4e-08	BACON	160	209	1.2e-05
bfc	bfc:BacF7301_03015	A0A6H0KLD9	BACON domain-containing protein	Bacteroides faecium	Bacteria	Bacteroidota	549	BACON + BACON	2	BACON	76	131	4.6e-09	BACON	197	258	3.8e-05
bfc	bfc:BacF7301_03085	A0A6H0KIW8	BACON domain-containing protein	Bacteroides faecium	Bacteria	Bacteroidota	494	BACON_2|BACON + BACON	2	BACON_2|BACON	57	126	1.1e-06	BACON	171	217	3.8e-05
bfc	bfc:BacF7301_03090	A0A6H0KIJ1	hypothetical protein	Bacteroides faecium	Bacteria	Bacteroidota	486	BACON + BACON	2	BACON	67	125	3e-09	BACON	156	213	9.3e-06
bfc	bfc:BacF7301_03630	A0A6H0KIN5	hypothetical protein	Bacteroides faecium	Bacteria	Bacteroidota	936	BACON_2|BACON + F5_F8_type_C + M60-like_N + Peptidase_M60	4	BACON_2|BACON	33	112	4.5e-06	F5_F8_type_C	236	368	5.4e-07	M60-like_N	445	524	8.1e-06	Peptidase_M60	540	807	2.2e-53
bfc	bfc:BacF7301_04190	A0A6H0KK50	hypothetical protein	Bacteroides faecium	Bacteria	Bacteroidota	353	CarbopepD_reg_2|CarboxypepD_reg + BACON_2	2	CarbopepD_reg_2|CarboxypepD_reg	36	112	5.6e-12	BACON_2	118	210	2.5e-07
bfc	bfc:BacF7301_04245	A0A6H0KK60	hypothetical protein	Bacteroides faecium	Bacteria	Bacteroidota	347	BACON	1	BACON	63	110	1.4e-07
bfc	bfc:BacF7301_04470	A0A6H0KJ41	BACON domain-containing protein	Bacteroides faecium	Bacteria	Bacteroidota	414	BACON_2|BACON + BACON_2|BACON	2	BACON_2|BACON	64	126	3.6e-09	BACON_2|BACON	137	218	3.3e-06
bfc	bfc:BacF7301_04475	A0A6H0KJJ5	hypothetical protein	Bacteroides faecium	Bacteria	Bacteroidota	494	BACON|BACON_2 + Alginate_lyase|DUF4962	2	BACON|BACON_2	58	114	1e-08	Alginate_lyase|DUF4962	188	421	1.3e-17
bfc	bfc:BacF7301_04820	A0A6H0KJ98	carbohydrate-binding protein	Bacteroides faecium	Bacteria	Bacteroidota	936	BACON + F5_F8_type_C + M60-like_N + Peptidase_M60	4	BACON	59	112	2.7e-06	F5_F8_type_C	232	362	3.4e-06	M60-like_N	431	519	2.2e-08	Peptidase_M60	532	808	1.9e-54
bfc	bfc:BacF7301_04845	A0A6H0KJX2	BACON domain-containing protein	Bacteroides faecium	Bacteria	Bacteroidota	403	BACON	1	BACON	57	117	2.5e-07
bfc	bfc:BacF7301_05030	A0A6H0KJD8	carbohydrate-binding protein	Bacteroides faecium	Bacteria	Bacteroidota	868	BACON_2|BACON + Peptidase_M60 + Peptidase_M60_C	3	BACON_2|BACON	43	119	2.9e-06	Peptidase_M60	455	720	6.2e-29	Peptidase_M60_C	800	864	5.6e-23
bfc	bfc:BacF7301_05355	A0A6H0KJQ7	BACON domain-containing protein	Bacteroides faecium	Bacteria	Bacteroidota	354	BACON	1	BACON	59	108	3.9e-08
bfc	bfc:BacF7301_05410	A0A6H0KK76	zinc-dependent metalloproteinase lipoprotein	Bacteroides faecium	Bacteria	Bacteroidota	435	BACON_2|BACON + Peptidase_M43	2	BACON_2|BACON	45	118	7.9e-09	Peptidase_M43	298	403	5.7e-10
bfc	bfc:BacF7301_05415	A0A6H0KJR6	BACON domain-containing protein	Bacteroides faecium	Bacteria	Bacteroidota	545	BACON	1	BACON	73	130	5.9e-06
bfc	bfc:BacF7301_09425	A0A6H0KME3	hypothetical protein	Bacteroides faecium	Bacteria	Bacteroidota	475	BACON	1	BACON	161	222	4.7e-05
bfc	bfc:BacF7301_09785	A0A6H0KPD8	BACON domain-containing protein	Bacteroides faecium	Bacteria	Bacteroidota	508	BACON + BACON	2	BACON	61	117	2.3e-11	BACON	153	214	1.6e-05
bfc	bfc:BacF7301_10115	A0A6H0KMH1	BACON domain-containing protein	Bacteroides faecium	Bacteria	Bacteroidota	527	BACON	1	BACON	305	361	1.7e-08
bfc	bfc:BacF7301_10315	A0A6H0KMC5	BACON domain-containing protein	Bacteroides faecium	Bacteria	Bacteroidota	797	BACON_2|BACON + BACON	2	BACON_2|BACON	31	108	1.5e-09	BACON	153	213	5.7e-07
bfc	bfc:BacF7301_11055	A0A6H0KWH2	carbohydrate-binding protein	Bacteroides faecium	Bacteria	Bacteroidota	950	BACON_2|BACON + F5_F8_type_C + Peptidase_M60	3	BACON_2|BACON	31	108	8.2e-09	F5_F8_type_C	233	359	9.6e-16	Peptidase_M60	530	812	1.5e-58
bfc	bfc:BacF7301_14970	A0A6H0KQA1	hypothetical protein	Bacteroides faecium	Bacteria	Bacteroidota	566	BACON_2 + BACON	2	BACON_2	33	76	1.5e-05	BACON	57	113	6.6e-05
bfc	bfc:BacF7301_20495	A0A6H0KSE9	carbohydrate-binding protein	Bacteroides faecium	Bacteria	Bacteroidota	994	BACON + BACON + Peptidase_M60 + Peptidase_M60_C	4	BACON	59	113	2.4e-06	BACON	152	217	6.8e-06	Peptidase_M60	562	835	1.8e-29	Peptidase_M60_C	921	988	2.8e-14
bfc	bfc:BacF7301_24970	A0A6H0KXN3	carbohydrate-binding protein	Bacteroides faecium	Bacteria	Bacteroidota	944	BACON + F5_F8_type_C + M60-like_N + Peptidase_M60 + Peptidase_M60_C	5	BACON	65	114	2.9e-05	F5_F8_type_C	242	357	6.4e-11	M60-like_N	427	545	3e-05	Peptidase_M60	552	816	2.1e-48	Peptidase_M60_C	878	937	9.8e-07
bfe	bfe:K6V30_02780		BACON domain-containing protein	Bacteroides faecis	Bacteria	Bacteroidota	461	BACON_2|BACON + BACON	2	BACON_2|BACON	30	113	1.7e-08	BACON	143	202	1.1e-05
bfe	bfe:K6V30_02800		hypothetical protein	Bacteroides faecis	Bacteria	Bacteroidota	256	BACON_2|BACON	1	BACON_2|BACON	89	169	2.9e-08
bfe	bfe:K6V30_03110		BACON domain-containing protein	Bacteroides faecis	Bacteria	Bacteroidota	489	BACON_2|BACON + BACON	2	BACON_2|BACON	57	126	4.2e-08	BACON	170	217	1.1e-05
bfe	bfe:K6V30_03115		BACON domain-containing protein	Bacteroides faecis	Bacteria	Bacteroidota	493	BACON + BACON + BACON	3	BACON	67	125	9.3e-08	BACON	158	200	1.3e-06	BACON	253	313	3.7e-06
bfe	bfe:K6V30_03770		M60 family metallopeptidase	Bacteroides faecis	Bacteria	Bacteroidota	965	BACON_2|BACON + F5_F8_type_C + Peptidase_M60	3	BACON_2|BACON	32	110	1.1e-07	F5_F8_type_C	234	360	5e-18	Peptidase_M60	530	813	6e-59
bfe	bfe:K6V30_04130		BACON domain-containing protein	Bacteroides faecis	Bacteria	Bacteroidota	359	BACON_2|BACON	1	BACON_2|BACON	30	109	7.1e-06
bfe	bfe:K6V30_04820		BACON domain-containing protein	Bacteroides faecis	Bacteria	Bacteroidota	351	BACON_2|BACON	1	BACON_2|BACON	30	110	5.6e-05
bfe	bfe:K6V30_04850		BACON domain-containing protein	Bacteroides faecis	Bacteria	Bacteroidota	305	BACON + BACON	2	BACON	61	110	1.3e-07	BACON	150	195	2.4e-06
bfe	bfe:K6V30_06070		glycosyl hydrolase 115 family protein	Bacteroides faecis	Bacteria	Bacteroidota	982	Glyco_hydro_115 + BACON_2 + GH115_C	3	Glyco_hydro_115	184	526	1.3e-123	BACON_2	714	785	7.7e-07	GH115_C	800	977	8.9e-45
bfe	bfe:K6V30_09785		M60 family metallopeptidase	Bacteroides faecis	Bacteria	Bacteroidota	857	BACON_2|BACON + Peptidase_M60 + Peptidase_M60_C	3	BACON_2|BACON	44	123	1.7e-07	Peptidase_M60	444	711	3.1e-31	Peptidase_M60_C	791	855	1e-26
bfe	bfe:K6V30_09925		discoidin domain-containing protein	Bacteroides faecis	Bacteria	Bacteroidota	605	BACON_2|BACON + BACON + F5_F8_type_C	3	BACON_2|BACON	48	118	7.1e-08	BACON	269	330	2.4e-07	F5_F8_type_C	448	566	5.1e-11
bfe	bfe:K6V30_09935		M60 family metallopeptidase	Bacteroides faecis	Bacteria	Bacteroidota	996	BACON + Peptidase_M60 + Peptidase_M60_C	3	BACON	66	117	3.5e-05	Peptidase_M60	570	849	4.9e-18	Peptidase_M60_C	931	993	3.7e-25
bfe	bfe:K6V30_10015		discoidin domain-containing protein	Bacteroides faecis	Bacteria	Bacteroidota	614	BACON_2|BACON + BACON + F5_F8_type_C	3	BACON_2|BACON	55	122	1.9e-07	BACON	273	339	2.1e-05	F5_F8_type_C	462	576	5.1e-12
bfe	bfe:K6V30_12340		BACON domain-containing protein	Bacteroides faecis	Bacteria	Bacteroidota	583	BACON_2|BACON	1	BACON_2|BACON	32	114	2.7e-06
bfe	bfe:K6V30_13620		zinc-dependent metalloproteinase lipoprotein	Bacteroides faecis	Bacteria	Bacteroidota	427	BACON_2|BACON + Peptidase_M43	2	BACON_2|BACON	30	112	1.6e-05	Peptidase_M43	275	396	3.4e-13
bfe	bfe:K6V30_14110		hypothetical protein	Bacteroides faecis	Bacteria	Bacteroidota	660	BACON_2|BACON	1	BACON_2|BACON	32	113	2.9e-05
bfg	bfg:BF638R_0674	E1WL95	conserved hypothetical protein	Bacteroides fragilis 638R	Bacteria	Bacteroidota	436	BACON_2|BACON + Peptidase_M43	2	BACON_2|BACON	28	111	3.5e-05	Peptidase_M43	212	404	4.9e-10
bfg	bfg:BF638R_1942	E1WVE3	putative exported protein	Bacteroides fragilis 638R	Bacteria	Bacteroidota	195	BACON	1	BACON	5	54	3.1e-06
bfg	bfg:BF638R_2945	E1WS97	putative lipoprotein	Bacteroides fragilis 638R	Bacteria	Bacteroidota	939	BACON_2|BACON + BACON + F5_F8_type_C + M60-like_N + Peptidase_M60 + Peptidase_M60_C	6	BACON_2|BACON	34	112	9.8e-07	BACON	147	204	1.4e-07	F5_F8_type_C	229	361	7.1e-10	M60-like_N	423	525	3.5e-14	Peptidase_M60	529	805	2.4e-71	Peptidase_M60_C	869	934	5e-05
bfg	bfg:BF638R_3167	E1WU07	conserved hypothetical lipoprotein	Bacteroides fragilis 638R	Bacteria	Bacteroidota	953	BACON_2|BACON + BACON + Alpha-amylase + Alpha-amylase	4	BACON_2|BACON	44	128	1.3e-13	BACON	163	216	7.6e-09	Alpha-amylase	518	625	5.3e-20	Alpha-amylase	632	728	9e-05
bfh	bfh:F1611_03645		zinc-dependent metalloproteinase lipoprotein	Butyricimonas faecihominis	Bacteria	Bacteroidota	406	BACON_2|BACON + Peptidase_M43	2	BACON_2|BACON	32	108	8.3e-08	Peptidase_M43	205	377	5.5e-11
bfh	bfh:F1611_16085		leucine-rich repeat protein	Butyricimonas faecihominis	Bacteria	Bacteroidota	1138	Mfa_like_1 + LRR_5 + LRR_5 + LRR_5 + BACON + Peptidase_M64	6	Mfa_like_1	47	307	3.1e-54	LRR_5	396	501	5.5e-21	LRR_5	433	546	3.3e-24	LRR_5	553	655	2.3e-18	BACON	752	807	1.8e-06	Peptidase_M64	824	1081	3.4e-16
bfin	bfin:BFINE_01690		hypothetical protein	Bacteroides finegoldii	Bacteria	Bacteroidota	584	BACON_2|BACON	1	BACON_2|BACON	36	117	1.7e-09
bfin	bfin:BFINE_08230		hypothetical protein	Bacteroides finegoldii	Bacteria	Bacteroidota	583	BACON_2|BACON	1	BACON_2|BACON	33	115	9.6e-07
bfin	bfin:BFINE_18970		hypothetical protein	Bacteroides finegoldii	Bacteria	Bacteroidota	129	BACON_2|BACON	1	BACON_2|BACON	43	108	7.9e-05
bfin	bfin:BFINE_18980		hypothetical protein	Bacteroides finegoldii	Bacteria	Bacteroidota	96	BACON	1	BACON	11	73	1.2e-06
bfin	bfin:BFINE_55980		hypothetical protein	Bacteroides finegoldii	Bacteria	Bacteroidota	63	BACON	1	BACON	22	60	3.5e-05
bfr	bfr:BF2354	Q64TS5	hypothetical protein	Bacteroides fragilis YCH46	Bacteria	Bacteroidota	207	BACON	1	BACON	3	56	5.2e-09
bfr	bfr:BF2355	Q64TS4	hypothetical protein	Bacteroides fragilis YCH46	Bacteria	Bacteroidota	208	BACON|BACON_2	1	BACON|BACON_2	3	56	2.9e-11
bfr	bfr:BF3101	Q64RN5	conserved hypothetical protein	Bacteroides fragilis YCH46	Bacteria	Bacteroidota	939	BACON_2|BACON + BACON + F5_F8_type_C + M60-like_N + Peptidase_M60 + Peptidase_M60_C	6	BACON_2|BACON	34	112	9.8e-07	BACON	147	204	1.4e-07	F5_F8_type_C	229	361	6.7e-10	M60-like_N	423	525	3.5e-14	Peptidase_M60	529	805	2.4e-71	Peptidase_M60_C	869	934	5e-05
bfr	bfr:BF3304	Q64R33	putative alpha-amylase	Bacteroides fragilis YCH46	Bacteria	Bacteroidota	953	BACON_2|BACON + BACON + Alpha-amylase + Alpha-amylase	4	BACON_2|BACON	44	128	1.4e-13	BACON	163	216	1.2e-08	Alpha-amylase	518	625	5.3e-20	Alpha-amylase	632	822	9e-05
bfs	bfs:BF9343_0600	Q5LHK1	conserved hypothetical protein	Bacteroides fragilis NCTC 9343	Bacteria	Bacteroidota	436	BACON_2|BACON + Peptidase_M43	2	BACON_2|BACON	28	111	4.3e-06	Peptidase_M43	212	404	4.9e-10
bfs	bfs:BF9343_1409	Q5LFA8	hypothetical protein	Bacteroides fragilis NCTC 9343	Bacteria	Bacteroidota	534	Mfa_like_1 + Flg_new_2 + BACON	3	Mfa_like_1	48	271	3e-26	Flg_new_2	278	331	2.5e-06	BACON	477	525	2.7e-07
bfs	bfs:BF9343_2357	Q5LCM6	hypothetical protein	Bacteroides fragilis NCTC 9343	Bacteria	Bacteroidota	207	BACON|BACON_2	1	BACON|BACON_2	3	56	1.2e-09
bfs	bfs:BF9343_2358	D1JXA5	hypothetical protein	Bacteroides fragilis NCTC 9343	Bacteria	Bacteroidota	208	BACON|BACON_2	1	BACON|BACON_2	3	56	2.1e-10
bfs	bfs:BF9343_2853	Q5LB88	putative lipoprotein	Bacteroides fragilis NCTC 9343	Bacteria	Bacteroidota	939	BACON_2|BACON + BACON + F5_F8_type_C + M60-like_N + Peptidase_M60 + Peptidase_M60_C	6	BACON_2|BACON	34	112	9.8e-07	BACON	147	204	1.4e-07	F5_F8_type_C	229	361	6.7e-10	M60-like_N	423	525	3.5e-14	Peptidase_M60	529	805	2.4e-71	Peptidase_M60_C	869	934	5e-05
bfs	bfs:BF9343_3057	Q5LAN5	conserved hypothetical lipoprotein	Bacteroides fragilis NCTC 9343	Bacteria	Bacteroidota	953	BACON_2|BACON + BACON + Alpha-amylase	3	BACON_2|BACON	44	128	1.4e-13	BACON	163	216	1.2e-08	Alpha-amylase	518	625	7.7e-19
bhf	bhf:C3V43_00170	A0A2R3MMX6	hypothetical protein	Bacteroides heparinolyticus	Bacteria	Bacteroidota	125	BACON	1	BACON	71	124	1.2e-05
bhf	bhf:C3V43_01580	A0A2R3MP64	alpha-amylase	Bacteroides heparinolyticus	Bacteria	Bacteroidota	788	BACON_2 + BACON + Alpha-amylase + CBM58 + Alpha-amylase	5	BACON_2	52	120	8.1e-11	BACON	72	133	2.8e-11	Alpha-amylase	178	280	8.6e-42	CBM58	315	429	7.1e-50	Alpha-amylase	439	637	6.5e-27
bhf	bhf:C3V43_02355	A0A2R3MPJ9	licheninase	Bacteroides heparinolyticus	Bacteria	Bacteroidota	375	BACON_2 + Glyco_hydro_16	2	BACON_2	36	111	9.2e-07	Glyco_hydro_16	184	369	4.7e-30
bhf	bhf:C3V43_06930	A0A2R3MRT3	endoglucanase	Bacteroides heparinolyticus	Bacteria	Bacteroidota	563	BACON + Cellulase	2	BACON	110	164	4.1e-11	Cellulase	203	512	3.8e-52
bhf	bhf:C3V43_08310	A0A2R3MSE7	hypothetical protein	Bacteroides heparinolyticus	Bacteria	Bacteroidota	582	BACON_2|BACON + BACON + BACON + Big_2	4	BACON_2|BACON	48	131	5.9e-14	BACON	170	220	2e-05	BACON	255	309	1.9e-07	Big_2	426	471	1.7e-08
bhf	bhf:C3V43_09895	A0A2R3MTB4	carbohydrate-binding protein	Bacteroides heparinolyticus	Bacteria	Bacteroidota	916	BACON + BACON + F5_F8_type_C + M60-like_N + Peptidase_M60	5	BACON	60	110	7.1e-05	BACON	148	205	6.2e-05	F5_F8_type_C	229	358	2.3e-09	M60-like_N	427	520	5.3e-06	Peptidase_M60	525	790	1.3e-50
bhl	bhl:Bache_0035	E6SR61	hypothetical protein	Bacteroides helcogenes	Bacteria	Bacteroidota	398	BACON_2|BACON + BACON_2|BACON + BACON + BACON	4	BACON_2|BACON	34	113	6.8e-18	BACON_2|BACON	121	205	1.1e-06	BACON	241	293	7.7e-06	BACON	329	380	1.3e-05
bhl	bhl:Bache_0114	E6SSH2	hypothetical protein	Bacteroides helcogenes	Bacteria	Bacteroidota	834	BACON	1	BACON	350	403	3e-06
bhl	bhl:Bache_0271	E6STU8	coagulation factor 5/8 type domain protein	Bacteroides helcogenes	Bacteria	Bacteroidota	920	BACON + F5_F8_type_C + M60-like_N + Peptidase_M60 + Peptidase_M60_C	5	BACON	149	205	7.7e-06	F5_F8_type_C	229	359	1e-09	M60-like_N	443	524	3.9e-06	Peptidase_M60	529	794	1.1e-50	Peptidase_M60_C	861	915	2.8e-05
bhl	bhl:Bache_0914	E6SQ24	hypothetical protein	Bacteroides helcogenes	Bacteria	Bacteroidota	937	BACON_2|BACON + BACON + M60-like_N + Peptidase_M60 + Peptidase_M60_C	5	BACON_2|BACON	39	117	5.6e-09	BACON	156	211	6.1e-05	M60-like_N	432	520	2.3e-06	Peptidase_M60	527	793	1.3e-30	Peptidase_M60_C	874	931	1.3e-22
bhl	bhl:Bache_1009	E6SR76	Membrane attack complex component/perforin (MACPF	Bacteroides helcogenes	Bacteria	Bacteroidota	420	BACON + MACPF	2	BACON	53	108	9e-10	MACPF	203	314	2.4e-07
bhl	bhl:Bache_1011	E6SR78	Membrane attack complex component/perforin (MACPF	Bacteroides helcogenes	Bacteria	Bacteroidota	418	BACON + MACPF	2	BACON	52	107	1.2e-07	MACPF	232	392	4.1e-09
bhl	bhl:Bache_1213	E6STE9	carboxyl-terminal processing protease	Bacteroides helcogenes	Bacteria	Bacteroidota	605	BACON + Pept_S41_N + PDZ_6 + Peptidase_S41	4	BACON	76	133	1.3e-07	Pept_S41_N	145	208	1.5e-06	PDZ_6	255	284	1.7e-05	Peptidase_S41	347	533	4.5e-24
bhl	bhl:Bache_1667	E6SMZ8	Licheninase	Bacteroides helcogenes	Bacteria	Bacteroidota	367	BACON_2|BACON + Glyco_hydro_16	2	BACON_2|BACON	34	114	1.6e-10	Glyco_hydro_16	177	361	1.2e-29
bhl	bhl:Bache_2003	E6SQP4	hypothetical protein	Bacteroides helcogenes	Bacteria	Bacteroidota	440	BACON_2|BACON + Peptidase_M43	2	BACON_2|BACON	28	104	9.4e-12	Peptidase_M43	298	408	3.2e-08
bhl	bhl:Bache_3067	E6SQE8	alpha amylase catalytic region	Bacteroides helcogenes	Bacteria	Bacteroidota	859	BACON_2|BACON + Alpha-amylase	2	BACON_2|BACON	48	129	3.5e-11	Alpha-amylase	433	732	5.6e-24
bhum	bhum:JXR92_002275		endoglucanase	Bacteroides humanifaecis	Bacteria	Bacteroidota	477	BACON_2|BACON + Cellulase	2	BACON_2|BACON	30	113	5.8e-07	Cellulase	159	421	1.9e-46
bhum	bhum:JXR92_005540		endoglucanase	Bacteroides humanifaecis	Bacteria	Bacteroidota	575	BACON + Cellulase	2	BACON	69	125	4e-09	Cellulase	244	542	7e-60
bhum	bhum:JXR92_006900		PDZ domain-containing protein	Bacteroides humanifaecis	Bacteria	Bacteroidota	590	BACON + Pept_S41_N + PDZ|PDZ_6 + Peptidase_S41	4	BACON	63	121	6.3e-09	Pept_S41_N	133	194	1.7e-08	PDZ|PDZ_6	211	269	2.6e-05	Peptidase_S41	330	518	1.3e-25
bhum	bhum:JXR92_009505		family 16 glycosylhydrolase	Bacteroides humanifaecis	Bacteria	Bacteroidota	453	BACON + BACON_2|BACON + Glyco_hydro_16	3	BACON	63	118	3.2e-06	BACON_2|BACON	121	199	1.7e-07	Glyco_hydro_16	286	447	3.5e-23
bhum	bhum:JXR92_016175		PDZ domain-containing protein	Bacteroides humanifaecis	Bacteria	Bacteroidota	592	BACON_2|BACON + PDZ_6 + Peptidase_S41	3	BACON_2|BACON	49	117	3.8e-08	PDZ_6	235	286	4e-09	Peptidase_S41	330	519	3.8e-19
bis	bis:DXK01_002970		zinc-dependent metalloproteinase lipoprotein	Bacteroides intestinalis	Bacteria	Bacteroidota	440	BACON_2|BACON + Peptidase_M43	2	BACON_2|BACON	34	117	2.5e-09	Peptidase_M43	221	406	3.3e-13
bis	bis:DXK01_004375		BACON domain-containing protein	Bacteroides intestinalis	Bacteria	Bacteroidota	328	BACON	1	BACON	67	113	3.5e-06
bis	bis:DXK01_005995		BACON domain-containing protein	Bacteroides intestinalis	Bacteria	Bacteroidota	606	BACON + BACON_2|BACON + DUF1566	3	BACON	59	110	1.8e-06	BACON_2|BACON	318	402	2.6e-06	DUF1566	452	602	1.5e-05
bis	bis:DXK01_008920		hypothetical protein	Bacteroides intestinalis	Bacteria	Bacteroidota	574	BACON_2|BACON + Peptidase_M64	2	BACON_2|BACON	46	113	1e-08	Peptidase_M64	245	515	4.4e-21
bis	bis:DXK01_011180		family 16 glycosylhydrolase	Bacteroides intestinalis	Bacteria	Bacteroidota	374	BACON_2|BACON + Glyco_hydro_16	2	BACON_2|BACON	38	119	8.1e-06	Glyco_hydro_16	181	365	4e-30
bno	bno:K8P02_00630		carboxypeptidase regulatory-like domain-containing protein	Bacteroides nordii	Bacteria	Bacteroidota	550	CarboxypepD_reg|CarbopepD_reg_2 + BACON_2 + Laminin_G_3	3	CarboxypepD_reg|CarbopepD_reg_2	32	108	1.3e-14	BACON_2	216	294	9.1e-08	Laminin_G_3	367	540	1.1e-07
bno	bno:K8P02_01930		M6 family metalloprotease domain-containing protein	Bacteroides nordii	Bacteria	Bacteroidota	849	Peptidase_M6 + BACON_2 + BACON	3	Peptidase_M6	151	254	1.8e-05	BACON_2	438	502	6.8e-07	BACON	454	513	1.3e-05
bno	bno:K8P02_05990		hypothetical protein	Bacteroides nordii	Bacteria	Bacteroidota	525	BACON_2|BACON + BACON + Fib_succ_major	3	BACON_2|BACON	29	110	3.8e-05	BACON	146	193	1.1e-10	Fib_succ_major	324	524	9.5e-38
bno	bno:K8P02_07010		BACON domain-containing protein	Bacteroides nordii	Bacteria	Bacteroidota	509	BACON	1	BACON	63	121	8e-06
bno	bno:K8P02_15070		hypothetical protein	Bacteroides nordii	Bacteria	Bacteroidota	570	BACON_2|BACON	1	BACON_2|BACON	41	122	1.9e-07
bno	bno:K8P02_15155		BACON domain-containing protein	Bacteroides nordii	Bacteria	Bacteroidota	342	BACON	1	BACON	57	107	6.9e-06
boa	boa:Bovatus_00106	A0A395W0B5	hypothetical protein	Bacteroides ovatus	Bacteria	Bacteroidota	569	BACON	1	BACON	56	113	4.7e-05
boa	boa:Bovatus_01984	A0A414E9I7	hypothetical protein	Bacteroides ovatus	Bacteria	Bacteroidota	397	BACON_2|BACON	1	BACON_2|BACON	32	111	1.6e-07
boa	boa:Bovatus_02292		hypothetical protein	Bacteroides ovatus	Bacteria	Bacteroidota	455	BACON + Laminin_G_3	2	BACON	71	121	3e-08	Laminin_G_3	301	447	5.2e-19
boa	boa:Bovatus_02303	A0A395VVC3	Pregnancy-associated plasma protein-A	Bacteroides ovatus	Bacteria	Bacteroidota	429	BACON_2|BACON + Peptidase_M43	2	BACON_2|BACON	26	109	2e-06	Peptidase_M43	274	397	7.2e-11
boa	boa:Bovatus_02310		hypothetical protein	Bacteroides ovatus	Bacteria	Bacteroidota	702	BACON + DUF1566 + BACON	3	BACON	63	109	1.5e-06	DUF1566	183	302	2.2e-05	BACON	346	400	9.9e-05
boa	boa:Bovatus_02441	A0A395VYR6	hypothetical protein	Bacteroides ovatus	Bacteria	Bacteroidota	492	BACON_2|BACON	1	BACON_2|BACON	45	119	2.4e-05
boa	boa:Bovatus_02899	A0A414E0S7	hypothetical protein	Bacteroides ovatus	Bacteria	Bacteroidota	557	BACON_2|BACON	1	BACON_2|BACON	36	120	1.1e-07
boa	boa:Bovatus_03072	A0A1Y4PV28	endoglucanase	Bacteroides ovatus	Bacteria	Bacteroidota	502	BACON_2|BACON + Cellulase	2	BACON_2|BACON	51	120	7e-07	Cellulase	173	476	1.5e-49
boa	boa:Bovatus_03141	A0A3D2LYD0	hypothetical protein	Bacteroides ovatus	Bacteria	Bacteroidota	346	BACON + BACON	2	BACON	58	107	3.2e-06	BACON	143	193	3.1e-05
boa	boa:Bovatus_03672	A0A1Y4PCF4	endonuclease G, mitochondrial	Bacteroides ovatus	Bacteria	Bacteroidota	386	BACON_2|BACON + Endonuclease_NS	2	BACON_2|BACON	44	118	3.5e-06	Endonuclease_NS	153	370	1.5e-46
boa	boa:Bovatus_04264	A0A395VRA3	hypothetical protein	Bacteroides ovatus	Bacteria	Bacteroidota	500	BACON + BACON	2	BACON	60	108	6.9e-07	BACON	152	209	2.6e-07
boa	boa:Bovatus_04374	A0A3E5HMZ1	hypothetical protein	Bacteroides ovatus	Bacteria	Bacteroidota	795	BACON_2|BACON + BACON	2	BACON_2|BACON	31	108	3.6e-10	BACON	154	212	1.7e-06
boa	boa:Bovatus_04839		IgA Peptidase M64	Bacteroides ovatus	Bacteria	Bacteroidota	546	BACON_2|BACON + BACON + Peptidase_M64	3	BACON_2|BACON	40	114	1.5e-07	BACON	155	210	3.8e-07	Peptidase_M64	231	495	9.2e-26
bpit	bpit:BPIT_07050		conserved hypothetical protein	Candidatus Brocadia pituitae	Bacteria	Planctomycetota	1493	BACON + CarbopepD_reg_2|CarboxypepD_reg	2	BACON	1024	1076	2.5e-06	CarbopepD_reg_2|CarboxypepD_reg	1297	1366	5.3e-05
broc	broc:IPI25_09380		BACON domain-containing protein	Candidatus Brocadia sp. Ega_18-Q3-R5-49_MAXAC.112v2	Bacteria	Planctomycetota	454	BACON + BACON + BACON_2|BACON	3	BACON	110	162	9.9e-07	BACON	196	249	1.1e-06	BACON_2|BACON	257	331	2.6e-06
bsa	bsa:Bacsa_0886	F0R2T3	endoglucanase	Phocaeicola salanitronis	Bacteria	Bacteroidota	592	BACON_2|BACON + BACON_2|BACON + Cellulase	3	BACON_2|BACON	33	117	2.7e-08	BACON_2|BACON	121	205	1.4e-07	Cellulase	241	541	3.8e-59
bsa	bsa:Bacsa_2681	F0QZU4	hypothetical protein	Phocaeicola salanitronis	Bacteria	Bacteroidota	151	BACON_2|BACON	1	BACON_2|BACON	53	132	1.6e-12
bsal	bsal:K6V25_11010		hypothetical protein	Bacteroides salyersiae	Bacteria	Bacteroidota	546	BACON_2|BACON + BACON + Peptidase_M64	3	BACON_2|BACON	42	113	1.4e-10	BACON	151	208	4.4e-07	Peptidase_M64	230	492	2.2e-24
bste	bste:K6V31_08605		zinc-dependent metalloproteinase lipoprotein	Bacteroides stercoris	Bacteria	Bacteroidota	441	BACON_2|BACON + Reprolysin_2 + Peptidase_M43|Reprolysin_4	3	BACON_2|BACON	27	110	3.8e-13	Reprolysin_2	188	358	4.2e-07	Peptidase_M43|Reprolysin_4	218	408	8.7e-11
bste	bste:K6V31_10770		BACON domain-containing protein	Bacteroides stercoris	Bacteria	Bacteroidota	653	BACON_2|BACON	1	BACON_2|BACON	56	126	4.6e-11
bste	bste:K6V31_10780		hypothetical protein	Bacteroides stercoris	Bacteria	Bacteroidota	594	BACON_2|BACON	1	BACON_2|BACON	38	118	1.2e-06
bste	bste:K6V31_13870		hypothetical protein	Bacteroides stercoris	Bacteria	Bacteroidota	349	BACON	1	BACON	58	107	9.5e-08
bste	bste:K6V31_13930		BACON domain-containing protein	Bacteroides stercoris	Bacteria	Bacteroidota	657	BACON	1	BACON	58	114	4.8e-05
bste	bste:K6V31_13940		DUF5003 domain-containing protein	Bacteroides stercoris	Bacteria	Bacteroidota	565	BACON	1	BACON	314	354	5.6e-08
bste	bste:K6V31_15695		hypothetical protein	Bacteroides stercoris	Bacteria	Bacteroidota	815	BACON_2 + BACON	2	BACON_2	31	110	1.5e-07	BACON	68	122	9.7e-08
bth	bth:BT_0171	Q8ABD9	Peptidase M-like protein	Bacteroides thetaiotaomicron VPI-5482	Bacteria	Bacteroidota	427	BACON_2|BACON + Peptidase_M43	2	BACON_2|BACON	30	112	1.6e-05	Peptidase_M43	275	396	3.4e-13
bth	bth:BT_0211	Q8AB99	Leucine-rich repeat protein	Bacteroides thetaiotaomicron VPI-5482	Bacteria	Bacteroidota	660	BACON_2|BACON	1	BACON_2|BACON	32	113	3.8e-06
bth	bth:BT_1771	Q8A6V5	putative cell surface protein	Bacteroides thetaiotaomicron VPI-5482	Bacteria	Bacteroidota	715	BACON + BACON + LRR_5	3	BACON	81	135	4.1e-05	BACON	281	340	2.1e-08	LRR_5	522	608	1.3e-12
bth	bth:BT_2822	Q8A3Y2	conserved hypothetical protein	Bacteroides thetaiotaomicron VPI-5482	Bacteria	Bacteroidota	492	BACON_2|BACON + BACON	2	BACON_2|BACON	57	126	4.3e-08	BACON	170	217	3.3e-06
bth	bth:BT_2823	Q8A3Y1	conserved hypothetical protein	Bacteroides thetaiotaomicron VPI-5482	Bacteria	Bacteroidota	491	BACON + BACON + BACON	3	BACON	73	130	2.7e-09	BACON	162	219	2.1e-07	BACON	260	321	2e-05
bth	bth:BT_3015	Q8A3D9	conserved hypothetical protein	Bacteroides thetaiotaomicron VPI-5482	Bacteria	Bacteroidota	968	BACON_2|BACON + F5_F8_type_C + Peptidase_M60	3	BACON_2|BACON	32	110	8.7e-09	F5_F8_type_C	236	362	1e-19	Peptidase_M60	532	816	3.2e-59
bth	bth:BT_3105	Q8A350	conserved hypothetical protein	Bacteroides thetaiotaomicron VPI-5482	Bacteria	Bacteroidota	343	BACON_2|BACON + BACON_2|BACON	2	BACON_2|BACON	57	124	9.3e-07	BACON_2|BACON	132	221	1.9e-06
bth	bth:BT_3235	Q8A2S0	conserved hypothetical protein	Bacteroides thetaiotaomicron VPI-5482	Bacteria	Bacteroidota	344	BACON	1	BACON	57	106	2.8e-07
bth	bth:BT_3244	Q8A2R1	hypothetical protein	Bacteroides thetaiotaomicron VPI-5482	Bacteria	Bacteroidota	354	BACON	1	BACON	58	108	2.4e-07
bth	bth:BT_3500	Q8A208	hypothetical protein	Bacteroides thetaiotaomicron VPI-5482	Bacteria	Bacteroidota	582	BACON_2|BACON + CotH	2	BACON_2|BACON	4	74	2.2e-07	CotH	218	575	2.3e-67
bth	bth:BT_3514	Q8A1Z4	conserved hypothetical protein	Bacteroides thetaiotaomicron VPI-5482	Bacteria	Bacteroidota	982	Glyco_hydro_115 + BACON_2 + GH115_C	3	Glyco_hydro_115	184	526	4.6e-125	BACON_2	710	785	1.2e-06	GH115_C	800	977	1.2e-45
bth	bth:BT_3558	Q8A1V0	endonuclease G, mitochondrial	Bacteroides thetaiotaomicron VPI-5482	Bacteria	Bacteroidota	379	BACON_2|BACON + Endonuclease_NS	2	BACON_2|BACON	45	118	5.4e-08	Endonuclease_NS	147	362	5.1e-55
bth	bth:BT_4244	Q89ZX7	conserved hypothetical protein	Bacteroides thetaiotaomicron VPI-5482	Bacteria	Bacteroidota	857	BACON_2|BACON + Peptidase_M60 + Peptidase_M60_C	3	BACON_2|BACON	39	123	2.3e-08	Peptidase_M60	444	711	1.6e-30	Peptidase_M60_C	791	855	1.3e-27
bth	bth:BT_4270	Q89ZV1	putative chitobiase	Bacteroides thetaiotaomicron VPI-5482	Bacteria	Bacteroidota	605	BACON_2|BACON + BACON + F5_F8_type_C	3	BACON_2|BACON	47	118	5.1e-08	BACON	269	330	2.4e-07	F5_F8_type_C	448	566	1.3e-10
bth	bth:BT_4272	Q89ZU9	hypothetical protein	Bacteroides thetaiotaomicron VPI-5482	Bacteria	Bacteroidota	996	BACON_2|BACON + Peptidase_M60 + Peptidase_M60_C	3	BACON_2|BACON	42	119	8.5e-05	Peptidase_M60	569	849	9.9e-18	Peptidase_M60_C	931	993	5e-27
bth	bth:BT_4295	Q89ZT1	putative chitobiase	Bacteroides thetaiotaomicron VPI-5482	Bacteria	Bacteroidota	614	BACON_2|BACON + BACON + F5_F8_type_C	3	BACON_2|BACON	55	122	4e-08	BACON	272	339	1.3e-05	F5_F8_type_C	462	576	1.6e-12
bth	bth:BT_4605	Q89YX5	conserved hypothetical protein	Bacteroides thetaiotaomicron VPI-5482	Bacteria	Bacteroidota	819	BACON_2|BACON + BACON + BACON + BACON	4	BACON_2|BACON	55	134	2.2e-09	BACON	167	225	2.6e-06	BACON	259	315	1.3e-07	BACON	444	498	4e-08
btho	btho:Btheta7330_00015	C6IHH5	hypothetical protein	Bacteroides thetaiotaomicron 7330	Bacteria	Bacteroidota	756	BACON_2|BACON + BACON_2|BACON	2	BACON_2|BACON	57	124	3e-06	BACON_2|BACON	132	221	7.5e-06
btho	btho:Btheta7330_00104	A0A0P0EUP1	nagJ_1; O-GlcNAcase NagJ precursor	Bacteroides thetaiotaomicron 7330	Bacteria	Bacteroidota	968	BACON_2|BACON + F5_F8_type_C + Peptidase_M60	3	BACON_2|BACON	32	110	8.7e-09	F5_F8_type_C	236	362	1e-19	Peptidase_M60	532	816	3.2e-59
btho	btho:Btheta7330_00248	A0A0P0ELA1	hypothetical protein	Bacteroides thetaiotaomicron 7330	Bacteria	Bacteroidota	493	BACON_2|BACON + BACON + BACON	3	BACON_2|BACON	57	115	4.2e-05	BACON	158	200	5.4e-07	BACON	253	313	2.9e-06
btho	btho:Btheta7330_00249	A0A0P0FHW9	hypothetical protein	Bacteroides thetaiotaomicron 7330	Bacteria	Bacteroidota	489	BACON_2|BACON + BACON	2	BACON_2|BACON	57	126	4.2e-08	BACON	170	217	1.1e-05
btho	btho:Btheta7330_01243	A0A0P0F2P7	hypothetical protein	Bacteroides thetaiotaomicron 7330	Bacteria	Bacteroidota	715	BACON + BACON + LRR_5	3	BACON	81	135	4.1e-05	BACON	281	340	2.1e-08	LRR_5	522	608	1.3e-12
btho	btho:Btheta7330_01378	A0A0N7I9T0	Fibronectin type III domain protein	Bacteroides thetaiotaomicron 7330	Bacteria	Bacteroidota	797	CarboxypepD_reg|CarbopepD_reg_2 + BACON_2 + BACON_2	3	CarboxypepD_reg|CarbopepD_reg_2	29	106	8.4e-14	BACON_2	112	198	2.9e-08	BACON_2	207	285	6.7e-06
btho	btho:Btheta7330_01607	A0A0P0FNC4	hypothetical protein	Bacteroides thetaiotaomicron 7330	Bacteria	Bacteroidota	719	BACON_2|BACON	1	BACON_2|BACON	413	495	3.9e-05
btho	btho:Btheta7330_03151	A0A0P0FH02	hypothetical protein	Bacteroides thetaiotaomicron 7330	Bacteria	Bacteroidota	660	BACON_2|BACON	1	BACON_2|BACON	32	113	3.8e-06
btho	btho:Btheta7330_03193	A0A0P0EWH6	Pregnancy-associated plasma protein-A	Bacteroides thetaiotaomicron 7330	Bacteria	Bacteroidota	427	BACON_2|BACON + Peptidase_M43	2	BACON_2|BACON	30	112	1.6e-05	Peptidase_M43	275	396	7.2e-13
btho	btho:Btheta7330_03372	C6ITT5	hypothetical protein	Bacteroides thetaiotaomicron 7330	Bacteria	Bacteroidota	805	BACON_2|BACON + BACON + BACON + BACON	4	BACON_2|BACON	41	120	2.2e-09	BACON	153	211	2.5e-06	BACON	245	301	1.3e-07	BACON	430	484	3.9e-08
btho	btho:Btheta7330_03807	A0A0P0F8H0	hypothetical protein	Bacteroides thetaiotaomicron 7330	Bacteria	Bacteroidota	612	BACON_2|BACON + BACON + F5_F8_type_C	3	BACON_2|BACON	53	120	4e-08	BACON	270	337	1.3e-05	F5_F8_type_C	460	574	1.6e-12
btho	btho:Btheta7330_03831	A0A0P0FIR7	hypothetical protein	Bacteroides thetaiotaomicron 7330	Bacteria	Bacteroidota	996	BACON_2|BACON + Peptidase_M60 + Peptidase_M60_C	3	BACON_2|BACON	42	119	8.5e-05	Peptidase_M60	569	849	7e-17	Peptidase_M60_C	931	993	5e-27
btho	btho:Btheta7330_03833	A0A0N7IAN2	hypothetical protein	Bacteroides thetaiotaomicron 7330	Bacteria	Bacteroidota	605	BACON_2|BACON + BACON + F5_F8_type_C	3	BACON_2|BACON	47	118	5.1e-08	BACON	269	330	2.4e-07	F5_F8_type_C	448	566	1.3e-10
btho	btho:Btheta7330_03862	A0A0P0EVH7	F5/8 type C domain protein	Bacteroides thetaiotaomicron 7330	Bacteria	Bacteroidota	857	BACON_2|BACON + Peptidase_M60 + Peptidase_M60_C	3	BACON_2|BACON	39	123	2.3e-08	Peptidase_M60	444	711	1.6e-30	Peptidase_M60_C	791	855	1.3e-27
btho	btho:Btheta7330_04369	A0A0P0EZJ0	bglA_2; Beta-glucanase precursor	Bacteroides thetaiotaomicron 7330	Bacteria	Bacteroidota	364	BACON_2|BACON + Glyco_hydro_16	2	BACON_2|BACON	42	113	3.6e-05	Glyco_hydro_16	182	358	1.4e-29
btho	btho:Btheta7330_04728	C6IP62	endonuclease G, mitochondrial	Bacteroides thetaiotaomicron 7330	Bacteria	Bacteroidota	379	BACON_2|BACON + Endonuclease_NS	2	BACON_2|BACON	45	118	5.4e-08	Endonuclease_NS	147	362	5.1e-55
btho	btho:Btheta7330_04784	A0A0N7IAZ9	hypothetical protein	Bacteroides thetaiotaomicron 7330	Bacteria	Bacteroidota	982	Glyco_hydro_115 + BACON_2 + GH115_C	3	Glyco_hydro_115	184	526	4.6e-125	BACON_2	710	785	1.2e-06	GH115_C	800	977	4e-45
btho	btho:Btheta7330_04808	A0A0N7IB02	CotH protein	Bacteroides thetaiotaomicron 7330	Bacteria	Bacteroidota	623	BACON_2|BACON + CotH	2	BACON_2|BACON	45	115	8.3e-08	CotH	259	616	2.7e-67
btho	btho:Btheta7330_05059	A0A0P0FLT4	hypothetical protein	Bacteroides thetaiotaomicron 7330	Bacteria	Bacteroidota	354	BACON	1	BACON	58	108	2.4e-07
btho	btho:Btheta7330_05068	A0A0P0FGP6	hypothetical protein	Bacteroides thetaiotaomicron 7330	Bacteria	Bacteroidota	344	BACON	1	BACON	57	106	2.8e-07
bun	bun:Bun01g_03940	A0A174PZV8	endoglucanase	Bacteroides uniformis	Bacteria	Bacteroidota	477	BACON_2|BACON + Cellulase	2	BACON_2|BACON	30	113	2.3e-06	Cellulase	152	421	1.2e-46
bun	bun:Bun01g_10540	A0A174T9S5	endoglucanase	Bacteroides uniformis	Bacteria	Bacteroidota	593	BACON_2|BACON + BACON + Cellulase	3	BACON_2|BACON	49	128	2.5e-06	BACON	161	212	5.3e-07	Cellulase	250	562	4.9e-57
bun	bun:Bun01g_14890	A0A174FPE4	carboxyl-terminal processing protease	Bacteroides uniformis	Bacteria	Bacteroidota	600	BACON_2|BACON + Pept_S41_N + Peptidase_S41	3	BACON_2|BACON	48	122	6.6e-05	Pept_S41_N	133	175	5.7e-08	Peptidase_S41	336	522	2e-22
bun	bun:Bun01g_19280	A0A4Y1VGB8	alpha-amylase	Bacteroides uniformis	Bacteria	Bacteroidota	859	BACON_2|BACON + Alpha-amylase + Alpha-amylase	3	BACON_2|BACON	51	131	1.9e-11	Alpha-amylase	436	535	2.2e-17	Alpha-amylase	547	732	4.1e-06
bun	bun:Bun01g_20690	A0A139K601	hypothetical protein	Bacteroides uniformis	Bacteria	Bacteroidota	453	BACON + BACON_2|BACON + Glyco_hydro_16	3	BACON	63	118	5.8e-07	BACON_2|BACON	121	199	6.4e-09	Glyco_hydro_16	286	447	1.2e-22
bun	bun:Bun01g_39280	A0A4Y1VMB6	hypothetical protein	Bacteroides uniformis	Bacteria	Bacteroidota	1008	Mfa_like_1 + BACON + BACON	3	Mfa_like_1	42	253	2.6e-31	BACON	318	366	6e-08	BACON	951	996	4.5e-05
buy	buy:D8S85_17645	A0A3S9VXD9	hypothetical protein	Butyricimonas faecalis	Bacteria	Bacteroidota	304	BACON_2	1	BACON_2	29	108	5.5e-05
bvir	bvir:I6J59_09725		zinc-dependent metalloproteinase lipoprotein	Butyricimonas virosa	Bacteria	Bacteroidota	406	BACON_2|BACON + Peptidase_M43	2	BACON_2|BACON	32	108	1.8e-07	Peptidase_M43	205	377	1e-10
bvir	bvir:I6J59_12520		fimbrillin family protein	Butyricimonas virosa	Bacteria	Bacteroidota	1138	Mfa_like_1 + LRR_5 + LRR_5 + LRR_5 + BACON + Peptidase_M64	6	Mfa_like_1	50	310	6.6e-57	LRR_5	395	521	8.6e-24	LRR_5	528	618	3.8e-10	LRR_5	597	675	1e-09	BACON	752	806	1.5e-06	Peptidase_M64	822	1082	2.9e-16
bvs	bvs:BARVI_07790	W0ESP0	hypothetical protein	Barnesiella viscericola	Bacteria	Bacteroidota	403	BACON_2|BACON + DUF4595	2	BACON_2|BACON	50	127	1.7e-08	DUF4595	170	371	2e-41
bvu	bvu:BVU_0949	A6KYY0	conserved hypothetical protein	Phocaeicola vulgatus	Bacteria	Bacteroidota	969	BACON + BACON + Peptidase_M60 + Peptidase_M60_C	4	BACON	65	120	1.1e-07	BACON	158	216	6.6e-05	Peptidase_M60	544	815	1.3e-29	Peptidase_M60_C	901	964	5.5e-29
bvu	bvu:BVU_1125	A6KZF2	hypothetical protein	Phocaeicola vulgatus	Bacteria	Bacteroidota	754	BACON_2|BACON + DUF6055 + DUF4859	3	BACON_2|BACON	47	133	7e-05	DUF6055	150	597	1.1e-151	DUF4859	626	740	4.7e-25
bvu	bvu:BVU_3191	A6L558	conserved hypothetical protein	Phocaeicola vulgatus	Bacteria	Bacteroidota	792	BACON_2|BACON + BACON_2|BACON + BACON + LRR_5 + LRR_5	5	BACON_2|BACON	38	126	2.6e-15	BACON_2|BACON	131	217	2.2e-05	BACON	249	305	2e-07	LRR_5	575	665	1.8e-20	LRR_5	656	762	6.6e-23
bxy	bxy:BXY_03550	D6D5X7	carboxyl-terminal processing protease	Bacteroides xylanisolvens	Bacteria	Bacteroidota	614	BACON + PDZ_6 + Peptidase_S41	3	BACON	75	132	8.7e-05	PDZ_6	253	287	1.2e-09	Peptidase_S41	350	518	4.7e-16
bxy	bxy:BXY_10620	D6D871	Fibrobacter succinogenes major domain (Fib_succ_major).	Bacteroides xylanisolvens	Bacteria	Bacteroidota	704	BACON + DUF1566 + BACON	3	BACON	65	111	1.5e-06	DUF1566	185	304	2.2e-05	BACON	348	402	9.9e-05
bxy	bxy:BXY_10690	D6D878	Pregnancy-associated plasma protein-A.	Bacteroides xylanisolvens	Bacteria	Bacteroidota	430	BACON_2|BACON + Peptidase_M43	2	BACON_2|BACON	26	109	1.3e-06	Peptidase_M43	276	398	4.1e-14
bxy	bxy:BXY_13320	D6CWC0	hypothetical protein	Bacteroides xylanisolvens	Bacteria	Bacteroidota	391	BACON_2|BACON	1	BACON_2|BACON	35	111	9.6e-06
bxy	bxy:BXY_17840	D6CXI3	hypothetical protein	Bacteroides xylanisolvens	Bacteria	Bacteroidota	463	BACON_2|BACON	1	BACON_2|BACON	16	92	2.5e-05
bxy	bxy:BXY_21700	D6CYJ3	hypothetical protein	Bacteroides xylanisolvens	Bacteria	Bacteroidota	346	BACON + BACON	2	BACON	58	107	9.6e-06	BACON	143	193	3.1e-05
bxy	bxy:BXY_22770	D6CYU6	hypothetical protein	Bacteroides xylanisolvens	Bacteria	Bacteroidota	403	BACON	1	BACON	57	117	2.2e-07
bxy	bxy:BXY_28450	D6D0C0	endonuclease G, mitochondrial	Bacteroides xylanisolvens	Bacteria	Bacteroidota	383	BACON_2 + BACON + Endonuclease_NS	3	BACON_2	44	97	5.4e-06	BACON	64	118	2.1e-07	Endonuclease_NS	159	368	8.3e-47
bxy	bxy:BXY_28880	D6D0F9	hypothetical protein	Bacteroides xylanisolvens	Bacteria	Bacteroidota	812	DUF4988 + BACON	2	DUF4988	33	166	4.3e-20	BACON	331	374	2e-05
bxy	bxy:BXY_30570	D6D0W9	hypothetical protein	Bacteroides xylanisolvens	Bacteria	Bacteroidota	469	BACON	1	BACON	155	216	4.7e-05
bxy	bxy:BXY_35480	D6D282	hypothetical protein	Bacteroides xylanisolvens	Bacteria	Bacteroidota	450	BACON	1	BACON	58	113	2.6e-06
bxy	bxy:BXY_42190	D6D3X0	Leucine Rich Repeat.	Bacteroides xylanisolvens	Bacteria	Bacteroidota	567	BACON + LRR_8|LRR_4	2	BACON	56	113	8.4e-06	LRR_8|LRR_4	334	394	6.4e-07
bxy	bxy:BXY_42680	D6D416	Fibrobacter succinogenes major domain (Fib_succ_major).	Bacteroides xylanisolvens	Bacteria	Bacteroidota	472	BACON + Fib_succ_major	2	BACON	68	118	4.4e-06	Fib_succ_major	280	471	9.7e-25
bzg	bzg:C4H11_00065	A0A562V774	alpha-amylase	Bacteroides zoogleoformans	Bacteria	Bacteroidota	786	BACON_2 + BACON + Alpha-amylase + CBM58 + Alpha-amylase	5	BACON_2	53	120	1.8e-10	BACON	72	133	1.6e-11	Alpha-amylase	178	280	1.2e-40	CBM58	315	427	1.2e-47	Alpha-amylase	437	635	4.1e-27
bzg	bzg:C4H11_01550	A0A562V5R6	carbohydrate-binding protein	Bacteroides zoogleoformans	Bacteria	Bacteroidota	916	BACON + BACON + F5_F8_type_C + M60-like_N + Peptidase_M60	5	BACON	60	110	7.1e-05	BACON	148	205	6.2e-05	F5_F8_type_C	229	358	7.2e-09	M60-like_N	424	520	4.4e-08	Peptidase_M60	525	790	8.7e-51
bzg	bzg:C4H11_08025		hypothetical protein	Bacteroides zoogleoformans	Bacteria	Bacteroidota	492	BACON + MACPF	2	BACON	68	122	3.1e-05	MACPF	286	459	5.2e-05
bzg	bzg:C4H11_10020	A0A562VIR7	peptidase S41	Bacteroides zoogleoformans	Bacteria	Bacteroidota	586	BACON + Pept_S41_N + Peptidase_S41	3	BACON	61	117	2e-05	Pept_S41_N	131	172	2.1e-06	Peptidase_S41	327	513	3.6e-23
caa	caa:Caka_2799	D5EQJ9	large repetitive protein	Coraliomargarita akajimensis	Bacteria	Verrucomicrobiota	4168	Peptidase_S8 + TMEM131_like_N|ASH + BACON_2 + ASH + Peptidase_S8	5	Peptidase_S8	215	468	5.8e-44	TMEM131_like_N|ASH	921	999	9.5e-08	BACON_2	2826	2917	1.6e-05	ASH	3401	3486	1.3e-06	Peptidase_S8	3685	3942	3.5e-57
caby	caby:Cabys_3541	H1XSV9	Por secretion system C-terminal sorting domain-containing protein	Caldithrix abyssi	Bacteria	Calditrichota	3551	Laminin_G_3 + Laminin_G_3 + FGE-sulfatase + BACON + Por_Secre_tail|FlgD_ig	5	Laminin_G_3	1800	1958	3.5e-23	Laminin_G_3	2153	2295	4.3e-24	FGE-sulfatase	2436	2705	2.3e-47	BACON	2965	3023	6.7e-07	Por_Secre_tail|FlgD_ig	3468	3548	1.8e-06
cag	cag:Cagg_2001	B8GBS2	conserved hypothetical protein	Chloroflexus aggregans	Bacteria	Chloroflexota	596	BACON_2	1	BACON_2	504	574	1e-05
cant	cant:NCTC13489_01282	A0A3S4USY4	Por secretion system C-terminal sorting domain	Kaistella antarctica	Bacteria	Bacteroidota	1083	BACON + Por_Secre_tail	2	BACON	931	999	4.1e-05	Por_Secre_tail	1015	1081	1.9e-15
capn	capn:CBG49_03585	A0A1Z4BLW1	hypothetical protein	Capnocytophaga endodontalis	Bacteria	Bacteroidota	491	BACON + BACON_2|BACON	2	BACON	58	110	2.9e-06	BACON_2|BACON	113	198	8.7e-07
cau	cau:Caur_0720	A9WFM0	hypothetical protein	Chloroflexus aurantiacus	Bacteria	Chloroflexota	1193	BACON_2	1	BACON_2	1091	1145	2.8e-05
ccm	ccm:Ccan_17430	F9YSD4	Hypothetical protein	Capnocytophaga canimorsus	Bacteria	Bacteroidota	946	BACON + F5_F8_type_C + M60-like_N + Peptidase_M60 + Peptidase_M60_C	5	BACON	75	123	4.2e-05	F5_F8_type_C	240	367	1.1e-11	M60-like_N	435	533	3.5e-09	Peptidase_M60	538	820	6.9e-44	Peptidase_M60_C	885	941	2.4e-05
cell	cell:CBR65_18150	A0A1Y0G0E1	hypothetical protein	Cellvibrio sp. PSBB006	Bacteria	Other Gammaproteobacteria	655	BACON_2|BACON	1	BACON_2|BACON	165	235	2e-06
cfas	cfas:Cfast33896_14410		hypothetical protein	Coprobacter fastidiosus	Bacteria	Bacteroidota	353	BACON + BACON	2	BACON	77	129	5.3e-09	BACON	187	239	9.5e-06
cfil	cfil:MYF79_20825		endoglucanase	Chitinophaga filiformis	Bacteria	Bacteroidota	488	BACON_2|BACON + Cellulase	2	BACON_2|BACON	37	122	3.1e-11	Cellulase	157	464	2.2e-52
chk	chk:D4L85_24765	A0A385SXN4	endoglucanase	Chryseolinea soli	Bacteria	Bacteroidota	479	BACON_2|BACON + Cellulase	2	BACON_2|BACON	32	115	3.4e-08	Cellulase	153	456	2.8e-52
chl	chl:Chy400_0780		conserved hypothetical protein	Chloroflexus aurantiacus Y-400-fl	Bacteria	Chloroflexota	1193	BACON_2	1	BACON_2	1091	1145	2.8e-05
chlo	chlo:J8C02_02145		hypothetical protein	Chloracidobacterium sp. MS 40/45	Bacteria	Acidobacteriota	1136	PA + BACON + He_PIG	3	PA	424	508	2.3e-18	BACON	616	668	1.9e-07	He_PIG	676	761	2.2e-06
chlo	chlo:J8C02_10285		hypothetical protein	Chloracidobacterium sp. MS 40/45	Bacteria	Acidobacteriota	1630	DUF5122 + DUF5122 + BACON_2|BACON + BACON_2|BACON	4	DUF5122	701	736	5.9e-11	DUF5122	784	818	7.4e-10	BACON_2|BACON	1234	1308	3.8e-05	BACON_2|BACON	1317	1396	8.4e-05
chlo	chlo:J8C02_14300		hypothetical protein	Chloracidobacterium sp. MS 40/45	Bacteria	Acidobacteriota	715	DUF5122 + DUF5122 + DUF5122 + DUF5122 + DUF5122 + DUF5122 + DUF5122 + BACON	8	DUF5122	52	87	5.9e-16	DUF5122	102	137	5.1e-14	DUF5122	154	188	1.8e-08	DUF5122	204	239	9.4e-13	DUF5122	255	290	3.4e-12	DUF5122	310	346	1.4e-12	DUF5122	362	390	3.4e-06	BACON	423	475	2.3e-05
chlo	chlo:J8C02_14310		hypothetical protein	Chloracidobacterium sp. MS 40/45	Bacteria	Acidobacteriota	1057	DUF5122 + DUF5122 + DUF5122 + DUF5122 + DUF5122 + DUF5122 + BACON + BACON + BACON	9	DUF5122	73	108	1.9e-13	DUF5122	126	161	8.5e-16	DUF5122	181	216	1.1e-16	DUF5122	235	270	2.6e-15	DUF5122	286	321	1.5e-14	DUF5122	336	371	2.3e-15	BACON	457	507	2.7e-05	BACON	543	594	2e-05	BACON	629	680	8.7e-06
chrm	chrm:FYK34_01440	A0A5C1DCD1	hypothetical protein	Chromobacterium paludis	Bacteria	Betaproteobacteria	863	BACON_2	1	BACON_2	466	513	1.9e-06
clit	clit:OQ292_11455		BACON domain-containing carbohydrate-binding protein	Chondrinema litorale	Bacteria	Bacteroidota	294	BACON_2|BACON + BACON_2|BACON + Por_Secre_tail	3	BACON_2|BACON	38	119	1.6e-06	BACON_2|BACON	125	195	5.4e-05	Por_Secre_tail	220	277	2.9e-08
cnn	cnn:CNEO_0653		Conserved hypothetical protein	Clostridium neonatale	Bacteria	Clostridia	952	Glyco_hydro_115 + BACON_2 + GH115_C	3	Glyco_hydro_115	164	518	1.1e-126	BACON_2	687	760	2.8e-06	GH115_C	773	945	6.7e-51
copr	copr:Cop2CBH44_03370	A0A7G1HU88	hypothetical protein	Coprobacter secundus subsp. similis	Bacteria	Bacteroidota	749	BACON_2|BACON	1	BACON_2|BACON	35	118	5.8e-13
copr	copr:Cop2CBH44_05940	A0A7G1HUP1	hypothetical protein	Coprobacter secundus subsp. similis	Bacteria	Bacteroidota	553	BACON_2|BACON + LRR_5	2	BACON_2|BACON	58	135	4.4e-05	LRR_5	398	508	7e-24
coz	coz:A3Q34_14355	A0A1D8RXT1	hypothetical protein	Colwellia sp. PAMC 20917	Bacteria	Other Gammaproteobacteria	1163	BACON_2	1	BACON_2	232	282	5.3e-05
cpor	cpor:BED41_15655	A0A1B2I8V6	hypothetical protein	Cloacibacillus porcorum	Bacteria	Synergistota	604	BACON_2|BACON	1	BACON_2|BACON	519	598	7.7e-08
csac	csac:SIO70_22890		endoglucanase	Chitinophaga sancti	Bacteria	Bacteroidota	483	BACON_2|BACON + Cellulase	2	BACON_2|BACON	31	117	9e-09	Cellulase	154	459	2.8e-53
cthu	cthu:HUR95_00425	A0A8X8I4V5	hypothetical protein	Caldalkalibacillus thermarum	Bacteria	Bacilli	274	FliD_N + BACON	2	FliD_N	8	103	2.1e-29	BACON	134	163	9.5e-05
ctm	ctm:Cabther_A0443	G2LHY8	PA domain protein	Chloracidobacterium thermophilum	Bacteria	Acidobacteriota	1143	PA + BACON	2	PA	431	515	2.7e-19	BACON	623	675	3.8e-08
ctm	ctm:Cabther_A2090	G2LJE4	large repetitive protein	Chloracidobacterium thermophilum	Bacteria	Acidobacteriota	1678	DUF5122 + DUF5122 + BACON + BACON_2|BACON	4	DUF5122	761	796	2.3e-12	DUF5122	841	876	5.5e-08	BACON	1303	1354	4.5e-10	BACON_2|BACON	1364	1444	4.2e-06
ctm	ctm:Cabther_B0269	G2LKI5	delta-60 repeat domain protein	Chloracidobacterium thermophilum	Bacteria	Acidobacteriota	713	DUF5122 + DUF5122 + DUF5122 + DUF5122 + DUF5122 + DUF5122 + DUF5122 + BACON	8	DUF5122	52	87	1.4e-16	DUF5122	102	137	6.4e-16	DUF5122	152	186	2.2e-10	DUF5122	202	237	9.7e-14	DUF5122	253	288	1.4e-12	DUF5122	308	344	7.4e-13	DUF5122	360	388	8.5e-07	BACON	421	473	7.6e-05
cvl	cvl:J8C06_00770		hypothetical protein	Chloracidobacterium validum	Bacteria	Acidobacteriota	1141	PA + BACON	2	PA	426	510	3.2e-19	BACON	620	672	1.4e-10
deu	deu:DBW_0499	A0A143B374	hypothetical protein	Desulfuromonas sp. DDH964	Bacteria	Thermodesulfobacteriota	1332	BACON_2 + BACON_2 + CarboxypepD_reg + PKD_4|PKD	4	BACON_2	44	109	3.5e-08	BACON_2	145	206	1.1e-05	CarboxypepD_reg	620	668	5.2e-05	PKD_4|PKD	812	901	7.7e-05
deu	deu:DBW_3292	A0A143BBY9	hypothetical protein	Desulfuromonas sp. DDH964	Bacteria	Thermodesulfobacteriota	962	BACON_2 + BACON_2 + BACON_2 + BACON_2	4	BACON_2	431	492	3.9e-05	BACON_2	533	584	1.3e-07	BACON_2	639	705	6.7e-05	BACON_2	750	795	1.7e-06
dli	dli:dnl_10150	A0A975GF36	Peptidase M12 domain-containing protein, immunoglobulin-like fold-contain	Desulfonema limicola	Bacteria	Thermodesulfobacteriota	1179	BACON_2 + BACON + Reprolysin_5|Reprolysin_4 + PKD_4 + Glce_b_sandwich	5	BACON_2	158	230	1.9e-05	BACON	182	245	1.7e-06	Reprolysin_5|Reprolysin_4	371	546	1.6e-13	PKD_4	791	878	5e-10	Glce_b_sandwich	997	1127	5.7e-06
dmm	dmm:dnm_007180	A0A975GKG3	Carbohydrate-binding and PKD domains-containing protein	Desulfonema magnum	Bacteria	Thermodesulfobacteriota	1875	CHAP + SLH + PKD + PKD_4|PKD + BACON_2|BACON + BACON	6	CHAP	66	159	1.4e-09	SLH	263	306	3.6e-06	PKD	494	556	5.2e-05	PKD_4|PKD	578	661	2.3e-08	BACON_2|BACON	1376	1460	1.9e-07	BACON	1498	1555	4.4e-07
dmm	dmm:dnm_014310	A0A975GL56	PKD domain-containing protein, DUF1573	Desulfonema magnum	Bacteria	Thermodesulfobacteriota	1199	ASH|DUF1573 + PKD|PKD_4 + SBBP + BACON_2|BACON	4	ASH|DUF1573	89	172	7e-08	PKD|PKD_4	191	252	5.4e-11	SBBP	527	555	4.8e-06	BACON_2|BACON	792	869	8.9e-14
dmm	dmm:dnm_021840	A0A975BIW8	Peptidase C1A domain-containing protein	Desulfonema magnum	Bacteria	Thermodesulfobacteriota	602	Peptidase_C1 + BACON_2|BACON	2	Peptidase_C1	117	320	1.1e-45	BACON_2|BACON	445	526	4.3e-05
dmm	dmm:dnm_026160	A0A975GM98	Peptidase domains-containing protein	Desulfonema magnum	Bacteria	Thermodesulfobacteriota	2143	CarboxypepD_reg + CarboxypepD_reg + CarboxypepD_reg + CarboxypepD_reg|CarbopepD_reg_2 + CarboxypepD_reg + CarboxypepD_reg + CarboxypepD_reg + CarboxypepD_reg + CarboxypepD_reg + BACON_2|BACON + BACON_2|BACON + BACON_2|BACON + Peptidase_S8	13	CarboxypepD_reg	38	89	5.8e-06	CarboxypepD_reg	145	196	5e-06	CarboxypepD_reg	244	301	5.9e-06	CarboxypepD_reg|CarbopepD_reg_2	349	398	7.9e-08	CarboxypepD_reg	553	604	7.3e-06	CarboxypepD_reg	659	760	9.8e-07	CarboxypepD_reg	765	817	3.6e-06	CarboxypepD_reg	977	1027	1.7e-06	CarboxypepD_reg	1085	1137	2.5e-05	BACON_2|BACON	1187	1270	1.2e-09
dmm	dmm:dnm_030550	A0A975GNN1	Peptidase domains-containing protein	Desulfonema magnum	Bacteria	Thermodesulfobacteriota	1593	Peptidase_C25 + BACON_2|BACON + BACON_2 + BACON	4	Peptidase_C25	254	631	2.2e-39	BACON_2|BACON	640	716	3e-10	BACON_2	998	1066	3.6e-06	BACON	1024	1080	1.1e-10
dmm	dmm:dnm_053540	A0A975BQF1	Peptidase, C1Afamily and GG-GAP repeat-containing	Desulfonema magnum	Bacteria	Thermodesulfobacteriota	987	FG-GAP_2 + FG-GAP_2 + FG-GAP_2 + FG-GAP_2 + FG-GAP_2 + FG-GAP_2 + FG-GAP_2 + Peptidase_C1 + BACON_2 + BACON	10	FG-GAP_2	25	76	6.9e-14	FG-GAP_2	83	135	1.9e-08	FG-GAP_2	142	190	8.1e-22	FG-GAP_2	197	241	3.6e-16	FG-GAP_2	248	301	1.6e-15	FG-GAP_2	308	360	4.7e-17	FG-GAP_2	367	418	1.4e-14	Peptidase_C1	521	723	8e-41	BACON_2	848	915	2.3e-05	BACON	869	927	2.2e-05
dol	dol:Dole_2171	A8ZUE3	hypothetical protein	Desulfosudis oleivorans	Bacteria	Thermodesulfobacteriota	1879	CARDB + CARDB + CARDB + CARDB + Flg_new_2 + Flg_new + ASH + BACON_2|BACON	8	CARDB	141	254	1e-07	CARDB	267	381	2.2e-08	CARDB	394	508	2.2e-08	CARDB	519	627	2.7e-08	Flg_new_2	1375	1423	4.8e-05	Flg_new	1453	1525	4.3e-07	ASH	1540	1617	3e-06	BACON_2|BACON	1773	1844	1.2e-08
dori	dori:FH5T_08435		DNA-binding protein	Draconibacterium orientale	Bacteria	Bacteroidota	498	BACON_2|BACON + BACON	2	BACON_2|BACON	35	113	4.9e-05	BACON	245	294	1.3e-06
drc	drc:G0Q07_10740	A0A6C0RCF6	T9SS type A sorting domain-containing protein	Draconibacterium halophilum	Bacteria	Bacteroidota	538	BACON + BACON + DUF5018 + Por_Secre_tail	4	BACON	5	56	5.9e-05	BACON	91	142	4.9e-06	DUF5018	150	232	6.1e-06	Por_Secre_tail	468	537	1.6e-13
dun	dun:FDZ78_08130		hypothetical protein	Duncaniella sp. B8	Bacteria	Bacteroidota	484	BACON + BACON + BACON	3	BACON	63	111	9.4e-06	BACON	144	193	6.3e-09	BACON	229	276	7.6e-08
dun	dun:FDZ78_09090		hypothetical protein	Duncaniella sp. B8	Bacteria	Bacteroidota	533	BACON_2|BACON + BACON_2|BACON + BACON_2|BACON	3	BACON_2|BACON	54	122	3e-06	BACON_2|BACON	131	221	4.8e-09	BACON_2|BACON	247	304	4.4e-08
dun	dun:FDZ78_09095		hypothetical protein	Duncaniella sp. B8	Bacteria	Bacteroidota	325	BACON_2|BACON	1	BACON_2|BACON	49	122	1.1e-10
dun	dun:FDZ78_10810		endoglucanase	Duncaniella sp. B8	Bacteria	Bacteroidota	510	BACON + Cellulase	2	BACON	65	117	3.1e-09	Cellulase	154	456	9.8e-46
dyh	dyh:G7051_11360		BACON domain-containing protein	Dysgonomonas sp. HDW5B	Bacteria	Bacteroidota	425	BACON_2 + BACON	2	BACON_2	33	94	6.6e-07	BACON	54	112	6.1e-06
dyh	dyh:G7051_15465		endoglucanase	Dysgonomonas sp. HDW5B	Bacteria	Bacteroidota	490	BACON_2|BACON + Cellulase	2	BACON_2|BACON	36	119	9e-05	Cellulase	166	461	7.5e-61
dys	dys:G7050_11065	A0A6G7X6V6	BACON domain-containing protein	Dysgonomonas sp. HDW5A	Bacteria	Bacteroidota	425	BACON_2 + BACON	2	BACON_2	33	94	2.1e-06	BACON	54	112	6.1e-06
dys	dys:G7050_15030	A0A6G7X9F4	endoglucanase	Dysgonomonas sp. HDW5A	Bacteria	Bacteroidota	490	BACON + Cellulase	2	BACON	62	118	1.8e-08	Cellulase	166	461	1.1e-59
echi	echi:FKX85_05435	A0A514CF92	endoglucanase	Echinicola soli	Bacteria	Bacteroidota	474	BACON_2|BACON + Cellulase	2	BACON_2|BACON	32	112	9.8e-13	Cellulase	152	444	9.3e-52
eol	eol:Emtol_0777		hypothetical protein	Emticicia oligotrophica	Bacteria	Bacteroidota	529	BACON_2 + BACON_2	2	BACON_2	30	109	1.7e-06	BACON_2	139	193	2.5e-07
evi	evi:Echvi_1163	L0FU56	endoglucanase	Echinicola vietnamensis	Bacteria	Bacteroidota	475	BACON_2|BACON + Cellulase	2	BACON_2|BACON	33	114	3.7e-12	Cellulase	153	445	5.9e-54
fbi	fbi:L0669_03935		endoglucanase	Flavobacterium bizetiae	Bacteria	Bacteroidota	503	BACON_2|BACON + Cellulase	2	BACON_2|BACON	40	125	4.1e-08	Cellulase	170	471	4.2e-58
fbl	fbl:Fbal_2022	E1SU92	metallophosphoesterase	Ferrimonas balearica	Bacteria	Other Gammaproteobacteria	1034	Pur_ac_phosph_N + Metallophos + BACON	3	Pur_ac_phosph_N	229	314	1.2e-11	Metallophos	326	520	7.5e-11	BACON	666	724	1.5e-06
fbm	fbm:MQE35_05445	A0A9E6ZQJ5	cellulase family glycosylhydrolase	Abyssalbus ytuae	Bacteria	Bacteroidota	477	BACON_2|BACON + Cellulase	2	BACON_2|BACON	36	118	1.8e-11	Cellulase	156	449	3e-51
fcr	fcr:HYN56_03850	A0A2S1YH83	endoglucanase	Flavobacterium crocinum	Bacteria	Bacteroidota	496	BACON_2|BACON + Cellulase	2	BACON_2|BACON	38	122	2.6e-07	Cellulase	161	464	7.9e-57
fek	fek:C1H87_08165	A0A2K9PNQ2	poly(beta-D-mannuronate) lyase	Flavivirga eckloniae	Bacteria	Bacteroidota	868	Chondroitinas_B + BACON_2|BACON + Por_Secre_tail	3	Chondroitinas_B	35	367	5.5e-66	BACON_2|BACON	530	605	2.9e-08	Por_Secre_tail	793	865	1.4e-10
fen	fen:J0383_12295		endoglucanase	Flavobacterium endoglycinae	Bacteria	Bacteroidota	499	BACON_2|BACON + Cellulase	2	BACON_2|BACON	38	123	1.8e-08	Cellulase	164	467	4.5e-57
fen	fen:J0383_23605		endoglucanase	Flavobacterium endoglycinae	Bacteria	Bacteroidota	484	BACON_2|BACON + Cellulase	2	BACON_2|BACON	32	118	1.8e-08	Cellulase	153	460	6.6e-52
ffa	ffa:FFWV33_03490	A0A2S1LAC1	poly(beta-D-mannuronate) lyase	Flavobacterium faecale	Bacteria	Bacteroidota	948	Chondroitinas_B + BACON_2|BACON + BACON_2|BACON + Por_Secre_tail	4	Chondroitinas_B	48	461	1.2e-49	BACON_2|BACON	555	623	7.7e-09	BACON_2|BACON	642	709	5.9e-06	Por_Secre_tail	870	946	8.5e-11
ffl	ffl:HYN86_03520	A0A344LYG0	endoglucanase	Flavobacterium fluviale	Bacteria	Bacteroidota	500	BACON_2|BACON + Cellulase	2	BACON_2|BACON	45	124	1.2e-07	Cellulase	165	467	3.4e-57
fhu	fhu:M0M44_04115		endoglucanase	Flavobacterium humidisoli	Bacteria	Bacteroidota	500	BACON_2|BACON + Cellulase	2	BACON_2|BACON	39	124	2.1e-06	Cellulase	165	469	1.6e-57
fjo	fjo:Fjoh_0774	A5FLW7	endoglucanase	Flavobacterium johnsoniae UW101	Bacteria	Bacteroidota	502	BACON_2|BACON + Cellulase	2	BACON_2|BACON	39	125	1.6e-08	Cellulase	166	471	4.6e-58
fka	fka:KM029_21670		Ig-like domain-containing protein	Flammeovirga kamogawensis	Bacteria	Bacteroidota	1034	Chondroitinas_B + BACON_2|BACON + Big_2 + F5_F8_type_C + Big_2 + Por_Secre_tail	6	Chondroitinas_B	33	362	1.7e-62	BACON_2|BACON	524	593	4.7e-07	Big_2	602	679	5.1e-13	F5_F8_type_C	696	807	1.2e-11	Big_2	864	934	6.9e-19	Por_Secre_tail	963	1032	1.2e-13
fka	fka:KM029_21675		Ig-like domain-containing protein	Flammeovirga kamogawensis	Bacteria	Bacteroidota	1375	Chondroitinas_B + BACON_2|BACON + Big_2 + F5_F8_type_C + Big_2 + F5_F8_type_C + Big_2 + F5_F8_type_C + Por_Secre_tail	9	Chondroitinas_B	42	362	1.3e-60	BACON_2|BACON	521	594	9.3e-09	Big_2	602	677	1.1e-17	F5_F8_type_C	697	816	8.5e-11	Big_2	830	905	7.7e-18	F5_F8_type_C	928	1047	3.5e-08	Big_2	1063	1134	2.4e-16	F5_F8_type_C	1166	1280	4.9e-11	Por_Secre_tail	1310	1373	2.4e-07
fll	fll:EI427_20885	A0A3Q9FS49	poly(beta-D-mannuronate) lyase	Flammeovirga pectinis	Bacteria	Bacteroidota	1012	Chondroitinas_B + BACON_2|BACON + Big_2 + F5_F8_type_C + Big_2 + Por_Secre_tail	6	Chondroitinas_B	40	361	2.2e-62	BACON_2|BACON	527	594	1.3e-06	Big_2	602	677	4.9e-10	F5_F8_type_C	698	808	3.3e-12	Big_2	842	912	5.1e-19	Por_Secre_tail	941	1010	9.8e-15
fll	fll:EI427_20890	A0A3S9P959	poly(beta-D-mannuronate) lyase	Flammeovirga pectinis	Bacteria	Bacteroidota	1376	Chondroitinas_B + BACON_2|BACON + Big_2 + F5_F8_type_C + Big_2 + F5_F8_type_C + Big_2 + F5_F8_type_C + Por_Secre_tail	9	Chondroitinas_B	34	364	2.3e-64	BACON_2|BACON	519	595	3.1e-11	Big_2	602	677	9.2e-13	F5_F8_type_C	697	816	3.7e-11	Big_2	831	906	3.3e-17	F5_F8_type_C	927	1044	1.3e-11	Big_2	1063	1134	6.1e-15	F5_F8_type_C	1167	1271	9.3e-10	Por_Secre_tail	1311	1373	7.6e-08
flm	flm:MY04_5243	A0A1B1G2H8	T9SS type A sorting domain-containing protein	Flammeovirga sp. MY04	Bacteria	Bacteroidota	1366	BACON_2|BACON + Flg_new_2 + Por_Secre_tail	3	BACON_2|BACON	849	926	1.1e-07	Flg_new_2	1078	1145	1.1e-13	Por_Secre_tail	1303	1365	1.4e-09
flm	flm:MY04_5251	A0A1B1G2D9	T9SS type A sorting domain-containing protein	Flammeovirga sp. MY04	Bacteria	Bacteroidota	1030	Sortilin-Vps10 + BACON_2|BACON + Por_Secre_tail	3	Sortilin-Vps10	184	249	3.8e-05	BACON_2|BACON	843	904	1.7e-05	Por_Secre_tail	967	1024	8.4e-10
flw	flw:LVD16_10785		endoglucanase	Fulvivirga ligni	Bacteria	Bacteroidota	502	BACON_2|BACON + Cellulase	2	BACON_2|BACON	38	122	9.4e-06	Cellulase	175	473	9.5e-58
flw	flw:LVD16_12475		BACON domain-containing protein	Fulvivirga ligni	Bacteria	Bacteroidota	407	BACON	1	BACON	69	125	9.8e-07
flw	flw:LVD16_26560		M57 family metalloprotease	Fulvivirga ligni	Bacteria	Bacteroidota	398	Peptidase_M57 + BACON_2|BACON	2	Peptidase_M57	75	290	2.7e-73	BACON_2|BACON	303	388	9.4e-10
flw	flw:LVD16_27190		endoglucanase	Fulvivirga ligni	Bacteria	Bacteroidota	753	Cellulase + BACON_2|BACON + BACON_2|BACON + CBM64 + Por_Secre_tail	5	Cellulase	48	362	9.9e-56	BACON_2|BACON	404	487	5.8e-15	BACON_2|BACON	493	575	2.3e-12	CBM64	584	656	8e-33	Por_Secre_tail	679	744	4.5e-09
fmm	fmm:LVD15_03465		endoglucanase	Fulvivirga maritima	Bacteria	Bacteroidota	748	Cellulase + BACON_2|BACON + BACON_2|BACON + CBM64 + Por_Secre_tail	5	Cellulase	44	358	1.1e-54	BACON_2|BACON	400	482	5.8e-12	BACON_2|BACON	490	570	2.3e-11	CBM64	582	654	4.4e-33	Por_Secre_tail	674	742	1.4e-07
fmm	fmm:LVD15_22320		M57 family metalloprotease	Fulvivirga maritima	Bacteria	Bacteroidota	393	Peptidase_M57 + BACON_2|BACON	2	Peptidase_M57	73	288	1.4e-76	BACON_2|BACON	316	382	9.6e-13
fnk	fnk:E1750_01100	A0A4P6Y5N7	poly(beta-D-mannuronate) lyase	Flavobacterium nackdongense	Bacteria	Bacteroidota	857	Chondroitinas_B + BACON_2|BACON + Por_Secre_tail	3	Chondroitinas_B	38	442	6.2e-51	BACON_2|BACON	530	613	1.6e-11	Por_Secre_tail	780	853	1.6e-13
fop	fop:FNB79_07640	A0A516GQR5	poly(beta-D-mannuronate) lyase	Formosa sediminum	Bacteria	Bacteroidota	838	Chondroitinas_B + BACON_2|BACON + F5_F8_type_C + Por_Secre_tail	4	Chondroitinas_B	41	452	1.7e-60	BACON_2|BACON	537	610	3.9e-13	F5_F8_type_C	628	742	1.6e-14	Por_Secre_tail	764	836	3.8e-14
fpb	fpb:NLJ00_04230		endoglucanase	Flavobacterium panici	Bacteria	Bacteroidota	501	BACON_2|BACON + Cellulase	2	BACON_2|BACON	38	125	4.2e-11	Cellulase	166	468	4.2e-58
fpb	fpb:NLJ00_14510		cellulase family glycosylhydrolase	Flavobacterium panici	Bacteria	Bacteroidota	483	BACON_2|BACON + Cellulase	2	BACON_2|BACON	32	118	1.2e-11	Cellulase	161	440	4.6e-38
fpb	fpb:NLJ00_14690		cellulase family glycosylhydrolase	Flavobacterium panici	Bacteria	Bacteroidota	490	BACON + Cellulase	2	BACON	58	117	2.2e-09	Cellulase	162	466	4.7e-50
fpes	fpes:NXS98_01200		S8 family serine peptidase	Fontisphaera persica	Bacteria	Verrucomicrobiota	1248	Peptidase_S8 + BACON_2 + BACON_2	3	Peptidase_S8	147	403	7.1e-49	BACON_2	990	1046	2.2e-05	BACON_2	1102	1162	1.6e-06
fte	fte:Fluta_3739	F2IFJ2	peptidase C10 streptopain	Fluviicola taffensis	Bacteria	Bacteroidota	904	Peptidase_C10 + BACON_2 + BACON_2|BACON + GEVED + BACON + BACON + Por_Secre_tail	7	Peptidase_C10	30	214	5.5e-49	BACON_2	253	324	1.2e-05	BACON_2|BACON	329	409	1e-06	GEVED	475	554	3.5e-16	BACON	588	643	2.1e-10	BACON	762	816	2e-05	Por_Secre_tail	833	895	2.8e-11
fua	fua:LVD17_03435		M57 family metalloprotease	Fulvivirga ulvae	Bacteria	Bacteroidota	391	Peptidase_M57 + BACON_2|BACON	2	Peptidase_M57	71	284	1.2e-72	BACON_2|BACON	296	380	4.6e-13
fua	fua:LVD17_04245		endoglucanase	Fulvivirga ulvae	Bacteria	Bacteroidota	512	BACON + Cellulase	2	BACON	90	127	3.3e-05	Cellulase	183	481	2.9e-56
fya	fya:KMW28_19170		DNRLRE domain-containing protein	Flammeovirga yaeyamensis	Bacteria	Bacteroidota	886	BACON + Por_Secre_tail	2	BACON	503	554	5.6e-08	Por_Secre_tail	825	886	1.2e-07
fya	fya:KMW28_20740		T9SS type A sorting domain-containing protein	Flammeovirga yaeyamensis	Bacteria	Bacteroidota	1366	BACON_2|BACON + Flg_new_2 + Por_Secre_tail	3	BACON_2|BACON	849	926	1.4e-07	Flg_new_2	1078	1143	3.3e-13	Por_Secre_tail	1303	1365	1.9e-09
fya	fya:KMW28_20780		T9SS type A sorting domain-containing protein	Flammeovirga yaeyamensis	Bacteria	Bacteroidota	820	BACON_2|BACON + Por_Secre_tail	2	BACON_2|BACON	633	694	3.8e-05	Por_Secre_tail	757	814	2.5e-10
gaa	gaa:HX109_11740		fibronectin type III domain-containing protein	Galbibacter sp. bg1	Bacteria	Bacteroidota	1970	BACON + CBM9_1 + fn3 + fn3 + Por_Secre_tail	5	BACON	853	908	3.1e-05	CBM9_1	924	1097	4.5e-22	fn3	1265	1331	2.1e-06	fn3	1526	1599	1.4e-09	Por_Secre_tail	1896	1966	1.4e-10
gai	gai:IMCC3135_31225	A0A2Z2NYB1	hypothetical protein	Granulosicoccus antarcticus	Bacteria	Other Gammaproteobacteria	1136	Cadherin_4|Big_9 + He_PIG + BACON_2 + BACON_2 + BACON_2 + BACON_2 + BACON_2	7	Cadherin_4|Big_9	304	375	1.1e-07	He_PIG	525	599	2.3e-06	BACON_2	610	703	1e-23	BACON_2	712	805	9.2e-23	BACON_2	814	907	5.4e-24	BACON_2	917	1012	1.5e-22	BACON_2	1037	1131	3.4e-21
gma	gma:AciX8_3546	G8NXD4	hypothetical protein	Granulicella mallensis	Bacteria	Acidobacteriota	1407	BACON_2 + BACON_2	2	BACON_2	657	745	9.6e-09	BACON_2	1035	1114	1.5e-07
gur	gur:Gura_1119	A5GAS1	hypothetical protein	Geotalea uraniireducens	Bacteria	Thermodesulfobacteriota	276	BACON_2|BACON	1	BACON_2|BACON	198	268	1.4e-06
hahe	hahe:ENC22_09350	A0A3T0VJM4	hypothetical protein	Hahella sp. KA22	Bacteria	Other Gammaproteobacteria	671	BACON_2	1	BACON_2	577	645	1.1e-05
hhy	hhy:Halhy_1368	F4KW75	hypothetical protein	Haliscomenobacter hydrossis	Bacteria	Bacteroidota	676	BACON_2|BACON + Por_Secre_tail	2	BACON_2|BACON	420	503	2.8e-05	Por_Secre_tail	598	675	1.2e-12
hhy	hhy:Halhy_4602	F4KUK3	hypothetical protein	Haliscomenobacter hydrossis	Bacteria	Bacteroidota	1428	Trypsin + BACON_2|BACON + BACON_2|BACON + BACON_2|BACON + BACON_2|BACON + BACON_2|BACON + Por_Secre_tail	7	Trypsin	115	212	1.5e-05	BACON_2|BACON	460	541	1.8e-10	BACON_2|BACON	549	632	6.4e-11	BACON_2|BACON	637	718	1.4e-11	BACON_2|BACON	724	802	2.6e-12	BACON_2|BACON	809	893	1.4e-12	Por_Secre_tail	1349	1418	7.3e-07
hhy	hhy:Halhy_6652	F4L7W0	hypothetical protein	Haliscomenobacter hydrossis	Bacteria	Bacteroidota	438	BACON	1	BACON	152	203	2.1e-05
hir	hir:HETIRDRAFT_322477	W4K2R9	hypothetical protein	Heterobasidion irregulare	Fungi	Basidiomycetes	1013	Glyco_hydro_115 + BACON_2 + GH115_C	3	Glyco_hydro_115	201	548	1.5e-138	BACON_2	737	798	6.7e-06	GH115_C	824	1008	1.3e-50
jah	jah:JAB4_047860	A0A853T2V7	hypothetical protein	Janthinobacterium sp. HH102	Bacteria	Betaproteobacteria	720	BACON_2	1	BACON_2	113	203	1.3e-05
kab	kab:B7C62_14320		hypothetical protein	Kitasatospora albolonga	Bacteria	Actinomycetota	606	BACON_2	1	BACON_2	425	476	8.2e-07
kau	kau:B6264_13390		hypothetical protein	Kitasatospora aureofaciens	Bacteria	Actinomycetota	612	BACON_2	1	BACON_2	451	496	1.1e-06
kbb	kbb:ccbrp13_44860	A0A7I8EU78	hypothetical protein	Ktedonobacteria bacterium brp13	Bacteria	Chloroflexota	1074	BACON_2 + BACON_2 + BACON_2	3	BACON_2	208	298	1.6e-11	BACON_2	313	397	3.2e-08	BACON_2	543	588	4.8e-05
kbb	kbb:ccbrp13_52370	A0A7I8EX31	carboxypeptidase regulatory-like domain-containing protein	Ktedonobacteria bacterium brp13	Bacteria	Chloroflexota	1046	BACON_2 + BACON_2 + CarboxypepD_reg	3	BACON_2	281	362	9.3e-10	BACON_2	515	604	1.2e-09	CarboxypepD_reg	972	1029	1.7e-06
kbb	kbb:ccbrp13_52390	A0A7I8EUW5	hypothetical protein	Ktedonobacteria bacterium brp13	Bacteria	Chloroflexota	363	BACON_2	1	BACON_2	166	246	4.8e-08
kbs	kbs:EPA93_27315	A0A4P6JV00	hypothetical protein	Ktedonosporobacter rubrisoli	Bacteria	Chloroflexota	1227	BACON_2 + BACON_2 + BACON_2 + BACON_2 + BACON_2 + BACON_2	6	BACON_2	551	645	1.2e-11	BACON_2	656	766	9.9e-06	BACON_2	795	872	1e-09	BACON_2	886	973	9.1e-08	BACON_2	1021	1091	1.9e-07	BACON_2	1117	1209	1.6e-05
kbs	kbs:EPA93_32325	A0A4P6JXC9	choice-of-anchor D domain-containing protein	Ktedonosporobacter rubrisoli	Bacteria	Chloroflexota	1311	zinc_ribbon_2 + BACON_2 + BACON_2 + BACON_2 + BACON_2 + BACON_2 + BACON_2 + BACON_2	8	zinc_ribbon_2	6	26	6.4e-06	BACON_2	310	393	4.5e-15	BACON_2	417	503	1.6e-11	BACON_2	523	615	6.4e-08	BACON_2	626	712	1.6e-11	BACON_2	738	833	2.7e-05	BACON_2	863	950	8e-05	BACON_2	1082	1167	1.1e-08
kis	kis:HUT16_14735	A0A7H8KUX3	hypothetical protein	Kitasatospora sp. NA04385	Bacteria	Actinomycetota	290	BACON_2	1	BACON_2	121	185	3.4e-09
kit	kit:CFP65_3217	A0A2H5B0T8	hypothetical protein	Kitasatospora sp. MMS16-BH015	Bacteria	Actinomycetota	700	BACON_2	1	BACON_2	537	590	2.6e-08
lamb	lamb:KBB96_12145	A0A975G617	hypothetical protein	Luteolibacter ambystomatis	Bacteria	Verrucomicrobiota	1121	TSP3_bac + TSP3_bac + BACON	3	TSP3_bac	556	577	2.8e-07	TSP3_bac	653	675	1.8e-05	BACON	1070	1110	2.8e-05
lrs	lrs:PX52LOC_04106	A0A5C1AEZ9	trimeric autotransporter adhesin	Limnoglobus roseus	Bacteria	Planctomycetota	3186	BACON + SGL + BACON + Calx-beta	4	BACON	68	118	1.1e-06	SGL	148	360	3.1e-10	BACON	418	463	5.7e-06	Calx-beta	572	653	8.2e-07
lrs	lrs:PX52LOC_06691	A0A5C1AM18	beta-propeller repeat protein	Limnoglobus roseus	Bacteria	Planctomycetota	3393	BACON + BACON + FG-GAP	3	BACON	67	118	1.4e-06	BACON	668	711	3.4e-05	FG-GAP	3112	3134	8.1e-05
mals	mals:NWE55_13675		hypothetical protein	Myroides albus	Bacteria	Bacteroidota	563	BACON_2	1	BACON_2	40	124	1.5e-05
mang	mang:RBH95_14225	A0AA51C3B3	endoglucanase	Mangrovimonas sp. YM274	Bacteria	Bacteroidota	471	BACON_2|BACON + Cellulase	2	BACON_2|BACON	37	118	3.9e-05	Cellulase	146	443	9.2e-50
maqa	maqa:LAG90_14275		NPCBM/NEW2 domain-containing protein	Marinilongibacter aquaticus	Bacteria	Bacteroidota	1264	SASA + BACON_2|BACON + NPCBM + RicinB_lectin_2 + Por_Secre_tail	5	SASA	271	371	2.8e-10	BACON_2|BACON	579	654	3.1e-06	NPCBM	670	810	4.3e-21	RicinB_lectin_2	1059	1126	3.1e-05	Por_Secre_tail	1187	1263	3.2e-07
marf	marf:CJ739_1008	A0A385BLX9	endoglucanase	Mariniflexile sp. TRM1-10	Bacteria	Bacteroidota	506	BACON_2|BACON + Cellulase	2	BACON_2|BACON	43	129	9.3e-10	Cellulase	171	475	3.1e-58
mbah	mbah:HYN46_15740	A0A345PA55	hypothetical protein	Aquirhabdus parva	Bacteria	Other Gammaproteobacteria	1033	BACON_2 + BACON_2	2	BACON_2	406	473	3.4e-05	BACON_2	605	663	9.5e-06
mcos	mcos:GM418_11935	A0A6I6JPF8	DNA-binding protein	Maribellus comscasis	Bacteria	Bacteroidota	498	BACON_2|BACON + BACON	2	BACON_2|BACON	35	113	1.2e-08	BACON	246	302	1.2e-06
mcos	mcos:GM418_15800	A0A6I6JVF4	endoglucanase	Maribellus comscasis	Bacteria	Bacteroidota	492	BACON_2|BACON + Cellulase	2	BACON_2|BACON	35	118	1.6e-09	Cellulase	158	461	1.2e-58
mda	mda:IPZ59_09025		carboxypeptidase regulatory-like domain-containing protein	Mongoliitalea daihaiensis	Bacteria	Bacteroidota	620	CarboxypepD_reg|CarbopepD_reg_2 + BACON_2|BACON	2	CarboxypepD_reg|CarbopepD_reg_2	34	111	1.3e-11	BACON_2|BACON	118	198	1.3e-07
metm	metm:MSMTP_1765	A0A0E3NZC1	Large repetitive protein	Methanosarcina sp. MTP4	Archaea	Euryarchaeota	367	BACON_2 + BACON_2|BACON	2	BACON_2	145	226	6.3e-09	BACON_2|BACON	257	327	5.2e-08
mgin	mgin:FRZ54_02870	A0A5B8UT60	endoglucanase	Mucilaginibacter ginsenosidivorans	Bacteria	Bacteroidota	501	BACON_2|BACON + Cellulase|Glyco_hydro_53	2	BACON_2|BACON	48	122	1.2e-08	Cellulase|Glyco_hydro_53	163	474	1.2e-47
mgk	mgk:FSB76_02240	A0A5B8VTP4	endoglucanase	Mucilaginibacter ginsenosidivorax	Bacteria	Bacteroidota	500	BACON_2|BACON + Cellulase	2	BACON_2|BACON	43	120	2.4e-10	Cellulase	160	474	6.5e-48
mgk	mgk:FSB76_04465	A0A5B8VUG0	endoglucanase	Mucilaginibacter ginsenosidivorax	Bacteria	Bacteroidota	491	BACON + Cellulase	2	BACON	58	117	3e-06	Cellulase	161	466	3.3e-44
mgos	mgos:DIU38_002765		endoglucanase	Mucilaginibacter gossypii	Bacteria	Bacteroidota	488	BACON_2|BACON + Cellulase	2	BACON_2|BACON	32	119	1e-06	Cellulase	157	464	8.8e-54
mgot	mgot:MgSA37_02218	A0A0X8X2N3	endoglucanase	Mucilaginibacter gotjawali	Bacteria	Bacteroidota	539	BACON_2 + Cellulase	2	BACON_2	46	122	4.7e-06	Cellulase	162	456	3.5e-39
misz	misz:MishRS11D_20290		hypothetical protein	Methylomagnum ishizawai	Bacteria	Other Gammaproteobacteria	1192	Reprolysin_5|Reprolysin_4 + BACON_2|BACON + Calx-beta + Calx-beta + Calx-beta + Calx-beta + Calx-beta	7	Reprolysin_5|Reprolysin_4	284	468	6.1e-14	BACON_2|BACON	537	618	5e-06	Calx-beta	643	713	3.9e-17	Calx-beta	758	827	3.4e-16	Calx-beta	876	942	2.8e-15	Calx-beta	990	1055	1.8e-13	Calx-beta	1103	1168	1e-15
moa	moa:I6I89_12225		hypothetical protein	Myroides odoratus	Bacteria	Bacteroidota	564	BACON_2|BACON	1	BACON_2|BACON	41	123	1.7e-05
mrm	mrm:A7982_11111		Serine/threonine kinase associate protein KapC	Minicystis rosea	Bacteria	Myxococcota	1364	BACON + BACON + BACON + BACON + BACON_2|BACON	5	BACON	865	917	2.7e-06	BACON	960	1011	3.4e-05	BACON	1046	1098	2.5e-06	BACON	1134	1184	8.7e-05	BACON_2|BACON	1202	1260	1.9e-10
msab	msab:SNE25_04930		endoglucanase	Mucilaginibacter sabulilitoris	Bacteria	Bacteroidota	498	BACON_2|BACON + Cellulase	2	BACON_2|BACON	44	118	6.1e-10	Cellulase	158	472	1.2e-47
msea	msea:METESE_31830	A0AA48H1E3	hypothetical protein	Mesoterricola sediminis	Bacteria	Acidobacteriota	845	BACON_2	1	BACON_2	252	326	7.7e-05
msj	msj:MSSAC_1706	A0A0E3LCX8	cell surface protein	Methanosarcina siciliae C2J	Archaea	Euryarchaeota	902	Peptidase_C14|Peptidase_C13 + BACON_2|BACON + BACON_2 + BACON_2|BACON + PKD_4|PKD + PKD_4|PKD	6	Peptidase_C14|Peptidase_C13	3	176	1.3e-09	BACON_2|BACON	442	513	7.4e-09	BACON_2	527	615	2.4e-09	BACON_2|BACON	642	720	6.1e-08	PKD_4|PKD	736	816	6.7e-17	PKD_4|PKD	821	899	3.4e-16
muh	muh:HYN43_009605	A0A494VP14	endoglucanase	Mucilaginibacter celer	Bacteria	Bacteroidota	488	BACON_2|BACON + Cellulase	2	BACON_2|BACON	32	119	7.7e-06	Cellulase	157	464	3.1e-51
mut	mut:GVT53_16825	A0A6G7J5Y3	BACON domain-containing protein	Allomuricauda oceani	Bacteria	Bacteroidota	229	BACON_2|BACON	1	BACON_2|BACON	62	145	1.2e-08
nde	nde:NIDE3397	D8PIJ6	exported protein of unknown function, contains Fibronectin type III domai	Nitrospira defluvii	Bacteria	Nitrospirota	223	BACON_2 + fn3	2	BACON_2	41	130	6.7e-11	fn3	142	210	5.4e-09
nhy	nhy:JQS43_18980	A0A895YDX5	hypothetical protein	Natronosporangium hydrolyticum	Bacteria	Actinomycetota	646	BACON_2	1	BACON_2	392	483	8.8e-05
nia	nia:A8C56_07880	A0A1A9I2H4	hypothetical protein	Niabella ginsenosidivorans	Bacteria	Bacteroidota	636	CarboxypepD_reg + BACON_2|BACON	2	CarboxypepD_reg	33	107	5.1e-05	BACON_2|BACON	127	195	8.6e-05
nia	nia:A8C56_12145	A0A1A9I4J7	hypothetical protein	Niabella ginsenosidivorans	Bacteria	Bacteroidota	128	BACON	1	BACON	76	126	6.7e-08
nia	nia:A8C56_23600	A0A1A9I917	hypothetical protein	Niabella ginsenosidivorans	Bacteria	Bacteroidota	123	BACON	1	BACON	65	122	2.2e-05
nio	nio:NITINOP_1566	A0A0S4KTB3	exported protein of unknown function	Candidatus Nitrospira inopinata	Bacteria	Nitrospirota	408	BACON_2 + BACON_2	2	BACON_2	109	201	2.7e-07	BACON_2	312	402	2.4e-06
nio	nio:NITINOP_2597	A0A0S4KSX0	protein of unknown function	Candidatus Nitrospira inopinata	Bacteria	Nitrospirota	251	BACON_2|BACON	1	BACON_2|BACON	133	226	7.4e-10
nja	nja:NSJP_4013	A0A1W1IB03	protein of unknown function	Nitrospira japonica	Bacteria	Nitrospirota	713	BACON_2 + BACON_2 + BACON_2 + BACON_2 + fn3	5	BACON_2	231	318	1.8e-08	BACON_2	333	420	2.8e-09	BACON_2	435	511	8.4e-08	BACON_2	536	613	1.9e-06	fn3	627	702	1.4e-09
nkf	nkf:Nkreftii_001440	A0A7S8FDG2	hypothetical protein	Candidatus Nitrospira kreftii	Bacteria	Nitrospirota	658	BACON_2 + BACON_2 + BACON_2 + BACON_2|BACON + fn3	5	BACON_2	92	182	1e-06	BACON_2	193	284	6.7e-08	BACON_2	297	379	2.9e-07	BACON_2|BACON	393	481	4.4e-08	fn3	573	647	1.1e-05
nko	nko:Niako_0057	G8TIW5	hypothetical protein	Niastella koreensis	Bacteria	Bacteroidota	522	BACON	1	BACON	65	118	6.3e-06
nko	nko:Niako_2373	G8TKP3	endoglucanase	Niastella koreensis	Bacteria	Bacteroidota	472	BACON_2 + Cellulase	2	BACON_2	33	103	8.7e-05	Cellulase	152	433	5.8e-48
nko	nko:Niako_4632	G8TMA7	hypothetical protein	Niastella koreensis	Bacteria	Bacteroidota	523	BACON_2|BACON	1	BACON_2|BACON	52	127	5.9e-06
nmv	nmv:NITMOv2_3373	A0A0K2GFY3	exported protein of unknown function	Nitrospira moscoviensis	Bacteria	Nitrospirota	593	BACON_2 + BACON_2 + BACON_2|BACON + fn3	4	BACON_2	219	312	2.8e-09	BACON_2	321	414	1.3e-11	BACON_2|BACON	421	509	5.4e-10	fn3	507	581	1.2e-08
nso	nso:NIASO_03860	W0F792	hypothetical protein	Niabella soli	Bacteria	Bacteroidota	209	BACON + BACON	2	BACON	57	109	1.7e-05	BACON	150	206	8.3e-07
nti	nti:DNFV4_02248		hypothetical protein	Nitrospira tepida	Bacteria	Nitrospirota	542	BACON_2 + BACON_2 + BACON_2 + Pur_ac_phosph_N|fn3	4	BACON_2	36	110	5.3e-08	BACON_2	149	235	1.1e-08	BACON_2	368	462	1.5e-08	Pur_ac_phosph_N|fn3	458	537	2.7e-05
opr	opr:Ocepr_0200	E4U6H7	PKD domain containing protein	Oceanithermus profundus	Bacteria	Deinococcota	777	PKD_4|PKD + BACON_2|BACON + PKD_4|PKD + PKD_4|PKD + Peptidase_M8	5	PKD_4|PKD	137	221	2.3e-12	BACON_2|BACON	237	325	2.1e-07	PKD_4|PKD	330	414	2.5e-15	PKD_4|PKD	420	499	7.7e-14	Peptidase_M8	573	747	8.8e-10
opr	opr:Ocepr_1878	E4U4Y0	hypothetical protein	Oceanithermus profundus	Bacteria	Deinococcota	595	BACON_2 + SBBP	2	BACON_2	35	127	1.2e-07	SBBP	422	454	1.5e-05
orh	orh:Ornrh_0285	I3ZXS3	hypothetical protein	Ornithobacterium rhinotracheale DSM 15997	Bacteria	Bacteroidota	504	BACON	1	BACON	67	113	7.2e-07
orh	orh:Ornrh_0822	I3ZZ84	F5/8 type C domain-containing protein	Ornithobacterium rhinotracheale DSM 15997	Bacteria	Bacteroidota	919	BACON_2|BACON + BACON_2 + F5_F8_type_C + M60-like_N + Peptidase_M60	5	BACON_2|BACON	30	110	4.5e-05	BACON_2	118	201	8.1e-05	F5_F8_type_C	229	359	8e-11	M60-like_N	421	524	3e-10	Peptidase_M60	533	788	4.3e-42
ori	ori:Q785_01555		hypothetical protein	Ornithobacterium rhinotracheale ORT-UMN 88	Bacteria	Bacteroidota	504	BACON	1	BACON	67	113	7.2e-07
ori	ori:Q785_04670		carbohydrate-binding protein	Ornithobacterium rhinotracheale ORT-UMN 88	Bacteria	Bacteroidota	919	BACON_2|BACON + BACON_2 + F5_F8_type_C + M60-like_N + Peptidase_M60	5	BACON_2|BACON	30	110	4.5e-05	BACON_2	118	201	8.1e-05	F5_F8_type_C	229	359	8e-11	M60-like_N	421	524	3e-10	Peptidase_M60	533	788	4.3e-42
osp	osp:Odosp_0078	F9ZC53	Colicin lysis protein	Odoribacter splanchnicus	Bacteria	Bacteroidota	405	BACON_2|BACON	1	BACON_2|BACON	55	134	1.1e-08
osp	osp:Odosp_1194	F9ZBE1	peptidase M10A and M12B matrixin and adamalysin	Odoribacter splanchnicus	Bacteria	Bacteroidota	403	BACON_2|BACON + Reprolysin_5 + Peptidase_M43	3	BACON_2|BACON	29	109	2.2e-06	Reprolysin_5	142	309	4.2e-07	Peptidase_M43	206	374	2.5e-15
osp	osp:Odosp_1666	F9Z5M0	hypothetical protein	Odoribacter splanchnicus	Bacteria	Bacteroidota	612	BACON_2|BACON + Peptidase_M64	2	BACON_2|BACON	32	111	1.3e-08	Peptidase_M64	328	574	3.5e-16
osp	osp:Odosp_1667	F9Z5M1	hypothetical protein	Odoribacter splanchnicus	Bacteria	Bacteroidota	719	BACON_2|BACON	1	BACON_2|BACON	314	396	5.4e-05
osp	osp:Odosp_2031	F9Z8P2	hypothetical protein	Odoribacter splanchnicus	Bacteria	Bacteroidota	1019	BACON_2|BACON + BACON_2|BACON + BACON	3	BACON_2|BACON	43	123	1e-08	BACON_2|BACON	128	213	4.5e-05	BACON	344	397	2.4e-07
osp	osp:Odosp_2205	F9Z9Y3	hypothetical protein	Odoribacter splanchnicus	Bacteria	Bacteroidota	556	BACON_2|BACON + BACON + Peptidase_M64	3	BACON_2|BACON	41	116	6.3e-05	BACON	153	205	4.9e-05	Peptidase_M64	227	403	1.1e-13
osp	osp:Odosp_2781	F9Z564	hypothetical protein	Odoribacter splanchnicus	Bacteria	Bacteroidota	136	BACON	1	BACON	87	133	5.6e-07
osp	osp:Odosp_3076	F9Z7M4	hypothetical protein	Odoribacter splanchnicus	Bacteria	Bacteroidota	396	BACON_2|BACON + DUF4595	2	BACON_2|BACON	28	123	8.9e-09	DUF4595	168	367	3.9e-06
osp	osp:Odosp_3077	F9Z7M5	Colicin lysis protein	Odoribacter splanchnicus	Bacteria	Bacteroidota	404	BACON_2|BACON	1	BACON_2|BACON	40	124	1.9e-09
osp	osp:Odosp_3388	F9ZA68	hypothetical protein	Odoribacter splanchnicus	Bacteria	Bacteroidota	730	BACON + BACON_2|BACON + BACON + BACON	4	BACON	163	214	6.1e-06	BACON_2|BACON	218	296	2.9e-05	BACON	327	382	7.1e-08	BACON	503	570	2.4e-06
pact	pact:CA264_06710	A0A1X9YQL0	hypothetical protein	Pontibacter actiniarum	Bacteria	Bacteroidota	561	BACON_2|BACON	1	BACON_2|BACON	40	119	4.4e-08
paej	paej:H70737_10745	A0A089JQM4	hypothetical protein	Paenibacillus sp. FSL H7-0737	Bacteria	Bacilli	951	Glyco_hydro_115 + BACON_2 + GH115_C	3	Glyco_hydro_115	162	516	1.2e-128	BACON_2	685	759	1e-05	GH115_C	771	943	3.9e-50
pah	pah:Poras_0866	F4KK84	hypothetical protein	Porphyromonas asaccharolytica	Bacteria	Bacteroidota	534	BACON + DUF5689	2	BACON	75	120	4e-07	DUF5689	139	341	2.2e-23
pah	pah:Poras_0867	F4KK85	endonuclease G, mitochondrial	Porphyromonas asaccharolytica	Bacteria	Bacteroidota	392	BACON_2|BACON + Endonuclease_NS	2	BACON_2|BACON	65	129	1.2e-09	Endonuclease_NS	175	372	3.8e-43
pary	pary:A4V02_05325	A0A1B1S8R7	hypothetical protein	Muribaculum intestinale	Bacteria	Bacteroidota	1186	Mfa_like_1 + LRR_5 + LRR_5 + LRR_5 + BACON + Peptidase_M64	6	Mfa_like_1	52	312	3.6e-53	LRR_5	414	479	3.1e-10	LRR_5	499	622	1.9e-22	LRR_5	584	691	9.5e-18	BACON	784	841	2.9e-08	Peptidase_M64	861	1122	6.1e-16
pary	pary:A4V02_07545	A0A1B1S9X8	hypothetical protein	Muribaculum intestinale	Bacteria	Bacteroidota	534	BACON_2|BACON + BACON	2	BACON_2|BACON	148	218	1.6e-07	BACON	252	299	2.4e-10
pary	pary:A4V02_07550	A0A1B1S9X3	hypothetical protein	Muribaculum intestinale	Bacteria	Bacteroidota	292	BACON_2|BACON	1	BACON_2|BACON	24	90	2.8e-06
pary	pary:A4V02_09410	A0A1B1SAU8	hypothetical protein	Muribaculum intestinale	Bacteria	Bacteroidota	522	BACON	1	BACON	205	259	8e-07
pary	pary:A4V02_10100	A0A1B1SB64	hypothetical protein	Muribaculum intestinale	Bacteria	Bacteroidota	631	BACON	1	BACON	158	212	1.1e-06
pary	pary:A4V02_12535	A0A1B1SCA7	hypothetical protein	Muribaculum intestinale	Bacteria	Bacteroidota	437	BACON_2|BACON	1	BACON_2|BACON	30	112	2.6e-05
pbiv	pbiv:QP022_05015		zinc-dependent metalloproteinase lipoprotein	Prevotella bivia	Bacteria	Bacteroidota	442	BACON + Peptidase_M43	2	BACON	58	115	8e-05	Peptidase_M43	273	402	1e-09
pbt	pbt:ING2E5B_1400	A0A098C154	hypothetical protein	Fermentimonas caenicola	Bacteria	Bacteroidota	504	BACON + BACON	2	BACON	65	117	1.4e-05	BACON	250	309	8.5e-05
pbt	pbt:ING2E5B_2197	A0A098C1Y8	hypothetical protein	Fermentimonas caenicola	Bacteria	Bacteroidota	369	BACON_2|BACON + Glyco_hydro_16	2	BACON_2|BACON	35	116	2e-13	Glyco_hydro_16	192	364	2.2e-30
pbuc	pbuc:LK429_02265		BACON domain-containing protein	Hoylesella buccalis	Bacteria	Bacteroidota	437	BACON	1	BACON	63	113	8.7e-07
pbuc	pbuc:LK429_02270		DUF4302 domain-containing protein	Hoylesella buccalis	Bacteria	Bacteroidota	536	DUF4302 + BACON	2	DUF4302	28	246	2e-53	BACON	300	346	2.7e-07
pbuc	pbuc:LK429_08275		hypothetical protein	Hoylesella buccalis	Bacteria	Bacteroidota	540	BACON + BACON	2	BACON	89	139	1.3e-06	BACON	272	326	7.2e-06
pbuc	pbuc:LK429_09910		hypothetical protein	Hoylesella buccalis	Bacteria	Bacteroidota	349	BACON	1	BACON	63	112	1.6e-06
pby	pby:L6471_01625		hypothetical protein	Segatella bryantii	Bacteria	Bacteroidota	384	BACON	1	BACON	64	112	8.9e-06
pby	pby:L6471_06890		DNA-binding protein	Segatella bryantii	Bacteria	Bacteroidota	500	BACON	1	BACON	246	302	5.2e-09
pby	pby:L6471_11310		endoglucanase	Segatella bryantii	Bacteria	Bacteroidota	580	BACON_2|BACON + BACON + Cellulase	3	BACON_2|BACON	39	122	4.6e-05	BACON	156	210	3.7e-05	Cellulase	254	543	2.9e-54
pcag	pcag:NCTC12856_00087		Bacteroidetes-Associated Carbohydrate-binding Often N-terminal	Porphyromonas cangingivalis	Bacteria	Bacteroidota	504	BACON_2 + BACON	2	BACON_2	35	114	1.5e-07	BACON	149	205	2.6e-05
pcag	pcag:NCTC12856_00089		Bacteroidetes-Associated Carbohydrate-binding Often N-terminal	Porphyromonas cangingivalis	Bacteria	Bacteroidota	527	BACON + BACON	2	BACON	59	110	1e-05	BACON	143	197	3e-09
pcag	pcag:NCTC12856_00284		Bacteroidetes-Associated Carbohydrate-binding Often N-terminal	Porphyromonas cangingivalis	Bacteria	Bacteroidota	302	BACON_2|BACON	1	BACON_2|BACON	36	121	5.2e-10
pcag	pcag:NCTC12856_00783		zinc-dependent metalloproteinase lipoprotein, BF0631 family	Porphyromonas cangingivalis	Bacteria	Bacteroidota	475	BACON + Peptidase_M43	2	BACON	62	119	4.8e-07	Peptidase_M43	246	437	3.1e-13
pcag	pcag:NCTC12856_00831		Bacteroidetes-Associated Carbohydrate-binding Often N-terminal	Porphyromonas cangingivalis	Bacteria	Bacteroidota	558	BACON + BACON	2	BACON	71	121	4.5e-05	BACON	155	206	4.9e-05
pcag	pcag:NCTC12856_01103		Bacteroidetes-Associated Carbohydrate-binding Often N-terminal	Porphyromonas cangingivalis	Bacteria	Bacteroidota	529	BACON	1	BACON	135	190	2e-06
pcag	pcag:NCTC12856_01104		Bacteroidetes-Associated Carbohydrate-binding Often N-terminal	Porphyromonas cangingivalis	Bacteria	Bacteroidota	579	BACON + BACON_2|BACON	2	BACON	73	118	4.6e-05	BACON_2|BACON	126	201	5.1e-05
pcag	pcag:NCTC12856_01105		Bacteroidetes-Associated Carbohydrate-binding Often N-terminal	Porphyromonas cangingivalis	Bacteria	Bacteroidota	499	BACON	1	BACON	59	111	6.3e-07
pcag	pcag:NCTC12856_01482		Bacteroidetes-Associated Carbohydrate-binding Often N-terminal	Porphyromonas cangingivalis	Bacteria	Bacteroidota	525	BACON + BACON_2|BACON	2	BACON	61	112	7.3e-05	BACON_2|BACON	123	204	2.2e-05
pcag	pcag:NCTC12856_01622		Bacteroidetes-Associated Carbohydrate-binding Often N-terminal	Porphyromonas cangingivalis	Bacteria	Bacteroidota	575	BACON + BACON	2	BACON	65	116	9.9e-08	BACON	152	201	3.8e-06
pclr	pclr:PC1C4_04700		hypothetical protein	Paraprevotella clara	Bacteria	Bacteroidota	348	BACON_2|BACON	1	BACON_2|BACON	49	113	9e-05
pclr	pclr:PC1C4_07630		hypothetical protein	Paraprevotella clara	Bacteria	Bacteroidota	852	Peptidase_M6 + BACON_2|BACON	2	Peptidase_M6	153	256	3e-05	BACON_2|BACON	431	508	1.6e-05
pclr	pclr:PC1C4_25650		hypothetical protein	Paraprevotella clara	Bacteria	Bacteroidota	227	BACON	1	BACON	165	219	1.1e-06
pcoi	pcoi:LK433_01000		BACON domain-containing protein	Segatella copri	Bacteria	Bacteroidota	682	BACON	1	BACON	58	114	1.1e-06
pcoi	pcoi:LK433_03670		BACON domain-containing protein	Segatella copri	Bacteria	Bacteroidota	111	BACON	1	BACON	4	53	4.7e-08
pcoi	pcoi:LK433_12750		BACON domain-containing protein	Segatella copri	Bacteria	Bacteroidota	746	BACON + BACON_2|BACON + BACON_2|BACON + BACON_2|BACON + BACON_2|BACON + BACON_2|BACON + BACON_2|BACON	7	BACON	63	125	1.1e-07	BACON_2|BACON	131	204	1.7e-08	BACON_2|BACON	215	291	6.3e-12	BACON_2|BACON	304	376	4.6e-09	BACON_2|BACON	390	471	3.1e-11	BACON_2|BACON	476	558	3.3e-10	BACON_2|BACON	562	641	2.9e-05
pcop	pcop:I6J50_10030		BACON domain-containing protein	Phocaeicola coprophilus	Bacteria	Bacteroidota	151	BACON_2|BACON	1	BACON_2|BACON	48	132	4.7e-12
pcou	pcou:L6468_03110		M6 family metalloprotease domain-containing protein	Prevotella communis	Bacteria	Bacteroidota	748	BACON_2 + BACON	2	BACON_2	436	511	1.3e-06	BACON	462	523	7.2e-08
pcou	pcou:L6468_14060		hypothetical protein	Prevotella communis	Bacteria	Bacteroidota	220	BACON + BACON	2	BACON	51	108	8.8e-08	BACON	146	195	3.2e-08
pcre	pcre:NCTC12858_01031	A0A2X4PGZ9	Uncharacterised protein	Porphyromonas crevioricanis	Bacteria	Bacteroidota	582	BACON_2|BACON + DUF5689 + DUF5689	3	BACON_2|BACON	54	125	2.3e-05	DUF5689	142	329	4.4e-26	DUF5689	386	575	4.3e-20
pcre	pcre:NCTC12858_01182	A0A2X4PP53	Bacteroidetes-Associated Carbohydrate-binding Often N-terminal	Porphyromonas crevioricanis	Bacteria	Bacteroidota	595	Mfa_like_1 + BACON_2|BACON	2	Mfa_like_1	50	293	1.6e-48	BACON_2|BACON	320	398	9.1e-11
pdn	pdn:HMPREF9137_0970		hypothetical protein	Prevotella denticola	Bacteria	Bacteroidota	573	BACON	1	BACON	65	112	3.5e-07
pdn	pdn:HMPREF9137_1899		hypothetical protein	Prevotella denticola	Bacteria	Bacteroidota	587	DUF4302 + BACON	2	DUF4302	33	254	1.2e-54	BACON	305	354	7.6e-07
pdn	pdn:HMPREF9137_2226		hypothetical protein	Prevotella denticola	Bacteria	Bacteroidota	542	BACON_2|BACON	1	BACON_2|BACON	38	117	1.2e-06
pdn	pdn:HMPREF9137_2227		hypothetical protein	Prevotella denticola	Bacteria	Bacteroidota	534	BACON_2|BACON	1	BACON_2|BACON	36	114	4.7e-06
pdt	pdt:Prede_0129	F9D3U0	hypothetical protein	Prevotella dentalis	Bacteria	Bacteroidota	496	BACON + LRR_5	2	BACON	75	128	2.3e-06	LRR_5	345	443	1.7e-16
pdt	pdt:Prede_1952	F9D5J9	hypothetical protein	Prevotella dentalis	Bacteria	Bacteroidota	506	BACON	1	BACON	258	304	3.1e-06
pdt	pdt:Prede_2341	L0JGA4	hypothetical protein	Prevotella dentalis	Bacteria	Bacteroidota	121	BACON	1	BACON	72	121	8.4e-09
peo	peo:AS203_11640	A0A0S2KN41	hypothetical protein	Hoylesella enoeca	Bacteria	Bacteroidota	207	BACON + BACON	2	BACON	62	112	2.2e-06	BACON	148	199	2e-05
pep	pep:AQ505_05575	A0A0N7JEH5	hypothetical protein	Pedobacter sp. PACM 27299	Bacteria	Bacteroidota	130	BACON	1	BACON	72	129	1.3e-07
pet	pet:PEIBARAKI_4213	A0A3G9ELS8	GHF16 protein	Petrimonas sp. IBARAKI	Bacteria	Bacteroidota	373	BACON_2|BACON + Glyco_hydro_16	2	BACON_2|BACON	37	118	1.6e-14	Glyco_hydro_16	186	367	4.6e-29
pfai	pfai:NXY11_00705		BACON domain-containing protein	Parabacteroides faecis	Bacteria	Bacteroidota	795	BACON_2|BACON	1	BACON_2|BACON	55	129	3.7e-09
pfai	pfai:NXY11_02300		leucine-rich repeat protein	Parabacteroides faecis	Bacteria	Bacteroidota	863	BACON_2|BACON + BACON_2|BACON + BACON + LRR_5 + LRR_5 + LRR_5	6	BACON_2|BACON	28	111	1.2e-13	BACON_2|BACON	127	198	1.3e-09	BACON	330	383	3.7e-07	LRR_5	538	619	4e-11	LRR_5	635	743	2.6e-19	LRR_5	754	800	4.3e-05
pfai	pfai:NXY11_03615		DUF4906 domain-containing protein	Parabacteroides faecis	Bacteria	Bacteroidota	1027	DUF4906 + BACON + DUF1566	3	DUF4906	143	342	4e-12	BACON	798	846	4.7e-05	DUF1566	933	1024	2e-06
pfai	pfai:NXY11_04660		DUF4906 domain-containing protein	Parabacteroides faecis	Bacteria	Bacteroidota	986	DUF4906 + BACON + DUF1566	3	DUF4906	155	316	3e-10	BACON	572	632	2.4e-07	DUF1566	899	983	3.3e-07
pfai	pfai:NXY11_04690		DUF1566 domain-containing protein	Parabacteroides faecis	Bacteria	Bacteroidota	533	BACON + BACON + DUF1566	3	BACON	121	170	3.4e-05	BACON	315	365	2.7e-05	DUF1566	437	531	3.7e-09
pfai	pfai:NXY11_05650		DUF4906 domain-containing protein	Parabacteroides faecis	Bacteria	Bacteroidota	1008	DUF4906 + BACON_2 + BACON + DUF1566	4	DUF4906	139	338	8.5e-19	BACON_2	569	644	6.2e-05	BACON	587	656	1.1e-05	DUF1566	923	1005	5.5e-07
pfai	pfai:NXY11_11330		DUF1566 domain-containing protein	Parabacteroides faecis	Bacteria	Bacteroidota	1012	DUF4906 + BACON + DUF1566	3	DUF4906	147	342	1.6e-10	BACON	796	846	2.5e-06	DUF1566	919	1009	3.4e-11
pfai	pfai:NXY11_21625		zinc-dependent metalloproteinase lipoprotein	Parabacteroides faecis	Bacteria	Bacteroidota	408	BACON_2|BACON + Reprolysin_5|Reprolysin_3 + Peptidase_M43	3	BACON_2|BACON	35	112	8.8e-11	Reprolysin_5|Reprolysin_3	139	310	6.8e-07	Peptidase_M43	249	375	1e-14
pfai	pfai:NXY11_23255		hypothetical protein	Parabacteroides faecis	Bacteria	Bacteroidota	509	BACON_2|BACON + BACON_2|BACON	2	BACON_2|BACON	32	112	1.2e-06	BACON_2|BACON	138	204	4.5e-05
pfer	pfer:IRI77_14110	A0A7S7SNL3	choice-of-anchor C family protein	Paludibaculum fermentans	Bacteria	Acidobacteriota	1652	DUF642 + BACON_2|BACON + BACON_2	3	DUF642	152	304	2.1e-15	BACON_2|BACON	505	578	1.5e-07	BACON_2	603	665	9.7e-05
pfer	pfer:IRI77_36995	A0A7S7NR62	putative Ig domain-containing protein	Paludibaculum fermentans	Bacteria	Acidobacteriota	1491	He_PIG + He_PIG + He_PIG + He_PIG + He_PIG + He_PIG + He_PIG + He_PIG + He_PIG + He_PIG + BACON_2	11	He_PIG	132	200	1.7e-11	He_PIG	207	287	5.6e-09	He_PIG	291	373	7.4e-09	He_PIG	376	460	4.8e-12	He_PIG	466	546	6.3e-06	He_PIG	554	631	7.4e-11	He_PIG	639	719	2.2e-07	He_PIG	732	804	1.3e-08	He_PIG	830	892	6.2e-07	He_PIG	901	978	4.4e-09
pfus	pfus:ADJ77_08345	A0A0K1NP46	hypothetical protein	Prevotella fusca	Bacteria	Bacteroidota	104	BACON	1	BACON	60	103	1.4e-05
pfus	pfus:ADJ77_08350	A0A0K1NNK5	hypothetical protein	Prevotella fusca	Bacteria	Bacteroidota	105	BACON	1	BACON	59	103	2.4e-05
pfus	pfus:ADJ77_11750	A0A0K1NN06	hypothetical protein	Prevotella fusca	Bacteria	Bacteroidota	586	DUF4302 + BACON	2	DUF4302	27	248	4.6e-52	BACON	299	348	6.5e-07
pfus	pfus:ADJ77_12700	A0A0K1NPB3	hypothetical protein	Prevotella fusca	Bacteria	Bacteroidota	539	BACON_2|BACON + BACON_2	2	BACON_2|BACON	35	114	5.8e-06	BACON_2	119	200	1.2e-05
pfus	pfus:ADJ77_12705	A0A0K1NNG9	hypothetical protein	Prevotella fusca	Bacteria	Bacteroidota	534	BACON_2|BACON	1	BACON_2|BACON	36	115	1.8e-05
pgin	pgin:FRZ67_18530	A0A5B8VI41	endoglucanase	Panacibacter ginsenosidivorans	Bacteria	Bacteroidota	465	BACON_2|BACON + Cellulase|Glyco_hydro_97	2	BACON_2|BACON	15	97	7.6e-10	Cellulase|Glyco_hydro_97	135	441	8.2e-56
pgo	pgo:FSB84_05855		BACON domain-containing protein	Pseudobacter ginsenosidimutans	Bacteria	Bacteroidota	615	BACON_2 + BACON	2	BACON_2	29	101	6.3e-05	BACON	60	123	1.5e-05
pgo	pgo:FSB84_12995		SUMF1/EgtB/PvdOfamily nonheme iron enzyme	Pseudobacter ginsenosidimutans	Bacteria	Bacteroidota	474	BACON_2|BACON + BACON_2|BACON + FGE-sulfatase	3	BACON_2|BACON	62	130	7.4e-05	BACON_2|BACON	145	219	4.1e-06	FGE-sulfatase	237	471	8.5e-37
pgo	pgo:FSB84_13090		BACON domain-containing protein	Pseudobacter ginsenosidimutans	Bacteria	Bacteroidota	516	BACON_2	1	BACON_2	27	98	3e-05
pgo	pgo:FSB84_29300		endoglucanase	Pseudobacter ginsenosidimutans	Bacteria	Bacteroidota	474	BACON_2|BACON + Cellulase	2	BACON_2|BACON	33	104	2e-05	Cellulase	146	444	4.9e-55
pgo	pgo:FSB84_29935		hypothetical protein	Pseudobacter ginsenosidimutans	Bacteria	Bacteroidota	588	BACON_2|BACON + TIG + SGL|NHL	3	BACON_2|BACON	31	109	1.1e-07	TIG	211	288	1.5e-07	SGL|NHL	316	440	2e-05
pgol	pgol:K6V26_03290		leucine-rich repeat protein	Parabacteroides goldsteinii	Bacteria	Bacteroidota	866	BACON_2|BACON + BACON_2|BACON + BACON + LRR_5 + LRR_5 + LRR_5	6	BACON_2|BACON	31	113	5.9e-13	BACON_2|BACON	129	200	8.2e-10	BACON	332	385	2.6e-07	LRR_5	540	621	2.6e-11	LRR_5	637	745	2.8e-21	LRR_5	751	802	7.2e-07
pgol	pgol:K6V26_06485		hypothetical protein	Parabacteroides goldsteinii	Bacteria	Bacteroidota	694	BACON	1	BACON	625	691	7.5e-07
pgol	pgol:K6V26_07765		DUF4906 domain-containing protein	Parabacteroides goldsteinii	Bacteria	Bacteroidota	998	DUF4906 + BACON + BACON + DUF1566	4	DUF4906	134	330	1.7e-10	BACON	400	444	7.2e-06	BACON	582	647	6.1e-08	DUF1566	911	995	6.5e-07
pgol	pgol:K6V26_08395		DUF4906 domain-containing protein	Parabacteroides goldsteinii	Bacteria	Bacteroidota	1018	DUF4906 + BACON + BACON + DUF1566	4	DUF4906	139	335	5e-11	BACON	591	653	1.6e-08	BACON	792	839	3.5e-05	DUF1566	929	1016	8.4e-06
pgol	pgol:K6V26_17345		hypothetical protein	Parabacteroides goldsteinii	Bacteria	Bacteroidota	630	BACON_2|BACON + BACON + BACON + Peptidase_M64	4	BACON_2|BACON	33	119	3.7e-05	BACON	152	210	4.1e-06	BACON	252	303	5.6e-06	Peptidase_M64	322	578	1.8e-24
pgol	pgol:K6V26_24300		thiol-activated cytolysin family protein	Parabacteroides goldsteinii	Bacteria	Bacteroidota	507	BACON_2|BACON + BACON_2|BACON + Thiol_cytolysin	3	BACON_2|BACON	32	112	2.7e-07	BACON_2|BACON	129	204	1.7e-06	Thiol_cytolysin	243	497	3e-08
pgs	pgs:CPT03_02415	A0A2D1U1A6	endoglucanase	Pedobacter ginsengisoli	Bacteria	Bacteroidota	491	BACON_2|BACON + Cellulase	2	BACON_2|BACON	37	123	2.5e-08	Cellulase	160	455	1e-52
phal	phal:H9I45_00585	A0A7L8AG75	poly(beta-D-mannuronate) lyase	Polaribacter haliotis	Bacteria	Bacteroidota	859	Chondroitinas_B + BACON_2 + BACON + Por_Secre_tail	4	Chondroitinas_B	35	383	1.4e-59	BACON_2	507	583	5.8e-08	BACON	537	595	6.4e-08	Por_Secre_tail	785	857	3.1e-11
phal	phal:H9I45_10400	A0A7L8ACP7	poly(beta-D-mannuronate) lyase	Polaribacter haliotis	Bacteria	Bacteroidota	809	Chondroitinas_B + BACON_2|BACON + F5_F8_type_C + Por_Secre_tail	4	Chondroitinas_B	12	379	5.5e-70	BACON_2|BACON	496	580	3.4e-10	F5_F8_type_C	604	717	2.6e-17	Por_Secre_tail	741	802	1.8e-11
phe	phe:Phep_1386	C6XT39	hypothetical protein	Pedobacter heparinus	Bacteria	Bacteroidota	692	BACON_2|BACON + DUF5689	2	BACON_2|BACON	49	125	8.9e-07	DUF5689	238	443	1.8e-09
phe	phe:Phep_3774	C6XUV7	hypothetical protein	Pedobacter heparinus	Bacteria	Bacteroidota	440	BACON_2|BACON	1	BACON_2|BACON	36	109	7.3e-07
pher	pher:prwr041_04580		BACON and DUF4859 domain-containing protein	Prevotella herbatica	Bacteria	Bacteroidota	757	BACON_2|BACON + DUF6055 + DUF4859	3	BACON_2|BACON	27	115	1.7e-05	DUF6055	151	592	8.3e-138	DUF4859	620	742	1e-21
pher	pher:prwr041_13460		hypothetical protein	Prevotella herbatica	Bacteria	Bacteroidota	367	BACON + BACON	2	BACON	60	110	7.8e-07	BACON	143	192	5.2e-09
pher	pher:prwr041_15760		hypothetical protein	Prevotella herbatica	Bacteria	Bacteroidota	448	BACON + BACON_2|BACON + Glyco_hydro_16	3	BACON	61	118	9.6e-09	BACON_2|BACON	121	198	1.3e-07	Glyco_hydro_16	250	443	8.5e-26
phis	phis:J5A62_08400		DUF4302 domain-containing protein	Prevotella histicola	Bacteria	Bacteroidota	577	DUF4302 + BACON	2	DUF4302	27	248	8.6e-52	BACON	298	349	3e-06
phis	phis:J5A62_10000		BACON domain-containing protein	Prevotella histicola	Bacteria	Bacteroidota	534	BACON	1	BACON	62	113	1e-05
phis	phis:J5A62_10005		BACON domain-containing protein	Prevotella histicola	Bacteria	Bacteroidota	539	BACON_2|BACON	1	BACON_2|BACON	35	114	4.8e-07
pit	pit:PIN17_A0071		Bacteroidetes-associated carbohydrate-binding domain protein	Prevotella intermedia	Bacteria	Bacteroidota	539	BACON_2|BACON + BACON	2	BACON_2|BACON	35	114	3.2e-07	BACON	149	198	5.8e-05
pit	pit:PIN17_A0072		Bacteroidetes-associated carbohydrate-binding domain protein	Prevotella intermedia	Bacteria	Bacteroidota	514	BACON_2|BACON	1	BACON_2|BACON	16	94	1.1e-08
pje	pje:CRM71_10310	A0A2N9Y9L9	hypothetical protein	Prevotella jejuni	Bacteria	Bacteroidota	141	BACON	1	BACON	97	140	9e-05
pje	pje:CRM71_11425	A0A2K9HE22	hypothetical protein	Prevotella jejuni	Bacteria	Bacteroidota	539	BACON_2|BACON	1	BACON_2|BACON	35	114	4.9e-07
pje	pje:CRM71_11430	A0A2K9HC41	hypothetical protein	Prevotella jejuni	Bacteria	Bacteroidota	533	BACON_2|BACON + BACON	2	BACON_2|BACON	36	115	9.5e-05	BACON	153	199	4.9e-05
pje	pje:CRM71_12295	A0A2K9HMC6	hypothetical protein	Prevotella jejuni	Bacteria	Bacteroidota	435	BACON	1	BACON	63	112	1.4e-05
pje	pje:CRM71_12300	A0A2K9HK85	hypothetical protein	Prevotella jejuni	Bacteria	Bacteroidota	584	DUF4302 + BACON	2	DUF4302	26	248	1.7e-52	BACON	298	343	4.6e-05
pje	pje:CRM71_13720	A0A2N9QRI9	hypothetical protein	Prevotella jejuni	Bacteria	Bacteroidota	355	BACON	1	BACON	146	193	4.8e-06
pje	pje:CRM71_14045	A0A2N9QRP1	chitobiase	Prevotella jejuni	Bacteria	Bacteroidota	601	BACON	1	BACON	68	122	2.4e-09
pjo	pjo:LK449_03610		BACON domain-containing protein	Parabacteroides johnsonii	Bacteria	Bacteroidota	373	BACON_2|BACON + BACON_2 + BACON	3	BACON_2|BACON	91	166	5.6e-05	BACON_2	170	248	6.1e-06	BACON	285	338	5.8e-07
pjo	pjo:LK449_09895		carboxypeptidase regulatory-like domain-containing protein	Parabacteroides johnsonii	Bacteria	Bacteroidota	464	CarbopepD_reg_2|CarboxypepD_reg + BACON_2 + Laminin_G_3	3	CarbopepD_reg_2|CarboxypepD_reg	37	114	2.8e-13	BACON_2	119	200	8.4e-08	Laminin_G_3	289	455	1.9e-12
pko	pko:PKOR_01300	A0A0E3UUW2	hypothetical protein	Pontibacter korlensis	Bacteria	Bacteroidota	561	BACON_2|BACON + Beta_helix	2	BACON_2|BACON	40	119	1.3e-09	Beta_helix	296	455	1.3e-08
pleo	pleo:OHA_1_01939		aprN_3; subtilisin NAT precursor	Pleomorphomonas sp. SM30	Bacteria	Alphaproteobacteria	774	Peptidase_S8 + BACON	2	Peptidase_S8	161	432	1e-36	BACON	503	563	5.5e-06
pmuc	pmuc:ING2E5A_0298	A0A1G4G3Q0	Coagulation factor 5/8 type domain protein {ECO:0000313	Petrimonas mucosa	Bacteria	Bacteroidota	925	BACON_2|BACON + F5_F8_type_C + M60-like_N + Peptidase_M60 + Peptidase_M60_C	5	BACON_2|BACON	38	120	3.8e-05	F5_F8_type_C	237	367	4.7e-12	M60-like_N	451	532	8.4e-06	Peptidase_M60	536	799	1e-52	Peptidase_M60_C	863	921	4.6e-07
pmuc	pmuc:ING2E5A_1211	A0A1G4G6G7	endoglucanase	Petrimonas mucosa	Bacteria	Bacteroidota	566	BACON_2|BACON + BACON + Cellulase	3	BACON_2|BACON	39	121	2.4e-11	BACON	152	205	1.5e-11	Cellulase	235	535	4.2e-57
pmuc	pmuc:ING2E5A_1433	A0A1G4G6X0	putative protein {ECO:0000313	Petrimonas mucosa	Bacteria	Bacteroidota	505	BACON_2|BACON + BACON	2	BACON_2|BACON	32	119	1.1e-05	BACON	249	299	1.5e-06
pmuc	pmuc:ING2E5A_2968	A0A1G4GB33	hypothetical protein	Petrimonas mucosa	Bacteria	Bacteroidota	323	BACON_2|BACON	1	BACON_2|BACON	41	120	3.1e-07
pmuf	pmuf:J4864_08905		DUF4302 domain-containing protein	Prevotella multiformis	Bacteria	Bacteroidota	581	DUF4302 + BACON	2	DUF4302	27	248	3.8e-56	BACON	300	348	4.4e-06
pmuf	pmuf:J4864_10310		BACON domain-containing protein	Prevotella multiformis	Bacteria	Bacteroidota	539	BACON_2|BACON + BACON_2	2	BACON_2|BACON	35	114	1.1e-06	BACON_2	120	200	4.6e-05
pmuf	pmuf:J4864_10315		BACON domain-containing protein	Prevotella multiformis	Bacteria	Bacteroidota	534	BACON_2|BACON	1	BACON_2|BACON	36	114	4.7e-06
pmz	pmz:HMPREF0659_A7001		hypothetical protein	Prevotella melaninogenica	Bacteria	Bacteroidota	539	BACON_2|BACON	1	BACON_2|BACON	35	114	3.9e-08
pmz	pmz:HMPREF0659_A7002		hypothetical protein	Prevotella melaninogenica	Bacteria	Bacteroidota	533	BACON_2|BACON	1	BACON_2|BACON	36	115	3.6e-07
pmz	pmz:HMPREF0659_A7150		hypothetical protein	Prevotella melaninogenica	Bacteria	Bacteroidota	435	BACON	1	BACON	63	113	1.1e-05
pmz	pmz:HMPREF0659_A7151		hypothetical protein	Prevotella melaninogenica	Bacteria	Bacteroidota	583	DUF4302 + BACON	2	DUF4302	26	248	7.9e-52	BACON	299	348	9.7e-05
pmz	pmz:HMPREF0659_A7377		hypothetical protein	Prevotella melaninogenica	Bacteria	Bacteroidota	354	BACON	1	BACON	146	193	2.6e-05
pni	pni:J5A59_06325		BACON domain-containing protein	Prevotella nigrescens	Bacteria	Bacteroidota	539	BACON_2|BACON	1	BACON_2|BACON	35	114	1.3e-06
pob	pob:LPB03_04285	A0A1B8TXQ4	poly(beta-D-mannuronate) lyase	Polaribacter vadi	Bacteria	Bacteroidota	872	Chondroitinas_B + BACON_2|BACON + Por_Secre_tail	3	Chondroitinas_B	52	396	1.1e-56	BACON_2|BACON	530	608	4.8e-08	Por_Secre_tail	798	869	1.3e-12
poc	poc:NCTC13071_00100	A0A448L2E1	Bacteroidetes-Associated Carbohydrate-binding Often N-terminal	Segatella oris	Bacteria	Bacteroidota	371	BACON	1	BACON	147	195	6.6e-06
poc	poc:NCTC13071_02043	A0A3S4TYC0	endoglucanase	Segatella oris	Bacteria	Bacteroidota	606	BACON + Cellulase	2	BACON	93	147	8.6e-07	Cellulase	286	573	2.4e-56
pola	pola:BXQ17_13040	A0A1U9LA42	hypothetical protein	Polaribacter sp. BM10	Bacteria	Bacteroidota	395	BACON_2|BACON + Alginate_lyase2	2	BACON_2|BACON	38	114	1.7e-10	Alginate_lyase2	126	392	1.4e-63
pom	pom:MED152_03735	A2U176	poly(beta-D-mannuronate) lyase	Polaribacter sp. MED152	Bacteria	Bacteroidota	897	Chondroitinas_B + BACON_2 + BACON + Por_Secre_tail	4	Chondroitinas_B	49	417	1.5e-52	BACON_2	554	621	5.7e-09	BACON	574	634	4e-09	Por_Secre_tail	823	886	4.6e-12
pom	pom:MED152_06195	A2TZT7	alyA3; alginate lyase precursor	Polaribacter sp. MED152	Bacteria	Bacteroidota	403	BACON_2|BACON + Alginate_lyase2	2	BACON_2|BACON	31	116	2.9e-11	Alginate_lyase2	134	400	1.5e-61
pom	pom:MED152_08630	A2TYE9	poly(beta-D-mannuronate) lyase	Polaribacter sp. MED152	Bacteria	Bacteroidota	802	Chondroitinas_B + BACON_2|BACON + F5_F8_type_C + Por_Secre_tail	4	Chondroitinas_B	28	413	3.8e-68	BACON_2|BACON	490	569	2.4e-05	F5_F8_type_C	597	711	6.5e-15	Por_Secre_tail	737	800	3.5e-12
porp	porp:J4862_01100		hypothetical protein	Porphyromonas sp. oral taxon 275	Bacteria	Bacteroidota	353	BACON + BACON	2	BACON	60	110	2.4e-05	BACON	145	192	2.1e-05
porp	porp:J4862_04610		BACON domain-containing protein	Porphyromonas sp. oral taxon 275	Bacteria	Bacteroidota	634	BACON_2|BACON + DUF5689 + DUF5689	3	BACON_2|BACON	48	126	1.2e-09	DUF5689	145	367	8.8e-15	DUF5689	398	625	2.6e-22
porp	porp:J4862_04615		DNA/RNA non-specific endonuclease	Porphyromonas sp. oral taxon 275	Bacteria	Bacteroidota	398	BACON + Endonuclease_NS	2	BACON	78	131	1.3e-08	Endonuclease_NS	175	375	6.4e-46
porp	porp:J4862_05350		BACON domain-containing protein	Porphyromonas sp. oral taxon 275	Bacteria	Bacteroidota	511	BACON_2|BACON	1	BACON_2|BACON	34	115	9.8e-08
porp	porp:J4862_06110		BACON domain-containing protein	Porphyromonas sp. oral taxon 275	Bacteria	Bacteroidota	231	BACON	1	BACON	180	228	8.1e-09
porp	porp:J4862_08740		M60 family metallopeptidase	Porphyromonas sp. oral taxon 275	Bacteria	Bacteroidota	949	BACON + F5_F8_type_C + Peptidase_M60	3	BACON	67	118	1.3e-07	F5_F8_type_C	235	361	2.8e-16	Peptidase_M60	535	813	1.8e-43
ppec	ppec:H9W90_10825	A0A7G9L7U0	T9SS type A sorting domain-containing protein	Polaribacter pectinis	Bacteria	Bacteroidota	861	Chondroitinas_B + BACON_2|BACON + Por_Secre_tail	3	Chondroitinas_B	42	453	3.8e-55	BACON_2|BACON	543	616	6.9e-13	Por_Secre_tail	786	858	1.6e-13
prk	prk:H9N25_04040		cellulase family glycosylhydrolase	Pedobacter riviphilus	Bacteria	Bacteroidota	505	BACON_2|BACON + Cellulase	2	BACON_2|BACON	35	120	1e-09	Cellulase	161	474	1.3e-47
prk	prk:H9N25_04045		endoglucanase	Pedobacter riviphilus	Bacteria	Bacteroidota	474	BACON_2|BACON + Cellulase|Glyco_hydro_97	2	BACON_2|BACON	21	105	9.1e-09	Cellulase|Glyco_hydro_97	142	439	1.6e-51
prn	prn:BW723_08755		hypothetical protein	Polaribacter reichenbachii	Bacteria	Bacteroidota	387	BACON_2|BACON + Alginate_lyase2	2	BACON_2|BACON	26	100	2e-09	Alginate_lyase2	118	384	1.3e-61
prn	prn:BW723_16235	A0A1B8TRP3	poly(beta-D-mannuronate) lyase	Polaribacter reichenbachii	Bacteria	Bacteroidota	892	Chondroitinas_B + BACON_2|BACON + Por_Secre_tail	3	Chondroitinas_B	46	410	5.6e-52	BACON_2|BACON	552	628	1.2e-09	Por_Secre_tail	817	890	7.4e-17
pro	pro:HMPREF0669_01422	D3IDB8	hypothetical protein	Prevotella sp. oral taxon 299	Bacteria	Bacteroidota	347	BACON	1	BACON	142	191	9.3e-08
proj	proj:KDN43_02280		BACON domain-containing protein	Proteiniphilum propionicum	Bacteria	Bacteroidota	393	BACON_2|BACON	1	BACON_2|BACON	33	116	1.6e-09
proj	proj:KDN43_04805		BACON domain-containing protein	Proteiniphilum propionicum	Bacteria	Bacteroidota	623	BACON_2	1	BACON_2	43	121	3.2e-05
proj	proj:KDN43_09260		BACON domain-containing protein	Proteiniphilum propionicum	Bacteria	Bacteroidota	504	BACON + BACON	2	BACON	64	117	7.5e-05	BACON	250	308	1.2e-05
proj	proj:KDN43_16035		M60 family metallopeptidase	Proteiniphilum propionicum	Bacteria	Bacteroidota	921	BACON_2|BACON + F5_F8_type_C + M60-like_N + Peptidase_M60 + Peptidase_M60_C	5	BACON_2|BACON	32	114	9.9e-05	F5_F8_type_C	232	360	1.8e-09	M60-like_N	432	525	3.7e-08	Peptidase_M60	530	795	3.1e-53	Peptidase_M60_C	859	915	3.4e-07
pru	pru:PRU_0275	D5EWB1	conserved domain protein	Xylanibacter ruminicola	Bacteria	Bacteroidota	744	BACON_2|BACON + DUF6055 + DUF4859	3	BACON_2|BACON	50	117	7.8e-07	DUF6055	133	580	5.1e-126	DUF4859	608	730	1.1e-28
pru	pru:PRU_1402	D5ESV9	putative surface protein	Xylanibacter ruminicola	Bacteria	Bacteroidota	676	BACON_2|BACON + BACON + BACON + BACON + BACON + Big_2	6	BACON_2|BACON	50	121	4.2e-07	BACON	166	222	3.1e-08	BACON	258	313	3.9e-09	BACON	360	404	1.6e-05	BACON	438	493	1.1e-07	Big_2	488	567	1.6e-09
pru	pru:PRU_1953	D5EUC9	glycosyl hydrolase, family 16	Xylanibacter ruminicola	Bacteria	Bacteroidota	361	BACON_2|BACON + Glyco_hydro_16	2	BACON_2|BACON	30	112	3.5e-06	Glyco_hydro_16	172	355	8.1e-29
pru	pru:PRU_2873	D5EYT0	putative lipoprotein	Xylanibacter ruminicola	Bacteria	Bacteroidota	504	BACON_2 + BACON + BACON	3	BACON_2	33	95	6.1e-10	BACON	58	110	9.1e-09	BACON	249	306	3.2e-08
psac	psac:PSM36_0129	A0A1R3T4Q6	Licheninase	Proteiniphilum saccharofermentans	Bacteria	Bacteroidota	364	BACON_2|BACON + Glyco_hydro_16	2	BACON_2|BACON	35	117	1.5e-08	Glyco_hydro_16	176	358	2.1e-32
psac	psac:PSM36_1364	A0A1R3SV47	hypothetical protein	Proteiniphilum saccharofermentans	Bacteria	Bacteroidota	325	BACON_2|BACON + BACON	2	BACON_2|BACON	43	123	3.3e-08	BACON	162	215	7.4e-05
psac	psac:PSM36_1485	A0A1R3SVG4	Bacteroidetes-Associated Carbohydrate-binding Often N-terminal	Proteiniphilum saccharofermentans	Bacteria	Bacteroidota	622	BACON_2|BACON + BACON_2|BACON + BACON_2|BACON	3	BACON_2|BACON	32	117	2.1e-19	BACON_2|BACON	121	206	1.2e-17	BACON_2|BACON	209	298	5.7e-18
psac	psac:PSM36_2302	A0A1R3T937	BACON	Proteiniphilum saccharofermentans	Bacteria	Bacteroidota	329	BACON	1	BACON	68	114	3.3e-07
psac	psac:PSM36_2985	A0A1R3TDS7	putative Alpha-L-arabinofuranosidase	Proteiniphilum saccharofermentans	Bacteria	Bacteroidota	456	BACON_2|BACON + Glyco_hydro_43	2	BACON_2|BACON	34	114	3.5e-05	Glyco_hydro_43	118	436	5.8e-45
psac	psac:PSM36_3305	A0A1R3T4E4	endoglucanase	Proteiniphilum saccharofermentans	Bacteria	Bacteroidota	566	BACON_2|BACON + BACON + Cellulase	3	BACON_2|BACON	39	120	1.5e-10	BACON	152	205	5.3e-11	Cellulase	235	535	2.9e-56
pscj	pscj:J4856_00990		BACON domain-containing protein	Prevotella scopos	Bacteria	Bacteroidota	533	BACON_2|BACON	1	BACON_2|BACON	36	115	5.7e-07
pscj	pscj:J4856_00995		BACON domain-containing protein	Prevotella scopos	Bacteria	Bacteroidota	539	BACON_2|BACON	1	BACON_2|BACON	35	113	2.8e-06
pscj	pscj:J4856_02600		BACON domain-containing protein	Prevotella scopos	Bacteria	Bacteroidota	105	BACON	1	BACON	60	103	5.5e-06
pscj	pscj:J4856_05380		BACON domain-containing protein	Prevotella scopos	Bacteria	Bacteroidota	354	BACON	1	BACON	64	111	5.1e-05
psn	psn:Pedsa_1514	F0S5D0	Polymorphic membrane protein	Pseudopedobacter saltans	Bacteria	Bacteroidota	587	BACON_2|BACON + Beta_helix + Beta_helix	3	BACON_2|BACON	38	119	1.4e-06	Beta_helix	249	384	6.5e-05	Beta_helix	304	488	3.5e-07
psoe	psoe:CE91St14_00080		hypothetical protein	Porphyromonas somerae	Bacteria	Bacteroidota	534	BACON	1	BACON	65	115	2.9e-05
psoe	psoe:CE91St14_00090		hypothetical protein	Porphyromonas somerae	Bacteria	Bacteroidota	487	BACON + BACON	2	BACON	43	86	3.2e-05	BACON	118	174	1.2e-05
psoe	psoe:CE91St14_00360		hypothetical protein	Porphyromonas somerae	Bacteria	Bacteroidota	552	BACON	1	BACON	61	112	3.6e-05
psoe	psoe:CE91St14_01630		hypothetical protein	Porphyromonas somerae	Bacteria	Bacteroidota	587	BACON + BACON	2	BACON	70	116	1.3e-06	BACON	156	208	3e-06
psoe	psoe:CE91St14_01640		hypothetical protein	Porphyromonas somerae	Bacteria	Bacteroidota	567	BACON_2|BACON + BACON_2|BACON	2	BACON_2|BACON	34	122	5.9e-07	BACON_2|BACON	150	212	3.8e-06
psoe	psoe:CE91St14_13030		hypothetical protein	Porphyromonas somerae	Bacteria	Bacteroidota	223	BACON	1	BACON	9	44	1.7e-06
psoe	psoe:CE91St14_13940		zinc-dependent metalloproteinase lipoprotein, BF0631 family	Porphyromonas somerae	Bacteria	Bacteroidota	504	BACON_2|BACON + Peptidase_M43	2	BACON_2|BACON	52	121	4.1e-05	Peptidase_M43	351	460	5.4e-12
psoe	psoe:CE91St14_20040		hypothetical protein	Porphyromonas somerae	Bacteria	Bacteroidota	372	BACON	1	BACON	70	125	1e-05
psoe	psoe:CE91St14_20650		hypothetical protein	Porphyromonas somerae	Bacteria	Bacteroidota	570	BACON	1	BACON	64	113	2.9e-05
psu	psu:Psesu_2910	E6WX35	hypothetical protein	Pseudoxanthomonas suwonensis 11-1	Bacteria	Other Gammaproteobacteria	951	Glyco_hydro_115 + BACON_2 + GH115_C	3	Glyco_hydro_115	186	518	2e-149	BACON_2	692	736	1.6e-06	GH115_C	776	945	4.3e-46
pun	pun:NQP51_08835		polysaccharide lyase family 7 protein	Polaribacter undariae	Bacteria	Bacteroidota	401	BACON_2|BACON + Alginate_lyase2	2	BACON_2|BACON	40	114	1.8e-08	Alginate_lyase2	132	398	7.4e-64
pun	pun:NQP51_14360		T9SS type A sorting domain-containing protein	Polaribacter undariae	Bacteria	Bacteroidota	886	Chondroitinas_B + BACON_2 + BACON + Por_Secre_tail	4	Chondroitinas_B	38	408	1.5e-52	BACON_2	543	606	5.9e-09	BACON	562	622	1.5e-09	Por_Secre_tail	812	884	1.8e-13
pvf	pvf:J5A55_03480		BACON domain-containing protein	Prevotella veroralis	Bacteria	Bacteroidota	529	BACON_2	1	BACON_2	36	113	5.6e-07
pvf	pvf:J5A55_03485		BACON domain-containing protein	Prevotella veroralis	Bacteria	Bacteroidota	539	BACON_2|BACON + BACON_2	2	BACON_2|BACON	35	114	8.7e-08	BACON_2	119	200	2e-05
pvf	pvf:J5A55_08830		BACON domain-containing protein	Prevotella veroralis	Bacteria	Bacteroidota	573	BACON	1	BACON	67	112	6.7e-05
pvf	pvf:J5A55_09495		BACON domain-containing protein	Prevotella veroralis	Bacteria	Bacteroidota	353	BACON + BACON	2	BACON	64	110	1.1e-05	BACON	144	192	1e-05
pvf	pvf:J5A55_09570		BACON domain-containing protein	Prevotella veroralis	Bacteria	Bacteroidota	374	BACON + BACON	2	BACON	65	110	2.5e-05	BACON	143	192	8.7e-08
pvf	pvf:J5A55_09575		DUF4302 domain-containing protein	Prevotella veroralis	Bacteria	Bacteroidota	506	DUF4302 + BACON	2	DUF4302	27	248	1.4e-55	BACON	291	342	1.8e-07
rbc	rbc:BN938_0934	A0A060RB61	hypothetical protein	Mucinivorans hirudinis	Bacteria	Bacteroidota	538	BACON_2|BACON	1	BACON_2|BACON	2	74	3e-06
rbc	rbc:BN938_2063	A0A060R966	alpha-amylase	Mucinivorans hirudinis	Bacteria	Bacteroidota	629	BACON_2 + BACON + Alpha-amylase	3	BACON_2	38	112	3.1e-10	BACON	63	125	1.2e-07	Alpha-amylase	165	490	3e-70
rbc	rbc:BN938_2076	A0A060RDV4	hypothetical protein	Mucinivorans hirudinis	Bacteria	Bacteroidota	571	BACON_2|BACON + DUF5074	2	BACON_2|BACON	35	118	1.3e-10	DUF5074	136	478	4.5e-95
rbc	rbc:BN938_2310	A0A060R9Y4	BACON domain-containing protein	Mucinivorans hirudinis	Bacteria	Bacteroidota	353	BACON	1	BACON	60	108	1.1e-05
rbc	rbc:BN938_2326	A0A060RDQ3	hypothetical protein	Mucinivorans hirudinis	Bacteria	Bacteroidota	326	BACON_2|BACON + BACON	2	BACON_2|BACON	32	113	1.2e-11	BACON	150	203	2e-06
rek	rek:N6H18_17835		Ig-like domain-containing protein	Reichenbachiella agarivorans	Bacteria	Bacteroidota	1132	Chondroitinas_B + BACON_2|BACON + Big_2 + F5_F8_type_C + Big_2 + F5_F8_type_C + Por_Secre_tail	7	Chondroitinas_B	43	362	3.8e-63	BACON_2|BACON	521	592	1.3e-13	Big_2	598	671	1.1e-19	F5_F8_type_C	700	811	2.2e-12	Big_2	827	899	9.4e-18	F5_F8_type_C	922	1041	2.2e-21	Por_Secre_tail	1066	1130	5.7e-08
rge	rge:RGE_09680	I0HMS2	hypothetical protein	Rubrivivax gelatinosus	Bacteria	Betaproteobacteria	852	BACON_2	1	BACON_2	467	524	1.9e-05
rher	rher:EHE19_015220	A0A4U7JJK7	BACON domain-containing protein	Ruminiclostridium herbifermentans	Bacteria	Clostridia	341	BACON_2|BACON	1	BACON_2|BACON	137	201	5.2e-05
rsx	rsx:RhiXN_05542		glycoside hydrolase family 115 protein	Rhizoctonia solani	Fungi	Basidiomycetes	1021	Glyco_hydro_115 + BACON_2 + GH115_C	3	Glyco_hydro_115	211	557	1.1e-144	BACON_2	746	807	2.9e-06	GH115_C	837	1017	2.1e-56
rufi	rufi:K0V07_13755		BACON domain-containing protein	Ruficoccus sp. ZRK36	Bacteria	Verrucomicrobiota	663	BACON + BACON_2|BACON	2	BACON	218	271	1e-05	BACON_2|BACON	361	436	1.5e-05
rug	rug:QC826_02030		BACON domain-containing carbohydrate-binding protein	Rugamonas sp. DEMB1	Bacteria	Betaproteobacteria	854	BACON + BACON_2	2	BACON	182	232	5.1e-05	BACON_2	262	335	2.4e-07
sabu	sabu:MBM09_08925		endoglucanase	Flaviramulus sp. BrNp1-15	Bacteria	Bacteroidota	508	BACON_2|BACON + Cellulase	2	BACON_2|BACON	45	131	1.5e-08	Cellulase	173	477	1.1e-55
sakb	sakb:K1J60_18550		hypothetical protein	Streptomyces akebiae	Bacteria	Actinomycetota	609	BACON_2	1	BACON_2	455	532	3.3e-08
salf	salf:SMD44_04907	A0A1Z1WG80	hypothetical protein	Streptomyces alboflavus	Bacteria	Actinomycetota	605	BACON_2	1	BACON_2	454	510	1.1e-07
salj	salj:SMD11_2998	A0A1Z2L2U2	hypothetical protein	Streptomyces albireticuli	Bacteria	Actinomycetota	545	BACON_2	1	BACON_2	438	493	1.9e-05
salw	salw:CP975_19910	A0A5J6HJP5	hypothetical protein	Streptomyces alboniger	Bacteria	Actinomycetota	640	BACON_2	1	BACON_2	475	536	3.2e-07
samb	samb:SAM23877_4211	A0A0K2AWI0	hypothetical protein	Streptomyces ambofaciens	Bacteria	Actinomycetota	600	BACON_2	1	BACON_2	434	496	1.4e-08
sanl	sanl:KZO11_15275		hypothetical protein	Streptomyces anulatus	Bacteria	Actinomycetota	646	BACON_2	1	BACON_2	468	518	2.9e-07
sant	sant:QR300_19885		sigma-70 family RNA polymerase sigma factor	Streptomyces antimycoticus	Bacteria	Actinomycetota	568	BACON_2	1	BACON_2	454	521	7.3e-06
saov	saov:G3H79_15845		sigma-70 family RNA polymerase sigma factor	Streptomyces aureoverticillatus	Bacteria	Actinomycetota	618	BACON_2	1	BACON_2	470	535	7.3e-08
sarg	sarg:HKX69_15135	A0A6M4PXC3	BACON domain-containing protein	Streptomyces argyrophyllae	Bacteria	Actinomycetota	378	BACON_2	1	BACON_2	227	293	1.4e-08
sast	sast:CD934_17130	A0A514JSB1	hypothetical protein	Streptomyces calvus	Bacteria	Actinomycetota	590	BACON_2	1	BACON_2	419	489	1.4e-08
sbam	sbam:SCB77_14025		BACON domain-containing protein	Sphingobacterium bambusae	Bacteria	Bacteroidota	587	BACON	1	BACON	144	193	2.3e-07
sbao	sbao:L6469_01290		DNA-binding protein	Segatella baroniae	Bacteria	Bacteroidota	500	BACON	1	BACON	246	302	5.2e-09
sbao	sbao:L6469_06160		endoglucanase	Segatella baroniae	Bacteria	Bacteroidota	580	BACON_2|BACON + BACON + Cellulase	3	BACON_2|BACON	39	122	6.4e-05	BACON	156	210	4e-05	Cellulase	254	543	1.1e-53
sbao	sbao:L6469_13545		BACON domain-containing protein	Segatella baroniae	Bacteria	Bacteroidota	384	BACON	1	BACON	64	112	8.9e-06
sby	sby:H7H31_18840	A0A7G8KEY3	sigma-70 family RNA polymerase sigma factor	Streptomyces buecherae	Bacteria	Actinomycetota	604	BACON_2	1	BACON_2	478	562	1.9e-09
scae	scae:IHE65_18835		hypothetical protein	Streptomyces caniscabiei	Bacteria	Actinomycetota	626	BACON_2	1	BACON_2	472	530	2.2e-08
scal	scal:I6J39_19760		hypothetical protein	Streptomyces californicus	Bacteria	Actinomycetota	660	BACON_2	1	BACON_2	481	537	6.6e-07
schf	schf:IPT68_20500	A0A7M2T2X0	sigma-70 family RNA polymerase sigma factor	Streptomyces chromofuscus	Bacteria	Actinomycetota	576	BACON_2	1	BACON_2	418	469	6.7e-07
sci	sci:B446_20905	S5UUZ8	hypothetical protein	Streptomyces collinus	Bacteria	Actinomycetota	560	BACON_2	1	BACON_2	407	474	9.6e-08
scir	scir:STRCI_004585		hypothetical protein	Streptomyces cinnabarinus	Bacteria	Actinomycetota	586	BACON_2	1	BACON_2	405	465	6.8e-08
scoe	scoe:CP976_24625	A0A5J6I8K8	hypothetical protein	Streptomyces coeruleorubidus	Bacteria	Actinomycetota	570	BACON_2	1	BACON_2	409	466	1.3e-07
scor	scor:J3U87_06280	A0A8A4TRB9	pre-peptidase C-terminal domain-containing protein	Sulfidibacter corallicola	Bacteria	Acidobacteriota	1411	InhA-like_MAM + BACON_2|BACON + PKD_4 + PKD_4|PKD + PPC + PPC	6	InhA-like_MAM	805	938	1.7e-06	BACON_2|BACON	950	1023	2e-09	PKD_4	1045	1117	4e-06	PKD_4|PKD	1121	1199	8.9e-20	PPC	1225	1293	2.8e-19	PPC	1329	1396	1.9e-17
scor	scor:J3U87_16405	A0A8A4TVR4	hypothetical protein	Sulfidibacter corallicola	Bacteria	Acidobacteriota	1654	BACON_2 + BACON + BACON_2 + Calx-beta	4	BACON_2	243	312	2.6e-07	BACON	274	330	3.1e-06	BACON_2	419	489	9.3e-06	Calx-beta	496	589	2.2e-13
scor	scor:J3U87_34790	A0A8A4TPF0	hypothetical protein	Sulfidibacter corallicola	Bacteria	Acidobacteriota	1001	BACON_2|BACON + BACON_2|BACON + BACON_2|BACON + Big_1	4	BACON_2|BACON	58	131	4.2e-05	BACON_2|BACON	409	480	6.5e-06	BACON_2|BACON	593	653	3.8e-05	Big_1	670	711	3.7e-05
scx	scx:AS200_21560	A0A0U3ESQ8	hypothetical protein	Streptomyces sp. CdTB01	Bacteria	Actinomycetota	562	BACON_2	1	BACON_2	411	463	2.8e-09
scye	scye:R2B67_20430		hypothetical protein	Streptomyces cyaneofuscatus	Bacteria	Actinomycetota	631	BACON_2	1	BACON_2	451	505	3.5e-06
scz	scz:ABE83_20840	A0A0M4E333	alanine-rich protein	Streptomyces sp. CFMR 7	Bacteria	Actinomycetota	662	BACON_2	1	BACON_2	475	531	2.7e-06
sde	sde:Sde_0702	Q21MW5	hypothetical protein	Saccharophagus degradans	Bacteria	Other Gammaproteobacteria	679	BACON	1	BACON	192	221	5.4e-05
sdec	sdec:L3078_26845		hypothetical protein	Streptomyces deccanensis	Bacteria	Actinomycetota	580	BACON_2	1	BACON_2	423	504	9.4e-09
sdur	sdur:M4V62_19730		hypothetical protein	Streptomyces durmitorensis	Bacteria	Actinomycetota	567	BACON_2	1	BACON_2	417	477	1.9e-06
sdx	sdx:C4B68_17575	A0A2L2ML84	hypothetical protein	Streptomyces dengpaensis	Bacteria	Actinomycetota	616	BACON_2	1	BACON_2	455	509	6.6e-08
sfi	sfi:SFUL_3022	N0CWG4	RNA polymerase, sigma-24 subunit, ECF subfamily	Streptomyces microflavus	Bacteria	Actinomycetota	625	BACON_2	1	BACON_2	444	500	1.4e-07
sfiy	sfiy:F0344_20425	A0A7G7BMV8	hypothetical protein	Streptomyces finlayi	Bacteria	Actinomycetota	591	BACON_2	1	BACON_2	422	486	3.7e-08
sfk	sfk:KY5_4511	A0A291QCV3	alanine-rich protein	Streptomyces formicae	Bacteria	Actinomycetota	589	BACON_2	1	BACON_2	431	495	1.6e-07
sgal	sgal:CP966_20675	A0A5J6EWG3	sigma-70 family RNA polymerase sigma factor	Streptomyces galilaeus	Bacteria	Actinomycetota	567	BACON_2	1	BACON_2	418	487	2.2e-07
sgb	sgb:WQO_14940	A0A0U3DC90	hypothetical protein	Streptomyces globisporus	Bacteria	Actinomycetota	647	BACON_2	1	BACON_2	466	518	1.1e-06
sgj	sgj:IAG43_17765	A0A7H0HVL0	hypothetical protein	Streptomyces genisteinicus	Bacteria	Actinomycetota	566	BACON_2	1	BACON_2	402	462	1.1e-07
sgob	sgob:test1122_10925		sigma-70 family RNA polymerase sigma factor	Streptomyces gobiensis	Bacteria	Actinomycetota	562	BACON_2	1	BACON_2	430	491	1e-08
sgr	sgr:SGR_4130	B1VSK5	putative alanine-rich protein	Streptomyces griseus	Bacteria	Actinomycetota	650	BACON_2	1	BACON_2	469	518	8.7e-06
sgrf	sgrf:SGFS_069070		hypothetical protein	Streptomyces graminofaciens	Bacteria	Actinomycetota	591	BACON_2	1	BACON_2	441	497	2.1e-07
shar	shar:HUT13_10235	A0A7H8GZD4	BACON domain-containing protein	Streptomyces harbinensis	Bacteria	Actinomycetota	506	BACON_2	1	BACON_2	381	446	4.3e-10
shk	shk:J2N69_20950		hypothetical protein	Streptomyces huasconensis	Bacteria	Actinomycetota	582	BACON_2	1	BACON_2	424	485	1.8e-08
shoi	shoi:KUA50_002265		endoglucanase	Segatella hominis	Bacteria	Bacteroidota	603	BACON_2|BACON + Cellulase	2	BACON_2|BACON	40	121	1.6e-07	Cellulase	256	568	8.1e-57
shoi	shoi:KUA50_002300		cellulase family glycosylhydrolase	Segatella hominis	Bacteria	Bacteroidota	518	BACON_2|BACON + Cellulase	2	BACON_2|BACON	50	133	8.2e-05	Cellulase	178	490	1.6e-43
sinh	sinh:LS482_07300		endoglucanase	Sinomicrobium kalidii	Bacteria	Bacteroidota	483	BACON_2 + Cellulase	2	BACON_2	33	114	1.7e-05	Cellulase	154	458	5.6e-51
sinh	sinh:LS482_12910		DUF6443 domain-containing protein	Sinomicrobium kalidii	Bacteria	Bacteroidota	1602	BACON + DUF6443	2	BACON	157	208	4.7e-05	DUF6443	421	525	9.3e-30
sjn	sjn:RI060_17920		hypothetical protein	Streptomyces janthinus	Bacteria	Actinomycetota	568	BACON_2	1	BACON_2	406	463	5.1e-08
ska	ska:CP970_18905	A0A5J6GB52	hypothetical protein	Streptomyces kanamyceticus	Bacteria	Actinomycetota	592	BACON_2	1	BACON_2	432	497	6.9e-08
skg	skg:KJK29_15675		sigma-70 family RNA polymerase sigma factor	Streptomyces koelreuteriae	Bacteria	Actinomycetota	567	BACON_2	1	BACON_2	405	462	1.9e-08
smiz	smiz:4412673_03983		Uncharacterised protein	Sphingobacterium mizutaii	Bacteria	Bacteroidota	564	BACON + Beta_helix + Beta_helix|Beta_helix	3	BACON	60	113	3.1e-06	Beta_helix	250	395	3.2e-08	Beta_helix|Beta_helix	306	452	9.3e-10
smon	smon:AWR27_21570	A0A1P9X239	hypothetical protein	Spirosoma montaniterrae	Bacteria	Bacteroidota	775	BACON_2|BACON + Por_Secre_tail	2	BACON_2|BACON	434	520	3.7e-10	Por_Secre_tail	698	773	1.3e-06
smui	smui:I6J00_23115		hypothetical protein	Sphingobacterium multivorum	Bacteria	Bacteroidota	565	BACON + Beta_helix + Beta_helix	3	BACON	58	111	4.4e-06	Beta_helix	250	394	1.5e-10	Beta_helix	353	461	7.2e-06
smui	smui:I6J00_24350		BACON domain-containing protein	Sphingobacterium multivorum	Bacteria	Bacteroidota	427	BACON_2|BACON + BACON	2	BACON_2|BACON	49	128	1e-05	BACON	173	229	4.3e-08
snw	snw:BBN63_14030	A0A1U9R3I2	hypothetical protein	Streptomyces niveus	Bacteria	Actinomycetota	605	BACON_2	1	BACON_2	432	488	7.8e-08
sov	sov:QZH56_14640		sigma-70 family RNA polymerase sigma factor	Streptomyces olivoreticuli	Bacteria	Actinomycetota	532	BACON_2	1	BACON_2	428	484	1.9e-05
spac	spac:B1H29_16410	A0A1S6J9A3	hypothetical protein	Streptomyces pactum	Bacteria	Actinomycetota	622	BACON_2	1	BACON_2	459	518	9.5e-07
spav	spav:Spa2297_18430	A0A191V1J8	hypothetical protein	Streptomyces parvulus	Bacteria	Actinomycetota	588	BACON_2	1	BACON_2	432	486	1.7e-07
sphe	sphe:GFH32_08235	A0A5Q0QA51	hypothetical protein	Sphingobacterium sp. dk4302	Bacteria	Bacteroidota	584	BACON + Beta_helix	2	BACON	66	118	4.9e-05	Beta_helix	263	380	5.1e-05
sphe	sphe:GFH32_16755	A0A5Q0QIT6	hypothetical protein	Sphingobacterium sp. dk4302	Bacteria	Bacteroidota	129	BACON_2|BACON	1	BACON_2|BACON	56	124	5.1e-05
sphw	sphw:NFX46_02610		hypothetical protein	Streptomyces phaeoluteigriseus	Bacteria	Actinomycetota	567	BACON_2	1	BACON_2	416	480	6.2e-07
sphz	sphz:E3D81_14345	A0A4P7DZZ7	hypothetical protein	Sphingobacterium sp. CZ-2	Bacteria	Bacteroidota	564	BACON	1	BACON	60	113	7.8e-06
splu	splu:LK06_013545	A0A221NYL5	hypothetical protein	Streptomyces pluripotens	Bacteria	Actinomycetota	574	BACON_2	1	BACON_2	405	478	3.8e-09
spri	spri:SPRI_3381	A0A0M4DSA0	alanine-rich protein	Streptomyces pristinaespiralis	Bacteria	Actinomycetota	538	BACON_2	1	BACON_2	380	443	2.7e-08
spsc	spsc:E2P86_10920	A0A7Z1X0I4	hypothetical protein	Sphingobacterium psychroaquaticum	Bacteria	Bacteroidota	601	BACON_2|BACON	1	BACON_2|BACON	50	120	6.4e-10
spsc	spsc:E2P86_12225	A0A7Z2AGG1	hypothetical protein	Sphingobacterium psychroaquaticum	Bacteria	Bacteroidota	802	BACON + DUF5689	2	BACON	65	118	3.1e-06	DUF5689	380	548	1.2e-07
spun	spun:BFF78_18905	A0A1D7YB56	hypothetical protein	Streptomyces fodineus	Bacteria	Actinomycetota	571	BACON_2	1	BACON_2	423	485	9.3e-08
sroi	sroi:IAG44_17175	A0A7H0IDY1	BACON domain-containing protein	Streptomyces roseirectus	Bacteria	Actinomycetota	561	BACON_2	1	BACON_2	416	480	2.5e-06
sspb	sspb:CP982_23900	A0A5P2XCG6	hypothetical protein	Streptomyces spectabilis	Bacteria	Actinomycetota	588	BACON_2	1	BACON_2	436	493	3e-07
sspi	sspi:I6J01_02650		BACON domain-containing protein	Sphingobacterium spiritivorum	Bacteria	Bacteroidota	427	BACON_2|BACON + BACON	2	BACON_2|BACON	53	128	4.3e-08	BACON	174	229	5.8e-07
sspi	sspi:I6J01_11875		hypothetical protein	Sphingobacterium spiritivorum	Bacteria	Bacteroidota	596	BACON	1	BACON	394	446	9e-05
sspn	sspn:LXH13_18710		hypothetical protein	Streptomyces spinosirectus	Bacteria	Actinomycetota	566	BACON_2	1	BACON_2	412	466	8.7e-07
stha	stha:NCTC11429_02818	A0A4U9VBH7	Bacteroidetes-Associated Carbohydrate-binding Often N-terminal	Sphingobacterium thalpophilum	Bacteria	Bacteroidota	565	BACON + Beta_helix + Beta_helix	3	BACON	57	101	6.6e-06	Beta_helix	235	395	1.7e-09	Beta_helix	324	458	1.9e-07
stha	stha:NCTC11429_03058	A0A4U9VGJ4	Bacteroidetes-Associated Carbohydrate-binding Often N-terminal	Sphingobacterium thalpophilum	Bacteria	Bacteroidota	424	BACON_2|BACON + BACON	2	BACON_2|BACON	46	125	2.3e-05	BACON	173	226	9.7e-05
strd	strd:NI25_16900	A0A0N6ZJZ5	alanine-rich protein	Streptomyces sp. CCM_MD2014	Bacteria	Actinomycetota	594	BACON_2	1	BACON_2	426	493	4.3e-09
stri	stri:C7M71_017360	A0A345SYW2	sigma-70 family RNA polymerase sigma factor	Peterkaempfera bronchialis	Bacteria	Actinomycetota	644	BACON_2	1	BACON_2	493	545	6e-07
stui	stui:GCM10017668_39550	A0A7G1NIR1	hypothetical protein	Streptomyces tuirus	Bacteria	Actinomycetota	576	BACON_2	1	BACON_2	414	468	1.3e-06
sus	sus:Acid_0064	Q02CY6	hypothetical protein	Candidatus Solibacter usitatus	Bacteria	Acidobacteriota	525	BACON + BACON_2|BACON	2	BACON	56	107	2.3e-08	BACON_2|BACON	115	198	1.4e-08
sus	sus:Acid_1621	Q028E6	hypothetical protein	Candidatus Solibacter usitatus	Bacteria	Acidobacteriota	990	BACON_2	1	BACON_2	456	525	2.5e-05
sus	sus:Acid_1622	Q028E5	hypothetical protein	Candidatus Solibacter usitatus	Bacteria	Acidobacteriota	995	BACON_2|BACON	1	BACON_2|BACON	465	542	1.8e-05
sus	sus:Acid_2023	Q026Q6	hypothetical protein	Candidatus Solibacter usitatus	Bacteria	Acidobacteriota	992	BACON_2	1	BACON_2	476	561	1.3e-07
sus	sus:Acid_2696	Q023Z1	peptidase M36, fungalysin	Candidatus Solibacter usitatus	Bacteria	Acidobacteriota	1372	FTP + Peptidase_M36 + PPC + PPC + BACON_2 + BACON_2	6	FTP	116	155	4.9e-05	Peptidase_M36	261	577	4.8e-82	PPC	710	766	1.1e-09	PPC	807	883	9.9e-12	BACON_2	902	985	2.3e-05	BACON_2	1006	1098	5.5e-07
sus	sus:Acid_3694	Q020I8	Peptidase S7, flavivirus helicase (NS3)	Candidatus Solibacter usitatus	Bacteria	Acidobacteriota	1061	Lipase_2|Palm_thioest + BACON_2 + BACON_2 + TIG	4	Lipase_2|Palm_thioest	167	297	6.9e-05	BACON_2	633	711	8.4e-05	BACON_2	735	812	1.1e-06	TIG	851	931	6.8e-05
sus	sus:Acid_6175	Q01TB9	hypothetical protein	Candidatus Solibacter usitatus	Bacteria	Acidobacteriota	1319	BACON_2 + BACON_2 + BACON_2 + BACON_2	4	BACON_2	28	114	4.7e-07	BACON_2	125	211	2.8e-06	BACON_2	775	861	2.6e-05	BACON_2	879	966	7.5e-09
sus	sus:Acid_6577	Q01S71	hypothetical protein	Candidatus Solibacter usitatus	Bacteria	Acidobacteriota	2627	BACON_2|BACON + BACON_2 + BACON_2|BACON + BACON_2|BACON + BACON_2|BACON + BACON_2|BACON + BACON_2	7	BACON_2|BACON	7	90	2.5e-06	BACON_2	95	180	1.8e-05	BACON_2|BACON	187	272	1.6e-06	BACON_2|BACON	276	360	5.4e-08	BACON_2|BACON	366	453	6.6e-06	BACON_2|BACON	456	543	9e-10	BACON_2	2191	2277	9.7e-07
sus	sus:Acid_7684	Q01P37	lysyl endopeptidase	Candidatus Solibacter usitatus	Bacteria	Acidobacteriota	653	Trypsin_2 + BACON_2	2	Trypsin_2	239	405	9.1e-06	BACON_2	468	546	3.4e-07
svd	svd:CP969_21985	A0A5J6G132	hypothetical protein	Streptomyces viridosporus	Bacteria	Actinomycetota	578	BACON_2	1	BACON_2	418	484	7.8e-07
svr	svr:CP971_18610		sigma-70 family RNA polymerase sigma factor	Streptomyces viridifaciens	Bacteria	Actinomycetota	618	BACON_2	1	BACON_2	457	502	1.1e-06
svu	svu:B1H20_19940	A0A1V0UEJ6	hypothetical protein	Streptomyces violaceoruber	Bacteria	Actinomycetota	660	BACON_2	1	BACON_2	481	537	1e-06
sxn	sxn:IAG42_19850	A0A7H1BA65	hypothetical protein	Streptomyces xanthii	Bacteria	Actinomycetota	611	BACON_2	1	BACON_2	441	503	3.4e-09
taj	taj:C1A40_02195	A0A2I7SEN3	endoglucanase	Tamlana carrageenivorans	Bacteria	Bacteroidota	507	BACON + Cellulase|Glyco_hydro_97	2	BACON	71	129	4.4e-09	Cellulase|Glyco_hydro_97	172	476	1.8e-60
taj	taj:C1A40_03150	A0A2I7SF51	hypothetical protein	Tamlana carrageenivorans	Bacteria	Bacteroidota	1352	Chondroitinas_B + BACON_2|BACON + Big_2 + F5_F8_type_C + Big_2 + F5_F8_type_C + Por_Secre_tail	7	Chondroitinas_B	43	359	1.2e-62	BACON_2|BACON	509	587	9e-13	Big_2	595	665	3.1e-16	F5_F8_type_C	698	810	9.8e-15	Big_2	826	901	2.3e-19	F5_F8_type_C	1139	1257	1.5e-19	Por_Secre_tail	1284	1350	4.8e-10
taj	taj:C1A40_05235	A0A2I7SG74	poly(beta-D-mannuronate) lyase	Tamlana carrageenivorans	Bacteria	Bacteroidota	894	Chondroitinas_B + BACON_2|BACON + Por_Secre_tail	3	Chondroitinas_B	52	411	3.3e-52	BACON_2|BACON	536	626	2.2e-06	Por_Secre_tail	818	891	5.2e-12
taj	taj:C1A40_05240	A0A2I7SMX5	poly(beta-D-mannuronate) lyase	Tamlana carrageenivorans	Bacteria	Bacteroidota	864	Chondroitinas_B + BACON_2|BACON + F5_F8_type_C + Por_Secre_tail	4	Chondroitinas_B	50	390	4.8e-62	BACON_2|BACON	532	607	1.3e-05	F5_F8_type_C	647	749	1.5e-05	Por_Secre_tail	789	861	3.3e-12
talb	talb:FTW19_11750	A0A5B9EGY0	hypothetical protein	Terriglobus albidus	Bacteria	Acidobacteriota	1385	BACON_2 + BACON_2	2	BACON_2	637	720	4.3e-09	BACON_2	740	825	6.9e-08
tfo	tfo:BFO_0833	G8UNZ0	bacterial group 2 Ig-like protein	Tannerella forsythia	Bacteria	Bacteroidota	1092	LRR_5 + LRR_5 + LRR_5 + LRR_5 + BACON_2|BACON + Big_2	6	LRR_5	69	184	4.2e-33	LRR_5	129	256	3.4e-30	LRR_5	338	413	9.9e-18	LRR_5	511	591	7.6e-12	BACON_2|BACON	725	806	1.9e-12	Big_2	813	889	1.9e-21
tfo	tfo:BFO_0983	G8UQ13	hypothetical protein	Tannerella forsythia	Bacteria	Bacteroidota	120	BACON_2 + BACON	2	BACON_2	35	105	2e-09	BACON	63	120	8e-13
tfo	tfo:BFO_1918	G8UPM8	bacterial group 2 Ig-like protein	Tannerella forsythia	Bacteria	Bacteroidota	760	LRR_5 + BACON_2|BACON + BACON_2|BACON + BACON + Big_2	5	LRR_5	79	184	7.1e-18	BACON_2|BACON	322	397	1.3e-05	BACON_2|BACON	415	488	3.4e-06	BACON	520	575	5.3e-07	Big_2	606	680	7.1e-14
tfo	tfo:BFO_2000	G8UQ73	bacterial group 2 Ig-like protein	Tannerella forsythia	Bacteria	Bacteroidota	1075	LRR_5 + LRR_5 + LRR_5 + LRR_5 + LRR_5 + LRR_5 + BACON_2|BACON + Big_2	8	LRR_5	62	165	4.9e-32	LRR_5	144	254	3.6e-38	LRR_5	234	353	2.2e-44	LRR_5	326	436	2e-30	LRR_5	507	590	7.5e-25	LRR_5	565	651	1.1e-27	BACON_2|BACON	708	789	3.1e-10	Big_2	796	872	3.9e-22
tfo	tfo:BFO_2860	G8UNQ8	bacterial group 2 Ig-like protein	Tannerella forsythia	Bacteria	Bacteroidota	606	BACON + fn3 + Big_2	3	BACON	163	214	5.6e-07	fn3	237	304	1.1e-07	Big_2	436	525	4e-07
tmd	tmd:KUV46_03250		autotransporter domain-containing protein	Thalassovita mediterranea	Bacteria	Alphaproteobacteria	1448	Big_12 + Big_12 + BACON_2 + Autotransporter	4	Big_12	613	700	2.9e-17	Big_12	708	799	2.5e-13	BACON_2	827	887	2e-06	Autotransporter	1137	1368	6.8e-20
toh	toh:BCB71_06000		hypothetical protein	Tannerella serpentiformis	Bacteria	Bacteroidota	991	BACON_2|BACON + Big_2 + Big_2 + BACON + BACON + Big_2	6	BACON_2|BACON	47	122	9.6e-07	Big_2	140	222	1.1e-10	Big_2	230	308	3.2e-06	BACON	354	412	2.1e-05	BACON	550	611	7.6e-05	Big_2	836	910	2.7e-16
toh	toh:BCB71_09115		hypothetical protein	Tannerella serpentiformis	Bacteria	Bacteroidota	1168	BACON + BACON + BACON_2|BACON	3	BACON	438	487	8.1e-05	BACON	814	870	4.7e-08	BACON_2|BACON	893	974	7e-06
toh	toh:BCB71_10615		hypothetical protein	Tannerella serpentiformis	Bacteria	Bacteroidota	1111	BACON + BACON + BACON + BACON_2|BACON	4	BACON	285	336	1.3e-09	BACON	567	618	7.1e-05	BACON	757	813	4.5e-08	BACON_2|BACON	836	917	1.4e-06
tpav	tpav:HRQ91_02065	A0A975IDW5	Ig-like domain-containing protein	Treponema parvum	Bacteria	Spirochaetota	621	Big_2 + BACON + Mac-1	3	Big_2	129	197	2e-08	BACON	248	314	4.5e-05	Mac-1	294	614	5.1e-12
trs	trs:Terro_1249	I3ZE91	hypothetical protein	Terriglobus roseus	Bacteria	Acidobacteriota	1399	BACON_2 + BACON_2 + BACON_2	3	BACON_2	653	735	6.3e-07	BACON_2	754	845	5.3e-11	BACON_2	1030	1117	1.9e-07
tvs	tvs:TRAVEDRAFT_49304		uncharacterized protein	Trametes versicolor	Fungi	Basidiomycetes	1009	Glyco_hydro_115 + BACON_2 + GH115_C	3	Glyco_hydro_115	202	549	4.4e-140	BACON_2	744	811	4.3e-05	GH115_C	825	1005	3.7e-51
upl	upl:DSM104440_01865	A0A6M4H5W6	lysyl endopeptidase	Usitatibacter palustris	Bacteria	Betaproteobacteria	954	BACON	1	BACON	480	519	1.4e-05
vg	vg:65129553		KNV37_gp22; uncultured phage cr110_1; hypothetical protein	uncultured phage cr110_1	Virus	uncultured phage	1048	BACON	1	BACON	697	750	8e-07
vg	vg:65130662		KNV47_gp77; uncultured phage cr53_1; lipocalin-like protein	uncultured phage cr53_1	Virus	uncultured phage	747	BACON + BACON	2	BACON	405	457	3.4e-07	BACON	501	551	1.9e-05
vg	vg:65131488		KNV56_gp06; uncultured phage cr115_1; lipocalin-like protein	uncultured phage cr115_1	Virus	uncultured phage	758	BACON + BACON	2	BACON	407	460	6.3e-08	BACON	515	562	7.8e-05
vg	vg:71932428		M1M29_gp062; Maribacter phage Molly_1; BACON domain-containing protein	Maribacter phage Molly_1	Virus	uncultured phage	151	BACON_2|BACON	1	BACON_2|BACON	65	148	5.3e-08
vg	vg:71932619		M1M30_gp060; Maribacter phage Colly_1; BACON domain-containing protein	Maribacter phage Colly_1	Virus	uncultured phage	151	BACON_2|BACON	1	BACON_2|BACON	65	148	9.4e-08
vg	vg:75687214		gp_72815, OJM10_gp52; uncultured phage cr105_1; hypothetical protein	uncultured phage cr105_1	Virus	uncultured phage	229	BACON	1	BACON	79	138	6.9e-05
vg	vg:75687315		gp_72914, OJM11_gp44; uncultured phage cr19_1; human gut microbiome secret	uncultured phage cr19_1	Virus	uncultured phage	549	BACON + BACON	2	BACON	211	259	8.3e-05	BACON	308	355	8.6e-05
vg	vg:75687448		gp_73510, OJM12_gp32; uncultured phage cr150_1; human gut microbiome secre	uncultured phage cr150_1	Virus	uncultured phage	746	BACON + BACON	2	BACON	405	457	2.7e-07	BACON	502	552	3.5e-05
vg	vg:75690758		gp_26593, M1M57_gp74; uncultured phage cr2_1; hypothetical protein	uncultured phage cr2_1	Virus	uncultured phage	205	BACON	1	BACON	4	51	2e-07
vg	vg:75690770		gp_26605, M1M57_gp86; uncultured phage cr2_1; hypothetical protein	uncultured phage cr2_1	Virus	uncultured phage	227	BACON	1	BACON	123	192	5.4e-07
vg	vg:75690822		gp_23169, M1M55_gp29; uncultured phage cr25_1; hypothetical protein	uncultured phage cr25_1	Virus	uncultured phage	188	BACON|BACON_2	1	BACON|BACON_2	4	53	9.1e-09
vg	vg:75690846		gp_23168, M1M55_gp28; uncultured phage cr25_1; hypothetical protein	uncultured phage cr25_1	Virus	uncultured phage	227	BACON	1	BACON	123	192	2.3e-07
vg	vg:75691348		gp_15363, M1M44_gp81; uncultured phage cr123_1; hypothetical protein	uncultured phage cr123_1	Virus	uncultured phage	1048	BACON	1	BACON	697	750	5.4e-06
xce	xce:Xcel_2702	D1BXS5	polysaccharide deacetylase	Xylanimonas cellulosilytica	Bacteria	Actinomycetota	1305	BACON_2 + GH43_C2|DUF1349 + GH43_C2|DUF1349 + GH43_C2	4	BACON_2	504	600	1.4e-06	GH43_C2|DUF1349	664	774	7.7e-08	GH43_C2|DUF1349	916	1026	7.7e-08	GH43_C2	1160	1270	1.8e-06
xyl	xyl:ET495_03325	A0A4P6EJ25	hypothetical protein	Xylanimonas allomyrinae	Bacteria	Actinomycetota	991	Glyco_hydro_115 + BACON_2 + GH115_C	3	Glyco_hydro_115	147	499	1.1e-112	BACON_2	671	745	3e-07	GH115_C	761	921	2.5e-27
yia	yia:LO772_19865		hypothetical protein	Yinghuangia sp. ASG 101	Bacteria	Actinomycetota	575	BACON_2	1	BACON_2	463	524	8e-07
[truncated: 12 more columns]

## Sheet: BACON_DomainsOnly
KEGG genome ID	KEGG gene ID	UniProt ID	Annotation	Organism	Kingdom	Phyla	Length protein sequence [aa]	Protein sequence	Domain position	Domain Name	Start	End	E-Value
abac	abac:LuPra_02305	A0A143PMT9	hypothetical protein	Luteitalea pratensis	Bacteria	Acidobacteriota	80	TVDTTAIFVSGDEQTRPIHVTASSSRATWSAATSTAWLTLSPAAGSGNGTVMLTAAPNPTALPRTAIVTIAGRQVTVTQD	D1	BACON_2|BACON	49	128	1e-08
abac	abac:LuPra_03880	A0A143PPV9	hypothetical protein	Luteitalea pratensis	Bacteria	Acidobacteriota	72	VSAEGGTGTVNLTINRECAWNARAGAEWIAFTSPTSGQGSATLAFTVAPNPRGTPRQAALTVNEGRSDVQQA	D1	BACON_2|BACON	60	131	3.3e-05
acou	acou:A5CBH24_01980	A0A4Y1WQC5	hypothetical protein	Alistipes communis	Bacteria	Bacteroidota	52	QSDDAWVKELTVGDEAVTARLEKNLLADPRTATVTLRYDGAEAVKVSVVQEG	D1	BACON	34	85	2.2e-05
acou	acou:A5CBH24_04090	A0A4Y1WSI9	hypothetical protein	Alistipes communis	Bacteria	Bacteroidota	44	TGNDDGWAELSQVSATGTATVSVMVDENTTAQSRSLTIRAVAKR	D1	BACON	66	109	1.7e-05
acou	acou:A5CBH24_04530	A0A4Y1WPV5	hypothetical protein	Alistipes communis	Bacteria	Bacteroidota	73	EVTPASLETIADYGGSFSFDVRSNSYWHVSVEDADELPLDWASADIVSGMGNASVNLSVETNDGQAVRTGRIV	D1	BACON_2	27	99	1.5e-05
acou	acou:A5CBH24_06400	A0A4Y1WR85	hypothetical protein	Alistipes communis	Bacteria	Bacteroidota	82	EVSQDTLLLDSDAGTVHVIVSAPGAWTITDIPEWVTVVPTEADGSREITIDYSENLDALREADLKVTCNGEFRYIGIGQEGK	D1	BACON_2|BACON	30	111	6.2e-05
acou	acou:A5CBH24_06710	A0A4Y1WTD1	hypothetical protein	Alistipes communis	Bacteria	Bacteroidota	44	RSGATGNTKVTVVAARNLSGATRSATVSFRLGGEERYAYTISQT	D1	BACON	78	121	2.9e-05
acou	acou:A5CBH24_06880	A0A4Y1WRP7	hypothetical protein	Alistipes communis	Bacteria	Bacteroidota	55	AESSAAWVRTDPSAASGSCTVTLSVEANDGPARTAVLRIGCGDGTTQEVEVRQEG	D1	BACON	49	103	3.2e-07
acou	acou:A5CBH24_06900	A0A3D2BD78	hypothetical protein	Alistipes communis	Bacteria	Bacteroidota	81	SLEFTTEGGSQTFLLYSNVPEWSIRCRYGDEWIDVWPAEGDFDGRFSVTVDENDRAELRYDHLEIYAGGELMRTLEVRQQA	D1	BACON_2	37	117	5.8e-06
acou	acou:A5CBH24_07250	A0A4Y1WR87	hypothetical protein	Alistipes communis	Bacteria	Bacteroidota	53	NDDWIAVTPDSGVGNGELDFITVGVAYNRGGERTGTIYIDFAGHAYPIHITQG	D1	BACON	61	113	3.9e-05
acou	acou:A5CBH24_07500	A0A4Y1WRI5	hypothetical protein	Alistipes communis	Bacteria	Bacteroidota	77	QNNTITVVASHDVSWTAAKTDEQADWLTITSASGKGNGNIVFTLTEKDTPGRRSTTIAVTGTSERDSRTLSGTVTVE	D1	BACON_2|BACON	54	130	8.9e-06
acou	acou:A5CBH24_07840	A0A4Y1WQU9	hypothetical protein	Alistipes communis	Bacteria	Bacteroidota	79	TPDTEISLPVGGGSVEVAVSTNLGSWTALSNETWCEVTLAEGKFTVSADANDALAARPTATVTVTAGEGERSITREVRV	D1	BACON_2|BACON	20	98	1.4e-06
acou	acou:A5CBH24_08220	A0A4Y1WTA1	hypothetical protein	Alistipes communis	Bacteria	Bacteroidota	78	SASQTVKLTVNLNVQTIHWQVSSDSEWCKVDSDLIHTGSDEVELVVESNDSFDKRNAVLTVTAGRYTRKVEIDQAGNV	D1	BACON_2|BACON	45	122	6.2e-08
acou	acou:A5CBH24_08700	A0A4Y1WRV3	hypothetical protein	Alistipes communis	Bacteria	Bacteroidota	79	FSSNLASSQRITLRCNGAWRSVVPEDAQWLSTTPSEGVGTGEFEWITVSATHNRSAERTATLYLECNGVQYPITVTQAN	D1	BACON_2|BACON	38	116	1.1e-06
acou	acou:A5CBH24_11080	A0A4Y1WT18	hypothetical protein	Alistipes communis	Bacteria	Bacteroidota	95	SVTPDTLVFDAEGGTLVLNLATTTAEWKIESPSEWLTIKVESSDGSPHGSLGGGAGNFSIRISATSNETDARRTASIRVSGNDAGTVTIPVEQKA	D1	BACON_2|BACON	45	139	7.6e-08
acou	acou:A5CBH24_11810	A0A4Y1WUS8	hypothetical protein	Alistipes communis	Bacteria	Bacteroidota	64	IIADNSFNVSPDGGTQEVKLTTNLNYTVEIPENAKSWLSISPFTRVMREDTITFYITANEGTQR	D1	BACON_2	80	143	7e-06
acou	acou:A5CBH24_11840	A0A4Y1WS27	hypothetical protein	Alistipes communis	Bacteria	Bacteroidota	79	EGISFTTTGPWRATVAETRADVSGGSSWVTVSPDHGDAAGDYTITITLGVNTTGKDRRATVMIECGGTKITITVEQKGT	D1	BACON_2|BACON	53	131	6.6e-09
acou	acou:A5CBH24_11850	A0A4Y1WSN0	hypothetical protein	Alistipes communis	Bacteria	Bacteroidota	57	VVWLKLYNGDSEAYSGGAGTITLRIEIDQNYTGERCEATITIRSGNNTFTVTVIQEG	D1	BACON	88	144	6.1e-05
acou	acou:A5CBH24_12170	A0A4Y1WTX5	hypothetical protein	Alistipes communis	Bacteria	Bacteroidota	54	AKSDKEWIHDFDCETFGQITFVADENVGEELTRSATVTISYPGAESVAVEVAQN	D1	BACON	74	127	8e-05
acou	acou:A5CBH24_16790	A0A4Y1WVV4	hypothetical protein	Alistipes communis	Bacteria	Bacteroidota	55	DGWLAFDKTSGPGDEGIVSQRVTIKALHNTGVERTAELHITGAGFDRKVTVVQED	D1	BACON	65	119	1.1e-05
acou	acou:A5CBH24_16890	A0A4Y1WVW4	hypothetical protein	Alistipes communis	Bacteria	Bacteroidota	71	WRAEGDVAWATVGETVVDESFADTWTGAVTTTRMRAVEIMATPNTEYRRSGVLTVTAEDGTVETFPITQAG	D1	BACON	70	140	5.1e-05
acou	acou:A5CBH24_17880	A0A4Y1WUU5	hypothetical protein	Alistipes communis	Bacteria	Bacteroidota	61	WVTEIPDWVTVTPTEGTGVMDVTVSVSENMRDGAMDNPRKAKLVFKGRTLASRAEVLVSQV	D1	BACON	61	121	7.6e-06
acou	acou:A5CBH24_18840	A0A4Y1WU72	hypothetical protein	Alistipes communis	Bacteria	Bacteroidota	52	AAQPEAGWLEVEYDATSMRLHAEANPSPEVRQAEVVVTTGDYTATIDVAQEP	D1	BACON	58	109	4.3e-06
acou	acou:A5CBH24_18850	A0A4Y1WUN3	hypothetical protein	Alistipes communis	Bacteria	Bacteroidota	77	LRFKTPGGEVVFSVETNAETWSYTNDNEAWLAVEQNEYDGTLTLRVQRNEEASEPAAEVVVTAGEGSGARTWTVEVV	D1	BACON_2	57	133	3.7e-05
acou	acou:A5CBH24_19820	A0A4Y1WWR6	hypothetical protein	Alistipes communis	Bacteria	Bacteroidota	73	FPAEGGSVEITVTTNMESWNAVSDQKWCNVAVSAGKFTVSAVKNETPEAMPAATVTVTATSGERSVSRELQVS	D1	BACON_2|BACON	42	114	5.5e-07
acou	acou:A5CBH24_24660	A0A4Y1WVN4	DUF4876 domain-containing protein	Alistipes communis	Bacteria	Bacteroidota	56	IPAADADWIGLSEQSQGEVVVLSVKPNTTGAERSTTVTLAEKTTGTTLAYMNIKQS	D1	BACON	58	113	4.5e-06
acou	acou:A5CBH24_25430	A0A4Y1WW70	hypothetical protein	Alistipes communis	Bacteria	Bacteroidota	53	DWCTITPAEGTSGEIFDVEVRYSDNSALDDRIDTLIIRSDYWIGKWIQVRQKG	D1	BACON	53	105	2.1e-06
acou	acou:A5CBH24_25440	A0A4Y1WW54	hypothetical protein	Alistipes communis	Bacteria	Bacteroidota	79	ITFNVSSNTPWRITVDCGEGFAERPWCSVSPSLSAVSSLVEVVTIKMKDNPTYESRTAAITIEADGIAEPTVITVRQTG	D1	BACON_2|BACON	51	129	2.8e-05
ada	ada:A5CPEGH6_02400	A0A4Y1WXS6	hypothetical protein	Alistipes dispar	Bacteria	Bacteroidota	71	VTQSLLFDCAETQTKELEIKLNGKIDWKIETNADWIETAPASGKGSATVKVTVPANETSRTGVITVTATGY	D1	BACON_2	41	111	2.1e-07
ada	ada:A5CPEGH6_02560	A0A4Y1X009	hypothetical protein	Alistipes dispar	Bacteria	Bacteroidota	61	KADDQTWCTPSALSGKTGTTQLSFTLAAAETERQASITLTATGYVEGIPVTKKASITVKQN	D1	BACON	61	121	4.4e-06
ada	ada:A5CPEGH6_09630	A0A4Y1WZX6	hypothetical protein	Alistipes dispar	Bacteria	Bacteroidota	59	WIATTNDPWITISPANGRGSAQCRIIIDSALRNEPRQGIVRIQNQNDWEERRDITVSQD	D1	BACON	53	111	4.6e-05
ada	ada:A5CPEGH6_13700	A0A4Y1X133	carboxyl-terminal processing protease	Alistipes dispar	Bacteria	Bacteroidota	67	IAASGAQKAYTFTSPALWSAESSAPGWCEVLTESGPKGNATLRIAVAPNTGSTARSATVRITAGNFF	D1	BACON_2|BACON	49	115	2.7e-06
ada	ada:A5CPEGH6_15380	A0A4Y1X180	hypothetical protein	Alistipes dispar	Bacteria	Bacteroidota	88	EAVPAEFTVPNTKGSDRIAVRVSPKHMGWTVSSDASWLTATPAKGYYSPDPWSVQINYEANTGGDRTGHLTFRHQDGTVSKIVTVHQT	D1	BACON_2|BACON	1144	1231	1.7e-05
ada	ada:A5CPEGH6_17050	A0A4Y1X171	DUF4876 domain-containing protein	Alistipes dispar	Bacteria	Bacteroidota	55	DEASSWVGVNEAETEGRTLVLEVAKNETGAERQTTVTVTRKGRSDLLATVTIKQS	D1	BACON	60	114	2.4e-06
ada	ada:A5CPEGH6_17100	A0A4Y1X225	hypothetical protein	Alistipes dispar	Bacteria	Bacteroidota	56	SASEEWCQIEPKNNALQFTVQPYEGGEAARSIDVRLTGSGNGVSINPFTFKVVQAP	D1	BACON	88	143	4.5e-05
ada	ada:A5CPEGH6_17450	A0A4Y1X1B6	hypothetical protein	Alistipes dispar	Bacteria	Bacteroidota	56	PGEAWFSVSPASGVGNGRDYQYVTVTAQRNPGGKRTGYLYLKSAGGEVAVTVTQSD	D1	BACON	63	118	1.9e-09
ada	ada:A5CPEGH6_19440	A0A4Y1X4B9	hypothetical protein	Alistipes dispar	Bacteria	Bacteroidota	81	SEGISFTTTGPWRATVAETRAEVSGGSPSWVTVSPDHGDAAGDYTITIGLGVNATGKDRRATVTIECGSTKITITVEQKGT	D1	BACON_2|BACON	52	132	1.1e-07
ada	ada:A5CPEGH6_19450	A0A4Y1X1X1	hypothetical protein	Alistipes dispar	Bacteria	Bacteroidota	82	PSEGISFTTTGPWRATVAETRADVSGGSPSWVTVSPDYGDAAGDYTITIGFGVNATGKDRRATITIECGSTKITITVEQKGT	D1	BACON_2|BACON	49	130	9e-08
ada	ada:A5CPEGH6_19460	A0A4Y1X4Q4	hypothetical protein	Alistipes dispar	Bacteria	Bacteroidota	80	EGISFTTTGPWRATVAETRAEVSGGSPSWVTVSPDHGDAAGDYTITIGLGVNATGKDRRATITIECGSTKITITVEQKGT	D1	BACON_2|BACON	51	130	1.2e-07
ada	ada:A5CPEGH6_21450	A0A4Y1X2F8	hypothetical protein	Alistipes dispar	Bacteria	Bacteroidota	83	TVSPLTIEAVATAETYDIEIKTKAPWEAQANKDFIKVSPSWGIGNATMVITVEKNRTQEERSAVVVVWIDEENAREITITQAA	D1	BACON_2|BACON	36	118	3e-06
ada	ada:A5CPEGH6_22300	A0A4Y1X3I5	hypothetical protein	Alistipes dispar	Bacteria	Bacteroidota	56	RLSGRQEWCVPSVDKGGDGETVAFAVEPNTDLDAREVRFTFMCGGEERRLTVTQEG	D1	BACON	56	111	2.6e-10
afd	afd:Alfi_0619	I3YJ38	hypothetical protein	Alistipes finegoldii	Bacteria	Bacteroidota	51	QWITDVTFSESAVSFIVAENTGDQPRSASLKITYKDTDVECSSTLRLTQEV	D1	BACON	281	331	2.8e-05
afd	afd:Alfi_0849	I3YJQ2	hypothetical protein	Alistipes finegoldii	Bacteria	Bacteroidota	56	WTLTGGAPWCTPSQSDGKDWDEVTFMVMENNEKKERSTTFLFSCGTANETLTITQR	D1	BACON	59	114	7.7e-12
afd	afd:Alfi_1205	I3YKN6	hypothetical protein (Fib_succ_major)	Alistipes finegoldii	Bacteria	Bacteroidota	57	AVSDSDWCTVVDNGDGTITVTCTEYGDNTADRTAEITVTAGTPDTSEARTVIPVTQL	D1	BACON	169	225	8.5e-10
afd	afd:Alfi_1393	I3YL70	hypothetical protein	Alistipes finegoldii	Bacteria	Bacteroidota	82	SIRFASCLASSKQITLRCNGSWRTVIPEDAGWLSTSPSEGVGSGAFEWIAVSATHNRSAERTATIYLESGGRQYPITVTQAD	D1	BACON_2|BACON	34	115	2.3e-06
afd	afd:Alfi_1580	I3YLQ2	hypothetical protein	Alistipes finegoldii	Bacteria	Bacteroidota	59	WVATTDEPWITVSPANGRGTTECRVLIDSALTDQPRRGVIRIMEQNTWVKKEIAVSQKG	D1	BACON	55	113	5.5e-05
afd	afd:Alfi_1934	I3YMN2	alpha-amylase	Alistipes finegoldii	Bacteria	Bacteroidota	86	SVTPAEIEFEAAGGSRLLDLRTDAGAWSLTQSDNTAWCTPALTSGKTSTSFAVTATANESSKRSATLTFTAPGCDPVVVTVTQSGD	D1	BACON_2|BACON	32	117	1.1e-06
afd	afd:Alfi_1995	I3YMT5	hypothetical protein	Alistipes finegoldii	Bacteria	Bacteroidota	68	WTVSADGDWVHVTDLSDAPVVSGVRDSGVQYIKIGADANTKTAPRSAVVTFASTDGSKSATVRVDQQA	D1	BACON	729	796	1.9e-07
afd	afd:Alfi_2171	I3YN90	IgA Peptidase M64	Alistipes finegoldii	Bacteria	Bacteroidota	62	SVKEGGEWIEELPESRAAPGLEERTHRFTISANPDARERTGLIVFKDKASDLFDELTVVQAA	D1	BACON	171	232	7.3e-05
afd	afd:Alfi_2255	I3YNG8	hypothetical protein	Alistipes finegoldii	Bacteria	Bacteroidota	54	VVSSPEWAPAELEQTALVITVAKNSSTEAREPGKVILKQDESDKTLEITVNQAG	D1	BACON	76	129	7.4e-05
afd	afd:Alfi_2306	I3YNL7	hypothetical protein	Alistipes finegoldii	Bacteria	Bacteroidota	58	WDAACDAGWITISKEGDKLRLTASPNPDGGNRPAVVTVTTGCKDNPAEVSAAINVTQG	D1	BACON	157	214	7.3e-08
afd	afd:Alfi_2748	I3YPT7	hypothetical protein	Alistipes finegoldii	Bacteria	Bacteroidota	58	FESGADWVTPSATDGKAGTTEVEFSIPASNESRTATLSFQLKNSYGAYFTKTVTINQG	D1	BACON	69	126	1.3e-05
afd	afd:Alfi_2787	I3YPX3	hypothetical protein	Alistipes finegoldii	Bacteria	Bacteroidota	54	GDSGEGWITIDEISDNEIKFSVPKYAGTVPRTGRIEFNATTERMTTVELIVYQS	D1	BACON	174	227	4.5e-05
afd	afd:Alfi_3079	I3YQQ2	hypothetical protein	Alistipes finegoldii	Bacteria	Bacteroidota	56	AYSWVHVDRLSGKGSPDTYQKITVTCDQNVSDERTATIYLHGCGEENVAIAIKQEN	D1	BACON	69	124	1.8e-09
afd	afd:Alfi_3084	I3YQQ7	hypothetical protein (Fib_succ_major)	Alistipes finegoldii	Bacteria	Bacteroidota	62	SAETDKTETWCTLTECSVTDADGVTHRGFRITATENTAYKRTATVTLTAADGTQETLRVVQT	D1	BACON	74	135	1.1e-07
afd	afd:Alfi_3201	I3YR16	hypothetical protein	Alistipes finegoldii	Bacteria	Bacteroidota	55	ADAASWVQINKAESSGKALVLSVDENETGTERSTVVNVTRSGKSTVLATVTIKQS	D1	BACON	58	112	4.3e-07
age	age:AA314_07847		fibronectin type III domain protein	Archangium gephyra	Bacteria	Myxococcota	99	SVTPNALTFGPEGAQLLSRTLSLTLGTGSAAYAWTATVDTGSGPAWLSLSRTEGQASTTPTELKVRVDPTGLPDGTHTAGLTFTTTVKGVTFTQTVPVS	D1	BACON_2	233	331	2.9e-05
ait	ait:AI2BBH_01180	A0A6S6M7V1	hypothetical protein	Alistipes indistinctus	Bacteria	Bacteroidota	83	ANAINSNGGTRTIAFYSPVTWTAAVTTSDGGDWVKLEPASGPVGTCSVTVTAAKNESKDKTRSATVTITAGSETLTYTVEQRY	D1	BACON_2|BACON	45	127	2.3e-08
ait	ait:AI2BBH_04560	A0A6S6M6R5	hypothetical protein	Alistipes indistinctus	Bacteria	Bacteroidota	40	SGLPPWCTLTPGANGSLSLVCPANTGNAARSATVTVSYNN	D1	BACON	359	398	2.2e-05
ait	ait:AI2BBH_10510	A0A6S6M8E2	hypothetical protein	Alistipes indistinctus	Bacteria	Bacteroidota	83	TVTPSSLSFAGEGESETLQVNCNASLNWSVTGLPSGWSASPASGTGPATVTIAAPENPAPASVRGTITVSGGGMTASCSYLQE	D1	BACON_2	275	357	2.5e-07
ait	ait:AI2BBH_10780	A0A6S6MAV5	hypothetical protein	Alistipes indistinctus	Bacteria	Bacteroidota	70	MEITTDAAWSISHDDAPWITVAPAEGPAGLSVVEITATAPEDYLPRTGSLSVRSANGLSRKVSITQTGAE	D1	BACON_2|BACON	47	116	4.8e-08
ait	ait:AI2BBH_12510	A0A6S6M8X5	hypothetical protein	Alistipes indistinctus	Bacteria	Bacteroidota	82	SVDNEEITLNATNASSVQLTVPAGVSWKATHNSPWLNVTPAEGTGSGQLSFKFNDLGYRAVSSVINVTIMTNSGSATVKVTL	D1	BACON_2	33	114	2.6e-07
aiu	aiu:NQ491_01405		endonuclease/exonuclease/phosphatase family protein	Alistipes ihumii	Bacteria	Bacteroidota	83	WNVPSQGATEEVDLQAPGEWKVKTDYIAGGERWLSVSKTSGAAGQHKLTLSAGNNPSNSTDREALLTVTCGNEQKTISVTQRT	D1	BACON_2|BACON	38	120	2.7e-11
aiu	aiu:NQ491_04665		BACON domain-containing protein	Alistipes ihumii	Bacteria	Bacteroidota	85	SATPGTLTFTATPDTPKTIDVKAENVSWKATTEAGWLTLKNAEGTADGTITVEAQSNTTTDPQNATIVIKAEGVDDVTITVTQDA	D1	BACON_2|BACON	31	115	4.1e-10
aiu	aiu:NQ491_07400		BACON domain-containing protein	Alistipes ihumii	Bacteria	Bacteroidota	71	NSTISLQSAKDWKLDVEYDATDPDKDWLSTDPTSGTASGTASVTVTTLASLVERKATLVLSQVGEDTEAPV	D1	BACON_2|BACON	50	120	9.2e-07
aiu	aiu:NQ491_07515		hypothetical protein	Alistipes ihumii	Bacteria	Bacteroidota	80	GATGSEQNVSFGATVDWTAALTDPKAAEWCAVTPTRGKAGSELKLTVRSLRTNDTDGERTAEIVVTAGTASGKVTVTQVK	D1	BACON_2|BACON	45	124	4.5e-06
aiu	aiu:NQ491_07775		hypothetical protein	Alistipes ihumii	Bacteria	Bacteroidota	58	KASSGEVDWLTLSAYEGGAGQYTLQITLRANETGSDRAAEIRIVCGEDEIVIVVRQKA	D1	BACON_2|BACON	69	126	1.4e-05
aiu	aiu:NQ491_08165		M64 family metallo-endopeptidase	Alistipes ihumii	Bacteria	Bacteroidota	79	LATGGGSESVTFTTNTTWSAEIASATPGEWCRVSPESGGAGPATVTVTAEANPDTRSRTAVLTIRAGGLTETVTFTQGE	D1	BACON_2|BACON	39	117	1.1e-13
aiu	aiu:NQ491_08855		hypothetical protein	Alistipes ihumii	Bacteria	Bacteroidota	51	AEWYRIEPAEGDNGNGTVKVTVLPNITTEKRSAEIIIRSGRAEQRLSFAQQ	D1	BACON	71	121	4.9e-08
ald	ald:GFH31_00050		hypothetical protein	Alistipes sp. dk3624	Bacteria	Bacteroidota	59	NNVVWLKLYNGDKEAYSGGAGTITLRIEIDQNYTGERREATITIRSGNNTFTVTVVQEG	D1	BACON	90	148	2.1e-08
ald	ald:GFH31_00065		hypothetical protein	Alistipes sp. dk3624	Bacteria	Bacteroidota	77	GANKNVPLEAPGEWTAEVVYVSGSGKWLNATPLKGKAGKSQINLSVGKNTSYDEAREATLTVTCGTESKSIKITQDT	D1	BACON_2|BACON	45	121	4.2e-08
ald	ald:GFH31_06650		hypothetical protein	Alistipes sp. dk3624	Bacteria	Bacteroidota	77	KKVIGFSTVGDWTAEVKYKVAPATVDDEWLEISPKSGNAGHWFLTLNLDENTDYDDREAEVVITSGGETKTLKVTQF	D1	BACON_2|BACON	48	124	1e-08
ald	ald:GFH31_06655		hypothetical protein	Alistipes sp. dk3624	Bacteria	Bacteroidota	72	NGVISFTTNVAWSAKVNDTKASSWCSISPESGKAGDVKITVTAKKDYELYDDFSAEVVITAGTASETVTVTR	D1	BACON_2|BACON	49	120	3.7e-07
ald	ald:GFH31_08395		hypothetical protein	Alistipes sp. dk3624	Bacteria	Bacteroidota	75	LSQRVDIEAPDRWSAAVAYAEAESEPWLTVEPASGRAGRSSFTLKAKTNPSLGVRNATVTVTCGGESRTIAVSQP	D1	BACON_2|BACON	44	118	2.2e-11
ald	ald:GFH31_10810		hypothetical protein	Alistipes sp. dk3624	Bacteria	Bacteroidota	53	TDKWVKISDTTGSFGKYKLTLVAGANTSYEFAREASLVFSSGEQTETMRIYQP	D1	BACON	71	123	1e-07
ald	ald:GFH31_11315		hypothetical protein	Alistipes sp. dk3624	Bacteria	Bacteroidota	76	GGSTAVKFTATKGWSISIDYPEGAIQKDWCTVSPMSGGAGDNEITITAAQNETFEDRTVDVVVHSGSASKVYKVTM	D1	BACON_2|BACON	43	118	1.4e-09
alkq	alkq:M9189_04765	A0A9J6ZSU5	SUMF1/EgtB/PvdO family nonheme iron enzyme	Alkaliflexus sp. Ai-910	Bacteria	Bacteroidota	55	TATASADWIKLASYEGEAGKMGLIAGFAKNDFIPRSGTITFKSGNKTHIMTIDQS	D1	BACON	85	139	3e-05
alkq	alkq:M9189_09020	A0A9J6ZMA2	endoglucanase	Alkaliflexus sp. Ai-910	Bacteria	Bacteroidota	84	DVNPTSLSFESDGGEKEVSINSNGSWNIDFTGISWVRPNISVSKGDAIVKFTADKNNSTTNRSAAITVSAQGAQPVRLQLTQAP	D1	BACON_2|BACON	38	121	1.1e-07
alq	alq:C7Y71_000630	A0A5P8E3X6	hypothetical protein	Pseudoprevotella muciniphila	Bacteria	Bacteroidota	54	ITSNADWVTIFKGSNREVYLHVDANYNFSSRTAKITFVNAEQTVSQILTIVQAE	D1	BACON	64	117	4.1e-09
alq	alq:C7Y71_003570	A0A5P8E5H5	hypothetical protein	Pseudoprevotella muciniphila	Bacteria	Bacteroidota	61	WTAQKNVDWFDISPTSATIPQDYIMWSRIDITTTPNTTGKVRYGQIFITSNQPAGITVYQH	D1	BACON	59	119	1.5e-06
alq	alq:C7Y71_006620	A0A5P8E701	hypothetical protein	Pseudoprevotella muciniphila	Bacteria	Bacteroidota	46	SVSSNTDWATIKKTTGGVNVNVARNNTGSQRIATLTFTNDDLAAST	D1	BACON	64	109	1.7e-05
alq	alq:C7Y71_009065	A0A5P8E878	hypothetical protein	Pseudoprevotella muciniphila	Bacteria	Bacteroidota	51	NVEVDASWLTATKESDGVLLNISKNSDKERTAQLTISSRNDYKKIALTQQA	D1	BACON	84	134	5.7e-07
aok	aok:A3BBH6_00680	A0A4Y1WG24	hypothetical protein	Alistipes onderdonkii subsp. vulgaris	Bacteria	Bacteroidota	70	SLTFDCTQTQTKNLEIELNGKLNWQIKADAWIELSQTSGKGSATVAVTVPANATSRTGTITVTATGYMGA	D1	BACON_2|BACON	44	113	2.1e-05
aok	aok:A3BBH6_01240	A0A4Y1WIX7	hypothetical protein	Alistipes onderdonkii subsp. vulgaris	Bacteria	Bacteroidota	56	TADPTALDFTDETATTQTVAITANCEWTVTASNLDWATISPMSGKGNGTISVTVSE	D1	BACON_2	36	91	3.6e-08
aok	aok:A3BBH6_03670	A0A4Y1WG68	alpha-amylase	Alistipes onderdonkii subsp. vulgaris	Bacteria	Bacteroidota	53	SDNTAWCTPALTSGKTSTSFAVTAIANESSKRSATLTFTAPGCDPVVVTVTQG	D1	BACON	63	115	1.2e-07
aok	aok:A3BBH6_04060	A0A4Y1X5P4	hypothetical protein	Alistipes onderdonkii subsp. vulgaris	Bacteria	Bacteroidota	48	RLAGVCDWVHPSAEAGKSGDVVTFTIDPNTSEESREAAFKFFTGSAVA	D1	BACON	58	105	2.8e-06
aok	aok:A3BBH6_04270	A0A4Y1WGC2	hypothetical protein	Alistipes onderdonkii subsp. vulgaris	Bacteria	Bacteroidota	54	NWFSISPDNGVGNGRDYQWVTVTAERNPGDKRTGYIYLKPANGEEIKIEVAQAD	D1	BACON	63	116	1.1e-05
aok	aok:A3BBH6_08420	A0A4Y1WKF9	hypothetical protein	Alistipes onderdonkii subsp. vulgaris	Bacteria	Bacteroidota	51	SIRNIPQWCIIEKTVADNAEYLDIEVLPNDTENPREATITLACLHDRYKQT	D1	BACON	53	103	1.8e-05
aok	aok:A3BBH6_09290	A0A4Y1WHQ5	hypothetical protein	Alistipes onderdonkii subsp. vulgaris	Bacteria	Bacteroidota	55	AEWCYVLGADVLNEPCEGKTFKVGVDGNNSLEGREALITLTGADGTVKTVTVTQG	D1	BACON	61	115	7.3e-05
aok	aok:A3BBH6_10490	A0A4Y1WI22	carboxyl-terminal processing protease	Alistipes onderdonkii subsp. vulgaris	Bacteria	Bacteroidota	75	SETVGADRTTKKYTFKASANWVAQSDKPEWCKILTSSGDKGSDRQLNITVEANETGSTRSANITVQVSGYARAAQ	D1	BACON_2|BACON	41	115	7.6e-08
aok	aok:A3BBH6_12360	A0A4Y1WIL2	hypothetical protein	Alistipes onderdonkii subsp. vulgaris	Bacteria	Bacteroidota	89	VTRQEIEVEYTGLTTEGEMVNFDLGTNRSWRATYVEEWIHLTHTEGDRGRVRIFLSIDENNTGEDRTGFIIFEGDGGTRRTIAVTQKLK	D1	BACON_2|BACON	35	123	2.4e-05
aok	aok:A3BBH6_12370	A0A4Y1WIK8	hypothetical protein	Alistipes onderdonkii subsp. vulgaris	Bacteria	Bacteroidota	86	SKVSVEVIRTGTLSTGSKATLDVLANRGYAITSDADWLSVDKPTGKGRVSVVLDVKPNETEAIRVGHLAVVSGGLSETVTVTQTLA	D1	BACON_2|BACON	35	120	2.1e-10
aok	aok:A3BBH6_13410	A0A4Y1WK27	hypothetical protein	Alistipes onderdonkii subsp. vulgaris	Bacteria	Bacteroidota	51	AAGDTWFTLSATEGPAGYSEVELSLDENPGAARSAQLAFACGDAIVPFRLS	D1	BACON	62	112	8.6e-06
aok	aok:A3BBH6_16330	A0A4Y1WKV1	hypothetical protein	Alistipes onderdonkii subsp. vulgaris	Bacteria	Bacteroidota	57	NSTDGDWIKFYPKTGQGDGKVRFCLDDNDANTPRSATVVFRYADGRQTETTLVVNQS	D1	BACON	88	144	6.9e-07
aok	aok:A3BBH6_16360	A0A4Y1WJQ2	hypothetical protein	Alistipes onderdonkii subsp. vulgaris	Bacteria	Bacteroidota	69	FEAEDTDPVVFTVEASYDWTLTVENETWLTVAPKSGKAGSAAQVTITPKANTTDERRESKITITAGDAE	D1	BACON_2|BACON	152	220	1.8e-06
aok	aok:A3BBH6_21150	A0A4Y1WNS6	hypothetical protein	Alistipes onderdonkii subsp. vulgaris	Bacteria	Bacteroidota	52	VASSNVSWLNSFVYDVDGVSFTIDANQGEERSGTITLSYEGAEAQTVSVTQT	D1	BACON	488	539	5.9e-07
aok	aok:A3BBH6_22220	A0A4Y1WPC7	hypothetical protein	Alistipes onderdonkii subsp. vulgaris	Bacteria	Bacteroidota	48	ETGWITAKVNDGDVVVTVARNTGDARTADVVLSAKGAESVTVSISQKA	D1	BACON	77	124	1.7e-07
aok	aok:A3BBH6_24590	A0A4Y1X983	DUF4876 domain-containing protein	Alistipes onderdonkii subsp. vulgaris	Bacteria	Bacteroidota	55	ADAASWVQINEAESSGKALVLSVDENETGTERSTVVNVTRSGKSTVLATVTIKQS	D1	BACON	58	112	7.6e-07
aok	aok:A3BBH6_27380	A0A4Y1WNK4	hypothetical protein	Alistipes onderdonkii subsp. vulgaris	Bacteria	Bacteroidota	55	AYGWVHVDQLSGKGDPSTYQKVTVTCDQNTSEERNATIYLHGCGEENVAIAIRQD	D1	BACON	70	124	1.3e-09
aok	aok:A3BBH6_27460	A0A4Y1WN23	hypothetical protein	Alistipes onderdonkii subsp. vulgaris	Bacteria	Bacteroidota	56	EGVEWLTCTLDREAGTIVLAASDNTSPTDMREATVTVSAGTEDTSLATRQIKVRQL	D1	BACON	178	233	2.4e-06
aok	aok:A3BBH6_28770	A0A4Y1WNE5	carboxyl-terminal processing protease	Alistipes onderdonkii subsp. vulgaris	Bacteria	Bacteroidota	70	GETLDFEFTAEGRWTAVSSADWCEVKTPSGVAGESLLRLKVAKNNLAEARTATITVHVKGYAASASFVVK	D1	BACON_2|BACON	47	116	9.4e-10
aput	aput:L6V35_02325		clostripain-related cysteine peptidase	Alistipes putredinis	Bacteria	Bacteroidota	72	SFDGTVTSNVDWSVSGMTDWCSVSLEKGAGDGRTRQISVILTENTKNYSRHTTLYITGGAVTVKIPVSQRGI	D1	BACON_2|BACON	32	103	2.8e-06
aput	aput:L6V35_03285		BACON domain-containing protein	Alistipes putredinis	Bacteria	Bacteroidota	60	WEYEVVQDGRWCNATVGGDERNPAIEVSVKENTGEQSRTAKIYVRLFDASDSITVTQTGI	D1	BACON_2|BACON	47	106	1.9e-06
aput	aput:L6V35_03520		DUF4876 domain-containing protein	Alistipes putredinis	Bacteria	Bacteroidota	77	PLEGGEQTIAFKASGNWTVTTDNQDWYTVAPANGKGDATITITAEPFDAYSAPSFSRIAQITIACGSLSEQLSVMQS	D1	BACON_2|BACON	37	113	4.1e-06
aput	aput:L6V35_03995		CotH kinase family protein	Alistipes putredinis	Bacteria	Bacteroidota	54	SEQWITVPQGTVAAGDNVSVTLGFTQNSGTVRSAEVYFTTTDETCTDTLKISQM	D1	BACON	123	176	4.5e-05
aput	aput:L6V35_04385		DUF5689 domain-containing protein	Alistipes putredinis	Bacteria	Bacteroidota	76	LSAGKDGVTLSFAVESNRSWTVSSDASWAKVTTASGKNNGMVSIEIEPNDGGMRVANITVTISTLTRKVAITQSGS	D1	BACON_2|BACON	37	112	3.6e-07
aput	aput:L6V35_04725		hypothetical protein	Alistipes putredinis	Bacteria	Bacteroidota	74	DAQTFAVSVLGNVDWTITSSADWCSASPAYGLGDQNPHDVVVSVTANTEYDDRTATLTVKGDGIAEEITVTQKK	D1	BACON_2|BACON	45	118	2.9e-13
aput	aput:L6V35_05155		M60 family metallopeptidase	Alistipes putredinis	Bacteria	Bacteroidota	83	ADNLSFASADAAPQSVSVTASDQSWTVDIPSTNKWLSAEAKTSETGGEIVVSVTDNEGLDARSSYVYVRLFDKSDSVLVTQIG	D1	BACON_2|BACON	3	85	7.6e-06
aput	aput:L6V35_05170		BACON domain-containing protein	Alistipes putredinis	Bacteria	Bacteroidota	61	VPSDAKWIIVSETAQQSEQALDKSGRTVTVGASSNEELESRSACIYFYLEDAKDSVIVTQI	D1	BACON	71	131	2.4e-06
aput	aput:L6V35_05190		hypothetical protein	Alistipes putredinis	Bacteria	Bacteroidota	86	SVEADTVFFTGDAAENRIVAVKAIDNSWVAACQDDASWCKVNTSKNSLGEKEIKISVDKNEDTLARECTVEVTLDALSEKFVVKQL	D1	BACON_2|BACON	39	124	1.2e-06
aput	aput:L6V35_06080		BACON domain-containing protein	Alistipes putredinis	Bacteria	Bacteroidota	53	NWIEASANDAGNVVSIRILPNDLFETRTAVIGIVPVSDEFADLKKEITVTQAA	D1	BACON	37	89	3.1e-05
aput	aput:L6V35_06085		hypothetical protein	Alistipes putredinis	Bacteria	Bacteroidota	54	VSDDSWLSATVDGLNFTMSAAANTTGARREGTVTLTASLEGNDDVVKTYTIVQL	D1	BACON	69	122	5.8e-07
aput	aput:L6V35_06695		hypothetical protein	Alistipes putredinis	Bacteria	Bacteroidota	59	TASGSWTAETDAAWCRAVKAGGTVLISVEKNDEGALRSATVTLRCSTASATITVLQNAA	D1	BACON_2|BACON	3	61	1.3e-06
aput	aput:L6V35_06705		endonuclease/exonuclease/phosphatase family protein	Alistipes putredinis	Bacteria	Bacteroidota	88	ALSEKQLAFGHEAGSQTVTLDVTGEWSVQLPQDCTWLKVSPQSGVSGKYEIAVEVAENPSKTEQRKASVRFNAPASKFATLSVEQAAA	D1	BACON_2|BACON	32	119	3.3e-12
aput	aput:L6V35_06710		BACON domain-containing protein	Alistipes putredinis	Bacteria	Bacteroidota	67	AKSSRDIEVRASGSWSAESDNTWCTAAKSGETLLVIVEKNDTKDARTATVTVKCGSASAQLAVRQAA	D1	BACON_2|BACON	5	71	1.6e-09
aput	aput:L6V35_07365		hypothetical protein	Alistipes putredinis	Bacteria	Bacteroidota	59	EAATASEWIAFDSKSVAENGQTMVAFSVQKNPSEEPRSAEIEFKSLRTSTVVSVTQKGY	D1	BACON_2|BACON	6	64	2e-05
aput	aput:L6V35_08020		BACON domain-containing protein	Alistipes putredinis	Bacteria	Bacteroidota	70	SLVANSAWTITSEQDWIKADPAEGGITSAEGVEVVVGIDENPVTDDRTGAFTIKCGTAEKTISVTQRGAG	D1	BACON_2|BACON	3	72	1.3e-11
aput	aput:L6V35_08025		hypothetical protein	Alistipes putredinis	Bacteria	Bacteroidota	57	WAAECAEDWIEAASNEDGSVLTIVVAQSPLFEAREGKVSLTPIDASFEKYAKEITVK	D1	BACON	66	122	2.5e-06
aput	aput:L6V35_08615		BACON domain-containing protein	Alistipes putredinis	Bacteria	Bacteroidota	76	SVESLQFSDAGDSKSFNINANCEWTITIDQSWCRIAAGNKTGSGKKNNIAVMCSANDSDDSREAVLTVKCPSDPKA	D1	BACON_2|BACON	42	117	1.4e-10
aput	aput:L6V35_08620		hypothetical protein	Alistipes putredinis	Bacteria	Bacteroidota	62	WKAAVSNGADWLTVDPAEGNSGEVSVTITVAANAGQATREADVVFTSMEKASATLKVSQSGL	D1	BACON_2|BACON	6	67	1.1e-08
aput	aput:L6V35_08885		M64 family metallo-endopeptidase	Alistipes putredinis	Bacteria	Bacteroidota	63	WSAQVQSDRPVNWIDLTEDWGEVGYGKIKFSLSANTGFDSRSTTILITAGEYTKEITVTQNQN	D1	BACON_2|BACON	35	97	9.7e-05
aqd	aqd:D1816_14300	A0A3A9V5I9	hypothetical protein	Aquimarina sp. AD10	Bacteria	Bacteroidota	50	PSWVTINQSGSGGTYLTITCEANSGAARQAGISIRNNGSTTGGFSINQEG	D1	BACON	83	132	6.6e-05
ark	ark:D6B99_06485	A0A386HN05	endoglucanase	Arachidicoccus soli	Bacteria	Bacteroidota	84	IVSADSLKFSMNGGDDTLHITMNGGRWAAASDQSWCTLSNNSSTSASSKITVTLSANQNMGNRSAKLTFVMDAKTIVNVVVSQL	D1	BACON_2|BACON	38	121	9e-07
asem	asem:NNL22_06200	A0A9E8HTD4	PQQ-dependent sugar dehydrogenase	Alkalimarinus sediminis	Bacteria	Other Gammaproteobacteria	87	QVNNQNLNISSQSNVGMVSRTLNLTASDNSVNNYTVSSDSAWLTSNPVSGTTPDDITVNVDTSSLTDGNYQGVLTISANNFEPLLVN	D1	BACON_2	451	537	7.6e-07
asen	asen:NQ519_01165		leucine-rich repeat protein	Alistipes senegalensis	Bacteria	Bacteroidota	84	VDITSLEFSGRGGTRYISFESTQDWTLSGGASWCEPSQKSGSGTDRYFSVDFSATSNTTTDNRSTAFTLKSGEQSVEIQITQGF	D1	BACON_2|BACON	34	117	2e-06
asen	asen:NQ519_01330		family 43 glycosylhydrolase	Alistipes senegalensis	Bacteria	Bacteroidota	57	SWTVEPLAEWISIPVREGEKSSSVKIRYESSTVTSRSGEVMFSAEGVEPVKLRVTQG	D1	BACON	66	122	9.5e-07
asen	asen:NQ519_02870		BACON domain-containing protein	Alistipes senegalensis	Bacteria	Bacteroidota	78	SSSQTRTVAVTLNVESVHWTVASDSDWCIVDEEENHVGSGEFTVEVTANEDFKSRDAVVTLSAGAFTYRMTVDQSGNI	D1	BACON_2|BACON	47	124	8.2e-09
asen	asen:NQ519_02915		BACON domain-containing protein	Alistipes senegalensis	Bacteria	Bacteroidota	54	VVSSPEWAPAELEQTALVITVAKNSSTEAREPGKVVLKQDESDKTLEITVNQAG	D1	BACON	76	129	5.9e-05
asen	asen:NQ519_03430		BACON domain-containing protein	Alistipes senegalensis	Bacteria	Bacteroidota	81	ELSSDNLHFTEEGGNSSLTLSTNSQWEVNTSSDWVSFVPTQSGAAADKQSITVTALPFSEENSSRTTVISIKCGDISTDAV	D1	BACON_2|BACON	38	118	1.4e-06
asen	asen:NQ519_04020		DUF5689 domain-containing protein	Alistipes senegalensis	Bacteria	Bacteroidota	71	TQEVRVVVRSNISWTVASDAEEWCTVYPAAGKDEGRFYVTVQVQDQPYPRSCTLTARDGGGNVVATIPVNQ	D1	BACON_2|BACON	51	121	2.5e-07
asen	asen:NQ519_04070		right-handed parallel beta-helix repeat-containing protein	Alistipes senegalensis	Bacteria	Bacteroidota	83	TVSPLTIEAGATAETHDIEIKTKAPWEAQANKDFIKVSPSWGIGNATMVITVEKNRTQEKRSAVVVVWIDEENAREITITQAA	D1	BACON_2|BACON	36	118	5e-07
asen	asen:NQ519_04730		DUF5689 domain-containing protein	Alistipes senegalensis	Bacteria	Bacteroidota	52	DEEWIDIWPDEGDDSGRFTVTVAANDGAYTRYSTVNVVIGGRVVKSFEVMQS	D1	BACON	76	127	3.3e-05
asen	asen:NQ519_04740		fibronectin type III domain-containing protein	Alistipes senegalensis	Bacteria	Bacteroidota	49	WFTLAREGGNGSADLAVTVQRNDGNARSAELKLVTNRNVTTTVTLSQAG	D1	BACON	79	127	5.5e-05
asen	asen:NQ519_04755		fibronectin type III domain-containing protein	Alistipes senegalensis	Bacteria	Bacteroidota	74	DELNFAYSVSTQSFTVRTDGSWNLSTEDDWIHTDPAQGVGNGHNYQYINVTVDRNTGEKRSGEITIHAAGRDLK	D1	BACON_2|BACON	33	106	3.9e-07
asen	asen:NQ519_05095		BACON domain-containing protein	Alistipes senegalensis	Bacteria	Bacteroidota	56	GDTAPWISVEPAQGIGNGSVTLSFAKNPSNSVSRSGQVCVQLRDESKSVQLPVVQG	D1	BACON	72	127	5.6e-05
asen	asen:NQ519_05380		family 43 glycosylhydrolase	Alistipes senegalensis	Bacteria	Bacteroidota	72	SNSAGSLEVFVSSNTEWTSEPRSKWLSVDRSGGKGDLAVRISFEENGTEKRTGIVRFTADGVNPVEIIITQS	D1	BACON_2|BACON	48	119	6.6e-05
asen	asen:NQ519_05545		BACON domain-containing protein	Alistipes senegalensis	Bacteria	Bacteroidota	51	EEKAEWCVVTVQSATQIKVAPASNLTTEERTAKYRISAGTVTPVEFTVTQD	D1	BACON	74	124	2.5e-06
asen	asen:NQ519_06230		BACON domain-containing protein	Alistipes senegalensis	Bacteria	Bacteroidota	70	GSKASFDVLANRGYVITSDAEWLDVDKPTGKGRVSVTLEAKPNETAGERTGHLTVTSGKLSERVTVTQTL	D1	BACON_2|BACON	50	119	1.4e-09
asen	asen:NQ519_06235		BACON domain-containing protein	Alistipes senegalensis	Bacteria	Bacteroidota	87	SKQEIEVEYNGLTANGETVNFDLGSNHAWQATYVEEWIHPTHTEGDRGRTRIFLAIDENDTGKDREGYVIFEGGGSRRTVAVTQKLK	D1	BACON_2|BACON	36	122	1.6e-05
asen	asen:NQ519_06610		BACON domain-containing protein	Alistipes senegalensis	Bacteria	Bacteroidota	82	HSTSGTVEAAAGTQSVTIYTTCGWKATGDDWITVEPLSGGEKGIFAVHLGFGANDTGAPRTGRVVFEAGTYSETYTLTQKAQ	D1	BACON_2|BACON	33	114	7.6e-08
asen	asen:NQ519_07055		sialyltransferase	Alistipes senegalensis	Bacteria	Bacteroidota	52	NDPDWVTLSANEGPEGYSEIDVTFAANPGPARSALLLFDCNGETTAFTLSQS	D1	BACON	68	119	1e-06
asen	asen:NQ519_08465		DUF5689 domain-containing protein	Alistipes senegalensis	Bacteria	Bacteroidota	88	IQQESLTADGAGEDLTLNVTSNAYWRINFTDPETGESVRWVTASETSGMGNTAVTLKVARNRSTSARSTYVNVITESESSAVSVLLSQ	D1	BACON_2|BACON	34	121	2.5e-06
asen	asen:NQ519_11080		DUF4595 domain-containing protein	Alistipes senegalensis	Bacteria	Bacteroidota	86	VTADDTQTARGVTFTTEGAWTSTIAEKTRAEAPDWIGISPDHGDAAGSYTLKITLQPNDSEESRTATIVINCGTSKIEITVTQEGT	D1	BACON_2|BACON	44	129	9.2e-10
asen	asen:NQ519_11395		BACON domain-containing protein	Alistipes senegalensis	Bacteria	Bacteroidota	67	FSIVSNKTWSIAKSNLDWLEVSQMNGGSKYPSTVLLTPSVNDDLERSGILTVYAGATTRRVTIVQEA	D1	BACON_2|BACON	58	124	3e-05
asen	asen:NQ519_12315		BACON domain-containing protein	Alistipes senegalensis	Bacteria	Bacteroidota	61	PEADRSWLTLEKDSGMGIGRIIFSLSENETIDTRSTSISVTGRSTRSGREFSAPAVVVTQL	D1	BACON	64	124	1.1e-05
asen	asen:NQ519_12670		BACON domain-containing protein	Alistipes senegalensis	Bacteria	Bacteroidota	79	ITFNVSSNTPWRITVDCGEGFAERPWCSVSPSLSAVSSLVEEVTIKMKDNPTYESRTAAITIEADGIAEPTVITVRQTG	D1	BACON_2|BACON	57	135	1.4e-05
asen	asen:NQ519_12675		hypothetical protein	Alistipes senegalensis	Bacteria	Bacteroidota	53	DWCTITPAEGTSGEIFDVEVRYSDNSALDDRIDTLIIRSDYWIGKWIQVRQKG	D1	BACON	75	127	2.3e-06
asen	asen:NQ519_12940		BACON domain-containing protein	Alistipes senegalensis	Bacteria	Bacteroidota	54	SGEGWIGDVTLDDESLRFRVADNTTGAMRFATITLWVADGNGTRYETRATVTQS	D1	BACON	163	216	1.8e-05
asen	asen:NQ519_13335		M64 family metallo-endopeptidase	Alistipes senegalensis	Bacteria	Bacteroidota	87	EVSPRSVVLPHEGGDEWIELQADGAWTSEVSPPIAREWLTTEPASGGAGKHRVRLHVAPNADFAQRDASVYFDAAELSQVVAVTQAP	D1	BACON_2|BACON	29	115	2.1e-05
asen	asen:NQ519_13730		DUF4876 domain-containing protein	Alistipes senegalensis	Bacteria	Bacteroidota	55	ADAASWVQINEAESSGKALVLSVDENETGTERSTVVNVTRSGKSTVLATVTIKQS	D1	BACON	58	112	7.6e-07
asen	asen:NQ519_14250		DUF5689 domain-containing protein	Alistipes senegalensis	Bacteria	Bacteroidota	56	PEPDQEWIENLEIGTDAVTFSTLENTSPRKRQAAITLTYTDAREKKHTVTLTVTQS	D1	BACON	176	231	4.2e-05
asen	asen:NQ519_14310		BACON domain-containing protein	Alistipes senegalensis	Bacteria	Bacteroidota	68	TVSTGGSEWVKVTDLNDTPLAAGTKSPYVQQIRITADVNPQTEPRSATVTFASTDLTQTATVSVTQEA	D1	BACON	727	794	1.3e-07
ash	ash:AL1_00520	D4IIM8	alpha-amylase	Alistipes shahii	Bacteria	Bacteroidota	86	SVTPTEIEFEAAGGSRLLDLRTDAGAWSLTQSDNTAWCTPALTSGKTSTSFAVTATANESSKRSATLTFTAPGCDPVVVTVTQSGD	D1	BACON_2|BACON	32	117	1.1e-06
ash	ash:AL1_02830	D4IJ59	hypothetical protein	Alistipes shahii	Bacteria	Bacteroidota	55	DSAANWISVSPMSGDSGDGEIFISLKSNITLADRKCFVRIMAGDSQTTIEIGQAR	D1	BACON	65	119	2.8e-05
ash	ash:AL1_06210	D4IJX0	hypothetical protein	Alistipes shahii	Bacteria	Bacteroidota	54	VVSSPEWAPAELEQTALVITVAKNSSTEAREPGKVVLKQDESDKTLEITINQAG	D1	BACON	76	129	8e-05
ash	ash:AL1_07840	D4IK87	hypothetical protein	Alistipes shahii	Bacteria	Bacteroidota	57	KTTLTIPVESNLPWRAGTDASWISFEKARGTGDGDCIISVALNTSRDERTGTVRIWI	D1	BACON_2	56	112	6.5e-06
ash	ash:AL1_07910	D4IK92	hypothetical protein	Alistipes shahii	Bacteria	Bacteroidota	82	HSTSGTVEAAAGTQSVTIYTTCGWKATGDDWITIEPLSGGEKGIFAVHLSFGANDTGALRTGRVVFEAGTYSETYTLTQKAQ	D1	BACON_2|BACON	33	114	2.8e-08
ash	ash:AL1_11460	D4IL33	Fibrobacter succinogenes major domain (Fib_succ_major).	Alistipes shahii	Bacteria	Bacteroidota	58	WTVSCDDDWCRTNVAEGSHTKKIVLTVDQSFLPEERTTAVRFYAAGEEKHTVTVTQEK	D1	BACON	55	112	4.6e-09
ash	ash:AL1_13130	D4ILG8	hypothetical protein	Alistipes shahii	Bacteria	Bacteroidota	86	VSADDTQSARGVTFTTEGAWTSTIAETRAEAPAWISISPDRGDAAGSYTLKITLEPNTSGASRTATIVITCGTSKIEITVTQEGAD	D1	BACON_2|BACON	43	128	4.5e-10
ash	ash:AL1_14780	D4ILV0	hypothetical protein	Alistipes shahii	Bacteria	Bacteroidota	72	AAEGDAWISDVVYHADDEEAGETEIPLARRGLITFATAANATGEPRTATVGFSVTDADGNVFGDSFTVTQSA	D1	BACON	157	228	2.5e-06
ash	ash:AL1_15660	D4IM12	Sialyltransferase PMO188.	Alistipes shahii	Bacteria	Bacteroidota	51	KPDWLTLSAEEGPAGYSEIDVTFAENPGPARSASLLFSCDGKTLAFTVSQS	D1	BACON	69	119	1.5e-08
ash	ash:AL1_19020	D4IMU4	hypothetical protein	Alistipes shahii	Bacteria	Bacteroidota	51	AEWYRIEPAEGDDGNGTVKVTVLPNITTEKRSAEIIIRSGRAEQRLSFVQH	D1	BACON	71	121	3.8e-08
ash	ash:AL1_23630	D4INU5	hypothetical protein	Alistipes shahii	Bacteria	Bacteroidota	83	FVETSITAEKATKDYELSIKSNLPWRIECDKDWVSFDPSYGQGDATITVTVAANRTLDERTATISAYVIKGENVTLPVTQAAA	D1	BACON_2|BACON	37	119	6.4e-10
ash	ash:AL1_23960	D4INX1	hypothetical protein	Alistipes shahii	Bacteria	Bacteroidota	53	PADASWVTIGDFTPVSQTFTCAANPGSEPREAQVRIRAYGTSVSCVFAIMQAD	D1	BACON	170	222	1.3e-07
ash	ash:AL1_25890	D4IPC5	hypothetical protein	Alistipes shahii	Bacteria	Bacteroidota	76	IGFKSLGGEVVVDIQTNTTWKYDAVNAGWLTIEKDDVADQLVLNCEGNKVEEQQQATITITAGDKTATISATQNAY	D1	BACON_2	45	120	9.4e-05
ash	ash:AL1_27640	D4IPP4	hypothetical protein	Alistipes shahii	Bacteria	Bacteroidota	55	ADAASWVQINKAESSGKALVLSVDENETGTERSTVVNVTRSGKSTVLATVTIKQS	D1	BACON	58	112	4.3e-07
ash	ash:AL1_28310	D4IPV1	hypothetical protein	Alistipes shahii	Bacteria	Bacteroidota	83	SVSPQTAIAFTAAATETFTVKVVTNQPAWKAESSQSWCKVAAGEGQFTVSADPNTSETAPTPAVITVTAGSEKATIDVTQSAA	D1	BACON_2|BACON	31	113	1e-05
ash	ash:AL1_29390	D4IQ33	hypothetical protein	Alistipes shahii	Bacteria	Bacteroidota	55	WTLEGESDFVTPSATSGEDGAEIVFEVDPNETEEERSANYVFKMGSKEVEFQIVE	D1	BACON	155	209	1.4e-06
ash	ash:AL1_29400	D4IQ34	Glycosyl hydrolases family 18./Domain of unknown function (DUF1735).	Alistipes shahii	Bacteria	Bacteroidota	83	SVTPASAIEFKAGDNQDVVLTVKTDAKSWAFEKNGEWIVAKQDGDKLTVNAQANTTESVRPGRITITAGNAEPVNINVNQKGL	D1	BACON_2|BACON	24	106	6.6e-05
ash	ash:AL1_29540	D4IQ47	hypothetical protein	Alistipes shahii	Bacteria	Bacteroidota	70	IGPESSTASFILRSDTSWKLHSDADWFTLNLTKGAKSASVIITYSENTSMTEKRTAVITATTLSGDASDS	D1	BACON_2|BACON	43	112	9.6e-06
ash	ash:AL1_30690	D4IQE7	hypothetical protein	Alistipes shahii	Bacteria	Bacteroidota	61	WVTEVPDWVTVTPNSGTGVMDVTVSVTDNMRDGAEDNPRKATLVFKGRTLASRAQVLITQN	D1	BACON	47	107	1.4e-06
ash	ash:AL1_32480	D4IQU1	hypothetical protein	Alistipes shahii	Bacteria	Bacteroidota	81	STDEWSFAKEGGTQNLIVLAPGVWKVSEKPDWCTLIPEGAERSREVKINCSANTGKKREGTLVLTCGDETRTIAVFQQGAY	D1	BACON_2|BACON	30	110	1.9e-05
ash	ash:AL1_32730	D4IQV4	hypothetical protein	Alistipes shahii	Bacteria	Bacteroidota	51	AESSESWCRTAVIGSTVNFNVLAYTGSEERSATVTVKAEGLKPLLINVVQD	D1	BACON	56	106	1.3e-08
asx	asx:CDL62_02990	A0A1T5GUW0	hypothetical protein	Alkalitalea saponilacus	Bacteria	Bacteroidota	56	WTATTESEWITLADYSGDAGAKGILVGASKNELTPRSSSITIKSGSNQHTIHVYQR	D1	BACON	84	139	2.8e-08
asx	asx:CDL62_13665		endoglucanase	Alkalitalea saponilacus	Bacteria	Bacteroidota	84	EVDVSEIELDADKTTGVFTITTDADSWEITNPATEWLSLSRTSGTGSIAMIMVTVDGKTPEVRSAELVINAGNAPPVTVTVTQL	D1	BACON_2|BACON	31	114	9.6e-05
atee	atee:K9M52_08200		BACON domain-containing protein	Arachidicoccus terrestris	Bacteria	Bacteroidota	84	TDKLSFSYNESTATFTVRSTGPWTITIPEGSDWIKVSPERGTGDGTTYQTVQVTCLDNSGEAREGIIYLNGSGQVDVPVTINQA	D1	BACON_2|BACON	32	115	7.1e-07
bacc	bacc:BRDCF_p1277	U5Q9A8	hypothetical protein	Bacteroidales bacterium CF	Bacteria	Bacteroidota	90	SISETDISVSASGSETRIFTVTSDAAWNLSISDTKSAPSWCQASPMNSKAGTTTVTVTISEQNISFDDRNAFIKVISGESSKLLTVTQKK	D1	BACON_2|BACON	34	123	8e-07
bacc	bacc:BRDCF_p152	U5Q602	hypothetical protein	Bacteroidales bacterium CF	Bacteria	Bacteroidota	88	NISGGQISGQHISSSQTVTFTTNKSWTATVAESGSPSWVSVRPTSGKAGTITLNIDMQANAVYQSRDADVTITAGTITNTFRVHQDAA	D1	BACON_2|BACON	28	115	7.7e-10
bacc	bacc:BRDCF_p1544	U5Q6L7	hypothetical protein	Bacteroidales bacterium CF	Bacteria	Bacteroidota	76	VTLPTNESTAEVQFTANTNWTATITGTWCTISPTNGKGDATITVSAGNNYSSQSRTATLKIVSKDLVKEVVITQNY	D1	BACON_2|BACON	34	109	2.4e-11
bacc	bacc:BRDCF_p172	U5Q622	hypothetical protein	Bacteroidales bacterium CF	Bacteria	Bacteroidota	83	TLSTSNIDISDDTYVSQITVTSNKSWSISGGEGWVTYSPGSGTGTATVTVTVARNISDNSRSTNLTVTAGSLTQKIAVSQKQK	D1	BACON_2|BACON	23	105	1.6e-06
bacc	bacc:BRDCF_p1852	U5QB00	endonuclease G, mitochondrial	Bacteroidales bacterium CF	Bacteria	Bacteroidota	53	GGEGWCTPTMTSGKGDANVVLNLSANSADIARVAEIAVYSGDKSARNTLTQAA	D1	BACON	67	119	2.2e-06
bacc	bacc:BRDCF_p1853	U5QAP1	hypothetical protein	Bacteroidales bacterium CF	Bacteria	Bacteroidota	86	EISTETLNVAKEGGNSTFVVNTNRDWTTTVTYSTGADWVALSPSTGKKGETTVTVTCLPNTGNDRTATIKVATSTIYEYVQVIQAA	D1	BACON_2|BACON	35	120	7.8e-06
bacc	bacc:BRDCF_p1876	U5Q7U6	Cell Surface Leucine-Rich Repeat-Containing Protein	Bacteroidales bacterium CF	Bacteria	Bacteroidota	64	SIASNTEWTIAGTTDWCTVTQNSGDGSASVGIRVSANTTKLERSTTLTIVGGPLSSTIVVTQKQ	D1	BACON_2|BACON	2	65	6.9e-09
bacc	bacc:BRDCF_p985	U5Q4X2	hypothetical protein	Bacteroidales bacterium CF	Bacteria	Bacteroidota	57	ANSEDTWAKFFPNEGDDDGIVKVIVAENKTFVSREMKFAFVVDGEEQPVLFTVTQAQ	D1	BACON	71	127	2.3e-08
bcac	bcac:CGC64_02535	A0A413IWQ2	hypothetical protein	Bacteroides caccae	Bacteria	Bacteroidota	69	FNISSNTPWTIESNQQWCKPTPTMSAASSLVSEIVVTLENNVGKQMRTAQLFIKAEGIEGTKVVTIEQA	D1	BACON_2|BACON	58	126	1.1e-06
bcac	bcac:CGC64_02540	A0A413IWP8	hypothetical protein	Bacteroides caccae	Bacteria	Bacteroidota	59	EVFGKYDWYTLSPSTGEAGKTYTVTVACKENTALDDRIDTIHIKSDYWTGKRFVLTQKG	D1	BACON	67	125	4.6e-07
bcac	bcac:CGC64_03500		hypothetical protein	Bacteroides caccae	Bacteria	Bacteroidota	51	VASEGQAWCHVDLQSDRLLIHIDENTEKDVRKTSIQIAASQLKETIQVAQL	D1	BACON	61	111	9.2e-05
bcac	bcac:CGC64_03810	A0A6H9PK94	hypothetical protein	Bacteroides caccae	Bacteria	Bacteroidota	51	ATSDVAWCKVASVSDQEVSLVVEANLSISSRTTMVVIQSGEDILQVPVTQL	D1	BACON	59	109	1.3e-06
bcac	bcac:CGC64_04685		carbohydrate-binding protein	Bacteroides caccae	Bacteria	Bacteroidota	81	TEDLIQNFSKDAANVSISITTNLNVDNWEAKVTDKWLRATQFKNSLKISVDANIGSNRRTANVKVSSATKHYTITVTQYSA	D1	BACON_2|BACON	37	117	5.4e-08
bcac	bcac:CGC64_07210	A0A6L3KUZ1	hypothetical protein	Bacteroides caccae	Bacteria	Bacteroidota	49	LSSGNWCTVQGADDLLSISVEKNTGRDLRETDIVVKGEGLEQKVHVKQL	D1	BACON	64	112	6.3e-06
bcac	bcac:CGC64_07535	A0A6L3KVQ2	carbohydrate-binding protein	Bacteroides caccae	Bacteria	Bacteroidota	78	EISKTTVDFKSEASEQSLTITTNAVAWTAQSDKSWCRPSIVGKLLKISVDQSDERLVREATVSVTADGLSKTIRVRQL	D1	BACON_2|BACON	31	108	6.9e-06
bcac	bcac:CGC64_07580		carbohydrate-binding protein	Bacteroides caccae	Bacteria	Bacteroidota	78	SVNKEVVDFKSEAGTQNITVSTNAPTWEAKADKNWCTLSVAGKILKVSVDESEERLVREATITITAEGQKKMVKVRQL	D1	BACON_2|BACON	37	114	9.1e-09
bcac	bcac:CGC64_10995		hypothetical protein	Bacteroides caccae	Bacteria	Bacteroidota	51	SWLKLNPSTGSGNGTIANSADAHTGRTARTGTVTVTGVGVSTPSTYKVTQS	D1	BACON	4	54	3.6e-07
bcac	bcac:CGC64_14820	A0A414F7P4	carbohydrate-binding protein	Bacteroides caccae	Bacteria	Bacteroidota	57	WQVESDADWLKVYKEADPEKGQVIVMKAESNNTRDNRTATISVTSAIHDYTITVLQF	D1	BACON|BACON_2	3	59	2.4e-08
bcac	bcac:CGC64_16100		carbohydrate-binding protein	Bacteroides caccae	Bacteria	Bacteroidota	56	WVVSSNQDWCVAAKDMSGSSPAVKVLVHANEEPDVRSAEITLKSSVQNYTIQVRQL	D1	BACON	70	125	1.1e-10
bcae	bcae:A4V03_14145	A0A1C7H4W2	zinc-dependent metalloproteinase lipoprotein	Bacteroides caecimuris	Bacteria	Bacteroidota	83	EISQSTFDDVSPEGATIKVSITCSSTWRTSSNQNWCIPNLQNGSNDGELVLTIHANNTSEERNATVTIMAKKTNKTIKITQSP	D1	BACON_2|BACON	28	110	6.2e-07
bcae	bcae:A4V03_14985	A0A1C7H251	hypothetical protein	Bacteroides caecimuris	Bacteria	Bacteroidota	52	YTNINWEVTSDAEWLYATPDKRLGCVQGKIIIKENTVEEERTGTITVRSENP	D1	BACON_2|BACON	48	99	1.8e-07
bcae	bcae:A4V03_15450	A0A1C7H2D4	hypothetical protein	Bacteroides caecimuris	Bacteria	Bacteroidota	57	WVAGASKPWIAVSPANGLGAAECQLTIDSTLENTARTAQIRFSSEQAGQKLITVTQF	D1	BACON	58	114	1.4e-08
bcae	bcae:A4V03_18510	A0A1C7H422	hypothetical protein	Bacteroides caecimuris	Bacteria	Bacteroidota	52	ASSSTEWCSIQNVTGNKITFNVTENAEITTRTAIIRVTAGAITKQVAITQIG	D1	BACON_2|BACON	58	109	8.2e-05
bcel	bcel:BcellWH2_01227	A0A0P0G3G5	hypothetical protein	Bacteroides cellulosilyticus	Bacteria	Bacteroidota	81	FTTSAGTQSLEFTATENWNITAATTRNGEKWYQVYPTSGGPGKAEISISVEDNDSYDERSVAITINAGKTKKTLMVAQKQK	D1	BACON_2|BACON	43	123	1.4e-08
bcel	bcel:BcellWH2_01674	A0A0P0GLJ1	hypothetical protein	Bacteroides cellulosilyticus	Bacteria	Bacteroidota	44	WITGEKVKEGYNFTLTENTTGNARKGTVIFKSQKGTKEITFVQF	D1	BACON	146	189	5.4e-06
bcel	bcel:BcellWH2_02694	A0A0P0GP92	hypothetical protein	Bacteroides cellulosilyticus	Bacteria	Bacteroidota	54	NREAASWCTLKNDTGEGVGNITIHLSEVSDNEMRMATITVSSGNLSSDITIQQG	D1	BACON	153	206	4e-08
bcel	bcel:BcellWH2_03343	A0A0P0FSL6	endoglucanase	Bacteroides cellulosilyticus	Bacteria	Bacteroidota	75	NFSKAGGTNTLSIKANVSLKVTSSQTWCTVTPVSSTSDTVFKYMVNVEPNTGKERMGTITFALGDLMKTVTVTQL	D1	BACON_2|BACON	46	120	6.2e-08
bcel	bcel:BcellWH2_03344	A0A0P0GR97	endoglucanase	Bacteroides cellulosilyticus	Bacteria	Bacteroidota	76	SFSKTGGTNTLSIKSNVSLELTSNEDWCTVTPAASASATVLKYAVAVDENPDAVERIATITVKGGGLTETFNVVQL	D1	BACON_2|BACON	49	124	2.7e-08
bcel	bcel:BcellWH2_03510	A0A0P0GRG4	Fibrobacter succinogenes major domain (Fib_succ_major)	Bacteroides cellulosilyticus	Bacteria	Bacteroidota	83	MTVSKEAINVVPEGTDETVEVKSNYAWTAESNATWCKLSLESGPEGTSSFHIKVEKNHNIEERVAEVTVTAGTVVRKIRVVQL	D1	BACON_2|BACON	32	114	6.7e-08
bcel	bcel:BcellWH2_04354	A0A0N7IFZ4	bglA_2; Beta-glucanase precursor	Bacteroides cellulosilyticus	Bacteria	Bacteroidota	87	ECSPEKVETSGAGGVYTLDVTCSDSEWTALASDDCSSWIAVKVAGSLSSKGTATVTVSANTSKDSRNGSVIIKSGAKRVVIPVTQGA	D1	BACON_2|BACON	32	118	7.6e-06
bdh	bdh:GV66_04305	A0A6M4K559	hypothetical protein	Phocaeicola dorei HS1_L_3_B_079	Bacteria	Bacteroidota	84	TRLVFTSDGGEDTLAFIATTGWSVAIKTADLAGDWLAVSPLTGNKGDNELIITLASNPSAEDREGEVIIQCGEVADTVIVRQNF	D1	BACON_2|BACON	50	133	6.6e-09
bdo	bdo:EL88_01890		hypothetical protein	Phocaeicola dorei HS1_L_1_B_010	Bacteria	Bacteroidota	84	TRLVFTSDGGEDTLAFIATTGWSVAIKTADLAGDWLAVSPLTGNKGDNELIITLASNPSAEDREGEVIIQCGEVADTVIVRQNF	D1	BACON_2|BACON	50	133	6.6e-09
beg	beg:INE88_00355	A0A975KCC9	Pregnancy-associated plasma protein-A	Bacteroides eggerthii	Bacteria	Bacteroidota	81	QDFTDIPYDGATIQVDVNSASKWYAESVDAPWITIPDAGKVGETTLDIMIEGNLAEESRTGQVKLTAGGEVQMLTFTQNGK	D1	BACON_2|BACON	31	111	7.6e-06
beg	beg:INE88_01446	A0A414ML55	fibrobacter succinogenes major domain protein	Bacteroides eggerthii	Bacteria	Bacteroidota	83	MTVSSETINVVSEGATETIEVNSNFNWTVESNAEWCKPTIKGGSAGSSSFQIIVEKNEKIEERLAEVTVKAGSVERKIEVVQL	D1	BACON_2|BACON	33	115	2.4e-10
beg	beg:INE88_01762	A0A415S4X5	Putative binding domain, N-terminal	Bacteroides eggerthii	Bacteria	Bacteroidota	57	WVAGSAKPWISISPANGMGSADCRLAIDSTLENNARTTQIRFAAEGQEPKLITITQF	D1	BACON	57	113	1.3e-07
beg	beg:INE88_01799	A0A380Z874	Putative binding domain, N-terminal	Bacteroides eggerthii	Bacteria	Bacteroidota	51	AEYDADWLSVDVNKRRVIYTITAVNETGEPRTAVVKLVSGEWMQEITVTQR	D1	BACON	59	109	6.3e-07
beg	beg:INE88_01956	A0A415RWC8	Leucine Rich repeats (2 copies)	Bacteroides eggerthii	Bacteria	Bacteroidota	44	LDEKEIQMEAVGGTREVHVSVPGNWTATPSESWVQVSPTNGKSS	D1	BACON_2	29	72	9.3e-05
beg	beg:INE88_02321	A0A975KH81	Viral BACON domain protein	Bacteroides eggerthii	Bacteria	Bacteroidota	86	KVSQSSFNNISCDGTTLEVDIISSSDWTVSKTAKWCNVTPAKGSGNQKLTLEIEANLEETTRNATITITPSNGGISQAIKITQNGI	D1	BACON_2|BACON	27	112	2.2e-10
beg	beg:INE88_03049	A0A415S3H3	Putative binding domain, N-terminal	Bacteroides eggerthii	Bacteria	Bacteroidota	87	NLSMSEITFGSKSEVKSVEVYANTSWSAEIAPSASSSWISLNVVSGKSGTSAIQITLTENDTPDERTAEIIFRGSSTSQTLKVTQEK	D1	BACON_2|BACON	31	117	1.2e-06
beg	beg:INE88_03137	A0A975KI66	Viral BACON domain protein	Bacteroides eggerthii	Bacteria	Bacteroidota	83	SIDPATALHFTAAATESHEINVTTNQDSWTAISNQNWCKVTQDKNKLIVKADPNTTETSPAPATITISAGSAKSIMLAVTQDA	D1	BACON_2|BACON	32	114	8.7e-08
beg	beg:INE88_03169	A0A975KIE9	Putative binding domain, N-terminal	Bacteroides eggerthii	Bacteria	Bacteroidota	56	DGSNVDWLKLSAYSGGAGEFTLNLTLTPNTSGKSRKAEIRITAGKTVLTIAVEQKA	D1	BACON	70	125	6e-10
bfb	bfb:VU15_02810	F7LKS0	peptidase	Bacteroides fragilis BOB25	Bacteria	Bacteroidota	84	ELSQSTFENISSDGATLTVNITCSDSWTAASSSTACNLVPNQGTSNQSLSIVVEANLDEAERNMTVVVTSGGIKKTISISQQGR	D1	BACON_2|BACON	28	111	8.3e-06
bfb	bfb:VU15_10235	A0A9X9IU86	hypothetical protein	Bacteroides fragilis BOB25	Bacteria	Bacteroidota	54	ASWCNVSPMSGKRDGVLTISAGAHTGRVARNTVVTVTAANGTRPSASIAVSQAG	D1	BACON	3	56	5.2e-09
bfb	bfb:VU15_10240	A0A9X9ITU1	hypothetical protein	Bacteroides fragilis BOB25	Bacteria	Bacteroidota	54	ASWCNVSPMSGSENGTLTISAAAHAGREARSTTVTVTAKNGTKPSASIAVSQAG	D1	BACON|BACON_2	3	56	2.9e-11
bfb	bfb:VU15_13195	A0A9Q4JNP5	carbohydrate-binding protein	Bacteroides fragilis BOB25	Bacteria	Bacteroidota	79	EVAQSAIDFKSDAGTRDIAIVTNADHWTARSDKDWCSVAVNESTLTVNVSGYDGKETREAVIKVTADGLAETVNVRQLG	D1	BACON_2|BACON	34	112	9.8e-07
bfb	bfb:VU15_14000		hypothetical protein	Bacteroides fragilis BOB25	Bacteria	Bacteroidota	54	ASWCNVSPMSGKGNGTLTISAGAHGGRVARNTVVTVTAANGTKPSATVAVSQAG	D1	BACON|BACON_2	3	56	6.3e-09
bfb	bfb:VU15_14005		hypothetical protein	Bacteroides fragilis BOB25	Bacteria	Bacteroidota	54	ASWCNVSPMSGEGNGTLTISAAAHAGRDTRSTTVTVAAKNGTKPSANIAVSQAG	D1	BACON|BACON_2	3	56	1.9e-10
bfb	bfb:VU15_14755	A0A9Q4JNH8	alpha-amylase	Bacteroides fragilis BOB25	Bacteria	Bacteroidota	85	DFAATSGTRNLSFSSGRPWRISLTTDTDTRRAADWCTVSPSSGTAGDASVTISIQENADYDSRSVKLTLVAGGIEKSFTISQKQK	D1	BACON_2|BACON	44	128	3.2e-13
bfc	bfc:BacF7301_00475	A0A6H0KHR7	zinc-dependent metalloproteinase lipoprotein	Bacteroides faecium	Bacteria	Bacteroidota	85	EVSKSTFEDISASGETLTIDITCSSSWTVVSNKQWCIPDKNKGENDEKLTLSININPESSSRTATVTIISNKVSKTFNITQKGAD	D1	BACON_2|BACON	27	111	5.6e-09
bfc	bfc:BacF7301_01155	A0A6H0KHF1	hypothetical protein	Bacteroides faecium	Bacteria	Bacteroidota	58	KAESLSEWLTCNTVTGEYNDTIYFSISENKGDTRIGQIVVRNTIGEERADTLTVRQQC	D1	BACON	64	121	3.6e-06
bfc	bfc:BacF7301_02960	A0A6H0KIC2	BACON domain-containing protein	Bacteroides faecium	Bacteria	Bacteroidota	73	IVFNISSNTPWKIESNKNWCVPSPAMSSASSLIAEVSVITEENPDEQERTAILTITADGMKESKTITVTQAAK	D1	BACON_2|BACON	56	128	5.6e-07
bfc	bfc:BacF7301_02965	A0A6H0KLC9	BACON domain-containing protein	Bacteroides faecium	Bacteria	Bacteroidota	68	TIAASGEEKVSIQVKSTDPWIVYSNHSDWCTISPNQGEADELYDVQITYKPNTSLDDRIDTITIKSDY	D1	BACON_2	48	115	3.8e-08
bfc	bfc:BacF7301_03015	A0A6H0KLD9	BACON domain-containing protein	Bacteroides faecium	Bacteria	Bacteroidota	56	TEDEEWITPSAEGGNGSASLSLAIADNKTAKDRKASVVISTKGEIPVKKTITVVQG	D1	BACON	76	131	4.6e-09
bfc	bfc:BacF7301_03085	A0A6H0KIW8	BACON domain-containing protein	Bacteroides faecium	Bacteria	Bacteroidota	70	VFNISSNTPWTIESDQQWCKPTPSMSAASSLVSEIVVTLENNIGKQKRTARLTIKAEGIEGTKVVNIEQA	D1	BACON_2|BACON	57	126	1.1e-06
bfc	bfc:BacF7301_03090	A0A6H0KIJ1	hypothetical protein	Bacteroides faecium	Bacteria	Bacteroidota	59	EVFGKYDWYTLSPATGEAGKTYTVTVTCKENTALDDRTDTIHIKSDYWTGKRFVLTQKG	D1	BACON	67	125	3e-09
bfc	bfc:BacF7301_03630	A0A6H0KIN5	hypothetical protein	Bacteroides faecium	Bacteria	Bacteroidota	80	EVDSKSMYFGEEADTKEIEVTSNVEWVAAVDASGRSWCHMTVEQGKMIVRVDENTDKDMRRASIEISASELRKTIEVAQL	D1	BACON_2|BACON	33	112	4.5e-06
bfc	bfc:BacF7301_04245	A0A6H0KK60	hypothetical protein	Bacteroides faecium	Bacteria	Bacteroidota	48	DADWCTIEEITDNKITFDTKPNYGYSGRSAQLIITDGIKEEKLTVMQS	D1	BACON	63	110	1.4e-07
bfc	bfc:BacF7301_04470	A0A6H0KJ41	BACON domain-containing protein	Bacteroides faecium	Bacteria	Bacteroidota	63	FLCNLDWKASTDASWITLDETSGSQSATIDARIAKNEEGADRTGTITLVAGELKKTLSITQKY	D1	BACON_2|BACON	64	126	3.6e-09
bfc	bfc:BacF7301_04475	A0A6H0KJJ5	hypothetical protein	Bacteroides faecium	Bacteria	Bacteroidota	57	WTISSDVGWIKFESPTEGNGNAIIRISVDKNTSEKERIGQLSITCGSNAEIIKVVQS	D1	BACON|BACON_2	58	114	1e-08
bfc	bfc:BacF7301_04820	A0A6H0KJ98	carbohydrate-binding protein	Bacteroides faecium	Bacteria	Bacteroidota	54	SVDAEGEQWCKAEPVNSSAGVKISVSSNPNKTVRSTSVIINNGKLDKKILVRQL	D1	BACON	59	112	2.7e-06
bfc	bfc:BacF7301_04845	A0A6H0KJX2	BACON domain-containing protein	Bacteroides faecium	Bacteria	Bacteroidota	61	SAVASEYWITISPDNYPGINESFIANVAVTVSDNATGQPREGHVTFFLQDEEVITLTVKQS	D1	BACON	57	117	2.5e-07
bfc	bfc:BacF7301_05030	A0A6H0KJD8	carbohydrate-binding protein	Bacteroides faecium	Bacteria	Bacteroidota	77	VVDKNINTIEIPVNTTLAKSEWQVEPTEKWIKAEKSMATGEPFISINVEENATDEARTAQIRVSSFVQDYVITVRQF	D1	BACON_2|BACON	43	119	2.9e-06
bfc	bfc:BacF7301_05355	A0A6H0KJQ7	BACON domain-containing protein	Bacteroides faecium	Bacteria	Bacteroidota	50	AVSNVSWCTISVSGTTLNLTVSPNLNVGARNGLIVISTGNEKCQVNITQM	D1	BACON	59	108	3.9e-08
bfc	bfc:BacF7301_05410	A0A6H0KK76	zinc-dependent metalloproteinase lipoprotein	Bacteroides faecium	Bacteria	Bacteroidota	74	DAGNSTLTVSVKSNVEWTVESDKAWCVALSGNTGSGDADIRLKIAENLTQEARTASVKLSSTDKVREVTVTVNQ	D1	BACON_2|BACON	45	118	7.9e-09
bfc	bfc:BacF7301_05415	A0A6H0KJR6	BACON domain-containing protein	Bacteroides faecium	Bacteria	Bacteroidota	58	ATSDREWVRNLKTGTANKITFDVAANTETEAREAKVTVTYSDDVNEDVKTSFVVKQAA	D1	BACON	73	130	5.9e-06
bfc	bfc:BacF7301_09425	A0A6H0KME3	hypothetical protein	Bacteroides faecium	Bacteria	Bacteroidota	62	ELSEGCDWIHVTDGAAITPGVINESELKLAIDPYTDIDEGRTASLYLKGSNGITDVLTITQD	D1	BACON	161	222	4.7e-05
bfc	bfc:BacF7301_09785	A0A6H0KPD8	BACON domain-containing protein	Bacteroides faecium	Bacteria	Bacteroidota	57	WRLSGKKTWCRPSVTEGKNGETVTFEVDPNPETDARSTTFSFICGNQVAKVVVTQSQ	D1	BACON	61	117	2.3e-11
bfc	bfc:BacF7301_10115	A0A6H0KMH1	BACON domain-containing protein	Bacteroides faecium	Bacteria	Bacteroidota	57	WELKCAASWITVNYIVGTRSQIVKIVVDENQTGQPRSAQLEFVADGNVVRTFPITQS	D1	BACON	305	361	1.7e-08
bfc	bfc:BacF7301_10315	A0A6H0KMC5	BACON domain-containing protein	Bacteroides faecium	Bacteria	Bacteroidota	78	EVSKNEVKLTNVNGSFTINVTATSEWTAEVTSTGGWLSVSKNSGEGNDDLRLFFTENTDGPKRTGTVKVSMSGAGSTL	D1	BACON_2|BACON	31	108	1.5e-09
bfc	bfc:BacF7301_11055	A0A6H0KWH2	carbohydrate-binding protein	Bacteroides faecium	Bacteria	Bacteroidota	78	SVNKEIVDFSSEAGIQNITVSTNASIWEAKADKSWCTLSVAGKILKISVDESEERLVREATVTIKAEGQMRTIKVRQL	D1	BACON_2|BACON	31	108	8.2e-09
bfc	bfc:BacF7301_14970	A0A6H0KQA1	hypothetical protein	Bacteroides faecium	Bacteria	Bacteroidota	44	IDKEDITMGADGGTDVVTVSSGGEWTASSSEPWVSISPASGSGV	D1	BACON_2	33	76	1.5e-05
bfc	bfc:BacF7301_20495	A0A6H0KSE9	carbohydrate-binding protein	Bacteroides faecium	Bacteria	Bacteroidota	55	WTITSDKDWCDVHRISSNPEMFRLALDENLNLNQRDAKLTLKADGITETITVKQL	D1	BACON	59	113	2.4e-06
bfc	bfc:BacF7301_24970	A0A6H0KXN3	carbohydrate-binding protein	Bacteroides faecium	Bacteria	Bacteroidota	50	DKDATDWCSAIIDGDKLVVSVLENHNKDVRSTTVIVYRKAKSRKITVSQL	D1	BACON	65	114	2.9e-05
bfe	bfe:K6V30_02780		BACON domain-containing protein	Bacteroides faecis	Bacteria	Bacteroidota	84	AVSSNVFTLSSDGDSQVLKIQSNVSWLITGASGWLSLSSSSGKGNASVVLTAQENKDIDERKCTLMVQSERGEISEPVSVVQQG	D1	BACON_2|BACON	30	113	1.7e-08
bfe	bfe:K6V30_02800		hypothetical protein	Bacteroides faecis	Bacteria	Bacteroidota	81	AITPDSVRFGYETTKAEYIKVDSAPEEWTATSDSNWCKVIPHGKNLSVSCEINQLTSERKATVTISNGKMEETVKVVQSGQ	D1	BACON_2|BACON	89	169	2.9e-08
bfe	bfe:K6V30_03110		BACON domain-containing protein	Bacteroides faecis	Bacteria	Bacteroidota	70	VFNISSNTPWTIESDQQWCKPTPSMSAASSLVSEIVVTMENNTGKKARTAKLTIKAEGVEGTKVVTIEQA	D1	BACON_2|BACON	57	126	4.2e-08
bfe	bfe:K6V30_03115		BACON domain-containing protein	Bacteroides faecis	Bacteria	Bacteroidota	59	EVFGKYDWYTISPSTGEAGETYTVTVICKENTELDDRIDTLNIKSDYWTGKRFVLTQKG	D1	BACON	67	125	9.3e-08
bfe	bfe:K6V30_03770		M60 family metallopeptidase	Bacteroides faecis	Bacteria	Bacteroidota	79	TVGKETVDFNCESGSQSVVITTNVDTWIVKSDKNWCHPSADGKALKISVDESEERYVRKATVTVIAADQTKTITVRQLG	D1	BACON_2|BACON	32	110	1.1e-07
bfe	bfe:K6V30_04130		BACON domain-containing protein	Bacteroides faecis	Bacteria	Bacteroidota	80	VIQSDVTFKAAGGTGSIRIEATGDVTAVADADWCTIKETSHEMVTFDVKENYDFPGRSAQIIIRNEANTQRVTVTQQGAI	D1	BACON_2|BACON	30	109	7.1e-06
bfe	bfe:K6V30_04820		BACON domain-containing protein	Bacteroides faecis	Bacteria	Bacteroidota	81	NIVQSTVDFSAAGGEGFITLENGNDNLEVLSNMEWCSIKSVTSDKITFNVALNNDLVTRAAAITVKLGGEMKRVSITQSGV	D1	BACON_2|BACON	30	110	5.6e-05
bfe	bfe:K6V30_04850		BACON domain-containing protein	Bacteroides faecis	Bacteria	Bacteroidota	50	TSSVDWCTVSVSGGVIAAKVAENTSIESRAGTITVSDGVLTSLVAVYQEG	D1	BACON	61	110	1.3e-07
bfe	bfe:K6V30_09785		M60 family metallopeptidase	Bacteroides faecis	Bacteria	Bacteroidota	80	NLDKSSTSVQIPINTSLELTQWNVSYEANWLQCSKQKTAAEGTFLKITVNENTGEAKRTASIKVTSTTATYTITVNQYAK	D1	BACON_2|BACON	44	123	1.7e-07
bfe	bfe:K6V30_09925		discoidin domain-containing protein	Bacteroides faecis	Bacteria	Bacteroidota	71	PLAGGEHEIEVETNVAFDNWTASSNAGWCKLQKQEGKVTVSADENEDYKQRIAEITIAYGHQSYSINVKQF	D1	BACON_2|BACON	48	118	7.1e-08
bfe	bfe:K6V30_09935		M60 family metallopeptidase	Bacteroides faecis	Bacteria	Bacteroidota	52	SVTEGKEWLTARTASDTELTVSATSSPEKGVREGNITITNNALTAKLRVVQT	D1	BACON	66	117	3.5e-05
bfe	bfe:K6V30_10015		discoidin domain-containing protein	Bacteroides faecis	Bacteria	Bacteroidota	68	EHEIEVQTNVPLDRWSAQSNAEWCKVVQHEGKVVVSTSANNIYKQRRAEITVAYGHQSYSITVSQFGK	D1	BACON_2|BACON	55	122	1.9e-07
bfe	bfe:K6V30_12340		BACON domain-containing protein	Bacteroides faecis	Bacteria	Bacteroidota	83	SLSKTEVAANAEGGKETVSVSSEGEWVAKSSEPWLNISPANGFGNTECVITIDEALKNEVREAEIRFIPKGQAPKVITVTQLG	D1	BACON_2|BACON	32	114	2.7e-06
bfe	bfe:K6V30_13620		zinc-dependent metalloproteinase lipoprotein	Bacteroides faecis	Bacteria	Bacteroidota	83	EISQNIFRNIDNNGGKITVAITSNSEWIIANSADWCIPDKYQGEGNDILTIKILANTKHANRQTNLIISAQGINQTIKISQQK	D1	BACON_2|BACON	30	112	1.6e-05
bfe	bfe:K6V30_14110		hypothetical protein	Bacteroides faecis	Bacteria	Bacteroidota	82	TVDKEEITIGAEGGTEKIAVSSNTQWVTRASEPWIAISPANGIGSAVCDLAIDSTLMNTARTAQIRFSADGRESKLVTVTQF	D1	BACON_2|BACON	32	113	2.9e-05
bfg	bfg:BF638R_0674	E1WL95	conserved hypothetical protein	Bacteroides fragilis 638R	Bacteria	Bacteroidota	84	ELSQSTFENISSDGATLTVNITSSDSWTAASSSTACNPVPNQGTSNQSLSIVVEANLDEAERNMTVVVTSGGIKKTISISQQGR	D1	BACON_2|BACON	28	111	3.5e-05
bfg	bfg:BF638R_1942	E1WVE3	putative exported protein	Bacteroides fragilis 638R	Bacteria	Bacteroidota	50	ITVTPDSGTSGSSNTISVAAEPNILLKERSEILNFNASGGVSKSVQVIQN	D1	BACON	5	54	3.1e-06
bfg	bfg:BF638R_2945	E1WS97	putative lipoprotein	Bacteroides fragilis 638R	Bacteria	Bacteroidota	79	EVAQSAIDFKSDAGTRDIAIVTNADHWTARSDKDWCSVAVNESTLTVNVSGYDGKETREAVIKVTADGLAETVNVRQLG	D1	BACON_2|BACON	34	112	9.8e-07
bfg	bfg:BF638R_3167	E1WU07	conserved hypothetical lipoprotein	Bacteroides fragilis 638R	Bacteria	Bacteroidota	85	DFAATSGTQNLSFSSGRPWRISLTTDTDTRRAADWCTVSPSSGTAGDASVTISIQENADYDSRSVKLTLVAGGIEKSFTVSQKQK	D1	BACON_2|BACON	44	128	1.3e-13
bfh	bfh:F1611_03645		zinc-dependent metalloproteinase lipoprotein	Butyricimonas faecihominis	Bacteria	Bacteroidota	77	IQVSSEQQTIRIALRSGSDWSFASPTSWCRASKISTPQGDTLVINTQVNTTTTERTGTVTISNSDQQKILTVTQKGE	D1	BACON_2|BACON	32	108	8.3e-08
bfin	bfin:BFINE_01690		hypothetical protein	Bacteroides finegoldii	Bacteria	Bacteroidota	82	STEELVFPENGGTESVTITTANTWNINANASWLKITPANGMGSGEFTVSADASVLAEPRTASIRIEAAGEMPKTIKLTQMGY	D1	BACON_2|BACON	36	117	1.7e-09
bfin	bfin:BFINE_08230		hypothetical protein	Bacteroides finegoldii	Bacteria	Bacteroidota	83	SLSKTEVAANAEGGKETVTVSSEGEWVAKSSEPWLSISPANGFGNTECVITIDEALKNEVREAEIRFIPKGQAPKVITVTQLG	D1	BACON_2|BACON	33	115	9.6e-07
bfin	bfin:BFINE_18970		hypothetical protein	Bacteroides finegoldii	Bacteria	Bacteroidota	66	VDIESNLPWRVKTSAAWIDLLTSNGLKSGSFKMSVTKNTDVASREAEISAWIVEGAEIKLKVVQEG	D1	BACON_2|BACON	43	108	7.9e-05
bfin	bfin:BFINE_18980		hypothetical protein	Bacteroides finegoldii	Bacteria	Bacteroidota	63	YELSEGCDWIHITDGEPITPGVVNESELKLKIDPYKDVEDGRTAYLYLKGSNGVTDMLTITQD	D1	BACON	11	73	1.2e-06
bfin	bfin:BFINE_55980		hypothetical protein	Bacteroides finegoldii	Bacteria	Bacteroidota	39	KGVKISAGANSGSQKTGTLTLTLNADRSKTAKITITQNQ	D1	BACON	22	60	3.5e-05
bfr	bfr:BF2354	Q64TS5	hypothetical protein	Bacteroides fragilis YCH46	Bacteria	Bacteroidota	54	ASWCNVSPMSGKRDGVLTISAGAHTGRVARNTVVTVTAANGTRPSASIAVSQAG	D1	BACON	3	56	5.2e-09
bfr	bfr:BF2355	Q64TS4	hypothetical protein	Bacteroides fragilis YCH46	Bacteria	Bacteroidota	54	ASWCNVSPMSGSENGTLTISAAAHAGREARSTTVTVTAKNGTKPSASIAVSQAG	D1	BACON|BACON_2	3	56	2.9e-11
bfr	bfr:BF3101	Q64RN5	conserved hypothetical protein	Bacteroides fragilis YCH46	Bacteria	Bacteroidota	79	EVAQSAIDFKSDAGTRDIAIVTNADHWTARSDKDWCSVAVNESTLTVNVSGYDGKETREAVIKVTADGLAETVNVRQLG	D1	BACON_2|BACON	34	112	9.8e-07
bfr	bfr:BF3304	Q64R33	putative alpha-amylase	Bacteroides fragilis YCH46	Bacteria	Bacteroidota	85	DFAATSGTRNLSFSSGRPWRISLTTDTDTRRAADWCTVSPSSGTAGDASVTISIQENADYDSRSVKLTLVAGGIEKSFTVSQKQK	D1	BACON_2|BACON	44	128	1.4e-13
bfs	bfs:BF9343_0600	Q5LHK1	conserved hypothetical protein	Bacteroides fragilis NCTC 9343	Bacteria	Bacteroidota	84	ELSQSTFENISSDGATLTVNITSSDSWTAASSSTACNLVPNQGTSNQSLSIVVEANLDEAERNMTVVVTSGGIKKTISISQQGR	D1	BACON_2|BACON	28	111	4.3e-06
bfs	bfs:BF9343_2357	Q5LCM6	hypothetical protein	Bacteroides fragilis NCTC 9343	Bacteria	Bacteroidota	54	ASWCNVSPMSGSKNGTLTISAGVHTGRTARSTTVTVTAANGTKPSATIAVSQAG	D1	BACON|BACON_2	3	56	1.2e-09
bfs	bfs:BF9343_2358	D1JXA5	hypothetical protein	Bacteroides fragilis NCTC 9343	Bacteria	Bacteroidota	54	ASWCNVSPMSGSENGALTISAAAHAGREARSTTVTVTAKNGTKPSASIAVSQAG	D1	BACON|BACON_2	3	56	2.1e-10
bfs	bfs:BF9343_2853	Q5LB88	putative lipoprotein	Bacteroides fragilis NCTC 9343	Bacteria	Bacteroidota	79	EVAQSAIDFKSDAGTRDIAIVTNADHWTARSDKDWCSVAVNESTLTVNVSGYDGKETREAVIKVTADGLAETVNVRQLG	D1	BACON_2|BACON	34	112	9.8e-07
bfs	bfs:BF9343_3057	Q5LAN5	conserved hypothetical lipoprotein	Bacteroides fragilis NCTC 9343	Bacteria	Bacteroidota	85	DFAATSGTRNLSFSSGRPWRISLTTDTDTRRAADWCTVSPSSGTAGDASVTISIQENADYDSRSVKLTLVAGGIEKSFTVSQKQK	D1	BACON_2|BACON	44	128	1.4e-13
bhf	bhf:C3V43_00170	A0A2R3MMX6	hypothetical protein	Bacteroides heparinolyticus	Bacteria	Bacteroidota	54	SVSVTYQWLTVKGKKFERDIVIVAEPNETGKKRELYVAVHVGNSFDEIKVVQKD	D1	BACON	71	124	1.2e-05
bhf	bhf:C3V43_01580	A0A2R3MP64	alpha-amylase	Bacteroides heparinolyticus	Bacteria	Bacteroidota	69	EYTFTAAAGTQSLSFYASRDWTIQSGADWCKLSATSGKAGNANVNIQVTENTEAGDRNTVITIIAGETG	D1	BACON_2	52	120	8.1e-11
bhf	bhf:C3V43_02355	A0A2R3MPJ9	licheninase	Bacteroides heparinolyticus	Bacteria	Bacteroidota	76	EVSPADLEFMAAGEEKTLIIKSGSPWKVTTDGQTWYSLSVASGYTGETAVKISAGRNNLDIERAALLSFTSGKGAK	D1	BACON_2	36	111	9.2e-07
bhf	bhf:C3V43_06930	A0A2R3MRT3	endoglucanase	Bacteroides heparinolyticus	Bacteria	Bacteroidota	55	AQANADWITLKSSTPLDKLTSFVFTAQANEGNAREAIITITAGEKSTPVTISQEK	D1	BACON	110	164	4.1e-11
bhf	bhf:C3V43_08310	A0A2R3MSE7	hypothetical protein	Bacteroides heparinolyticus	Bacteria	Bacteroidota	84	SLDFTSDGGENMITFTSNKDWKIEMSQSGGQTSWCSVSPTEGKAGENTVKIKTTRNTTYDDRNVTLTLTANELTKKIVVTQKQK	D1	BACON_2|BACON	48	131	5.9e-14
bhf	bhf:C3V43_09895	A0A2R3MTB4	carbohydrate-binding protein	Bacteroides heparinolyticus	Bacteria	Bacteroidota	51	VQGDAATWLKTQGRGSILQISVSANEEMEKRRGEIKVTAGRLSEIIVVEQL	D1	BACON	60	110	7.1e-05
bhl	bhl:Bache_0035	E6SR61	hypothetical protein	Bacteroides helcogenes	Bacteria	Bacteroidota	80	LPQVLSDNGGAASLSFTANGTWTAQADQSWCSVSPSQGEAGSYTLQISASANTDYDERNTKVIITCGTIKKEITITQKQK	D1	BACON_2|BACON	34	113	6.8e-18
bhl	bhl:Bache_0114	E6SSH2	hypothetical protein	Bacteroides helcogenes	Bacteria	Bacteroidota	54	KAADADWITSVKKLGNNAVEITANVDTYVDNTPRKSYITIKANNVSKKIPVTQR	D1	BACON	350	403	3e-06
bhl	bhl:Bache_0271	E6STU8	coagulation factor 5/8 type domain protein	Bacteroides helcogenes	Bacteria	Bacteroidota	57	DVAWIKPMADTRTAGMVKKAHRFSVSFNVTEAARTTELVVKQKDGTLEKRIPVTQKA	D1	BACON	149	205	7.7e-06
bhl	bhl:Bache_0914	E6SQ24	hypothetical protein	Bacteroides helcogenes	Bacteria	Bacteroidota	79	VHDFQKEQANISIPVKTNLNSGEWSVESSSNWCLATTSQTTSQSSITIVVKANEEPDVRSADVTVKTPTGDYTIRINQL	D1	BACON_2|BACON	39	117	5.6e-09
bhl	bhl:Bache_1009	E6SR76	Membrane attack complex component/perforin (MACPF	Bacteroides helcogenes	Bacteria	Bacteroidota	56	WQAECDAEWITLSSTEGCGDGILPIYIQQNDDDVSREGVIVIRNSHSKVSVTINQS	D1	BACON	53	108	9e-10
bhl	bhl:Bache_1011	E6SR78	Membrane attack complex component/perforin (MACPF	Bacteroides helcogenes	Bacteria	Bacteroidota	56	WRVAESPAWVTPVKTEGSADDKVKIYVESNSASLREGTVKIKYSNGKSRSIAVVQS	D1	BACON	52	107	1.2e-07
bhl	bhl:Bache_1213	E6STE9	carboxyl-terminal processing protease	Bacteroides helcogenes	Bacteria	Bacteroidota	58	WQATAGSDWCEVLTPTGNKGASTLRLTVSTSTATDRTTTITIKSEGYASVNFIVKQAA	D1	BACON	76	133	1.3e-07
bhl	bhl:Bache_1667	E6SMZ8	Licheninase	Bacteroides helcogenes	Bacteria	Bacteroidota	81	TPSELTLGCGKETVEIEVDASAEFGVISDKEWCTCFPKGGLKGKNKLSITVARNSQETERSAELTLDAGTYKKTIIVKQEK	D1	BACON_2|BACON	34	114	1.6e-10
bhl	bhl:Bache_2003	E6SQP4	hypothetical protein	Bacteroides helcogenes	Bacteria	Bacteroidota	77	ELSQSSFSNVSNEGETLRINVTSDMEWQVSQNVHWCTVTPSTGSGNQTLVIQIGVNTDNKERNATITVTPTTSSGTS	D1	BACON_2|BACON	28	104	9.4e-12
bhl	bhl:Bache_3067	E6SQE8	alpha amylase catalytic region	Bacteroides helcogenes	Bacteria	Bacteroidota	82	GFSFGEAASSQSASFEAGQQWTATINGVDNGWCSITPKEGKAGKGTVMVSVGKNETGNPRTAQLNIISGSKSKQITVTQSAN	D1	BACON_2|BACON	48	129	3.5e-11
bhum	bhum:JXR92_002275		endoglucanase	Bacteroides humanifaecis	Bacteria	Bacteroidota	84	IVEPTSFHFEQTGGSRKFGITPNKPATFQSSEAWCKVTSESSTPVQAIYNITVEPNTTPDVRNATITVSVKEHVQEINVEQAAY	D1	BACON_2|BACON	30	113	5.8e-07
bhum	bhum:JXR92_005540		endoglucanase	Bacteroides humanifaecis	Bacteria	Bacteroidota	57	TSSAPDWCKVTAENSTSSTILKYAVTTEANTEPSDREANVMVKSGGGEVGHFIVKQT	D1	BACON	69	125	4e-09
bhum	bhum:JXR92_006900		PDZ domain-containing protein	Bacteroides humanifaecis	Bacteria	Bacteroidota	59	VASVTSGADWCKLNTTSGTKGQSTLKLSVSTSSTTDRTARISINIDGYSPASFEVTQKG	D1	BACON	63	121	6.3e-09
bhum	bhum:JXR92_009505		family 16 glycosylhydrolase	Bacteroides humanifaecis	Bacteria	Bacteroidota	56	SDDCSSWVKVNVIGSSSSQGTATVIVSAHTGTTSRTGTVVVKSGATRVSIPLTQAA	D1	BACON	63	118	3.2e-06
bhum	bhum:JXR92_016175		PDZ domain-containing protein	Bacteroides humanifaecis	Bacteria	Bacteroidota	69	ETIDFEFMAEAEWTASSSAEWCVVKTPSGVAGESLLRLTIEKNEETAARVATITLQVSGFANSVSFNVK	D1	BACON_2|BACON	49	117	3.8e-08
bis	bis:DXK01_002970		zinc-dependent metalloproteinase lipoprotein	Bacteroides intestinalis	Bacteria	Bacteroidota	84	VSQSSFTDLDATATTLTLKITSNASWTVTSDASWCVPLKAGGEGTADVQLNIAENIDRGTRTARITVVVAGGVSSQTVTVSQKV	D1	BACON_2|BACON	34	117	2.5e-09
bis	bis:DXK01_004375		BACON domain-containing protein	Bacteroides intestinalis	Bacteria	Bacteroidota	47	SNSSAQGWCTLSETSGSGRKVITVTVKPTTSFVKNRSVIVEVSSGTR	D1	BACON	67	113	3.5e-06
bis	bis:DXK01_005995		BACON domain-containing protein	Bacteroides intestinalis	Bacteria	Bacteroidota	52	AEYTADWLSVDVNPKRAIYKATAANETGEPRSTVVKLVSGEFSVDVTVTQSD	D1	BACON	59	110	1.8e-06
bis	bis:DXK01_008920		hypothetical protein	Bacteroides intestinalis	Bacteria	Bacteroidota	68	DSRLTLNFSSTHSWQANTDAVWITISPAQGNTGNSSLAIFAKEENRTGEIREATVTLSADGVPIKELK	D1	BACON_2|BACON	46	113	1e-08
bis	bis:DXK01_011180		family 16 glycosylhydrolase	Bacteroides intestinalis	Bacteria	Bacteroidota	82	VVPTQITATYEGSVTTLSVKSDQEWTAFSNEDWITCKILSNTLQGTVEVTVKANTTYQPREGAVVVKSGTTRVSVPVSQEAK	D1	BACON_2|BACON	38	119	8.1e-06
bno	bno:K8P02_05990		hypothetical protein	Bacteroides nordii	Bacteria	Bacteroidota	82	SVSKETVNFTAPADEEIITVSTNQATWKAVRPEKDDWCSLRFEGALLIIEVDDNLKVQPRTTTVTVYAGNITKNIVVEQAAA	D1	BACON_2|BACON	29	110	3.8e-05
bno	bno:K8P02_07010		BACON domain-containing protein	Bacteroides nordii	Bacteria	Bacteroidota	59	TTVIDDKVDWVKVKSSDIQAGKLVLTIVANTTLESRSTNVIVKLDNTDLTKPIKISQAA	D1	BACON	63	121	8e-06
bno	bno:K8P02_15070		hypothetical protein	Bacteroides nordii	Bacteria	Bacteroidota	82	EEESEFVVPDCGDTCAVNLSADQDWYVESNAEWCMVSPANGNASTVCELRVDTSYLYKEREAVITFRSGSKASQVKVFQYGY	D1	BACON_2|BACON	41	122	1.9e-07
bno	bno:K8P02_15155		BACON domain-containing protein	Bacteroides nordii	Bacteria	Bacteroidota	51	VVTSTEEWCAPVLSGNKVLLTISANEDITGRNALIEICMGTESTVVPVTQL	D1	BACON	57	107	6.9e-06
boa	boa:Bovatus_00106	A0A395W0B5	hypothetical protein	Bacteroides ovatus	Bacteria	Bacteroidota	58	KWVAKVNQPWVKVMPANGVGSTNCEIVVDSTLSNDVRHAVVTFVPEGQPKQELKIHQT	D1	BACON	56	113	4.7e-05
boa	boa:Bovatus_01984	A0A414E9I7	hypothetical protein	Bacteroides ovatus	Bacteria	Bacteroidota	80	IMNADVDLAAGGGTVEVALQATGELTAVSGADWCRVIEVTNEKITLLARANYEYTSRATQVTVSDGNSEQKIVVTQEGNI	D1	BACON_2|BACON	32	111	1.6e-07
boa	boa:Bovatus_02292		hypothetical protein	Bacteroides ovatus	Bacteria	Bacteroidota	51	TISEGNEWFKADITKGSGSKEISFTVAENEGLEERKATVILSTTQNSSVQD	D1	BACON	71	121	3e-08
boa	boa:Bovatus_02303	A0A395VVC3	Pregnancy-associated plasma protein-A	Bacteroides ovatus	Bacteria	Bacteroidota	84	NISESKFDNISASGESLTIDITCSSSWTVTSNKQWCIPNTQKGENDGKLILSINANLESNSRTATVTIISHKVSKTVQIIQNGS	D1	BACON_2|BACON	26	109	2e-06
boa	boa:Bovatus_02310		hypothetical protein	Bacteroides ovatus	Bacteria	Bacteroidota	47	AEWLSVDVNAKSVIYTALTQNDGEDARSTVVKLTCGSYTVEVTVTQD	D1	BACON	63	109	1.5e-06
boa	boa:Bovatus_02441	A0A395VYR6	hypothetical protein	Bacteroides ovatus	Bacteria	Bacteroidota	75	LQIGNDGFTEVYSIKSNTEWKFVNETDQSWVTISPAKGSGNGTVTITANANTGTGRTAVFRVVPNGVKTQEIEIM	D1	BACON_2|BACON	45	119	2.4e-05
boa	boa:Bovatus_02899	A0A414E0S7	hypothetical protein	Bacteroides ovatus	Bacteria	Bacteroidota	85	STNALTFGVSSTEVQTVDITSEAAWEVAVDQAGGNWLTVSPLEGTGNGTLTIAADKNNGPKRSATLTIAAKGAELRTITVIQDGY	D1	BACON_2|BACON	36	120	1.1e-07
boa	boa:Bovatus_03072	A0A1Y4PV28	endoglucanase	Bacteroides ovatus	Bacteria	Bacteroidota	70	LEFDARGSRQTIQIDGPAEWHISTSESWCKSSHTIGEGKQYVNITVEANDTQKERTATVTVSASGAPDII	D1	BACON_2|BACON	51	120	7e-07
boa	boa:Bovatus_03141	A0A3D2LYD0	hypothetical protein	Bacteroides ovatus	Bacteria	Bacteroidota	50	DVNADWCVLKEVNPNEVVFEVKENTGYSGRNALLTISNGVEKKAFNINQS	D1	BACON	58	107	3.2e-06
boa	boa:Bovatus_03672	A0A1Y4PCF4	endonuclease G, mitochondrial	Bacteroides ovatus	Bacteria	Bacteroidota	75	QTQINANGGGFIIRVKADGTWQASSSETWCTLSRTSGNGNGSISGYMKANTGAERSVIITITAGKEEAKFTLKQL	D1	BACON_2|BACON	44	118	3.5e-06
boa	boa:Bovatus_04264	A0A395VRA3	hypothetical protein	Bacteroides ovatus	Bacteria	Bacteroidota	49	RLSGICDWAHPSITSGKDGDVVTFTIDPNKLDEKRTATFKFFTGSSVVP	D1	BACON	60	108	6.9e-07
boa	boa:Bovatus_04374	A0A3E5HMZ1	hypothetical protein	Bacteroides ovatus	Bacteria	Bacteroidota	78	EVSKNEVKLSNVDGSFTINVTATSTWTAEVTSTGDWLTISKSSGEGNGDLRLFFTENTDGPKRTGTVKVSMSGAGSTL	D1	BACON_2|BACON	31	108	3.6e-10
boa	boa:Bovatus_04839		IgA Peptidase M64	Bacteroides ovatus	Bacteria	Bacteroidota	75	AKGSQVTISFTSTREWKASTVADWFTIAPVSGEAGTCNITLTAISENITGNVRTATLTLTSGTLTQDITIEQESA	D1	BACON_2|BACON	40	114	1.5e-07
bpit	bpit:BPIT_07050		conserved hypothetical protein	Candidatus Brocadia pituitae	Bacteria	Planctomycetota	53	WTATSNAGWITITSGSSGTGSGTVSYSVSAYTGTSTRTGTMTIEELIFTVTQS	D1	BACON	1024	1076	2.5e-06
broc	broc:IPI25_09380		BACON domain-containing protein	Candidatus Brocadia sp. Ega_18-Q3-R5-49_MAXAC.112v2	Bacteria	Planctomycetota	53	TTSSNEDWITIISGDSGTGSGTVCYSVLPNKDTSARSGIMTLAGQTFTVTQYG	D1	BACON	110	162	9.9e-07
bsa	bsa:Bacsa_0886	F0R2T3	endoglucanase	Phocaeicola salanitronis	Bacteria	Bacteroidota	85	QISATEMTFPKSGDTLTLSVLSSVEPQVTSNQTWCNVSFASVTERGTYTYNVTVDANSETDDRVATLSVVAGSFTASVQVTQTAG	D1	BACON_2|BACON	33	117	2.7e-08
bsa	bsa:Bacsa_2681	F0QZU4	hypothetical protein	Phocaeicola salanitronis	Bacteria	Bacteroidota	80	QSFPYEGGSASIVFSSSDAWTAEVSAGVEWMHVSPGQGEMGDNCTIELSVDKNEASDPRAAMVTIRSGSFSETVTVTQDA	D1	BACON_2|BACON	53	132	1.6e-12
bsal	bsal:K6V25_11010		hypothetical protein	Bacteroides salyersiae	Bacteria	Bacteroidota	72	GGQTQISFTSSREWQASTTADWITISPMSGNAGAVSITVTANSLNDNDYTRTATLTLTSGTLRKNITLKQEP	D1	BACON_2|BACON	42	113	1.4e-10
bste	bste:K6V31_08605		zinc-dependent metalloproteinase lipoprotein	Bacteroides stercoris	Bacteria	Bacteroidota	84	ELSESSFSNVDGDGATLTVSVTSDVEWQISKTAQWCNVTPGKGSGNQTLTLQIEANPDSKERKVTVTVASPATKMSRKIEITQA	D1	BACON_2|BACON	27	110	3.8e-13
bste	bste:K6V31_10770		BACON domain-containing protein	Bacteroides stercoris	Bacteria	Bacteroidota	71	AITFDIKFTATGEWKAKTSHGWLSLDKKRGTAGEHTILVTVKENKEVANREAKITIAGNNNAEPVVVTVVQ	D1	BACON_2|BACON	56	126	4.6e-11
bste	bste:K6V31_10780		hypothetical protein	Bacteroides stercoris	Bacteria	Bacteroidota	81	DKESIELPDNGGEVALQISTNERWTASSDADWYMITPANGEGSAVCVVKADSSYMYTQREGLITFRTVSGEYTVKIQQGGY	D1	BACON_2|BACON	38	118	1.2e-06
bste	bste:K6V31_13870		hypothetical protein	Bacteroides stercoris	Bacteria	Bacteroidota	50	VDAEWCEVTEQTASLIKISVEANADFPGRSALITISDGMEKQVLTLVQEG	D1	BACON	58	107	9.5e-08
bste	bste:K6V31_13930		BACON domain-containing protein	Bacteroides stercoris	Bacteria	Bacteroidota	57	WVAGASKPWIFVSPANGSSSAECQLAIDSTLENTARTSQIRFALEGQEAKLITVTQF	D1	BACON	58	114	4.8e-05
bste	bste:K6V31_13940		DUF5003 domain-containing protein	Bacteroides stercoris	Bacteria	Bacteroidota	41	FGSTVSWLHAVTGTGDNKDKVTVTVDPNSNTEERTATVMVF	D1	BACON	314	354	5.6e-08
bste	bste:K6V31_15695		hypothetical protein	Bacteroides stercoris	Bacteria	Bacteroidota	80	ELSKNELKLSNVAGSSTVDITATADWVAAVVEPVGDAENMWLTLSKDSGTGNDELRLFVTENTDGAKRTGKVKITMAGAG	D1	BACON_2	31	110	1.5e-07
bth	bth:BT_0171	Q8ABD9	Peptidase M-like protein	Bacteroides thetaiotaomicron VPI-5482	Bacteria	Bacteroidota	83	EISQNIFRNIDNNGGKITVAITSNSEWIIANSADWCIPDKYQGEGNDILTIKILANTKHANRQTNLIISAQGINQTIKISQQK	D1	BACON_2|BACON	30	112	1.6e-05
bth	bth:BT_0211	Q8AB99	Leucine-rich repeat protein	Bacteroides thetaiotaomicron VPI-5482	Bacteria	Bacteroidota	82	SVDKEEIAIGAEGGTEKIAVSSNDQWVVRVSKPWIAVSPANGFGSAVCELTIDSTLTNVARTAQISFTMNGREPSLVTVTQF	D1	BACON_2|BACON	32	113	3.8e-06
bth	bth:BT_1771	Q8A6V5	putative cell surface protein	Bacteroides thetaiotaomicron VPI-5482	Bacteria	Bacteroidota	55	VDNSWVVLFEREGTAGEGNKVWVAAAENVEPDARRANFSLVSGGFKYDFVIYQAQ	D1	BACON	81	135	4.1e-05
bth	bth:BT_2822	Q8A3Y2	conserved hypothetical protein	Bacteroides thetaiotaomicron VPI-5482	Bacteria	Bacteroidota	70	VFNISSNTPWTIESDQQWCKPTPSMSAASSLVSEIVVTMENNTGKKARTAKLTIKAEGVEGTKVVTIEQA	D1	BACON_2|BACON	57	126	4.3e-08
bth	bth:BT_2823	Q8A3Y1	conserved hypothetical protein	Bacteroides thetaiotaomicron VPI-5482	Bacteria	Bacteroidota	58	ENKGDWYAISPATGDNPEKTYDVTIKCEENTSLDDRTEVINIKSDYWTGKKFTLTQKG	D1	BACON	73	130	2.7e-09
bth	bth:BT_3015	Q8A3D9	conserved hypothetical protein	Bacteroides thetaiotaomicron VPI-5482	Bacteria	Bacteroidota	79	TVGKETVDFNSESGSQNVAVTTNVDTWTVKSDKNWCHPSADGKALKISVDESDERYVRKATVTVIAADQTKTITVRQLG	D1	BACON_2|BACON	32	110	8.7e-09
bth	bth:BT_3105	Q8A350	conserved hypothetical protein	Bacteroides thetaiotaomicron VPI-5482	Bacteria	Bacteroidota	68	TYILKVISDDKWTLSSSQAWCSVSETEGFKYSQVPVSYSENPWNEPRTAELTFLINESQEIKIVTVEQ	D1	BACON_2|BACON	57	124	9.3e-07
bth	bth:BT_3235	Q8A2S0	conserved hypothetical protein	Bacteroides thetaiotaomicron VPI-5482	Bacteria	Bacteroidota	50	ATSNKDWCTVSVNGDIINVSVIENNDMSGRTAAVTITDGEASTLVPVSQG	D1	BACON	57	106	2.8e-07
bth	bth:BT_3244	Q8A2R1	hypothetical protein	Bacteroides thetaiotaomicron VPI-5482	Bacteria	Bacteroidota	51	ATVNADWCQVIEVADHKVSISVDANTGYPGRSAQIVLTDGVSTQQATILQE	D1	BACON	58	108	2.4e-07
bth	bth:BT_3500	Q8A208	hypothetical protein	Bacteroides thetaiotaomicron VPI-5482	Bacteria	Bacteroidota	71	GGEQEVNVSSGGAWQSSIHCDWMTLSPSSGGIGITKVRIKVKKNTSGLPRNGRIAIISGKEEKGITVMQSS	D1	BACON_2|BACON	4	74	2.2e-07
bth	bth:BT_3558	Q8A1V0	endonuclease G, mitochondrial	Bacteroides thetaiotaomicron VPI-5482	Bacteria	Bacteroidota	74	VSAKGGSFFLQIKTDGKWTASSQDSWCTINNKEGNGNASTICSVSANDDDERYTVITVTSNGKSENITITQKGG	D1	BACON_2|BACON	45	118	5.4e-08
bth	bth:BT_4244	Q89ZX7	conserved hypothetical protein	Bacteroides thetaiotaomicron VPI-5482	Bacteria	Bacteroidota	85	EYLIQNLDKSSTSVQIPINTSMELAQWSVSYEANWLQCSKQKTAAEGTFLRITVNENTGETKRTANIKVTSTTATYTITVNQYAK	D1	BACON_2|BACON	39	123	2.3e-08
bth	bth:BT_4270	Q89ZV1	putative chitobiase	Bacteroides thetaiotaomicron VPI-5482	Bacteria	Bacteroidota	72	FPLAGGEHEIEVETNVALDNWTASSNAGWCKLQKHEGKVTVSADENEDYKQRIAEITIAYGHQSFSINVKQF	D1	BACON_2|BACON	47	118	5.1e-08
bth	bth:BT_4272	Q89ZU9	hypothetical protein	Bacteroides thetaiotaomicron VPI-5482	Bacteria	Bacteroidota	78	KSIGFKKEGGEVAVPVKSNREWNASVTEGKEWLTARKASDTELTVSATSSPEKGVREGNITIANNALTAKLRVVQTGG	D1	BACON_2|BACON	42	119	8.5e-05
bth	bth:BT_4295	Q89ZT1	putative chitobiase	Bacteroides thetaiotaomicron VPI-5482	Bacteria	Bacteroidota	68	EHEIEVQTNVPLDRWSAQSNAEWCKVVQHEGKVVVSASANNIYKQRRAEITVAYGHQSYSITVSQFGK	D1	BACON_2|BACON	55	122	4e-08
bth	bth:BT_4605	Q89YX5	conserved hypothetical protein	Bacteroides thetaiotaomicron VPI-5482	Bacteria	Bacteroidota	80	VSSEGERATISFSTNKDWSVSLAETQNGDNWCTVSPSSGKAGNVTLTIVVASNTGYDDRNVVLKLSVDELTKSIMINQKQ	D1	BACON_2|BACON	55	134	2.2e-09
btho	btho:Btheta7330_00015	C6IHH5	hypothetical protein	Bacteroides thetaiotaomicron 7330	Bacteria	Bacteroidota	68	TYILKVISDDKWTLSSSQAWCSVSETEGFKYSQVPVSYSENPWNEPRTAELTFLINESQEIKIVTVEQ	D1	BACON_2|BACON	57	124	3e-06
btho	btho:Btheta7330_00104	A0A0P0EUP1	nagJ_1; O-GlcNAcase NagJ precursor	Bacteroides thetaiotaomicron 7330	Bacteria	Bacteroidota	79	TVGKETVDFNSESGSQNVAVTTNVDTWTVKSDKNWCHPSADGKALKISVDESDERYVRKATVTVIAADQTKTITVRQLG	D1	BACON_2|BACON	32	110	8.7e-09
btho	btho:Btheta7330_00248	A0A0P0ELA1	hypothetical protein	Bacteroides thetaiotaomicron 7330	Bacteria	Bacteroidota	59	SFQVKSTDPWEVFGKYDWYTISPSTGEAGETYTVTVTCKENTELDDRIDTLNIKSDYWT	D1	BACON_2|BACON	57	115	4.2e-05
btho	btho:Btheta7330_00249	A0A0P0FHW9	hypothetical protein	Bacteroides thetaiotaomicron 7330	Bacteria	Bacteroidota	70	VFNISSNTPWTIESDQQWCKPTPSMSAASSLVSEIVVTMENNTGKKARTAKLTIKAEGVEGTKVVTIEQA	D1	BACON_2|BACON	57	126	4.2e-08
btho	btho:Btheta7330_01243	A0A0P0F2P7	hypothetical protein	Bacteroides thetaiotaomicron 7330	Bacteria	Bacteroidota	55	VDNSWVVLFEREGTAGEGNKVWVAAAENVEPDARRANFSLVSGGFKYDFVIYQAQ	D1	BACON	81	135	4.1e-05
btho	btho:Btheta7330_01607	A0A0P0FNC4	hypothetical protein	Bacteroides thetaiotaomicron 7330	Bacteria	Bacteroidota	83	VDKRVFAFDGDIQIGVASLPVNITTENTNWQITGKPSWISLSQTSGTAGVPATVTISANSKNFTQNMRSAVLSIRTGNSANEL	D1	BACON_2|BACON	413	495	3.9e-05
btho	btho:Btheta7330_03151	A0A0P0FH02	hypothetical protein	Bacteroides thetaiotaomicron 7330	Bacteria	Bacteroidota	82	SVDKEEIAIGAEGGTEKIAVSSNDQWVVRVSKPWIAVSPANGFGSAVCELTIDSTLTNVARTAQISFTMNGREPSLVTVTQF	D1	BACON_2|BACON	32	113	3.8e-06
btho	btho:Btheta7330_03193	A0A0P0EWH6	Pregnancy-associated plasma protein-A	Bacteroides thetaiotaomicron 7330	Bacteria	Bacteroidota	83	EISQNIFRNIDNNGGKITVAITSNSEWIIANSADWCIPDKYQGEGNDILTIKILANTKHANRQTNLIISAQGINQTIKISQQK	D1	BACON_2|BACON	30	112	1.6e-05
btho	btho:Btheta7330_03372	C6ITT5	hypothetical protein	Bacteroides thetaiotaomicron 7330	Bacteria	Bacteroidota	80	VSSEGERATISFSTNKDWSVSLAETQNGDNWCTVSPSSGKAGNVTLTIVVASNTGYDDRNVVLKLSVDELTKSIMINQKQ	D1	BACON_2|BACON	41	120	2.2e-09
btho	btho:Btheta7330_03807	A0A0P0F8H0	hypothetical protein	Bacteroides thetaiotaomicron 7330	Bacteria	Bacteroidota	68	EHEIEVQTNVPLDRWSAQSNAEWCKVVQHEGKVVVSASANNIYKQRRAEITVAYGHQSYSITVSQFGK	D1	BACON_2|BACON	53	120	4e-08
btho	btho:Btheta7330_03831	A0A0P0FIR7	hypothetical protein	Bacteroides thetaiotaomicron 7330	Bacteria	Bacteroidota	78	KSIGFKKEGGEVAVPVKSNREWNASVTEGKEWLTARKASDTELTVSATSSPEKGVREGNITIANNALTAKLRVVQTGG	D1	BACON_2|BACON	42	119	8.5e-05
btho	btho:Btheta7330_03833	A0A0N7IAN2	hypothetical protein	Bacteroides thetaiotaomicron 7330	Bacteria	Bacteroidota	72	FPLAGGEHEIEVETNVALDNWTASSNAGWCKLQKHEGKVTVSADENEDYKQRIAEITIAYGHQSFSINVKQF	D1	BACON_2|BACON	47	118	5.1e-08
btho	btho:Btheta7330_03862	A0A0P0EVH7	F5/8 type C domain protein	Bacteroides thetaiotaomicron 7330	Bacteria	Bacteroidota	85	EYLIQNLDKSSTSVQIPINTSMELAQWSVSYEANWLQCSKQKTAAEGTFLRITVNENTGETKRTANIKVTSTTATYTITVNQYAK	D1	BACON_2|BACON	39	123	2.3e-08
btho	btho:Btheta7330_04369	A0A0P0EZJ0	bglA_2; Beta-glucanase precursor	Bacteroides thetaiotaomicron 7330	Bacteria	Bacteroidota	72	VTSATINSGLEWTAFSDDACKDWISCKITDNGSQGTVEVTVKANTTYQSREGKVVVKAGAARTSIPVTQAAR	D1	BACON_2|BACON	42	113	3.6e-05
btho	btho:Btheta7330_04728	C6IP62	endonuclease G, mitochondrial	Bacteroides thetaiotaomicron 7330	Bacteria	Bacteroidota	74	VSAKGGSFFLQIKTDGKWTASSQDSWCTINNKEGNGNASTICSVSANDDDERYTVITVTSNGKSENITITQKGG	D1	BACON_2|BACON	45	118	5.4e-08
btho	btho:Btheta7330_04808	A0A0N7IB02	CotH protein	Bacteroides thetaiotaomicron 7330	Bacteria	Bacteroidota	71	GGEQEVNVSSGGAWQSSIHCDWMTLSPSSGGIGITKVRIKVKKNTSGLPRNGRIAIISGKEEKGITVMQSS	D1	BACON_2|BACON	45	115	8.3e-08
btho	btho:Btheta7330_05059	A0A0P0FLT4	hypothetical protein	Bacteroides thetaiotaomicron 7330	Bacteria	Bacteroidota	51	ATVNADWCQVIEVADHKVSISVDANTGYPGRSAQIVLTDGVSTQQATILQE	D1	BACON	58	108	2.4e-07
btho	btho:Btheta7330_05068	A0A0P0FGP6	hypothetical protein	Bacteroides thetaiotaomicron 7330	Bacteria	Bacteroidota	50	ATSNKDWCTVSVNGDIINVSVIENNDMSGRTAAVTITDGEASTLVPVSQG	D1	BACON	57	106	2.8e-07
bun	bun:Bun01g_03940	A0A174PZV8	endoglucanase	Bacteroides uniformis	Bacteria	Bacteroidota	84	IVEPTSFHFEQTGGSKKFGITPNEPATFQSSEAWCKVTSESSTPVQAIYNITVEPNTTPDVRNAIITVSVKEHIQEINVEQAAY	D1	BACON_2|BACON	30	113	2.3e-06
bun	bun:Bun01g_10540	A0A174T9S5	endoglucanase	Bacteroides uniformis	Bacteria	Bacteroidota	80	TFSKTGGTSTLNIKSNVALEVTSSAPEWCKVTAESSASSSILKYTVMAEANTDTSDREAKVTVKAGGSEVGSFTVKQTAA	D1	BACON_2|BACON	49	128	2.5e-06
bun	bun:Bun01g_14890	A0A174FPE4	carboxyl-terminal processing protease	Bacteroides uniformis	Bacteria	Bacteroidota	75	QDNELSVSFNAAAKWVASVTSGADWCKLNTTSGTKGQSTLKLSVSTSSTTDRTARISINIDGYSPASFEVTQKGT	D1	BACON_2|BACON	48	122	6.6e-05
bun	bun:Bun01g_19280	A0A4Y1VGB8	alpha-amylase	Bacteroides uniformis	Bacteria	Bacteroidota	81	FSFAEAASSQSVSFEAGYQWTAELSGEDIGWCSINPAKGLSGKATIMVSVAKNETGIARTAQLNIISGSKREEISVTQAAN	D1	BACON_2|BACON	51	131	1.9e-11
bun	bun:Bun01g_20690	A0A139K601	hypothetical protein	Bacteroides uniformis	Bacteria	Bacteroidota	56	SDDCSSWVKVNVMGSSSSQGTATVIVSAHTGTTSRTGTVVVKSGATRVSIPLTQAA	D1	BACON	63	118	5.8e-07
buy	buy:D8S85_17645	A0A3S9VXD9	hypothetical protein	Butyricimonas faecalis	Bacteria	Bacteroidota	80	ELSETEIQLDAAGAEQYIQVNTNAITWQISSSSDWVIAERDSCFLVIKAESNQVRSERNAKIVIVADNKYVRINVSQAAS	D1	BACON_2	29	108	5.5e-05
bvir	bvir:I6J59_09725		zinc-dependent metalloproteinase lipoprotein	Butyricimonas virosa	Bacteria	Bacteroidota	77	IRVSSEQQTIRIALRSGSNWSFASPTSWCRASKISTPQGDTLVINTQVNTTTTERTGTVTISNSDQQKILTVIQKGE	D1	BACON_2|BACON	32	108	1.8e-07
bvs	bvs:BARVI_07790	W0ESP0	hypothetical protein	Barnesiella viscericola	Bacteria	Bacteroidota	78	SPSQGITFTTTGPWRATVAETRAGADWVTISPDHGDQAGSYTITVSLEANTTGQDRKAVVTIECGDTRVTITIEQKGV	D1	BACON_2|BACON	50	127	1.7e-08
bvu	bvu:BVU_0949	A6KYY0	conserved hypothetical protein	Phocaeicola vulgatus	Bacteria	Bacteroidota	56	WDVASNQDWCIAAKDLSTSKPSIKILVKASEEPEIREAVVTVKSLVKNYEIHVKQL	D1	BACON	65	120	1.1e-07
bvu	bvu:BVU_1125	A6KZF2	hypothetical protein	Phocaeicola vulgatus	Bacteria	Bacteroidota	87	TLFWDETEASVKFSATGPWTATVEDVTSRATDSSCTWIKLPRYEGEAGEISLPMLLQKNDSENYREATLVIVCGESEVTVHIRQEAN	D1	BACON_2|BACON	47	133	7e-05
bvu	bvu:BVU_3191	A6L558	conserved hypothetical protein	Phocaeicola vulgatus	Bacteria	Bacteroidota	89	ITISDTSFDFEANGGEETLSFSTNRDWTVSLANTANGENWCTVTPLNGKAGDNNIQIRVAANKGYDDRNVSLTIAAGGTSRTVIINQKQ	D1	BACON_2|BACON	38	126	2.6e-15
bxy	bxy:BXY_03550	D6D5X7	carboxyl-terminal processing protease	Bacteroides xylanisolvens	Bacteria	Bacteroidota	58	TGADWAAITNTSGNSAAGKGGLKVKINKNESGKERVLTVVVQVEGYKTPVTVCTITQG	D1	BACON	75	132	8.7e-05
bxy	bxy:BXY_10620	D6D871	Fibrobacter succinogenes major domain (Fib_succ_major).	Bacteroides xylanisolvens	Bacteria	Bacteroidota	47	AEWLSVDVNAKSVIYTALTQNDGEDARSTVVKLTCGSYTVEVTVTQD	D1	BACON	65	111	1.5e-06
bxy	bxy:BXY_10690	D6D878	Pregnancy-associated plasma protein-A.	Bacteroides xylanisolvens	Bacteria	Bacteroidota	84	NISESKFDNISASGESLTIDITCSSSWTVTSNKQWCIPSTQKGENDGKLILSINANLESNSRTATVTIISHKVSKTVQIIQNGS	D1	BACON_2|BACON	26	109	1.3e-06
bxy	bxy:BXY_13320	D6CWC0	hypothetical protein	Bacteroides xylanisolvens	Bacteria	Bacteroidota	77	TDVDLVAGGGTVEVVLQAAGELTAVSGADWCRVIEVTNEKITLLARANYEYVSRATQVTVSDGSNEQKIVVTQAGNI	D1	BACON_2|BACON	35	111	9.6e-06
bxy	bxy:BXY_17840	D6CXI3	hypothetical protein	Bacteroides xylanisolvens	Bacteria	Bacteroidota	77	LQIGNDGFTEVYSIKSNTEWKFVNETDQSWVTVSPAKGSGNGTVTITANANTGTGRTAVFRVVPNGVKTQEIEIIQG	D1	BACON_2|BACON	16	92	2.5e-05
bxy	bxy:BXY_21700	D6CYJ3	hypothetical protein	Bacteroides xylanisolvens	Bacteria	Bacteroidota	50	DVDVDWCVLKEVNPNEVVFEVKENTGYSGRNALLTISNGVETEAFNINQS	D1	BACON	58	107	9.6e-06
bxy	bxy:BXY_22770	D6CYU6	hypothetical protein	Bacteroides xylanisolvens	Bacteria	Bacteroidota	61	SAVASEYWITISPDNYPGVNESFIANVAVTVSDNATGQPREGHVTFFLQDEEVITLTVKQS	D1	BACON	57	117	2.2e-07
bxy	bxy:BXY_28450	D6D0C0	endonuclease G, mitochondrial	Bacteroides xylanisolvens	Bacteria	Bacteroidota	54	QTQINANGGGFIIRVKADGTWQASSSETWCTLSRASGNGNGSISGYMKANTGAE	D1	BACON_2	44	97	5.4e-06
bxy	bxy:BXY_30570	D6D0W9	hypothetical protein	Bacteroides xylanisolvens	Bacteria	Bacteroidota	62	ELSEGCDWIHVTDGAAITPGVINESELKLAIDPYTDIDEGRTASLYLKGSNGITDVLTITQD	D1	BACON	155	216	4.7e-05
bxy	bxy:BXY_35480	D6D282	hypothetical protein	Bacteroides xylanisolvens	Bacteria	Bacteroidota	56	GSDSHWAVVDSHETQGEITKFTIKVSENSSTSSRVGAIRFIGDDVTPLKLVITQKM	D1	BACON	58	113	2.6e-06
bxy	bxy:BXY_42190	D6D3X0	Leucine Rich Repeat.	Bacteroides xylanisolvens	Bacteria	Bacteroidota	58	KWVAKVNQPWVKVMPANGVGSTNCEIVVDSTLSNDVRHAVVTFVPEGQSKQELKIHQT	D1	BACON	56	113	8.4e-06
bxy	bxy:BXY_42680	D6D416	Fibrobacter succinogenes major domain (Fib_succ_major).	Bacteroides xylanisolvens	Bacteria	Bacteroidota	51	VTTGDETWAHVSTANNSVKIVVDENVDQQERSTTLTVKLNDARSRIRVKQD	D1	BACON	68	118	4.4e-06
bzg	bzg:C4H11_00065	A0A562V774	alpha-amylase	Bacteroides zoogleoformans	Bacteria	Bacteroidota	68	YIFTSVAGTQSLSFYASRDWTIQSGADWCKLSATSGKAGNADVNIQVTENTGAGDRNTVITIIAGETG	D1	BACON_2	53	120	1.8e-10
bzg	bzg:C4H11_01550	A0A562V5R6	carbohydrate-binding protein	Bacteroides zoogleoformans	Bacteria	Bacteroidota	51	VQGDAATWLKTQGRGSILQISVSANEEMEKRRGEIKVTAGRLSEIIVVEQL	D1	BACON	60	110	7.1e-05
bzg	bzg:C4H11_08025		hypothetical protein	Bacteroides zoogleoformans	Bacteria	Bacteroidota	55	PKDASHWVYVPVKSGQGDQNVPVNIDANFGSSAGRSTTLTITAGNIVKKVAVTQV	D1	BACON	68	122	3.1e-05
bzg	bzg:C4H11_10020	A0A562VIR7	peptidase S41	Bacteroides zoogleoformans	Bacteria	Bacteroidota	57	WTATTNSDWCTILTPSGEKGPSTLKLSTTTGTSEVRTSTISIKVDGYSTINFDVKQN	D1	BACON	61	117	2e-05
cag	cag:Cagg_2001	B8GBS2	conserved hypothetical protein	Chloroflexus aggregans	Bacteria	Chloroflexota	71	ATTYTLSVKNLGSGSIGWTAVGSASWLTLITTNGSGHRSTLQYRIDPNGLATGDYTTTITVNAGSAGVQSI	D1	BACON_2	504	574	1e-05
cant	cant:NCTC13489_01282	A0A3S4USY4	Por secretion system C-terminal sorting domain	Kaistella antarctica	Bacteria	Bacteroidota	69	WTANSDQHWLNLSFLSLTEKNNFKNLISGNGDAKIIMSATTNTSGASRSATVVVSGTGVDSKSIIVTQS	D1	BACON	931	999	4.1e-05
capn	capn:CBG49_03585	A0A1Z4BLW1	hypothetical protein	Capnocytophaga endodontalis	Bacteria	Bacteroidota	53	EQTDAAWIKLSPDTDYKTLKFEVLTNEGGDRHGTINLMVQNSVKAKIVVYQKA	D1	BACON	58	110	2.9e-06
cau	cau:Caur_0720	A9WFM0	hypothetical protein	Chloroflexus aurantiacus	Bacteria	Chloroflexota	55	SAVVSVINAGSGSLTWTASSDRSWLSLSAGSGTTPVTLTLTANPTTFNEGNVYTA	D1	BACON_2	1091	1145	2.8e-05
ccm	ccm:Ccan_17430	F9YSD4	Hypothetical protein	Capnocytophaga canimorsus	Bacteria	Bacteroidota	49	PSNANSWLTATKEGQNLKVNVKTNTSGAREAILKVEGKGLVREVKVYQL	D1	BACON	75	123	4.2e-05
cell	cell:CBR65_18150	A0A1Y0G0E1	hypothetical protein	Cellvibrio sp. PSBB006	Bacteria	Other Gammaproteobacteria	71	TSIEVSSIGQQLGWSIESNVDWLSFSPASGTGSSIVNVAVDSNALPAGTYTAEITVVADNQTEASVSVTLN	D1	BACON_2|BACON	165	235	2e-06
cfas	cfas:Cfast33896_14410		hypothetical protein	Coprobacter fastidiosus	Bacteria	Bacteroidota	53	AVENNGSWCTAKVLNNTTISVKAGIHTESDDRTATFKITVPGAEPVEFTITQL	D1	BACON	77	129	5.3e-09
cfil	cfil:MYF79_20825		endoglucanase	Chitinophaga filiformis	Bacteria	Bacteroidota	86	LSASPSEIKLAAGAGTADLTISGNAQWSIDNAAPWLQLDKASGSSGNSTVRLTASANGTGATRSIILTVNASNGQSRRVTVSQTAE	D1	BACON_2|BACON	37	122	3.1e-11
chk	chk:D4L85_24765	A0A385SXN4	endoglucanase	Chryseolinea soli	Bacteria	Bacteroidota	84	VSETELSLSMAGATSEITVTSNDSWNINNNASAWLQLSQTGGNSGSATVQITAGPNATGSTRSAVLVVTAANGQSRRVSVSQAS	D1	BACON_2|BACON	32	115	3.4e-08
chl	chl:Chy400_0780		conserved hypothetical protein	Chloroflexus aurantiacus Y-400-fl	Bacteria	Chloroflexota	55	SAVVSVINAGSGSLTWTASSDRSWLSLSAGSGTTPVTLTLTANPTTFNEGNVYTA	D1	BACON_2	1091	1145	2.8e-05
chrm	chrm:FYK34_01440	A0A5C1DCD1	hypothetical protein	Chromobacterium paludis	Bacteria	Betaproteobacteria	48	KTLTIKDNFGGVLNWTASSDASWLKVTASGQTSSGSTLQLQADDSQLP	D1	BACON_2	466	513	1.9e-06
clit	clit:OQ292_11455		BACON domain-containing carbohydrate-binding protein	Chondrinema litorale	Bacteria	Bacteroidota	82	TSTNQVAFDHNSGGKDIQVSTEVNWNVTTPVSWISFSRINGTGNATVQIKVQINNSVDIRRGKVIVNTESESDTILIEQQGQ	D1	BACON_2|BACON	38	119	1.6e-06
copr	copr:Cop2CBH44_03370	A0A7G1HU88	hypothetical protein	Coprobacter secundus subsp. similis	Bacteria	Bacteroidota	84	LSQERLSVLYLESTEEIALSANIDWEVSNSSDWIDVSPLSGTASDEQQILTLSIARNDSYDSRSTQIVIKSIDGQTADTLTIEQ	D1	BACON_2|BACON	35	118	5.8e-13
copr	copr:Cop2CBH44_05940	A0A7G1HUP1	hypothetical protein	Coprobacter secundus subsp. similis	Bacteria	Bacteroidota	78	TVTANKSWTSTINYNDSQKDWCEYHPASTDITNDMSMSAFTNARLMIAQNTSGEERSATITITTGDISKSFTIKQKQN	D1	BACON_2|BACON	58	135	4.4e-05
coz	coz:A3Q34_14355	A0A1D8RXT1	hypothetical protein	Colwellia sp. PAMC 20917	Bacteria	Other Gammaproteobacteria	51	NQASLAFTSTANISVLEQIIKVSTNSSAEINWQASSASTWLTLTKLDNDFL	D1	BACON_2	232	282	5.3e-05
cpor	cpor:BED41_15655	A0A1B2I8V6	hypothetical protein	Cloacibacillus porcorum	Bacteria	Synergistota	80	ANNLDFSQAAGYKKLELGTFRDWTAESSESWCTLSRAAGTKEDADQGIYVDVSQNTTGVNREATITLKTKDGKGSSTVRV	D1	BACON_2|BACON	519	598	7.7e-08
csac	csac:SIO70_22890		endoglucanase	Chitinophaga sancti	Bacteria	Bacteroidota	87	LEVSLSEIVFEADGGASDITISSNVDWTINNPGSSWLALSQSTGNGSKASVRLTTTPNTTGATRSAVLVVNAGNSQMRRINISQASS	D1	BACON_2|BACON	31	117	9e-09
deu	deu:DBW_0499	A0A143B374	hypothetical protein	Desulfuromonas sp. DDH964	Bacteria	Thermodesulfobacteriota	66	TTSLTFTAPAEGGANPADQTFIVTNSGPAGTTLNWSVTDDAPWLTVTPASGSLDGGTSQSITVSTA	D1	BACON_2	44	109	3.5e-08
deu	deu:DBW_3292	A0A143BBY9	hypothetical protein	Desulfuromonas sp. DDH964	Bacteria	Thermodesulfobacteriota	62	KDGSIDWSAASDVDWLTIAPASGSNVAAPGFDTFAVSLNDNAEALGKGSYKGTLTFTNTSNG	D1	BACON_2	431	492	3.9e-05
dli	dli:dnl_10150	A0A975GF36	Peptidase M12 domain-containing protein, immunoglobulin-like fold-contain	Desulfonema limicola	Bacteria	Thermodesulfobacteriota	73	SLTVPSAGNSYYLTISNNGDETLYWNTQNAPDWVNLYQSNGSVSGGDDLSLQISIDQNTDTVTRTCNIKFSNN	D1	BACON_2	158	230	1.9e-05
dori	dori:FH5T_08435		DNA-binding protein	Draconibacterium orientale	Bacteria	Bacteroidota	79	SSYVSIPVDGGSTTITIMAKDSWTLENTVEWLSLSSTSGSAGESTLTFSAESALDGRTAEILIQCGGETQRINIIQGLA	D1	BACON_2|BACON	35	113	4.9e-05
drc	drc:G0Q07_10740	A0A6C0RCF6	T9SS type A sorting domain-containing protein	Draconibacterium halophilum	Bacteria	Bacteroidota	52	TAVASCNWVTITSGNSGSGNGSVQFSLQSNNSIYERNCTITVEDKTFTITQL	D1	BACON	5	56	5.9e-05
dun	dun:FDZ78_08130		hypothetical protein	Duncaniella sp. B8	Bacteria	Bacteroidota	49	TANNEWITASVDGNRIDIAVDQNNDFSGRSGSISVKCGNATDNISIIQS	D1	BACON	63	111	9.4e-06
dun	dun:FDZ78_09090		hypothetical protein	Duncaniella sp. B8	Bacteria	Bacteroidota	69	GEEPSLTLNTSGSWKVSQKDEWIHLSRESGTRGSHKIFVTADENTGDPRTGFVEIKLSGSNKTELLAVS	D1	BACON_2|BACON	54	122	3e-06
dun	dun:FDZ78_09095		hypothetical protein	Duncaniella sp. B8	Bacteria	Bacteroidota	74	LSSGATATLTITANKGYNVTSDAEWLSVDKPTGRGAVNVSILAEKNESGAVRKGLLTITSGSNLSETITVVQNL	D1	BACON_2|BACON	49	122	1.1e-10
dun	dun:FDZ78_10810		endoglucanase	Duncaniella sp. B8	Bacteria	Bacteroidota	53	CSENWVSLKLERLTASIYRLYVTVDENNGDSRSAEVTIKSGDETKTLTVNQSA	D1	BACON	65	117	3.1e-09
dyh	dyh:G7051_11360		BACON domain-containing protein	Dysgonomonas sp. HDW5B	Bacteria	Bacteroidota	62	KNEISFGYKESKDTIEIQTNTSWEIESMPEWLTVSKQKGTQEDTNVILYIQPNRNETVREFD	D1	BACON_2	33	94	6.6e-07
dyh	dyh:G7051_15465		endoglucanase	Dysgonomonas sp. HDW5B	Bacteria	Bacteroidota	84	SVSSATVAFDAVESTNTIEIASNTIWKINYTSNWCRPSIQTTKGNAKVIITADANDTNEDRSSTFSVSAEGLSDVIITISQKAK	D1	BACON_2|BACON	36	119	9e-05
dys	dys:G7050_11065	A0A6G7X6V6	BACON domain-containing protein	Dysgonomonas sp. HDW5A	Bacteria	Bacteroidota	62	KKEISLGYKESKDTIEIQTNTSWEIESMPEWLTVSKQKGTQEDTNVILYIQPNRNETVREFD	D1	BACON_2	33	94	2.1e-06
dys	dys:G7050_15030	A0A6G7X9F4	endoglucanase	Dysgonomonas sp. HDW5A	Bacteria	Bacteroidota	57	KINYTSNWCRPSIQTTKGNAKVIITADANDTNEDRSTTFSVSAEGLSDVIITISQKA	D1	BACON	62	118	1.8e-08
echi	echi:FKX85_05435	A0A514CF92	endoglucanase	Echinicola soli	Bacteria	Bacteroidota	81	DVSSPAVELDAEGENTEVSITSNASWSVQASSDWLSITPVAGQGNQTISITAIKNESSESRTGTIRVIAEALSQEIQVTQL	D1	BACON_2|BACON	32	112	9.8e-13
eol	eol:Emtol_0777		hypothetical protein	Emticicia oligotrophica	Bacteria	Bacteroidota	80	TVSNSTIDLGSITTTSSSSFMLVQSGEGSISYTISSNKNWLKLSKNSGVITGTDFISLSTIINAVDIQDGENTAVLSITP	D1	BACON_2	30	109	1.7e-06
evi	evi:Echvi_1163	L0FU56	endoglucanase	Echinicola vietnamensis	Bacteria	Bacteroidota	82	DVSSTRIELEADGESKEVSISSNTAWSAHASANWINMTPSSGTGSQTVSIAALANTTPDSREAVVQIVAGSLQREIQVSQAA	D1	BACON_2|BACON	33	114	3.7e-12
fbi	fbi:L0669_03935		endoglucanase	Flavobacterium bizetiae	Bacteria	Bacteroidota	86	TVDTNKIDFLNTGNAVDIKITTDVASWKISGSDTSWIQLNQVGGTAGTITVKITALANTTTTARTAIVTISSSQATSVQIAVSQAA	D1	BACON_2|BACON	40	125	4.1e-08
fbm	fbm:MQE35_05445	A0A9E6ZQJ5	cellulase family glycosylhydrolase	Abyssalbus ytuae	Bacteria	Bacteroidota	83	SVNQEDLSFIAQGGEETFNITASLSIKWGANTSDDWLSVSQDSGVGSTSITVTARANTTGGQRTGVVTVFTHDKSFDIQVTQN	D1	BACON_2|BACON	36	118	1.8e-11
fcr	fcr:HYN56_03850	A0A2S1YH83	endoglucanase	Flavobacterium crocinum	Bacteria	Bacteroidota	85	AASTSKIDFESKENTIEITVNSNGVAWTLSNPVSWIKLSSTAGTSGQTVVKITALENTTTALRNAVITLSGGELASEAISVSQAA	D1	BACON_2|BACON	38	122	2.6e-07
fen	fen:J0383_12295		endoglucanase	Flavobacterium endoglycinae	Bacteria	Bacteroidota	86	SVNKDKVDFDSKKNTIEVTVNSNGVVWTLTNPVTWIKVNQTSGPSGSTVVKITALENTTSSVRNVVITLSGSEVPSATISVSQAAA	D1	BACON_2|BACON	38	123	1.8e-08
fen	fen:J0383_23605		endoglucanase	Flavobacterium endoglycinae	Bacteria	Bacteroidota	87	TVSTETVSFMPEGGTSEPIAIEANSKWTITNLASTWLQLSKLSGAQGTEKTVFTASANNSGVSRSVVLTVTADNGQARRITVTQTAN	D1	BACON_2|BACON	32	118	1.8e-08
ffl	ffl:HYN86_03520	A0A344LYG0	endoglucanase	Flavobacterium fluviale	Bacteria	Bacteroidota	80	IDFESKETTVEITINSNATNWTLSNPASWIKLSQAVGTSGSTIVKITASENVDTAVRNTVLKLTSTEGNASEITVSQAAG	D1	BACON_2|BACON	45	124	1.2e-07
fhu	fhu:M0M44_04115		endoglucanase	Flavobacterium humidisoli	Bacteria	Bacteroidota	86	SSSTNKIDFESKETTIDVTINSTGVTWTLSNPVSWIKLSQAVGTSGSTIVKITASENVDTAVRNAVLKLTSTEGNASEITVSQAAG	D1	BACON_2|BACON	39	124	2.1e-06
fjo	fjo:Fjoh_0774	A5FLW7	endoglucanase	Flavobacterium johnsoniae UW101	Bacteria	Bacteroidota	87	TVDTNKIDFANTGNDVNIKVTTNARTWKISSADTKWLELSQTSGVTGSVLVKITALENTGKEARTAVITITSDETSPIQIAVSQAGG	D1	BACON_2|BACON	39	125	1.6e-08
flm	flm:MY04_5243	A0A1B1G2H8	T9SS type A sorting domain-containing protein	Flammeovirga sp. MY04	Bacteria	Bacteroidota	78	SVNPNSVAFASNGGTQNISVTSTDAFSASSNQGWLSVSTSNNQISLVASANTSEQSRNATLTVAGCKNVSISITQEGA	D1	BACON_2|BACON	849	926	1.1e-07
flw	flw:LVD16_10785		endoglucanase	Fulvivirga ligni	Bacteria	Bacteroidota	85	SIAANSFAFGAEGGTHDTDISSNAIWKIEYDNALWARPSIQTAKGNATITITADANESTDERSMTFTLTSTGADDISITLTQEAA	D1	BACON_2|BACON	38	122	9.4e-06
flw	flw:LVD16_12475		BACON domain-containing protein	Fulvivirga ligni	Bacteria	Bacteroidota	57	VAQGDADWVKPFPAEGEDDGIFRFIVDPNATLDARNASFSFMVDGQEQPVLFLVEQV	D1	BACON	69	125	9.8e-07
fpb	fpb:NLJ00_04230		endoglucanase	Flavobacterium panici	Bacteria	Bacteroidota	88	TVDTNKIDFVSKGSEASVKINTNVTAWTISNPNSNWLQLSQAGGTSGTITVKITALENTSTEARTATITINSGETSSVQIAVTQAGAA	D1	BACON_2|BACON	38	125	4.2e-11
fpb	fpb:NLJ00_14510		cellulase family glycosylhydrolase	Flavobacterium panici	Bacteria	Bacteroidota	87	SVSAKTVSFGPEGGTSEEITIAANSKWSVSNSAASWLQLSKESGDSGNTAITFTASANGTAYTRSVVLTVVADNGQARRITIEQTAN	D1	BACON_2|BACON	32	118	1.2e-11
fpb	fpb:NLJ00_14690		cellulase family glycosylhydrolase	Flavobacterium panici	Bacteria	Bacteroidota	60	WSVSNSAASWLQLTKTSGSSGATATKFTVLSNETGFTRSVVLTIEAANGQARRITIIQKG	D1	BACON	58	117	2.2e-09
fua	fua:LVD17_04245		endoglucanase	Fulvivirga ulvae	Bacteria	Bacteroidota	38	VTVQVTADANETTAARSMILKLASEGADTIQITVNQAA	D1	BACON	90	127	3.3e-05
fya	fya:KMW28_19170		DNRLRE domain-containing protein	Flammeovirga yaeyamensis	Bacteria	Bacteroidota	52	FSVSDNQSWITASKSGDNVVINVTENTGSTERSGTVTVSGCETKTISVTQSG	D1	BACON	503	554	5.6e-08
fya	fya:KMW28_20740		T9SS type A sorting domain-containing protein	Flammeovirga yaeyamensis	Bacteria	Bacteroidota	78	SVNPNSVAFASNGGTKNISVTSTDAFSASSNQGWLSVSTSNNQISVVASANTSEQSRNATVTVSGCKNVSISITQEGA	D1	BACON_2|BACON	849	926	1.4e-07
fya	fya:KMW28_20780		T9SS type A sorting domain-containing protein	Flammeovirga yaeyamensis	Bacteria	Bacteroidota	62	SVDEQSLSFTEVGGEDQLTISSVDAWDVESLSDWITVEKVDQVLNITVKENTSGQHRSAEIV	D1	BACON_2|BACON	633	694	3.8e-05
gaa	gaa:HX109_11740		fibronectin type III domain-containing protein	Galbibacter sp. bg1	Bacteria	Bacteroidota	56	ALNNIPSWLNASSVSGSGNVSIQFTTSAENVEPQNRTATVLLTSGNKEIEILVTQV	D1	BACON	853	908	3.1e-05
gma	gma:AciX8_3546	G8NXD4	hypothetical protein	Granulicella mallensis	Bacteria	Acidobacteriota	89	QLDPLTLSFAATTGTSTPSQSITVANAGSGAISWTVTSNAAWLTATPSSRSSAGTTVVSVASSTLAAGTYTGALTFTATGALSSPQTVP	D1	BACON_2	657	745	9.6e-09
gur	gur:Gura_1119	A5GAS1	hypothetical protein	Geotalea uraniireducens	Bacteria	Thermodesulfobacteriota	71	LDKAGQSKAVDIGVGRDWSVFPGQPWCRIEPASGTADNTRVNITADENTTGASRNAIITFKTRDIKGSATT	D1	BACON_2|BACON	198	268	1.4e-06
hahe	hahe:ENC22_09350	A0A3T0VJM4	hypothetical protein	Hahella sp. KA22	Bacteria	Other Gammaproteobacteria	69	TSDAYRVDLDAQSPGAKTIQLSNSGSDTDFKILINQHADWIKVTPANGTISGDGTKELEISIDSQKMGG	D1	BACON_2	577	645	1.1e-05
hhy	hhy:Halhy_1368	F4KW75	hypothetical protein	Haliscomenobacter hydrossis	Bacteria	Bacteroidota	84	SVVPSVLDFTSAGGAKTLTINTSRGFSTYPTQSWLDLSPRSANTGGTTKVSVLRKSDSGSRQESITFTCGTESQTVLVTQAGSC	D1	BACON_2|BACON	420	503	2.8e-05
hhy	hhy:Halhy_6652	F4L7W0	hypothetical protein	Haliscomenobacter hydrossis	Bacteria	Bacteroidota	52	SYTGSSSWATIGRNGNQLTVTCSPNTWGVKRVANFTINTTGGKSETVHISQV	D1	BACON	152	203	2.1e-05
jah	jah:JAB4_047860	A0A853T2V7	hypothetical protein	Janthinobacterium sp. HH102	Bacteria	Betaproteobacteria	91	SIDHGQITFNGINGAPIAAAPVKFTAPNLAANWKATASAAWLGVTPTSGTTPAIASVYVDPANGKLASGRHDAMLTITAPNVSDSKVPVTL	D1	BACON_2	113	203	1.3e-05
kab	kab:B7C62_14320		hypothetical protein	Kitasatospora albolonga	Bacteria	Actinomycetota	52	GALTAITLTASARGPVEWSAATDARWLHLSRTSGTLAAGKSTTITAAVNHAA	D1	BACON_2	425	476	8.2e-07
kau	kau:B6264_13390		hypothetical protein	Kitasatospora aureofaciens	Bacteria	Actinomycetota	46	TLTNSGTTEIRWHAETNAGWLRLSRDAGTLEPGQRITVIVTVDEDL	D1	BACON_2	451	496	1.1e-06
kbb	kbb:ccbrp13_44860	A0A7I8EU78	hypothetical protein	Ktedonobacteria bacterium brp13	Bacteria	Chloroflexota	91	STTSLDLGIGDQATNTMQTVALDNSGSGQIAWQGTTTQPWLMMSPRSGTLSAGQPAQITIAVNRYNLTPGNYTASVVFSSDAGNTTLNISM	D1	BACON_2	208	298	1.6e-11
kbb	kbb:ccbrp13_52370	A0A7I8EX31	carboxypeptidase regulatory-like domain-containing protein	Ktedonobacteria bacterium brp13	Bacteria	Chloroflexota	82	LSVSNSQIDFGSQVQGNTNIEAVNLINTGGGSISWSASSQSSWLMLTPPHGLFSNQQTFQIAADRAHLQPGRYKGSISIISN	D1	BACON_2	281	362	9.3e-10
kbb	kbb:ccbrp13_52390	A0A7I8EUW5	hypothetical protein	Ktedonobacteria bacterium brp13	Bacteria	Chloroflexota	81	LAQTDCHFSSALAAVSSSQDVMLTNGGAGLVAWSVSSDQPWLQVKPEHGVFTAQQVVQVTVLRKGLAAASYSGHLVFTQQG	D1	BACON_2	166	246	4.8e-08
kbs	kbs:EPA93_27315	A0A4P6JV00	hypothetical protein	Ktedonosporobacter rubrisoli	Bacteria	Chloroflexota	95	KLSSTKLDFGTATQGANTIRTISMSNTGSTPISWTASSDQPWLLVSPDRGTFSEDQTVQIGAQRTDLNPGNYEGTITISSNVGAPQKVTVTMGVS	D1	BACON_2	551	645	1.2e-11
kis	kis:HUT16_14735	A0A7H8KUX3	hypothetical protein	Kitasatospora sp. NA04385	Bacteria	Actinomycetota	65	AGAYGNRTVLTLTNSGDGPLSWHAVLDVDWLRLSRDSGTLEPGQRITVTVTVDEARAPRSRWTAH	D1	BACON_2	121	185	3.4e-09
kit	kit:CFP65_3217	A0A2H5B0T8	hypothetical protein	Kitasatospora sp. MMS16-BH015	Bacteria	Actinomycetota	54	AGRTVLTLTNTGGSPLDWHALSDAGWLRLSRDSGTLEPGQRITVTVTVDEASAP	D1	BACON_2	537	590	2.6e-08
lrs	lrs:PX52LOC_04106	A0A5C1AEZ9	trimeric autotransporter adhesin	Limnoglobus roseus	Bacteria	Planctomycetota	51	WTASSSASWLHTSASGTGNGTASFSYDANTGPTRTGTITIDGNSLSVTQAG	D1	BACON	68	118	1.1e-06
lrs	lrs:PX52LOC_06691	A0A5C1AM18	beta-propeller repeat protein	Limnoglobus roseus	Bacteria	Planctomycetota	52	WTASTTEPWITVTTATGTGDGLAKFSFTANAGATRTGTVTVAGQTLTVTQAG	D1	BACON	67	118	1.4e-06
mals	mals:NWE55_13675		hypothetical protein	Myroides albus	Bacteria	Bacteroidota	85	KIDQSQFSVDKNSGEIQVNIQANLPWRLQANQSWVTPSVEQGEKGSHTVKLAYTRNTSLQARVAEVVVWISDQSKQTIKLVQGQA	D1	BACON_2	40	124	1.5e-05
mang	mang:RBH95_14225	A0AA51C3B3	endoglucanase	Mangrovimonas sp. YM274	Bacteria	Bacteroidota	82	DINDLNFSDCGGQATFNVTASPYITWGVSSEADWLTFSSTSGAGNGSIIITAPEMGTERTAVVTVYTAETTHEIQVFQEGAI	D1	BACON_2|BACON	37	118	3.9e-05
marf	marf:CJ739_1008	A0A385BLX9	endoglucanase	Mariniflexile sp. TRM1-10	Bacteria	Bacteroidota	87	TASVTTLEFQSEESSQDITITTNVDTWVISSSGTSWITLSETSGAAGSTVVQVTASENTSLAGRSSTITINANKVTPVKITVTQAGV	D1	BACON_2|BACON	43	129	9.3e-10
mbah	mbah:HYN46_15740	A0A345PA55	hypothetical protein	Aquirhabdus parva	Bacteria	Other Gammaproteobacteria	68	IAAQPFSFEINSKASVAWSAASSAPWMIVTPLSGSSTPAKITLQPDPSKGKLASGAYAANVTLSSSGI	D1	BACON_2	406	473	3.4e-05
mcos	mcos:GM418_11935	A0A6I6JPF8	DNA-binding protein	Maribellus comscasis	Bacteria	Bacteroidota	79	SSYVSIPVDGGSTSITVTAIDSWTVESDIEWLTISSTSGSAGESTLTFSAESALDGRTAELSIQCGDATQRINVVQGLA	D1	BACON_2|BACON	35	113	1.2e-08
mcos	mcos:GM418_15800	A0A6I6JVF4	endoglucanase	Maribellus comscasis	Bacteria	Bacteroidota	84	LSVAPLTFDFTKEGGTKTFSIASNTTWNINSSSTWCRPSIQTTKGNASVTITADANELEEERNTAFTITALNVDDITISISQEA	D1	BACON_2|BACON	35	118	1.6e-09
metm	metm:MSMTP_1765	A0A0E3NZC1	Large repetitive protein	Methanosarcina sp. MTP4	Archaea	Euryarchaeota	82	SVSEGDMSFNLAEGESDSDQFQISNPGAGVLLWTTSSDQPWINLSPKRGANTCNVIVQVDAEDMEEGTYEGTITIESPAGTE	D1	BACON_2	145	226	6.3e-09
mgin	mgin:FRZ54_02870	A0A5B8UT60	endoglucanase	Mucilaginibacter ginsenosidivorans	Bacteria	Bacteroidota	75	SGGTVALKFTTNAAWKVDTTGIGWLHLSQISGNSGAATINLTATGNSSGVSRSVLLNLNSTNGQSRRITVLQDAN	D1	BACON_2|BACON	48	122	1.2e-08
mgk	mgk:FSB76_02240	A0A5B8VTP4	endoglucanase	Mucilaginibacter ginsenosidivorax	Bacteria	Bacteroidota	78	IPEGGGTVALKFTSNASWKVDTVGIGWLHLNQTSGNSGNVAINLTAAANSSGMSRSVLLNLSSTNGQSRRITIMQNAK	D1	BACON_2|BACON	43	120	2.4e-10
mgk	mgk:FSB76_04465	A0A5B8VUG0	endoglucanase	Mucilaginibacter ginsenosidivorax	Bacteria	Bacteroidota	60	NISNPAFSWLQLSATSGTSGSTVIHVTVTSPNGTGASQSAILNISSSNGQARRLTVTQAP	D1	BACON	58	117	3e-06
mgos	mgos:DIU38_002765		endoglucanase	Mucilaginibacter gossypii	Bacteria	Bacteroidota	88	LTVNQTAITFTPEGGTQDFSISCNATWDIVNPGSTWLQLSTTSGNSGNIVIHIKTLSENGTGSTRSSTLTINSSNGQARTLKVSQTSN	D1	BACON_2|BACON	32	119	1e-06
mgot	mgot:MgSA37_02218	A0A0X8X2N3	endoglucanase	Mucilaginibacter gotjawali	Bacteria	Bacteroidota	77	PASGGTVTLNFTANAAWSIDTTGFGWLQLSQTTGGSGAATITLTGAANNKSGASRSLLLNLNASNGQSRRITVWQDV	D1	BACON_2	46	122	4.7e-06
moa	moa:I6I89_12225		hypothetical protein	Myroides odoratus	Bacteria	Bacteroidota	83	ALAQKDFEVSKEKGELTVSFESNLPWRIESNDNWIASNLLRGDAGKHTLTITYDKNLALADRVGSLTLKITDDSKEKITIKQD	D1	BACON_2|BACON	41	123	1.7e-05
mrm	mrm:A7982_11111		Serine/threonine kinase associate protein KapC	Minicystis rosea	Bacteria	Myxococcota	53	TAVSNAPWITLVGTTGGSGDGEIDYQVASNDTGAPRTGTIVVGDQTFTVSQAA	D1	BACON	865	917	2.7e-06
msab	msab:SNE25_04930		endoglucanase	Mucilaginibacter sabulilitoris	Bacteria	Bacteroidota	75	GGGTVALKFTSNAPWSVDTTGIGWLQLNQTSGNGGGAVINLTAAANSSGMSRSVLLNISSANGQSRRISVMQDAK	D1	BACON_2|BACON	44	118	6.1e-10
msea	msea:METESE_31830	A0AA48H1E3	hypothetical protein	Mesoterricola sediminis	Bacteria	Acidobacteriota	75	QSLPVTLTSGAAVAWTASASDSWIVLDRTSGTTPGSLAVTADPSRGPLASGSYAGTITLSAVAGGTTLTRTVPVT	D1	BACON_2	252	326	7.7e-05
muh	muh:HYN43_009605	A0A494VP14	endoglucanase	Mucilaginibacter celer	Bacteria	Bacteroidota	88	LTVNQTAITFTPDGGTQDFSISCNATWNIVNPGSSWLQLNVTSGNSGQTVVHIKTLSSNGTGSTRSSTLTINSSNGQARSLKVSQTAN	D1	BACON_2|BACON	32	119	7.7e-06
mut	mut:GVT53_16825	A0A6G7J5Y3	BACON domain-containing protein	Allomuricauda oceani	Bacteria	Bacteroidota	84	TVSPTSRRVSSSSGSFTVTVTSNTQWTVSESLSWVSISGASGINNDTFTVNYTTNSITQSRSGTITVTIVGGGQSATISITQSA	D1	BACON_2|BACON	62	145	1.2e-08
nde	nde:NIDE3397	D8PIJ6	exported protein of unknown function, contains Fibronectin type III domai	Nitrospira defluvii	Bacteria	Nitrospirota	90	QASPTSLTFQAVQGGPNPPSKTVKVYKSSSRKVSWSGKDNAGWLSLSPTSGTLGSSTQVTVSVNISGLAAGTYSGTVTITTSRGSTVAIP	D1	BACON_2	41	130	6.7e-11
nhy	nhy:JQS43_18980	A0A895YDX5	hypothetical protein	Natronosporangium hydrolyticum	Bacteria	Actinomycetota	92	LEVTPEQIEVSQRLGEATEQWLEVANVGDGVLTWEASLMAQECGGPAGVPWLELTPSEGELSAGEVAQLRLTLDAAEVTAGDHAALVCVDSN	D1	BACON_2	392	483	8.8e-05
nia	nia:A8C56_12145	A0A1A9I4J7	hypothetical protein	Niabella ginsenosidivorans	Bacteria	Bacteroidota	51	ATSWATLNKTEGEGNSDFVLSYQANYDTARSATIVISRDTLVREIVINQKG	D1	BACON	76	126	6.7e-08
nia	nia:A8C56_23600	A0A1A9I917	hypothetical protein	Niabella ginsenosidivorans	Bacteria	Bacteroidota	58	QIPSSAPWCTTTRPYGSGDFTLPVKIAANTSGAERAVDVILNPTFQLPPVTVTIHQAK	D1	BACON	65	122	2.2e-05
nio	nio:NITINOP_1566	A0A0S4KTB3	exported protein of unknown function	Candidatus Nitrospira inopinata	Bacteria	Nitrospirota	93	ASPTSFSFAATRGGTNPASQTLNITNTGGGTLSWTLSENISWLTLSRTSGSGNGSVILNVTTGSLAAGTYTGTILISATGASSVTIPVTFTVS	D1	BACON_2	109	201	2.7e-07
nio	nio:NITINOP_2597	A0A0S4KSX0	protein of unknown function	Candidatus Nitrospira inopinata	Bacteria	Nitrospirota	94	GVSPTSLSFTAVQGSGNPSPQTLSVSNAGGGTLTWSSSDNASWLTHTPQSGTGNGTITVSVATDSLAAGTYTATLTLSATGAGSVSVPVTVTVT	D1	BACON_2|BACON	133	226	7.4e-10
nja	nja:NSJP_4013	A0A1W1IB03	protein of unknown function	Nitrospira japonica	Bacteria	Nitrospirota	88	VSPLSLAFTAQQGSSNPASQTVTISNTGGGTLTWSASDSTAWLALSPASGSGNGALTLTASTGSLTTGSYSGSVTVSATGATPVTIPV	D1	BACON_2	231	318	1.8e-08
nkf	nkf:Nkreftii_001440	A0A7S8FDG2	hypothetical protein	Candidatus Nitrospira kreftii	Bacteria	Nitrospirota	91	PSNFTFSAQQNAGNLPVQTLAVTNRGGGTLIWNATTNATWLTLSPAAGTGNGTIALTVTSSSLTAGTYNTTITVSAVGAPAITIPVNLTVA	D1	BACON_2	92	182	1e-06
nko	nko:Niako_0057	G8TIW5	hypothetical protein	Niastella koreensis	Bacteria	Bacteroidota	54	AGASAWLSVDPVKKGTGDSTVVTIKVTAATTTSSQTGTLTITPAASAAQPIQVN	D1	BACON	65	118	6.3e-06
nko	nko:Niako_2373	G8TKP3	endoglucanase	Niastella koreensis	Bacteria	Bacteroidota	71	STGSIQTLNFNSNSSWLIDTTGFGWVKVDPISGGAGDATIKISVADTNKTGASRTKLIFLSASNGQARRIN	D1	BACON_2	33	103	8.7e-05
nko	nko:Niako_4632	G8TMA7	hypothetical protein	Niastella koreensis	Bacteria	Bacteroidota	76	KISIPANVSGSADFVVQSNTDWELLVSSGSDWLQLSKSSGHGTDTIHVSVAGNVVAGQPRTAIVTAKVANASLNLK	D1	BACON_2|BACON	52	127	5.9e-06
nmv	nmv:NITMOv2_3373	A0A0K2GFY3	exported protein of unknown function	Nitrospira moscoviensis	Bacteria	Nitrospirota	94	SLSPLNLAFSAQQGGANPAAQMISVSNAGGGTLSWSANDNAAWLTLSPASGTGNGTVSATVALGSLGVGTYSASITVNATGAATVTVPVTLTVT	D1	BACON_2	219	312	2.8e-09
nso	nso:NIASO_03860	W0F792	hypothetical protein	Niabella soli	Bacteria	Bacteroidota	53	IDTAPWATISKGSGSGKTYATVITTDNSANLPRSARFVVKSGAKADTVQLGQK	D1	BACON	57	109	1.7e-05
nti	nti:DNFV4_02248		hypothetical protein	Nitrospira tepida	Bacteria	Nitrospirota	75	SLSPSQLTFTATAGAGAPASQTLSLTASGSNEYQCESNASWLKLSTNYGVLSGESAQISVSVNTSGMSAGIYTAQ	D1	BACON_2	36	110	5.3e-08
opr	opr:Ocepr_1878	E4U4Y0	hypothetical protein	Oceanithermus profundus	Bacteria	Deinococcota	93	DPTALTFSGQVGEAAPPAQTLTLKNAGGGAQPFTLSASAGWIHVAPASGDLDAGATASLQVSAETCTEAGTQTGTLTVGGAATLAVEVTRECA	D1	BACON_2	35	127	1.2e-07
orh	orh:Ornrh_0285	I3ZXS3	hypothetical protein	Ornithobacterium rhinotracheale DSM 15997	Bacteria	Bacteroidota	47	DSWIHASFSQNSLIIRVDENNQAGDRSGYVEVVAKDIKKTIAITQEG	D1	BACON	67	113	7.2e-07
orh	orh:Ornrh_0822	I3ZZ84	F5/8 type C domain-containing protein	Ornithobacterium rhinotracheale DSM 15997	Bacteria	Bacteroidota	81	EVLTQSLSFPTEGGTKSVEVKTNVSGWFVSLPKGQTWLKAKKNGSVVEITAERNLQHGERSANIKVKAGTLVRNIQVQQLG	D1	BACON_2|BACON	30	110	4.5e-05
ori	ori:Q785_01555		hypothetical protein	Ornithobacterium rhinotracheale ORT-UMN 88	Bacteria	Bacteroidota	47	DSWIHASFSQNSLIIRVDENNQAGDRSGYVEVVAKDIKKTIAITQEG	D1	BACON	67	113	7.2e-07
ori	ori:Q785_04670		carbohydrate-binding protein	Ornithobacterium rhinotracheale ORT-UMN 88	Bacteria	Bacteroidota	81	EVLTQSLSFPTEGGTKSVEVKTNVSGWFVSLPKGQTWLKAKKNGSVVEITAERNLQHGERSANIKVKAGTLVRNIQVQQLG	D1	BACON_2|BACON	30	110	4.5e-05
osp	osp:Odosp_0078	F9ZC53	Colicin lysis protein	Odoribacter splanchnicus	Bacteria	Bacteroidota	80	AYADSPSCEITFTTTSSWESYIQNDEARSWVTVTPSAGEEAGEHTVQILLDENTTGNPRTVRIDLNCQSQTETITINQEA	D1	BACON_2|BACON	55	134	1.1e-08
osp	osp:Odosp_1194	F9ZBE1	peptidase M10A and M12B matrixin and adamalysin	Odoribacter splanchnicus	Bacteria	Bacteroidota	81	KISENTLRFSGNGGAWKLTVNSNCEWKITGGDTWCKTDKLEGSKTAEILIQVDTNDTKAERDTRFTFTCDQKEAEVHVYQD	D1	BACON_2|BACON	29	109	2.2e-06
osp	osp:Odosp_1666	F9Z5M0	hypothetical protein	Odoribacter splanchnicus	Bacteria	Bacteroidota	80	EVSESSLRFGSLATEQVIQVTSSEAWKIVNIPEWLSVEPVSGQAGEYEVKVAVIENTTEVERKVRLVVQAGTENWNLPVY	D1	BACON_2|BACON	32	111	1.3e-08
osp	osp:Odosp_1667	F9Z5M1	hypothetical protein	Odoribacter splanchnicus	Bacteria	Bacteroidota	83	STDQEKVNFKTEGGEITVKVNSSWENWKAEVNEEAQEWCSISTEGDVLKVNATVSELETDRTATITLSTGAASNTASCEVVVT	D1	BACON_2|BACON	314	396	5.4e-05
osp	osp:Odosp_2031	F9Z8P2	hypothetical protein	Odoribacter splanchnicus	Bacteria	Bacteroidota	81	ISVSDLVFGAEGGEKEFTIYCNSDWTITNESEWCKTTVNQGNGDSKIIVTVGVYSEMEDRNTNLTVKAGNITKVLTVTQKD	D1	BACON_2|BACON	43	123	1e-08
osp	osp:Odosp_2205	F9Z9Y3	hypothetical protein	Odoribacter splanchnicus	Bacteria	Bacteroidota	76	NLLLRAAGDTVVIDVTAGSGWEAESMADWCTVEKNRENPEGKLVIRVSPSDDIYERGTAVKVTCGDNVMRLAVRQE	D1	BACON_2|BACON	41	116	6.3e-05
osp	osp:Odosp_2781	F9Z564	hypothetical protein	Odoribacter splanchnicus	Bacteria	Bacteroidota	47	YEWMTLEKPTNKSLLIKVDKNTGGERNFQIVVTCGDFFDYILVTQKG	D1	BACON	87	133	5.6e-07
osp	osp:Odosp_3076	F9Z7M4	hypothetical protein	Odoribacter splanchnicus	Bacteria	Bacteroidota	96	SISKDQLNQSAYANASERGITFTAQEAWKTEINYNSATKATDTSNWITLDPPSGEAGTVTVKILLSPNYTGTGRKATIRIICGGSSITVTIEQKGQ	D1	BACON_2|BACON	28	123	8.9e-09
osp	osp:Odosp_3077	F9Z7M5	Colicin lysis protein	Odoribacter splanchnicus	Bacteria	Bacteroidota	85	YADDTEKTIRFEATEAWHTEVDYTATKATETVEKWVSLDPASGEAGEITIKLALSTNYTGTDRKATIHIICGGTTITVIIEQKGE	D1	BACON_2|BACON	40	124	1.9e-09
osp	osp:Odosp_3388	F9ZA68	hypothetical protein	Odoribacter splanchnicus	Bacteria	Bacteroidota	52	VAEYDYDWITYEKKDTLLILKTQDNSGAEIRSAILKIQAGSRTQSLAVMQAA	D1	BACON	163	214	6.1e-06
pact	pact:CA264_06710	A0A1X9YQL0	hypothetical protein	Pontibacter actiniarum	Bacteria	Bacteroidota	80	NEAFDVANTSSSHALVFLTNQPWQAATDADWIVLEETSGEKGKVTLAFQVQANEEDARTGTIKIMTNDTTEKVITVKQEA	D1	BACON_2|BACON	40	119	4.4e-08
pah	pah:Poras_0866	F4KK84	hypothetical protein	Porphyromonas asaccharolytica	Bacteria	Bacteroidota	46	EGAEWVSATPMEATEGTHQITITALPNRGEDAREAQMIIKTSTTQH	D1	BACON	75	120	4e-07
pah	pah:Poras_0867	F4KK85	endonuclease G, mitochondrial	Porphyromonas asaccharolytica	Bacteria	Bacteroidota	65	VEAPTRWTLTASPETWLSVSPSEGSAGKQEVIVSVSANEGGERKAQLTLSADGKSVTYAITQQQA	D1	BACON_2|BACON	65	129	1.2e-09
pary	pary:A4V02_07545	A0A1B1S9X8	hypothetical protein	Muribaculum intestinale	Bacteria	Bacteroidota	71	GGNPTFNVTSTYAWSIESSDWISAQPPSGQAGTTAVTLHVGINDTRATRSGRVTVTIGDKRVDITITQDAK	D1	BACON_2|BACON	148	218	1.6e-07
pary	pary:A4V02_07550	A0A1B1S9X3	hypothetical protein	Muribaculum intestinale	Bacteria	Bacteroidota	67	VKFRVIANKGYEITSEQDWLGVDKPTGHGLNDVLIVAKENESGALRTGTLLVRSGNLYEELVVTQTE	D1	BACON_2|BACON	24	90	2.8e-06
pary	pary:A4V02_09410	A0A1B1SAU8	hypothetical protein	Muribaculum intestinale	Bacteria	Bacteroidota	55	PDQTATWLSVERNENKLTIGTDEPNHSGAERTATVIIRGTGENATITTPITVTQL	D1	BACON	205	259	8e-07
pary	pary:A4V02_10100	A0A1B1SB64	hypothetical protein	Muribaculum intestinale	Bacteria	Bacteroidota	55	VNTSDQSWISLMPNGPYHMPAFTIAENKDTEARSGKIIFSTAELGETTVEFTQAP	D1	BACON	158	212	1.1e-06
pary	pary:A4V02_12535	A0A1B1SCA7	hypothetical protein	Muribaculum intestinale	Bacteria	Bacteroidota	83	SDKEMAVSADGGTITMTVTSNVKYVVNHQTEWLNITEATNNHNVTTFTIDVNANEEFDPRTGRIKFIGEGVTPKALDITQRGL	D1	BACON_2|BACON	30	112	2.6e-05
pbiv	pbiv:QP022_05015		zinc-dependent metalloproteinase lipoprotein	Prevotella bivia	Bacteria	Bacteroidota	58	TLRTNHSWLTTSVTQGEGSDVVTVTIPENLYRSNRTDSIQIASVDGTAVKIIKVEQAT	D1	BACON	58	115	8e-05
pbt	pbt:ING2E5B_1400	A0A098C154	hypothetical protein	Fermentimonas caenicola	Bacteria	Bacteroidota	53	SKDPVEWLNISSTSGSSGESDVTFTAEATLDGRTAEVLIKSAGKTQRVNIIQG	D1	BACON	65	117	1.4e-05
pbt	pbt:ING2E5B_2197	A0A098C1Y8	hypothetical protein	Fermentimonas caenicola	Bacteria	Bacteroidota	82	ISPTETILSGEGDTKNIIVKANGDWSVTSSQRWCSLTPKIGGNGETLVRVSAFSNPVYETRNAELTFVSGKYSHKYTVKQEA	D1	BACON_2|BACON	35	116	2e-13
pbuc	pbuc:LK429_02265		BACON domain-containing protein	Hoylesella buccalis	Bacteria	Bacteroidota	51	TVSVDAQWASAVVNGNKVDVSVKKNPKLEGRSALLTIKCGGDSTQVTVQQR	D1	BACON	63	113	8.7e-07
pbuc	pbuc:LK429_08275		hypothetical protein	Hoylesella buccalis	Bacteria	Bacteroidota	51	KENSWIKVSQLSGGAGTTDISFTVGATTATRSVTIRIKAGDKYQNIIVAQV	D1	BACON	89	139	1.3e-06
pbuc	pbuc:LK429_09910		hypothetical protein	Hoylesella buccalis	Bacteria	Bacteroidota	50	VESEHPWCTATVSGDVVTVKVEENAGALGRSSVLKIYSGDDFTKVTVQQT	D1	BACON	63	112	1.6e-06
pby	pby:L6471_01625		hypothetical protein	Segatella bryantii	Bacteria	Bacteroidota	49	VTDADWATVSVSGNTITVEAKENPNITSRAASLKIYSGSDSVTTSISQL	D1	BACON	64	112	8.9e-06
pby	pby:L6471_06890		DNA-binding protein	Segatella bryantii	Bacteria	Bacteroidota	57	EEAKSWLSYSSTRSYEGGATVSFKATPNEGGARSATVTFRTTDGEKEYTSEATINQN	D1	BACON	246	302	5.2e-09
pby	pby:L6471_11310		endoglucanase	Segatella bryantii	Bacteria	Bacteroidota	84	QVSKSALQFSKTGGETYLYVESPTQPVVLSDQSWLVVSQDLSNSARVYKYKVAAAANTDTNDRTASISVSSGSEQITVPVNQVS	D1	BACON_2|BACON	39	122	4.6e-05
pcag	pcag:NCTC12856_00087		Bacteroidetes-Associated Carbohydrate-binding Often N-terminal	Porphyromonas cangingivalis	Bacteria	Bacteroidota	80	LSLSQKEVVLNNSNREIDINVTTKGSWNCITSSDWLECTKSENKIHLKAKVNHTEYERVATVIVTMGLVTEQVLVKQTTS	D1	BACON_2	35	114	1.5e-07
pcag	pcag:NCTC12856_00089		Bacteroidetes-Associated Carbohydrate-binding Often N-terminal	Porphyromonas cangingivalis	Bacteria	Bacteroidota	52	AATSNADWLEAKHAGDYLVINAKSNETLNVRKAQILVVSSGIKRTLQIEQAG	D1	BACON	59	110	1e-05
pcag	pcag:NCTC12856_00284		Bacteroidetes-Associated Carbohydrate-binding Often N-terminal	Porphyromonas cangingivalis	Bacteria	Bacteroidota	86	DIEEKTVSFAAAGEEKSVKFESNVDWTITVPADATWATVTPTSGKGGKATVAVKVLKNDGAERSAELTITAGTKSEKITIKQAGAA	D1	BACON_2|BACON	36	121	5.2e-10
pcag	pcag:NCTC12856_00783		zinc-dependent metalloproteinase lipoprotein, BF0631 family	Porphyromonas cangingivalis	Bacteria	Bacteroidota	58	WTATASDSWFRTEKSDRGVTRTIVTIVVEPNMTTNERSGQLTFTTEAGASKAITLKQR	D1	BACON	62	119	4.8e-07
pcag	pcag:NCTC12856_00831		Bacteroidetes-Associated Carbohydrate-binding Often N-terminal	Porphyromonas cangingivalis	Bacteria	Bacteroidota	51	VSLDPSWLNAEYRDNGIYISALENKSGVKRSTNILVVAGGARELVSVTQSN	D1	BACON	71	121	4.5e-05
pcag	pcag:NCTC12856_01103		Bacteroidetes-Associated Carbohydrate-binding Often N-terminal	Porphyromonas cangingivalis	Bacteria	Bacteroidota	56	DILCSASGWITHVVNPRKRELRINVSENKSTKDRTAVFYISTKSGEGNYKIKLTQR	D1	BACON	135	190	2e-06
pcag	pcag:NCTC12856_01104		Bacteroidetes-Associated Carbohydrate-binding Often N-terminal	Porphyromonas cangingivalis	Bacteria	Bacteroidota	46	EWVRVAKEGDRLTLRVSANESARPRTTEVKVSSGGVVKVLEVRQEG	D1	BACON	73	118	4.6e-05
pcag	pcag:NCTC12856_01105		Bacteroidetes-Associated Carbohydrate-binding Often N-terminal	Porphyromonas cangingivalis	Bacteria	Bacteroidota	53	NWQSICNAEWITLRAAGNTLLIEAAPNPTIVERIAEVLVIAGNKSVQLSVVQS	D1	BACON	59	111	6.3e-07
pcag	pcag:NCTC12856_01482		Bacteroidetes-Associated Carbohydrate-binding Often N-terminal	Porphyromonas cangingivalis	Bacteria	Bacteroidota	52	WIADTGADWISPIKDGNNIKVVVEPNRDGRPRQGRISVHAGDRHAQVIVKQV	D1	BACON	61	112	7.3e-05
pcag	pcag:NCTC12856_01622		Bacteroidetes-Associated Carbohydrate-binding Often N-terminal	Porphyromonas cangingivalis	Bacteria	Bacteroidota	52	NVSTNATWLTATRKGEGIVVGAEANTLGKDRKAEVVVYAGGLVEKIAVTQSA	D1	BACON	65	116	9.9e-08
pclr	pclr:PC1C4_04700		hypothetical protein	Paraprevotella clara	Bacteria	Bacteroidota	65	YIVVSNSGDFTAESSATWCTTECRNDSVIINASINKNLEGRTAVITITSAKGGVQKVPVTQYGAY	D1	BACON_2|BACON	49	113	9e-05
pclr	pclr:PC1C4_25650		hypothetical protein	Paraprevotella clara	Bacteria	Bacteroidota	55	APAWVRLADGAATSGRAGKYTVHYQLDQNTTTAERTAVLELKSRGVSTDIRIKQL	D1	BACON	165	219	1.1e-06
pcoi	pcoi:LK433_01000		BACON domain-containing protein	Segatella copri	Bacteria	Bacteroidota	57	WVANTSEPWLMLSPANGVGSVEGTITVDSTLSNTLRSTELSFQGANGQSRKLTITQF	D1	BACON	58	114	1.1e-06
pcoi	pcoi:LK433_03670		BACON domain-containing protein	Segatella copri	Bacteria	Bacteroidota	50	SASDWCKATALNDSTVQVSVDNNETNSGRSSLLTIKSGIDSVNVTVQQQG	D1	BACON	4	53	4.7e-08
pcoi	pcoi:LK433_12750		BACON domain-containing protein	Segatella copri	Bacteria	Bacteroidota	63	PWKVDNAINWVSISATSGQSNSNINVSASENKDANAARTGVFYIKADVNDWNYEKGISVSQAA	D1	BACON	63	125	1.1e-07
pcop	pcop:I6J50_10030		BACON domain-containing protein	Phocaeicola coprophilus	Bacteria	Bacteroidota	85	QTSWNISQSGETVSIQLHSDGRWSVELDDQFSSWISITPLTGGAGDSVISLTIGENWNKEERNGVVTIRSGELYQTVSVIQEGNS	D1	BACON_2|BACON	48	132	4.7e-12
pcou	pcou:L6468_03110		M6 family metalloprotease domain-containing protein	Prevotella communis	Bacteria	Bacteroidota	76	ILSQESFTLKGQANAAASLTIASDDDWTITGVPAWLTVTPVSGNAGTTTVSLTANSDNTTGATREATLIVTSNSDA	D1	BACON_2	436	511	1.3e-06
pcou	pcou:L6468_14060		hypothetical protein	Prevotella communis	Bacteria	Bacteroidota	58	TIENNASWVTATQIKNDESGAAKILVNIAENTNSEKRIAIISVKDANKNTVIVNITQP	D1	BACON	51	108	8.8e-08
pcre	pcre:NCTC12858_01031	A0A2X4PGZ9	Uncharacterised protein	Porphyromonas crevioricanis	Bacteria	Bacteroidota	72	PFDQNGGVSLLTLNTNRAWRVETAGEWIKASPSSGNEGRHNINILVHPNSGVAREGGIRIVASGKSFFYTIT	D1	BACON_2|BACON	54	125	2.3e-05
pdn	pdn:HMPREF9137_0970		hypothetical protein	Prevotella denticola	Bacteria	Bacteroidota	48	AYASWLTAVRKGALLELTAGANESAEERRAKVVLKTPSGQQILTVTQF	D1	BACON	65	112	3.5e-07
pdn	pdn:HMPREF9137_2226		hypothetical protein	Prevotella denticola	Bacteria	Bacteroidota	80	SENNVAFDKGVGERNISVTTNQSSWVASSPQEGDWISLVQDGNLLKVKVGENKMGVERTGYVLVNANGATGKIEVKQSAA	D1	BACON_2|BACON	38	117	1.2e-06
pdn	pdn:HMPREF9137_2227		hypothetical protein	Prevotella denticola	Bacteria	Bacteroidota	79	NVSEKDITFSNQMGEKTITVNTNCKEWIATTPKPWIHLTQSGNEIAVRVDANTTGVERSSYILVDGGLAVEKIMVRQSA	D1	BACON_2|BACON	36	114	4.7e-06
pdt	pdt:Prede_0129	F9D3U0	hypothetical protein	Prevotella dentalis	Bacteria	Bacteroidota	54	AEGESPWCTATVANTGETSTVQIHVTRNPEMGWRRAQLTLTQGEWHYVVTLRQH	D1	BACON	75	128	2.3e-06
pdt	pdt:Prede_1952	F9D5J9	hypothetical protein	Prevotella dentalis	Bacteria	Bacteroidota	47	DAKEWLSISSIKQSGTTATVIFKVVANAGGDRTTTITFSTTDGKKEY	D1	BACON	258	304	3.1e-06
pdt	pdt:Prede_2341	L0JGA4	hypothetical protein	Prevotella dentalis	Bacteria	Bacteroidota	49	VQYSWLTVRRKRGTPTLVITAEPNTTGRKRKLYINVSVDDRNAEIKVTQ	D1	BACON	72	121	8.4e-09
peo	peo:AS203_11640	A0A0S2KN41	hypothetical protein	Hoylesella enoeca	Bacteria	Bacteroidota	51	KVESTSDWCTATIEGNAVVVKVTQNMALTGRAAQLTIWSADDTQQVTVQQL	D1	BACON	62	112	2.2e-06
pep	pep:AQ505_05575	A0A0N7JEH5	hypothetical protein	Pedobacter sp. PACM 27299	Bacteria	Bacteroidota	58	WITSSQPDWLTITRMYGSGDFKLPVTIKANTTGQARVLTINVNPTFNLPPVTFNINQD	D1	BACON	72	129	1.3e-07
pet	pet:PEIBARAKI_4213	A0A3G9ELS8	GHF16 protein	Petrimonas sp. IBARAKI	Bacteria	Bacteroidota	82	ITPATTQFSAKGEIKNIVVTANGDWTATSGQSWCSLTPDKGGNGQTLVKISATANPKEEVRNAEITFTSGKYSQKYTVSQDA	D1	BACON_2|BACON	37	118	1.6e-14
pfai	pfai:NXY11_00705		BACON domain-containing protein	Parabacteroides faecis	Bacteria	Bacteroidota	75	AACEEKIGFEATADWSVLNAAESWISVSPKEGEKGKNLTLTVTVNENKDDKERIAQIIVKARSGQTADTLTVRQA	D1	BACON_2|BACON	55	129	3.7e-09
pfai	pfai:NXY11_02300		leucine-rich repeat protein	Parabacteroides faecis	Bacteria	Bacteroidota	84	EAGKESLSFTQTSGSQTVKITTSHDWTAVSSGGWLTVSPDKGGAGTHELTLAAAANTTTVPRTAQVDIQVGHKISTIKVSQAQR	D1	BACON_2|BACON	28	111	1.2e-13
pfai	pfai:NXY11_04690		DUF1566 domain-containing protein	Parabacteroides faecis	Bacteria	Bacteroidota	50	SGTEESLEVKTLSSNPSAASRTGTILVKAGDAISTTYPELTKSISVTQAG	D1	BACON	121	170	3.4e-05
pfai	pfai:NXY11_21625		zinc-dependent metalloproteinase lipoprotein	Parabacteroides faecis	Bacteria	Bacteroidota	78	AFDEVSSEGASLTVDIICNSSWTAESSASWCSISQTEGTGNQTLSLSVGANLNDKPRRATIIVTSHRTQKTVTVTQNA	D1	BACON_2|BACON	35	112	8.8e-11
pfai	pfai:NXY11_23255		hypothetical protein	Parabacteroides faecis	Bacteria	Bacteroidota	81	KLDKTSMTINQEGGNEYLTLKSNGPWQVQDVPDWISMDRTSGDYSDGITLEVAENPENGRRKASLLFVRGKASEALEVEQL	D1	BACON_2|BACON	32	112	1.2e-06
pfus	pfus:ADJ77_08345	A0A0K1NP46	hypothetical protein	Prevotella fusca	Bacteria	Bacteroidota	44	YSAELTGNKLTITVTPNTTGKVRKLSIGVRADDAFDRVRITQEK	D1	BACON	60	103	1.4e-05
pfus	pfus:ADJ77_08350	A0A0K1NNK5	hypothetical protein	Prevotella fusca	Bacteria	Bacteroidota	45	DWYDVSVKENTFNITLQPNATGKERKLSIVVTAGDIFDYIEIIQG	D1	BACON	59	103	2.4e-05
pfus	pfus:ADJ77_12700	A0A0K1NPB3	hypothetical protein	Prevotella fusca	Bacteria	Bacteroidota	80	SENNVTFDKGVGERNISVTTNQSSWVASSPQEGDWLSLVQDGNLLKVKVGENKMGTERRSYVLVNANGATGKVEVKQSAA	D1	BACON_2|BACON	35	114	5.8e-06
pfus	pfus:ADJ77_12705	A0A0K1NNG9	hypothetical protein	Prevotella fusca	Bacteria	Bacteroidota	80	SVSEKDIAFSNQMGEKTITVSTNCKEWVATTPKPWVHLTRNGNEIAVQVDANTTGAERSSYILVDGGLAVEKVMVKQSAA	D1	BACON_2|BACON	36	115	1.8e-05
pgin	pgin:FRZ67_18530	A0A5B8VI41	endoglucanase	Panacibacter ginsenosidivorans	Bacteria	Bacteroidota	83	SASPSEIVLPASGGTTDLTINGNANWTISNGASWLQLSKTSGNSGNSTVQLSATSNETGATRSITLSIDAANGQARRVSVSQP	D1	BACON_2|BACON	15	97	7.6e-10
pgo	pgo:FSB84_05855		BACON domain-containing protein	Pseudobacter ginsenosidimutans	Bacteria	Bacteroidota	73	LTVTPNSITLGGSKGEKATVTLHATMDWTLSISPSVTWLTFNVSEGAAGHHEIQITTSSDNFDAERTATFTII	D1	BACON_2	29	101	6.3e-05
pgo	pgo:FSB84_12995		SUMF1/EgtB/PvdOfamily nonheme iron enzyme	Pseudobacter ginsenosidimutans	Bacteria	Bacteroidota	69	AITGPHSGWTVTSSESWLTVEKGTTSENGKEEPVVKLSAATNTGYSRKATVTIKLEGTEKEVTKTFTVT	D1	BACON_2|BACON	62	130	7.4e-05
pgo	pgo:FSB84_13090		BACON domain-containing protein	Pseudobacter ginsenosidimutans	Bacteria	Bacteroidota	72	SVDKTEVNISGLINGQASLKITSSTNWTIKAAGSADWLQIEPSSGTGDATVQLKNKVTNNSGPAEITLTLSG	D1	BACON_2	27	98	3e-05
pgo	pgo:FSB84_29300		endoglucanase	Pseudobacter ginsenosidimutans	Bacteria	Bacteroidota	72	FPAAGGSKDITVTTSGSFAASDTSAWCLTTAGNGKFTVLVQPNITTAERKTAITITAGSNRKEFMVVQAGAE	D1	BACON_2|BACON	33	104	2e-05
pgo	pgo:FSB84_29935		hypothetical protein	Pseudobacter ginsenosidimutans	Bacteria	Bacteroidota	79	EVDKPSIEATAEAGTASLDITSNVDWDFSGIPSWLTIEPSSGRGNATVEFSYPANAKAEQLTVTLILNAKGLSSSRVVF	D1	BACON_2|BACON	31	109	1.1e-07
pgol	pgol:K6V26_03290		leucine-rich repeat protein	Parabacteroides goldsteinii	Bacteria	Bacteroidota	83	AGKENLSFAQVTGAQTVKVTTSHAWTAVSSGSWLTVSPDSGGAGTYELTLTAAANTSTVARSAQVDIQVGHKISTIKVSQAQQ	D1	BACON_2|BACON	31	113	5.9e-13
pgol	pgol:K6V26_06485		hypothetical protein	Parabacteroides goldsteinii	Bacteria	Bacteroidota	67	IEKGDEWLSVYNKDTNNGITENLGTHNGYFYLKATANETGEARTAKIRILDTATYTSSATITITQAA	D1	BACON	625	691	7.5e-07
pgol	pgol:K6V26_17345		hypothetical protein	Parabacteroides goldsteinii	Bacteria	Bacteroidota	87	TISVSELNIPAKGEEKSIDIHTNSVWIAEVMPAGNSSWVTLNTMSGDANTSSVHIMFAENNTDQERTAEILFRAGKTAQSLKITQKE	D1	BACON_2|BACON	33	119	3.7e-05
pgol	pgol:K6V26_24300		thiol-activated cytolysin family protein	Parabacteroides goldsteinii	Bacteria	Bacteroidota	81	ELYTTSLLINQEGGEECIDLMANGLWEIQDIPDWISASPTSGDGYGMVTIKVAENKGVERRKASLQFSHGKATETLEVEQL	D1	BACON_2|BACON	32	112	2.7e-07
pgs	pgs:CPT03_02415	A0A2D1U1A6	endoglucanase	Pedobacter ginsengisoli	Bacteria	Bacteroidota	87	LSISLSEAAFEPEGGTSTITVASNSNWTINNPATSWVQLNQTLGSAGSTDLQLTVIANGTGASRSATLIVTSGNGQSRRLKLSQKGH	D1	BACON_2|BACON	37	123	2.5e-08
phe	phe:Phep_1386	C6XT39	hypothetical protein	Pedobacter heparinus	Bacteria	Bacteroidota	77	VADTAASTRILVYADGNWNLQIKGDASWVKLDRESGSGKGEFQATVQSNTGNLPRSVTIVVTADHKTDTISLQQRGL	D1	BACON_2|BACON	49	125	8.9e-07
phe	phe:Phep_3774	C6XUV7	hypothetical protein	Pedobacter heparinus	Bacteria	Bacteroidota	74	ELSFNYFEESKEFTIRATGDWSIDIPAGNEWIKVEPSSGTGDGKSYQKIKVTCLQNISEKREGTIYLNGAGQAN	D1	BACON_2|BACON	36	109	7.3e-07
pher	pher:prwr041_04580		BACON and DUF4859 domain-containing protein	Prevotella herbatica	Bacteria	Bacteroidota	89	PKTVDWDEVESTVSFNANSSWTATVDDVTSRAAHTQISWIKLTCPSGSAGDNKMPILLTKNDNDTYREATITVKCGDKLSQITIHQNAN	D1	BACON_2|BACON	27	115	1.7e-05
pher	pher:prwr041_13460		hypothetical protein	Prevotella herbatica	Bacteria	Bacteroidota	51	SASSNATWCKISVVGDTVKVDVEQNNNNEGRSTVVTLHNGTDSVNVPLVQG	D1	BACON	60	110	7.8e-07
pher	pher:prwr041_15760		hypothetical protein	Prevotella herbatica	Bacteria	Bacteroidota	58	TAYASPSDWMAVTVTGSNSKTGTVAVTINDNTTSDSRTGEIIVKSGTTRYTVPVTQAA	D1	BACON	61	118	9.6e-09
phis	phis:J5A62_10000		BACON domain-containing protein	Prevotella histicola	Bacteria	Bacteroidota	52	WIATTPKAWIHLTVNGNQIAVKADPNTTGAERSSYILVDGGLAVEKIAVTQS	D1	BACON	62	113	1e-05
phis	phis:J5A62_10005		BACON domain-containing protein	Prevotella histicola	Bacteria	Bacteroidota	80	SENSIAFDKGVNERTISVTTNQGNWIASSPQEGDWLSLVQDANVLKVKVTENTMGTERTGYVIVNANGATTKIEVRQSAA	D1	BACON_2|BACON	35	114	4.8e-07
pit	pit:PIN17_A0071		Bacteroidetes-associated carbohydrate-binding domain protein	Prevotella intermedia	Bacteria	Bacteroidota	80	SENNVTFDKGVGERNISVTTNQSNWIASSPQEGDWVSVLQDGNILKIKVAENKMGTDRTSYVLVNANGATGKVEVKQSAA	D1	BACON_2|BACON	35	114	3.2e-07
pit	pit:PIN17_A0072		Bacteroidetes-associated carbohydrate-binding domain protein	Prevotella intermedia	Bacteria	Bacteroidota	79	SVSEKEIKFTNQIGEKTITVNTNCKEWIATTPKNWIHITQNGNEFVVKVDANTSGTERSSYILVDGGLAVEKIMVNQSA	D1	BACON_2|BACON	16	94	1.1e-08
pje	pje:CRM71_10310	A0A2N9Y9L9	hypothetical protein	Prevotella jejuni	Bacteria	Bacteroidota	44	YTAELTGNTLTITIEPNTTGKVRKVNFWLRSDDAIDRVSITQEK	D1	BACON	97	140	9e-05
pje	pje:CRM71_11425	A0A2K9HE22	hypothetical protein	Prevotella jejuni	Bacteria	Bacteroidota	80	SENNITFDKGVSERNISVTTNQNSWIASSPQEGEWLSLVQDGNVLKVKVTENKMGAERTSYVLVNANGATGKIAVTQSAA	D1	BACON_2|BACON	35	114	4.9e-07
pje	pje:CRM71_11430	A0A2K9HC41	hypothetical protein	Prevotella jejuni	Bacteria	Bacteroidota	80	NVSEKEISFSNQVGEKTITVNTNCKEWVTTTPKSWVHLTQNRNEIAVQVDPNTTGAERSSYILVDGGLAVQKIMVSQSAA	D1	BACON_2|BACON	36	115	9.5e-05
pje	pje:CRM71_12295	A0A2K9HMC6	hypothetical protein	Prevotella jejuni	Bacteria	Bacteroidota	50	VSVSDSWATAQLLNDSVVVSVTNNPAVDSRSAVLTIKNGNDSTNLPILQS	D1	BACON	63	112	1.4e-05
pje	pje:CRM71_13720	A0A2N9QRI9	hypothetical protein	Prevotella jejuni	Bacteria	Bacteroidota	48	TGDWLSVDEQSGELTVKATENTTGKARVGWVIAKAAGLVDSLKVVQAA	D1	BACON	146	193	4.8e-06
pje	pje:CRM71_14045	A0A2N9QRP1	chitobiase	Prevotella jejuni	Bacteria	Bacteroidota	55	WKAESNAEWLTVTKNPDGKGVTVKAPAYDGFKAREAKVTISHGERASYEIKVSQM	D1	BACON	68	122	2.4e-09
pjo	pjo:LK449_03610		BACON domain-containing protein	Parabacteroides johnsonii	Bacteria	Bacteroidota	76	ESYEFPEAGGEQIIPVKTKRSWSFSDVHDWCTATKEKDGLKIVVNPNRTTVRRSQTITLKWSGRKQLVKIVQEGAE	D1	BACON_2|BACON	91	166	5.6e-05
pko	pko:PKOR_01300	A0A0E3UUW2	hypothetical protein	Pontibacter korlensis	Bacteria	Bacteroidota	80	NQAFSVANTSSKHTIVFLTNQAWQVETDVDWISLEQTSGEKGKVNLSFTVEENDDDERTGKITVSANGVTQQEILVTQEA	D1	BACON_2|BACON	40	119	1.3e-09
pmuc	pmuc:ING2E5A_0298	A0A1G4G3Q0	Coagulation factor 5/8 type domain protein {ECO:0000313	Petrimonas mucosa	Bacteria	Bacteroidota	83	TVKPERLHLASTASQAVVNISTNAVEWSATASPSASGWLTIQKREKDITVSVTENLDENTREGEITIKAGNLTEVVEVVQMGQ	D1	BACON_2|BACON	38	120	3.8e-05
pmuc	pmuc:ING2E5A_1211	A0A1G4G6G7	endoglucanase	Petrimonas mucosa	Bacteria	Bacteroidota	83	SEMTFSKTGGTETLSVKSNVALEVKSNDESWCRVAPASSASGAVYKYTVTVDANPDTDDRSTTITVKGGNITQTINVVQTAAD	D1	BACON_2|BACON	39	121	2.4e-11
pmuc	pmuc:ING2E5A_1433	A0A1G4G6X0	putative protein {ECO:0000313	Petrimonas mucosa	Bacteria	Bacteroidota	88	QVSSSYVAIPKDGGSTTITVTAKESWTAEKVVTSKDSVKWLKLSATSGSAGESQLTFSAESTLDGRTAEVLIKCAGKTQRINVIQGLA	D1	BACON_2|BACON	32	119	1.1e-05
pmuc	pmuc:ING2E5A_2968	A0A1G4GB33	hypothetical protein	Petrimonas mucosa	Bacteria	Bacteroidota	80	EVTDTPIHFPAEGGSKEITVTTNAKSWNVTSSKTWCTVSKGASNFTVTATENKAFAPPENAMLTVTAEGTTKKVTIEVTQ	D1	BACON_2|BACON	41	120	3.1e-07
pmuf	pmuf:J4864_10310		BACON domain-containing protein	Prevotella multiformis	Bacteria	Bacteroidota	80	SENNVAFDKGVGERNISVTTNQSSWVASSPQEGDWISLVQDGNLLKVKVGENKMGAERTGYVLVNANGATGKIEVKQSAA	D1	BACON_2|BACON	35	114	1.1e-06
pmuf	pmuf:J4864_10315		BACON domain-containing protein	Prevotella multiformis	Bacteria	Bacteroidota	79	NVSEKDITFSNQMGEKTITVNTNCKEWIATTPKPWIHLTQSGNEIAVRVDANTTGVERSSYILVDGGLAVEKIMVRQSA	D1	BACON_2|BACON	36	114	4.7e-06
pmz	pmz:HMPREF0659_A7001		hypothetical protein	Prevotella melaninogenica	Bacteria	Bacteroidota	80	SENSIAFDKGVSERNISVTTNQNSWIASSPQEGDWLSLVQDGNVLKVKVTENKIGTERTSYVLVNANGASGKIAVTQSAA	D1	BACON_2|BACON	35	114	3.9e-08
pmz	pmz:HMPREF0659_A7002		hypothetical protein	Prevotella melaninogenica	Bacteria	Bacteroidota	80	NVSEKEISFSNQIGEKTITVNTNCKEWMATTPKAWVHLSQSGNEIAVHVDPNTTGMERSSYILVDGGLAVQKIMVSQSAA	D1	BACON_2|BACON	36	115	3.6e-07
pmz	pmz:HMPREF0659_A7150		hypothetical protein	Prevotella melaninogenica	Bacteria	Bacteroidota	51	VSVSDSWATAQLQNDSIVVSVTNNPAIDSRSAVLTIKNGNDSTNLPILQAG	D1	BACON	63	113	1.1e-05
pmz	pmz:HMPREF0659_A7377		hypothetical protein	Prevotella melaninogenica	Bacteria	Bacteroidota	48	TGDWLSVAEQGSEITVKAAENTTGKARVGWVIAKAAGLVDSLKVVQAS	D1	BACON	146	193	2.6e-05
pni	pni:J5A59_06325		BACON domain-containing protein	Prevotella nigrescens	Bacteria	Bacteroidota	80	SENNVTFSKGADERGISVTTNQSNWIASSPQEGDWLSLMQEGNILKVKVTENKMGVERTSHIVVNANGATGKVEVRQSAA	D1	BACON_2|BACON	35	114	1.3e-06
poc	poc:NCTC13071_00100	A0A448L2E1	Bacteroidetes-Associated Carbohydrate-binding Often N-terminal	Segatella oris	Bacteria	Bacteroidota	49	SSPDSWITAKYAKGVMTVSTTANNDGHLRRGKIVIESMAGKDTIKVTQV	D1	BACON	147	195	6.6e-06
poc	poc:NCTC13071_02043	A0A3S4TYC0	endoglucanase	Segatella oris	Bacteria	Bacteroidota	55	SSSETWLKITPLASTSKTVYKFQVAIEPNTAFNDRKAAISVSVGGESKHVDVTQM	D1	BACON	93	147	8.6e-07
pola	pola:BXQ17_13040	A0A1U9LA42	hypothetical protein	Polaribacter sp. BM10	Bacteria	Bacteroidota	77	SEFSVQEETKSVNISSNIDWNVTTNQNWISVTPTYSSNNGKIDVTVSENTTLNARTGTIQISGLSLLETIEVKQAAR	D1	BACON_2|BACON	38	114	1.7e-10
pom	pom:MED152_06195	A2TZT7	alyA3; alginate lyase precursor	Polaribacter sp. MED152	Bacteria	Bacteroidota	86	QDQLTVSTLNTFSADQESQSLEITANLYWYTESDLNWLTISPRFGTNDGTVNITAASNPNFEERSGTIKVIGGNLTRNVTITQEAK	D1	BACON_2|BACON	31	116	2.9e-11
porp	porp:J4862_01100		hypothetical protein	Porphyromonas sp. oral taxon 275	Bacteria	Bacteroidota	51	YSRDSWLKVAVQGSTITLSTTSNDQLESRNTQLVVKDSKGDSIALNIMQEG	D1	BACON	60	110	2.4e-05
porp	porp:J4862_04610		BACON domain-containing protein	Porphyromonas sp. oral taxon 275	Bacteria	Bacteroidota	79	TFAIPEAGGTASLQLTSNRSWKAVTTADWINISPSAGGAGSAEIKIQVLPNAGANRSAQVALQLGGKSELYTITQTGSG	D1	BACON_2|BACON	48	126	1.2e-09
porp	porp:J4862_04615		DNA/RNA non-specific endonuclease	Porphyromonas sp. oral taxon 275	Bacteria	Bacteroidota	54	SARSWVSLSQTTGEANPEGLGISVSTQSNTGAERTALLIVRAAGLADTLQLVQQ	D1	BACON	78	131	1.3e-08
porp	porp:J4862_05350		BACON domain-containing protein	Porphyromonas sp. oral taxon 275	Bacteria	Bacteroidota	82	TVSTTTLSFASTASEQSISVQTSAESWSYLSPQEFTWFTLEQSGAQLKVKVKANTEARERTGVIAISSGGQQRRVLVKQAAA	D1	BACON_2|BACON	34	115	9.8e-08
porp	porp:J4862_06110		BACON domain-containing protein	Porphyromonas sp. oral taxon 275	Bacteria	Bacteroidota	49	TASERWLTAEVSAKKVKVKVEANTTGKIREATVTISADGKSALVRVTQI	D1	BACON	180	228	8.1e-09
porp	porp:J4862_08740		M60 family metallopeptidase	Porphyromonas sp. oral taxon 275	Bacteria	Bacteroidota	52	WQVTSTKTWVKASQIGQTLKIDVEANDDAEVREAELRLTSSAGKRTIKIRQL	D1	BACON	67	118	1.3e-07
prk	prk:H9N25_04040		cellulase family glycosylhydrolase	Pedobacter riviphilus	Bacteria	Bacteroidota	86	TLSNITQAISEEGGTVGLSFTSDADWSATKEGAEWLSLSQTSGGSGAGTINLTASSNSTGASRSVVLIINSTNGQRRRITVTQNAK	D1	BACON_2|BACON	35	120	1e-09
prk	prk:H9N25_04045		endoglucanase	Pedobacter riviphilus	Bacteria	Bacteroidota	85	SISSSEIAFQPEGSVSNVTVASNGKWSTKNPADSWLQLNQVAGNEGNTELKLTAVPNTTGSSRSVILTVTSDNGQARRLTLSQAS	D1	BACON_2|BACON	21	105	9.1e-09
prn	prn:BW723_08755		hypothetical protein	Polaribacter reichenbachii	Bacteria	Bacteroidota	75	FSAYQETQTVNVTANMYWFTDVVGDWISVTPRYGTNNATIEITAATNSVYEKRTGSITVNVGNLSKTITITQAAR	D1	BACON_2|BACON	26	100	2e-09
pro	pro:HMPREF0669_01422	D3IDB8	hypothetical protein	Prevotella sp. oral taxon 299	Bacteria	Bacteroidota	50	ISTTADWLQTKTDADSLTISVAKNTTGKPRVGYVKLALGGFKDSIRVVQT	D1	BACON	142	191	9.3e-08
proj	proj:KDN43_02280		BACON domain-containing protein	Proteiniphilum propionicum	Bacteria	Bacteroidota	84	EIKELTQNFETKSESRSIEVVTNISGWSAKSSEPLWCAASKSSINNNVLIISVKENRGTASRECAVTVTGDKLERVVTVKQLGN	D1	BACON_2|BACON	33	116	1.6e-09
proj	proj:KDN43_04805		BACON domain-containing protein	Proteiniphilum propionicum	Bacteria	Bacteroidota	79	TSSPQTMRMVVPLTSSYPWFAEASGDWINMTKYRGQALKADSIVFSCEENQSMDDREGWIEVRLMDQLSQRIKVVQKGR	D1	BACON_2	43	121	3.2e-05
proj	proj:KDN43_09260		BACON domain-containing protein	Proteiniphilum propionicum	Bacteria	Bacteroidota	54	TDKNKVEWLTISTTTGNAGETELTFTAPEAVDGRAAEVLLHCGGKTQRINIGQG	D1	BACON	64	117	7.5e-05
proj	proj:KDN43_16035		M60 family metallopeptidase	Proteiniphilum propionicum	Bacteria	Bacteroidota	83	TIETQTLNFNSVSTTRDIPVKTSIENWTVMVQPDARTWMEATRIGSILRVVVSENTEFESRHGEIRVVADDLSETITVVQLGT	D1	BACON_2|BACON	32	114	9.9e-05
pru	pru:PRU_0275	D5EWB1	conserved domain protein	Xylanibacter ruminicola	Bacteria	Bacteroidota	68	LTVTSRAVWSAKVENGGDWLTLKDAKGVGGSEKLSFEMKRNTTKQPRVANITVTSGTASTNLKVTQGP	D1	BACON_2|BACON	50	117	7.8e-07
pru	pru:PRU_1402	D5ESV9	putative surface protein	Xylanibacter ruminicola	Bacteria	Bacteroidota	72	DFDFDGGSKIVAFSANLRWSMEKTNTQNGVDWLTIDPTVGGSGNSKVTFTAAENNTYEDRNMVVRFICGDTI	D1	BACON_2|BACON	50	121	4.2e-07
pru	pru:PRU_1953	D5EUC9	glycosyl hydrolase, family 16	Xylanibacter ruminicola	Bacteria	Bacteroidota	83	TVSQESINAPAEGGSYTINVTTTGKEWGVYADGDFVKATAQYANNAVAVTIDENPNTTERTGNVIIMSGTARKNITVTQAAAA	D1	BACON_2|BACON	30	112	3.5e-06
pru	pru:PRU_2873	D5EYT0	putative lipoprotein	Xylanibacter ruminicola	Bacteria	Bacteroidota	63	RVSQSYVALNTAGGSASIDVTTNGSWTVTEVPNWLTVSPASGTGNGTITFSADAGEGRSGSVK	D1	BACON_2	33	95	6.1e-10
psac	psac:PSM36_0129	A0A1R3T4Q6	Licheninase	Proteiniphilum saccharofermentans	Bacteria	Bacteroidota	83	CSPTQIYAGYSKETSTIDVTADREWAAYSNEDWITCSPTGSVNTTGTITVTIAANTSTSAREGAVVVKAGTQRVSIPVEQEGK	D1	BACON_2|BACON	35	117	1.5e-08
psac	psac:PSM36_1364	A0A1R3SV47	hypothetical protein	Proteiniphilum saccharofermentans	Bacteria	Bacteroidota	81	EVSASPIHFAAEGGSKEITVATNAKSWSVTSSKNWCTVSKETSHFTVTAAENKAFTPPVKAIVTVTAEGTAKKVTIEVTQA	D1	BACON_2|BACON	43	123	3.3e-08
psac	psac:PSM36_1485	A0A1R3SVG4	Bacteroidetes-Associated Carbohydrate-binding Often N-terminal	Proteiniphilum saccharofermentans	Bacteria	Bacteroidota	86	TPGTSQSISLEAGAASSEFVFSTNSNWTARASESWLSVSPSSGGAGENIKLKVSAGENTQYETRSATVTISAGEATLTLTVQQASK	D1	BACON_2|BACON	32	117	2.1e-19
psac	psac:PSM36_2302	A0A1R3T937	BACON	Proteiniphilum saccharofermentans	Bacteria	Bacteroidota	47	SNSSAVDWCTLSETSGSGKKVITLTVTPSTSFVKLRSIIINVKSDDR	D1	BACON	68	114	3.3e-07
psac	psac:PSM36_2985	A0A1R3TDS7	putative Alpha-L-arabinofuranosidase	Proteiniphilum saccharofermentans	Bacteria	Bacteroidota	81	INTQEKLVANAAGSFDIYVTSNSSWTIESKNSWLRPERKEGKGDISVRIQYDESTADKRTGIIVFTCEGVSPVELTVTQTR	D1	BACON_2|BACON	34	114	3.5e-05
psac	psac:PSM36_3305	A0A1R3T4E4	endoglucanase	Proteiniphilum saccharofermentans	Bacteria	Bacteroidota	82	SEMTFSKTGGTETLSVKSNVALEVKSNDESWCRVAPAFSASDAVYKYTVTVDANPDTDDRSTTITVKGGNITQTINVAQTAA	D1	BACON_2|BACON	39	120	1.5e-10
pscj	pscj:J4856_00990		BACON domain-containing protein	Prevotella scopos	Bacteria	Bacteroidota	80	NVSEKELAFSNQIDEKKIAVNTNCKEWIATTPKPWVHLTQNGNELSVQVDANPTGMDRSSYILVDGGLAVQKIMVSQNAS	D1	BACON_2|BACON	36	115	5.7e-07
pscj	pscj:J4856_00995		BACON domain-containing protein	Prevotella scopos	Bacteria	Bacteroidota	79	SENTVSFDKGVGEKNISVTTNQSSWIASSPQEGDWISLAQDGNVLKIKVNENKVGSERTSYVLVNANGASSKIEVRQSS	D1	BACON_2|BACON	35	113	2.8e-06
pscj	pscj:J4856_02600		BACON domain-containing protein	Prevotella scopos	Bacteria	Bacteroidota	44	WYDVLAKENTFYITLLPNTTGKERKLSIVVTAGDIFDYIEVTQN	D1	BACON	60	103	5.5e-06
pscj	pscj:J4856_05380		BACON domain-containing protein	Prevotella scopos	Bacteria	Bacteroidota	48	DAWLTVTKKAETLMLTAATNTSPQSRNTLLVIKSQQGDSITLNVQQEG	D1	BACON	64	111	5.1e-05
psn	psn:Pedsa_1514	F0S5D0	Polymorphic membrane protein	Pseudopedobacter saltans	Bacteria	Bacteroidota	82	SFVQKEVRVGNDVDTIEVELKSNLPWRVKSTANWLSLLTANGPSDDKFKIAIQKNRTTTERSTKIEAYITGEDKTELTIIQN	D1	BACON_2|BACON	38	119	1.4e-06
psoe	psoe:CE91St14_00080		hypothetical protein	Porphyromonas somerae	Bacteria	Bacteroidota	51	AVSNRDWVTAIPQEGSIKLVYDANSQITSRKAMVMIQAGDAVHQLTVTQEG	D1	BACON	65	115	2.9e-05
psoe	psoe:CE91St14_00090		hypothetical protein	Porphyromonas somerae	Bacteria	Bacteroidota	44	ITAKNRDGVLEISVKDNLQPKERRGSVVVKSGKSQKQLTIIQAK	D1	BACON	43	86	3.2e-05
psoe	psoe:CE91St14_00360		hypothetical protein	Porphyromonas somerae	Bacteria	Bacteroidota	52	WNAISNADWIKTTVSGNSLQIVAMPNEAGKDRAAQVLVVAGSTSEKVEVIQT	D1	BACON	61	112	3.6e-05
psoe	psoe:CE91St14_01630		hypothetical protein	Porphyromonas somerae	Bacteria	Bacteroidota	47	ESSWLVPTKDNDKLTLTATANTLGKERKAEIIISSPAGVQKVYVTQS	D1	BACON	70	116	1.3e-06
psoe	psoe:CE91St14_01640		hypothetical protein	Porphyromonas somerae	Bacteria	Bacteroidota	89	ELSQSELSFDRSAGVQEVNVKVCNRCGDAIDWIYSISPQVEWLTVTPSDNKLAIATTENHSSKERHATVSVISDNNLVRHITVSQKGAD	D1	BACON_2|BACON	34	122	5.9e-07
psoe	psoe:CE91St14_13030		hypothetical protein	Porphyromonas somerae	Bacteria	Bacteroidota	36	TFTVKVEANETTEKRETTITLTAEGMNDLTFAVQQA	D1	BACON	9	44	1.7e-06
psoe	psoe:CE91St14_13940		zinc-dependent metalloproteinase lipoprotein, BF0631 family	Porphyromonas somerae	Bacteria	Bacteroidota	70	IKSLQVVISSPEEWQVNSDASWLSTNSQMGGISRTVVGIKVTPNLTGKERTGQLTFSTSNQSVAVKVKQL	D1	BACON_2|BACON	52	121	4.1e-05
psoe	psoe:CE91St14_20040		hypothetical protein	Porphyromonas somerae	Bacteria	Bacteroidota	56	ISCEESWLTAKKVGDKIEVTVTPNESPELRTALLLIKELDGKSGVSATQRVSISQF	D1	BACON	70	125	1e-05
psoe	psoe:CE91St14_20650		hypothetical protein	Porphyromonas somerae	Bacteria	Bacteroidota	50	GPKSDWLKVEKVKDGVKLTAEENHTGKKLETKVTITLRGLRKEIKVTQSS	D1	BACON	64	113	2.9e-05
pun	pun:NQP51_08835		polysaccharide lyase family 7 protein	Polaribacter undariae	Bacteria	Bacteroidota	75	FSASQETQSVTVTANAYWYTSNNNDWITISPTNGIGNKTINISVSSNTEFNTRTGSITVISGDLSESLIITQAAR	D1	BACON_2|BACON	40	114	1.8e-08
pvf	pvf:J5A55_03480		BACON domain-containing protein	Prevotella veroralis	Bacteria	Bacteroidota	78	NVSEKELSFSSQIDEKTITVNTNCKEWIATTPKPWIHITQNGNSLSVRVDNNTTGAERNSYILVDGGLAVEKVIVKQS	D1	BACON_2	36	113	5.6e-07
pvf	pvf:J5A55_03485		BACON domain-containing protein	Prevotella veroralis	Bacteria	Bacteroidota	80	SENSVTFDKGANEKNISVTTNQSNWVASSPQEGDWLSLVQDGNLLKVKVGENKMGAERTSYVLVNANGATGKVEIKQSAA	D1	BACON_2|BACON	35	114	8.7e-08
pvf	pvf:J5A55_08830		BACON domain-containing protein	Prevotella veroralis	Bacteria	Bacteroidota	46	NAWLTTNRRGTTLELTATANNDADERRTEVTIATPTSKRTIIVTQF	D1	BACON	67	112	6.7e-05
pvf	pvf:J5A55_09495		BACON domain-containing protein	Prevotella veroralis	Bacteria	Bacteroidota	47	AWLTVSKTAEKLSLTAQPNTSEQSRNTLLVVKNEQGDSITLNIQQEG	D1	BACON	64	110	1.1e-05
pvf	pvf:J5A55_09570		BACON domain-containing protein	Prevotella veroralis	Bacteria	Bacteroidota	46	SSWAVATVEGKTVKVVAQPNENANGRSTRLTIKSGKDSTQLTVQQT	D1	BACON	65	110	2.5e-05
rbc	rbc:BN938_0934	A0A060RB61	hypothetical protein	Mucinivorans hirudinis	Bacteria	Bacteroidota	73	FQNTGGSTTIDIATNQTDWSATVADGANWITLTPVAGTPGKLTVAVAENSLMDERVAEVRIGAANGSLQQTLR	D1	BACON_2|BACON	2	74	3e-06
rbc	rbc:BN938_2063	A0A060R966	alpha-amylase	Mucinivorans hirudinis	Bacteria	Bacteroidota	75	ELSGVELNFEGDAAEKTLTLSSNVAWQIKGSNDWCTVTPDRGAATGSVTLTVTVKDNNTNKNRSIALVVSPTEQT	D1	BACON_2	38	112	3.1e-10
rbc	rbc:BN938_2076	A0A060RDV4	hypothetical protein	Mucinivorans hirudinis	Bacteria	Bacteroidota	84	EVTFTEGITNQTVTFEANKSWAIVVTDTKADEVTWLTVSPTKGDAGKATLTVTAQHNYSRHQRNTYLKIAVDGLVRTIPITQLA	D1	BACON_2|BACON	35	118	1.3e-10
rbc	rbc:BN938_2310	A0A060R9Y4	BACON domain-containing protein	Mucinivorans hirudinis	Bacteria	Bacteroidota	49	TAADSWIQAQVEGKVVQLVVSANDSYESRTTLVSLTYGQETQSVPITQM	D1	BACON	60	108	1.1e-05
rbc	rbc:BN938_2326	A0A060RDQ3	hypothetical protein	Mucinivorans hirudinis	Bacteria	Bacteroidota	82	YISANALSFEAASESKTFSVVSNGSWTISCSDGWLYFSTNSGNGNAEITATVAANGGQNGRTAVVTVVAGAATKTINVQQLG	D1	BACON_2|BACON	32	113	1.2e-11
rge	rge:RGE_09680	I0HMS2	hypothetical protein	Rubrivivax gelatinosus	Bacteria	Betaproteobacteria	58	LTLRDNFGGALAWTASSDASWLAVTASGNTAGASTLTLSADPATLPDATLAVATVTVS	D1	BACON_2	467	524	1.9e-05
rher	rher:EHE19_015220	A0A4U7JJK7	BACON domain-containing protein	Ruminiclostridium herbifermentans	Bacteria	Clostridia	65	EQSVTLKFRSTESWKIKSDNSFVTFSKTSGSGSPNEQSVVIKIAKNNGFTDRKAKITLSSNMYNV	D1	BACON_2|BACON	137	201	5.2e-05
rufi	rufi:K0V07_13755		BACON domain-containing protein	Ruficoccus sp. ZRK36	Bacteria	Verrucomicrobiota	54	SWTVSDVPHWASAASTPGGGNGSITITYRSNESTSSRSAVIKIGDKTHTITQAG	D1	BACON	218	271	1e-05
rug	rug:QC826_02030		BACON domain-containing carbohydrate-binding protein	Rugamonas sp. DEMB1	Bacteria	Betaproteobacteria	51	WSASSDAAWLKPAAASGSGSANLAVTLDPSGLAEGRHTATLTLAASDGQKA	D1	BACON	182	232	5.1e-05
sabu	sabu:MBM09_08925		endoglucanase	Flaviramulus sp. BrNp1-15	Bacteria	Bacteroidota	87	TASTTNIDFESNASDFDVTITTNIDTWVISSSGTSWITLSQTSGSSGTTTVKVTVSENTSIAERSSIITVNANGINAVKIDVSQAGV	D1	BACON_2|BACON	45	131	1.5e-08
sakb	sakb:K1J60_18550		hypothetical protein	Streptomyces akebiae	Bacteria	Actinomycetota	78	ANDGDTTLITLRATGDSSVRWSARTGADWLYLSQYSGTLKPGESLTIKVYVDQLSEPTGYWTARVTLDPSDAVVTIEG	D1	BACON_2	455	532	3.3e-08
salf	salf:SMD44_04907	A0A1Z1WG80	hypothetical protein	Streptomyces alboflavus	Bacteria	Actinomycetota	57	GGVTLITLTGGGSSPVRWSASTGASWLALSQSSGTLSPGESVTIRVYVDADREPAGH	D1	BACON_2	454	510	1.1e-07
salj	salj:SMD11_2998	A0A1Z2L2U2	hypothetical protein	Streptomyces albireticuli	Bacteria	Actinomycetota	56	GTTTLITLRASGGEPVVWSMTTDAPWLRLSRTGGVLRPGQSLTVVVTVDHASEPVG	D1	BACON_2	438	493	1.9e-05
salw	salw:CP975_19910	A0A5J6HJP5	hypothetical protein	Streptomyces alboniger	Bacteria	Actinomycetota	62	LTVEARPSGDTTLITLTATGGSPVRWSASEGASWLYLSRSSGTLAPGESVTVRVYVDHAREP	D1	BACON_2	475	536	3.2e-07
samb	samb:SAM23877_4211	A0A0K2AWI0	hypothetical protein	Streptomyces ambofaciens	Bacteria	Actinomycetota	63	VTAGHDGDTTLITLTATGDAPVAWSASTGASWLYLSQSSGTLRPGEALTVKVYVDHLREPSGH	D1	BACON_2	434	496	1.4e-08
sanl	sanl:KZO11_15275		hypothetical protein	Streptomyces anulatus	Bacteria	Actinomycetota	51	GAVTTLTLTASGRGPVSWSAATDAAWLRLSRTSGTLAAGQSTTIAVSVVRE	D1	BACON_2	468	518	2.9e-07
sant	sant:QR300_19885		sigma-70 family RNA polymerase sigma factor	Streptomyces antimycoticus	Bacteria	Actinomycetota	68	AHPEGEVTVITLTASGGSPVHWSASAGASWLQLNHTGGVLRPDDSTTITVSVDHGREPAGHWSARVSV	D1	BACON_2	454	521	7.3e-06
saov	saov:G3H79_15845		sigma-70 family RNA polymerase sigma factor	Streptomyces aureoverticillatus	Bacteria	Actinomycetota	66	GGVTLITLTGGGSSPVRWSASTGASWLVLSQSAGTLSPGESVTIRVYVDDDREPPGHWSARVSIAP	D1	BACON_2	470	535	7.3e-08
sarg	sarg:HKX69_15135	A0A6M4PXC3	BACON domain-containing protein	Streptomyces argyrophyllae	Bacteria	Actinomycetota	67	VSAANDGDTTLITLTASGASEVRWSVSTSAGWLYFSQSSGTLEPGRTLTVKVYVDHLREPSGHWHAQ	D1	BACON_2	227	293	1.4e-08
sast	sast:CD934_17130	A0A514JSB1	hypothetical protein	Streptomyces calvus	Bacteria	Actinomycetota	71	GDTTLITLTATGSGPVRWSASTGASWLYLSQSSGTLDAGESLTIRVYVDQLREPSGHWSATVAISPAGAVV	D1	BACON_2	419	489	1.4e-08
sbam	sbam:SCB77_14025		BACON domain-containing protein	Sphingobacterium bambusae	Bacteria	Bacteroidota	50	DWVRVDTSGSSKFSIKIVVTILPNNTQETRQGEIVFTKGGSRRIIPVTQF	D1	BACON	144	193	2.3e-07
sbao	sbao:L6469_01290		DNA-binding protein	Segatella baroniae	Bacteria	Bacteroidota	57	EEAKSWLSYSSTRSYEGGATVSFKATPNEGGARSATVTFRTTDGEKEYTSEATINQN	D1	BACON	246	302	5.2e-09
sbao	sbao:L6469_06160		endoglucanase	Segatella baroniae	Bacteria	Bacteroidota	84	QVSKSALQFSKTGGETYLYVESPTQPVVLSDQSWLVVSQDLSNSARVYKYKVAAATNTDTNDRTASISVSSGSEQVTVPVNQVS	D1	BACON_2|BACON	39	122	6.4e-05
sbao	sbao:L6469_13545		BACON domain-containing protein	Segatella baroniae	Bacteria	Bacteroidota	49	VTDADWATVSVSGNTITVEAKENPNITSRAASLKIYSGSDSVTTSISQL	D1	BACON	64	112	8.9e-06
sby	sby:H7H31_18840	A0A7G8KEY3	sigma-70 family RNA polymerase sigma factor	Streptomyces buecherae	Bacteria	Actinomycetota	85	GHLTVTAQPGQDTTLITLSASGGSPVSWSATSDAPWLRLSQSAGELRPGESLTITASVDHGLEPAGPWTAHVSVAPSGSVVTIQG	D1	BACON_2	478	562	1.9e-09
scae	scae:IHE65_18835		hypothetical protein	Streptomyces caniscabiei	Bacteria	Actinomycetota	59	ANDGDTTLITLRATGDSAVRWSARTGADWLYLSQSSGTLKPGESLTIKVYVDQLSEPSG	D1	BACON_2	472	530	2.2e-08
scal	scal:I6J39_19760		hypothetical protein	Streptomyces californicus	Bacteria	Actinomycetota	57	RTSGAVTTLTLTAGGGEPVSWSAAADAHWLRLSRTSGTLAAGGSTTVTVTVIRHAQP	D1	BACON_2	481	537	6.6e-07
schf	schf:IPT68_20500	A0A7M2T2X0	sigma-70 family RNA polymerase sigma factor	Streptomyces chromofuscus	Bacteria	Actinomycetota	52	HGDTTLITLTASGSAPVRWSASTAASWLYPSQSSGTLRPGETLTIKVYVDHL	D1	BACON_2	418	469	6.7e-07
sci	sci:B446_20905	S5UUZ8	hypothetical protein	Streptomyces collinus	Bacteria	Actinomycetota	68	GASNDGDTTLITLTASGAGPVRWSASTSADWLYLSQSAGTLDPGDALTIKVYVDHLREPSGHWHAQVA	D1	BACON_2	407	474	9.6e-08
scir	scir:STRCI_004585		hypothetical protein	Streptomyces cinnabarinus	Bacteria	Actinomycetota	61	DVTADTSGDTTLITLTATGDAPVRWSAATGASWLYLSRSSGTLAPGESFTIKVYVDPLREP	D1	BACON_2	405	465	6.8e-08
scoe	scoe:CP976_24625	A0A5J6I8K8	hypothetical protein	Streptomyces coeruleorubidus	Bacteria	Actinomycetota	58	DVTADNSGDTTLVTLTATGPSPVRWSASTGADWLYLSQSSGTLRPGESLTIKVYVDHL	D1	BACON_2	409	466	1.3e-07
scor	scor:J3U87_16405	A0A8A4TVR4	hypothetical protein	Sulfidibacter corallicola	Bacteria	Acidobacteriota	70	SLSDGAFEFSAEEGSQNLTLTTETNCTWDIRSTGGADWVSVSPSADSGIRSISIQVTANDGPQPRTETFE	D1	BACON_2	243	312	2.6e-07
scor	scor:J3U87_34790	A0A8A4TPF0	hypothetical protein	Sulfidibacter corallicola	Bacteria	Acidobacteriota	74	EAGNGSLKVTAEGDCAWTAEVSDSEWIELQQPQENELTYEITANTSGSARSAAISFKGEGRILRTFSVFQEGAR	D1	BACON_2|BACON	58	131	4.2e-05
scx	scx:AS200_21560	A0A0U3ESQ8	hypothetical protein	Streptomyces sp. CdTB01	Bacteria	Actinomycetota	53	NSGDTTLVTLTATGSAPVSWSATTGASWLYLSKASGTLAPGETVTIKVYVDHL	D1	BACON_2	411	463	2.8e-09
scye	scye:R2B67_20430		hypothetical protein	Streptomyces cyaneofuscatus	Bacteria	Actinomycetota	55	ALTAITLTASARGPVDWTATTDARWLRLSRTAGTLAAGKSATVTVAVNHAAAPRS	D1	BACON_2	451	505	3.5e-06
scz	scz:ABE83_20840	A0A0M4E333	alanine-rich protein	Streptomyces sp. CFMR 7	Bacteria	Actinomycetota	57	ALTTITLTASAHGPVDWTAATDARWLRLSRTAGTLAAGRSTTVTVAVDHAAAPRGAW	D1	BACON_2	475	531	2.7e-06
sde	sde:Sde_0702	Q21MW5	hypothetical protein	Saccharophagus degradans	Bacteria	Other Gammaproteobacteria	30	TVASEDWISVSPTSGNGQATLTVTVDPNIA	D1	BACON	192	221	5.4e-05
sdec	sdec:L3078_26845		hypothetical protein	Streptomyces deccanensis	Bacteria	Actinomycetota	82	ITAANDGDTTLITLRASGDSPVRWSARTGADWLYLSQSSGTLKPGESLTIKVYVDQLSEPSGYWTARVMLAPSDAVVTIEGY	D1	BACON_2	423	504	9.4e-09
sdur	sdur:M4V62_19730		hypothetical protein	Streptomyces durmitorensis	Bacteria	Actinomycetota	61	QPSGGTTLITLSASGGEPVHWSASTGASWLYLSRSSGTLAPGETFTIRVYVDHAREPAGHW	D1	BACON_2	417	477	1.9e-06
sdx	sdx:C4B68_17575	A0A2L2ML84	hypothetical protein	Streptomyces dengpaensis	Bacteria	Actinomycetota	55	AGNSGDTTLITLTASGSSPVHWSAHTGASWLYLSQSSGTLAPGESLTIKVYVDHL	D1	BACON_2	455	509	6.6e-08
sfi	sfi:SFUL_3022	N0CWG4	RNA polymerase, sigma-24 subunit, ECF subfamily	Streptomyces microflavus	Bacteria	Actinomycetota	57	GALTTITLTASARGPVDWTAATDARWLRLSRTSGTLAAGQSTTVTVAVNHAAAPRGP	D1	BACON_2	444	500	1.4e-07
sfiy	sfiy:F0344_20425	A0A7G7BMV8	hypothetical protein	Streptomyces finlayi	Bacteria	Actinomycetota	65	GSLAVTARTSGDLTTITLTASGSEQVSWTAWVDAPWLHLSSASGTLAPGRSVTLRVTVDHAAEPD	D1	BACON_2	422	486	3.7e-08
sfk	sfk:KY5_4511	A0A291QCV3	alanine-rich protein	Streptomyces formicae	Bacteria	Actinomycetota	65	LTVEAQPSGDTTLITLTASGGSPVWWSASEGASWLYLSRSSGTLAPGESFTIQVYVDHDREPSGH	D1	BACON_2	431	495	1.6e-07
sgal	sgal:CP966_20675	A0A5J6EWG3	sigma-70 family RNA polymerase sigma factor	Streptomyces galilaeus	Bacteria	Actinomycetota	70	LITLTAAEDADGPVRWSATTGASWLHLSRTMGTLQPGESITLQVYVDHAREPAGYWHARVAVSPAGAVVS	D1	BACON_2	418	487	2.2e-07
sgb	sgb:WQO_14940	A0A0U3DC90	hypothetical protein	Streptomyces globisporus	Bacteria	Actinomycetota	53	ARTSGAVTTITLTNPGREPVGWSAATDAGWLRLSRTSGTLAAGQTTTIAVSVI	D1	BACON_2	466	518	1.1e-06
sgj	sgj:IAG43_17765	A0A7H0HVL0	hypothetical protein	Streptomyces genisteinicus	Bacteria	Actinomycetota	61	LTVEARPAGDTTLITLTASGGAPVTWSLWSDAPWLRLSRSSGTLEPGETITLRVTVDTARE	D1	BACON_2	402	462	1.1e-07
sgob	sgob:test1122_10925		sigma-70 family RNA polymerase sigma factor	Streptomyces gobiensis	Bacteria	Actinomycetota	62	VDAQPSGDVTQITLTASGGSPVHWSASTDASWLRLSHTSGTLQPGESTTITVTIDRAREPQG	D1	BACON_2	430	491	1e-08
sgr	sgr:SGR_4130	B1VSK5	putative alanine-rich protein	Streptomyces griseus	Bacteria	Actinomycetota	50	SGAVTTLTLTASGRGPVSWSAATDAPWLRFSRTSGTLAAGGSTTIAVTVI	D1	BACON_2	469	518	8.7e-06
sgrf	sgrf:SGFS_069070		hypothetical protein	Streptomyces graminofaciens	Bacteria	Actinomycetota	57	GETTLITLRATGGTPVHWTARTGADWLYLSQSSGTLEPGESFTIKVHVDQLSEPSEY	D1	BACON_2	441	497	2.1e-07
shar	shar:HUT13_10235	A0A7H8GZD4	BACON domain-containing protein	Streptomyces harbinensis	Bacteria	Actinomycetota	66	GRLTVDAVSTARGTEITLTASGGAPVQWNAVWSAQWLTLSATSGTLEPGESVTLVVTVDRDREPSG	D1	BACON_2	381	446	4.3e-10
shk	shk:J2N69_20950		hypothetical protein	Streptomyces huasconensis	Bacteria	Actinomycetota	62	TVDAQPSGDTTLITLTASGGSPVRWSASEQASWLYLSRSSGTLAPGESVTIQVYVDRNREPS	D1	BACON_2	424	485	1.8e-08
shoi	shoi:KUA50_002265		endoglucanase	Segatella hominis	Bacteria	Bacteroidota	82	SRSDMAFTKNGGETDLYVKAAQVPTVSTEAAWLAVTPVAGSSSITHHFLIKAEANTANDDRSATITVAAGSDTKTITVIQNS	D1	BACON_2|BACON	40	121	1.6e-07
shoi	shoi:KUA50_002300		cellulase family glycosylhydrolase	Segatella hominis	Bacteria	Bacteroidota	84	ESSVMLGVNTDAEWTVSVPEADASWISVTPHEGYGWNISDSTASNYRSYFKVTTKKNVEAPRTSTLTITAGGLTKVITVNQAGI	D1	BACON_2|BACON	50	133	8.2e-05
sinh	sinh:LS482_07300		endoglucanase	Sinomicrobium kalidii	Bacteria	Bacteroidota	82	DVSSNKADFTAEGGDVEITITSNSEWSISNPVSWLQPSQTTGSSGSTSVKLSTEANGTGSARASVLEVAASNGQVRRINASQ	D1	BACON_2	33	114	1.7e-05
sinh	sinh:LS482_12910		DUF6443 domain-containing protein	Sinomicrobium kalidii	Bacteria	Bacteroidota	52	TTEDWVTITSIDGGYRFTVDANTSFGSRTATVVALGTALEEPTDLFTITQAA	D1	BACON	157	208	4.7e-05
sjn	sjn:RI060_17920		hypothetical protein	Streptomyces janthinus	Bacteria	Actinomycetota	58	DVTADNTGDTTLITLAATGAAPVRWSASTGADWLYLSQSSGTLRPGESLTIKVYVDHL	D1	BACON_2	406	463	5.1e-08
ska	ska:CP970_18905	A0A5J6GB52	hypothetical protein	Streptomyces kanamyceticus	Bacteria	Actinomycetota	66	RLTVEAQPSGDTTLITLTASGGSPVRWSASEGASWLYLSRSSGTLAPGESFTIQVYVDHDREPSGH	D1	BACON_2	432	497	6.9e-08
skg	skg:KJK29_15675		sigma-70 family RNA polymerase sigma factor	Streptomyces koelreuteriae	Bacteria	Actinomycetota	58	DVTADNTGDTTLITLAATGSAPVRWSASTGADWLYLSQSSGTLRPGESLTIKVYVDHL	D1	BACON_2	405	462	1.9e-08
smiz	smiz:4412673_03983		Uncharacterised protein	Sphingobacterium mizutaii	Bacteria	Bacteroidota	54	TDVDWISLDTTELAKGKRQVSFQVADNKEDERSGLITVKVNENLSTHVLVSQES	D1	BACON	60	113	3.1e-06
smon	smon:AWR27_21570	A0A1P9X239	hypothetical protein	Spirosoma montaniterrae	Bacteria	Bacteroidota	87	SVSPGVVSVSATAGNVASVSVTTSASSWSIANAPAWLTVSPRQGTGSQSLTIAAAANASVSSRTGVVTFAAPDFPASSVTVVQAGAA	D1	BACON_2|BACON	434	520	3.7e-10
smui	smui:I6J00_23115		hypothetical protein	Sphingobacterium multivorum	Bacteria	Bacteroidota	54	VSSDKDWIKLDSTVYPKGKNKIRFSVSKNSEDERSATLLLRLNDNVSQEILILQ	D1	BACON	58	111	4.4e-06
smui	smui:I6J00_24350		BACON domain-containing protein	Sphingobacterium multivorum	Bacteria	Bacteroidota	80	SKLTAAADGLSETYTVQATGKWKVEPLRKENWLKIDPMEGNGNGTFTVTVHKNTDPEARELTLFFTLDGKLQNNVLKVEQ	D1	BACON_2|BACON	49	128	1e-05
snw	snw:BBN63_14030	A0A1U9R3I2	hypothetical protein	Streptomyces niveus	Bacteria	Actinomycetota	57	STGDRTRITLTATGGEPVTWSAWTSASWLRLSRTSGTLAPGRSVTVHVHVDHSREPS	D1	BACON_2	432	488	7.8e-08
sov	sov:QZH56_14640		sigma-70 family RNA polymerase sigma factor	Streptomyces olivoreticuli	Bacteria	Actinomycetota	57	GNATLITLTASGGEPVVWSMSTDAPWLRLSRTGGVLRPGQSITVVVEVDAANEPAGH	D1	BACON_2	428	484	1.9e-05
spac	spac:B1H29_16410	A0A1S6J9A3	hypothetical protein	Streptomyces pactum	Bacteria	Actinomycetota	60	GHDGDTTLVTLTAAGDAPVRWSASTGAPWLYLSQSSGTLGPGETLTIRVYVDHLREPSGH	D1	BACON_2	459	518	9.5e-07
spav	spav:Spa2297_18430	A0A191V1J8	hypothetical protein	Streptomyces parvulus	Bacteria	Actinomycetota	55	TTLITLTATATGDAPVRWSASTGASWLYLSESSGTLRPGQSLTIRVHVDHLREPS	D1	BACON_2	432	486	1.7e-07
sphe	sphe:GFH32_08235	A0A5Q0QA51	hypothetical protein	Sphingobacterium sp. dk4302	Bacteria	Bacteroidota	53	ASNWITFVKANGLASDKVQIIVARNRELVDRTGIVEAYITDQVKTSLTIVQKA	D1	BACON	66	118	4.9e-05
sphe	sphe:GFH32_16755	A0A5Q0QIT6	hypothetical protein	Sphingobacterium sp. dk4302	Bacteria	Bacteroidota	69	GSYALTIDATTNAFWIEAAAEANWVTISRKYGSAKVTQQVIVAKNNTSAERTATVLVKSTNGESVSLVF	D1	BACON_2|BACON	56	124	5.1e-05
sphw	sphw:NFX46_02610		hypothetical protein	Streptomyces phaeoluteigriseus	Bacteria	Actinomycetota	65	TTLITLTVPEEAEGPVRWSATTGASWLYLSRATGTLQPGESITLKVYVDHLREPAGHWHARVAVS	D1	BACON_2	416	480	6.2e-07
sphz	sphz:E3D81_14345	A0A4P7DZZ7	hypothetical protein	Sphingobacterium sp. CZ-2	Bacteria	Bacteroidota	54	SDVAWIVLDTTELEKGKRKVVFEVQANEDDERSGIITVRINNELSKQVLVSQES	D1	BACON	60	113	7.8e-06
splu	splu:LK06_013545	A0A221NYL5	hypothetical protein	Streptomyces pluripotens	Bacteria	Actinomycetota	74	GQLAVDAANDDETTLITLTASGSSPVRWSASTPAAWLYLSQSSGTLDPGESLTVKVYVDHLREPSGHWTAQVAI	D1	BACON_2	405	478	3.8e-09
spri	spri:SPRI_3381	A0A0M4DSA0	alanine-rich protein	Streptomyces pristinaespiralis	Bacteria	Actinomycetota	64	RITVEAEPAGDHTRITLTASGGSPVGWSAWTDASWLHLTRSSGTLDPGETITLYVIVDRSREPA	D1	BACON_2	380	443	2.7e-08
spsc	spsc:E2P86_10920	A0A7Z1X0I4	hypothetical protein	Sphingobacterium psychroaquaticum	Bacteria	Bacteroidota	71	FEYLANSKDFAIKSSGSWSASSSTDWITVSPASGEGKGASEQQVQIQVQQNTGNAREGKVNITQGGKSFDV	D1	BACON_2|BACON	50	120	6.4e-10
spsc	spsc:E2P86_12225	A0A7Z2AGG1	hypothetical protein	Sphingobacterium psychroaquaticum	Bacteria	Bacteroidota	54	LKEDVDWITLDRTSGYGNGDLLFSYTQNFGVSRSVTLLLSKGKEQQEIKIIQKG	D1	BACON	65	118	3.1e-06
spun	spun:BFF78_18905	A0A1D7YB56	hypothetical protein	Streptomyces fodineus	Bacteria	Actinomycetota	63	ANDGDTTLITLTASGSAPVHWSATTSAPWLYLSRSSGTLAPGHTLTIKVYVDHLREPSGSWHA	D1	BACON_2	423	485	9.3e-08
sroi	sroi:IAG44_17175	A0A7H0IDY1	BACON domain-containing protein	Streptomyces roseirectus	Bacteria	Actinomycetota	65	TTLVTLTAAKDGGPVRWSATTGAAWLYLSTSSGTLDPGESITVKVYVDALREPAGAWHARVAIAP	D1	BACON_2	416	480	2.5e-06
sspb	sspb:CP982_23900	A0A5P2XCG6	hypothetical protein	Streptomyces spectabilis	Bacteria	Actinomycetota	58	NGGVTLITLTASGSSPVRWSASTGAPWLVLSQSSGTLAPGDSFTIRVYVDDDREPAGH	D1	BACON_2	436	493	3e-07
sspi	sspi:I6J01_02650		BACON domain-containing protein	Sphingobacterium spiritivorum	Bacteria	Bacteroidota	76	AAANGSSATFTVQSGGNWKVQPLRKEHWFKIDPAEGSGDGTFTVTVTKNKDQEVRTMTLFFTVNGQLQSNVLKIEQ	D1	BACON_2|BACON	53	128	4.3e-08
sspi	sspi:I6J01_11875		hypothetical protein	Sphingobacterium spiritivorum	Bacteria	Bacteroidota	53	DYDWIENTEIHEMDDEITYGLVVEENPSTTQARTGKITIKAGRLSATIDVIQG	D1	BACON	394	446	9e-05
sspn	sspn:LXH13_18710		hypothetical protein	Streptomyces spinosirectus	Bacteria	Actinomycetota	55	AGNSGDTTLVTLAATGPAPVHWSASTGASWLYLSQSSGTLRPGHSLTIKVYVDHL	D1	BACON_2	412	466	8.7e-07
stha	stha:NCTC11429_02818	A0A4U9VBH7	Bacteroidetes-Associated Carbohydrate-binding Often N-terminal	Sphingobacterium thalpophilum	Bacteria	Bacteroidota	45	TVSSDKDWIKLDSTVYPKGKNKIRFSVDKNSEDERSATLLLRLND	D1	BACON	57	101	6.6e-06
stha	stha:NCTC11429_03058	A0A4U9VGJ4	Bacteroidetes-Associated Carbohydrate-binding Often N-terminal	Sphingobacterium thalpophilum	Bacteria	Bacteroidota	80	SKLEAAAAGSSATYTVQASGSWKVEPLRKENWVKIDPMEGNGNGTFTVTVNRNTNPELRSLTLFFTLNGKLQNSVLKIEQ	D1	BACON_2|BACON	46	125	2.3e-05
strd	strd:NI25_16900	A0A0N6ZJZ5	alanine-rich protein	Streptomyces sp. CCM_MD2014	Bacteria	Actinomycetota	68	GHDGDTTLVTLTATGDAPVRWSVSPNASWLYVSRSSGTLRPGESVTVRVYVDHLREPAGHWSARVAVS	D1	BACON_2	426	493	4.3e-09
stri	stri:C7M71_017360	A0A345SYW2	sigma-70 family RNA polymerase sigma factor	Peterkaempfera bronchialis	Bacteria	Actinomycetota	53	VTLTNSGGSSVFWRAVSDAAWLRLSRDSGALEPGQRITVIVTVDADRVPHGHW	D1	BACON_2	493	545	6e-07
stui	stui:GCM10017668_39550	A0A7G1NIR1	hypothetical protein	Streptomyces tuirus	Bacteria	Actinomycetota	55	ADNSGDTTLITLTASGPAPVRWSASTGAPWLYLSQSSGTLRPGESVTIKVYVDHL	D1	BACON_2	414	468	1.3e-06
sus	sus:Acid_0064	Q02CY6	hypothetical protein	Candidatus Solibacter usitatus	Bacteria	Acidobacteriota	52	VTSQANWIHITAGQTGGTVPGKVSFTADSNPSGQSRSAVIRISTKDVTINQD	D1	BACON	56	107	2.3e-08
sus	sus:Acid_1621	Q028E6	hypothetical protein	Candidatus Solibacter usitatus	Bacteria	Acidobacteriota	70	PSSMSFSQGGPTSQSFNLGSAGSPISFRIQSDSSWLRASPTSGVTPQQIAVTVDASNLSANTYTGNLAVM	D1	BACON_2	456	525	2.5e-05
sus	sus:Acid_1622	Q028E5	hypothetical protein	Candidatus Solibacter usitatus	Bacteria	Acidobacteriota	78	PSSMSFSQGGPTSQNFNLGSAGASISFNIQSDSPWLRVSPTGGATPLQITVTVNAANLSANTHTGNLTVSDLSGSVQP	D1	BACON_2|BACON	465	542	1.8e-05
sus	sus:Acid_2023	Q026Q6	hypothetical protein	Candidatus Solibacter usitatus	Bacteria	Acidobacteriota	86	AAKLEFTGPDDYALNLKVQSNGNPVAFTAAASDGAAPHWLNVTPSSGATPATLTVAVNSKALAEGNYTGQIVITGPNNTVTVRVSL	D1	BACON_2	476	561	1.3e-07
sus	sus:Acid_6175	Q01TB9	hypothetical protein	Candidatus Solibacter usitatus	Bacteria	Acidobacteriota	87	AVDKSSLSLSAQQGGAAVSQTLTVTGSSNGLAFSASSNASWLKVSPTSATTPTTLTVTADPTGLGLGAVQGSITIAGANSLIIPVTF	D1	BACON_2	28	114	4.7e-07
sus	sus:Acid_6577	Q01S71	hypothetical protein	Candidatus Solibacter usitatus	Bacteria	Acidobacteriota	84	LSPNTANAASNGNNNSVQVIDPQSVPWTASSNQDWLTITPPAKGSGNSTINYTVAGNPAGTSRIAILTVTPTTGTAATLTVTQF	D1	BACON_2|BACON	7	90	2.5e-06
svd	svd:CP969_21985	A0A5J6G132	hypothetical protein	Streptomyces viridosporus	Bacteria	Actinomycetota	67	GDTTLITLTATGSEPVRWSVSTGASWLYPSRTSGTLAPGESVTVKVYVDQLREPSGPWSAAVAVSPA	D1	BACON_2	418	484	7.8e-07
svr	svr:CP971_18610		sigma-70 family RNA polymerase sigma factor	Streptomyces viridifaciens	Bacteria	Actinomycetota	46	TLTNSGTTEIRWHAETNAGWLRLSRDAGTLEPGQRITVIVTVDEDL	D1	BACON_2	457	502	1.1e-06
svu	svu:B1H20_19940	A0A1V0UEJ6	hypothetical protein	Streptomyces violaceoruber	Bacteria	Actinomycetota	57	RTSGAVTTLTLTAGGGEPVTWSAAADAHWLRLSRTSGTLAAGGSTTVTVTVIRHAQP	D1	BACON_2	481	537	1e-06
sxn	sxn:IAG42_19850	A0A7H1BA65	hypothetical protein	Streptomyces xanthii	Bacteria	Actinomycetota	63	EAQPSGDVTLITLTASGSSAVDWSASTGASWLYLSRSSGTLQPGESVTLQVYVDHRTEPAGHW	D1	BACON_2	441	503	3.4e-09
taj	taj:C1A40_02195	A0A2I7SEN3	endoglucanase	Tamlana carrageenivorans	Bacteria	Bacteroidota	59	VISSSGTSWITLSEISGTSGTSIVKITASENLSIQGRSAVITVNANNVDAVKITVSQAG	D1	BACON	71	129	4.4e-09
talb	talb:FTW19_11750	A0A5B9EGY0	hypothetical protein	Terriglobus albidus	Bacteria	Acidobacteriota	84	QVTPVTLSFTTPSGSSPASKTVTVANIGSGSYSWTASDNASWLSVSPASGIAGSNTVTVSVNSSSLAAGSYSATITFTSATAAG	D1	BACON_2	637	720	4.3e-09
tfo	tfo:BFO_0983	G8UQ13	hypothetical protein	Tannerella forsythia	Bacteria	Bacteroidota	71	SVTPQTVQSVSKDGGNIELVIAAGNLGWWVESSATWCKVSKKYGSGDGKVTLTIDKNNSGTSRKAEITVYP	D1	BACON_2	35	105	2e-09
tfo	tfo:BFO_2860	G8UNQ8	bacterial group 2 Ig-like protein	Tannerella forsythia	Bacteria	Bacteroidota	52	PRWLTYSGGVTGYKDRLRLLVLALANTGPERSATITFKTTAGNVTLKVTQKG	D1	BACON	163	214	5.6e-07
toh	toh:BCB71_06000		hypothetical protein	Tannerella serpentiformis	Bacteria	Bacteroidota	76	VTAAPTDSVADTGGTVTLTIQSDTAWSVSTVPAWITLSQTSGSKGVGSVTVDVAVNTTSSPRTATIEVYATDSSAL	D1	BACON_2|BACON	47	122	9.6e-07
toh	toh:BCB71_09115		hypothetical protein	Tannerella serpentiformis	Bacteria	Bacteroidota	50	DWISYDYSSEGHTSKPVKLTFKPNPGPERTGEIVFKIGPSELTLKVTQAA	D1	BACON	438	487	8.1e-05
toh	toh:BCB71_10615		hypothetical protein	Tannerella serpentiformis	Bacteria	Bacteroidota	52	PDWLSVSGNSSDYEGLHELTIHVQANSGPEREGVITFKTNAGDVNLKVTQEA	D1	BACON	285	336	1.3e-09
trs	trs:Terro_1249	I3ZE91	hypothetical protein	Terriglobus roseus	Bacteria	Acidobacteriota	83	QVSPSTLSFTTPAGTSPANKSLTVANLGSGSFSWSVNSSASWLHATPTTGVSGSTVSVSVTSTGLAAGTYSGNLTFTSATATP	D1	BACON_2	653	735	6.3e-07
upl	upl:DSM104440_01865	A0A6M4H5W6	lysyl endopeptidase	Usitatibacter palustris	Bacteria	Betaproteobacteria	40	NPTSNQSWLTTSSTGSGSGTLSYSVAANTGATRTATLSIG	D1	BACON	480	519	1.4e-05
vg	vg:65129553		KNV37_gp22; uncultured phage cr110_1; hypothetical protein	uncultured phage cr110_1	Virus	uncultured phage	54	EPSSDSDWLHVGNQDETYILCDENTVDSFRTGKITVRLVASNDTKVEITVKQAK	D1	BACON	697	750	8e-07
vg	vg:65130662		KNV47_gp77; uncultured phage cr53_1; lipocalin-like protein	uncultured phage cr53_1	Virus	uncultured phage	53	WSVSSKPSWITTSTTSSKVTISASDNSGSARSGEVVLTQSGSGKTLTVNVSQD	D1	BACON	405	457	3.4e-07
vg	vg:65131488		KNV56_gp06; uncultured phage cr115_1; lipocalin-like protein	uncultured phage cr115_1	Virus	uncultured phage	54	WSVSSKPSWITTSTTSSKVTISASDNSGSARSGKVVLTQSGSGKTLTINVSQEA	D1	BACON	407	460	6.3e-08
vg	vg:71932428		M1M29_gp062; Maribacter phage Molly_1; BACON domain-containing protein	Maribacter phage Molly_1	Virus	uncultured phage	84	SVNPTTHSNTSGFTDSFVVSVTSNTSWTVSDNQTWITLSSSSGSGNGSITVNLSSNGTGSTRYGVVVFTTGDITRTVTVTQTSN	D1	BACON_2|BACON	65	148	5.3e-08
vg	vg:71932619		M1M30_gp060; Maribacter phage Colly_1; BACON domain-containing protein	Maribacter phage Colly_1	Virus	uncultured phage	84	SISPTTYSNTSGFTDSFVVSVISNTSWTVSDNQTWITLSSSSGSGNGSITVNLSSNGTGSTRYGVVVFTTGDISRTVTVTQASN	D1	BACON_2|BACON	65	148	9.4e-08
vg	vg:75687214		gp_72815, OJM10_gp52; uncultured phage cr105_1; hypothetical protein	uncultured phage cr105_1	Virus	uncultured phage	60	HTWITVEMLYSPPDEVTGLISTTAEITVAANTSSNFRIGLVTFMLRESGQTLTITISQEG	D1	BACON	79	138	6.9e-05
vg	vg:75687315		gp_72914, OJM11_gp44; uncultured phage cr19_1; human gut microbiome secret	uncultured phage cr19_1	Virus	uncultured phage	49	LSTNLGSLSSTSSPSTLTLGENTSTSSRTATIKATHGGKSATCTVTQAG	D1	BACON	211	259	8.3e-05
vg	vg:75687448		gp_73510, OJM12_gp32; uncultured phage cr150_1; human gut microbiome secre	uncultured phage cr150_1	Virus	uncultured phage	53	WSVSSKPSWITTSTTSSKVTISASDNSGSARSGKVVLTQSGSGNTLTVNVSQD	D1	BACON	405	457	2.7e-07
vg	vg:75690758		gp_26593, M1M57_gp74; uncultured phage cr2_1; hypothetical protein	uncultured phage cr2_1	Virus	uncultured phage	48	FITVTPDTGQNNGTLSVNADKNENYVSRYATFKVEGGGITKSVSIEQN	D1	BACON	4	51	2e-07
vg	vg:75690770		gp_26605, M1M57_gp86; uncultured phage cr2_1; hypothetical protein	uncultured phage cr2_1	Virus	uncultured phage	70	DSDASSWLTAGKLIVNEKEYNSGAAIEGDPGADDIYAFEITFTAAANPTVNTRTGNITVNGQKYTVTQAA	D1	BACON	123	192	5.4e-07
vg	vg:75690822		gp_23169, M1M55_gp29; uncultured phage cr25_1; hypothetical protein	uncultured phage cr25_1	Virus	uncultured phage	50	SWISVSPTSGTNNGSFDVTANDNYINPAREGAVTVTGGGINKTIDVSQKS	D1	BACON|BACON_2	4	53	9.1e-09
vg	vg:75690846		gp_23168, M1M55_gp28; uncultured phage cr25_1; hypothetical protein	uncultured phage cr25_1	Virus	uncultured phage	70	DSNASSWLTAGKLVVNEKTYNSGAKIEGDPGADDVYAFEITFTAAANPTVKTRSGHITVNGQKYTVTQAA	D1	BACON	123	192	2.3e-07
vg	vg:75691348		gp_15363, M1M44_gp81; uncultured phage cr123_1; hypothetical protein	uncultured phage cr123_1	Virus	uncultured phage	54	EPSSDSSWLHVGNQDETYILCDENTVGAFRTGKITVRLVASNDTKVEITVKQAE	D1	BACON	697	750	5.4e-06
xce	xce:Xcel_2702	D1BXS5	polysaccharide deacetylase	Xylanimonas cellulosilytica	Bacteria	Actinomycetota	97	VGASSLTFTTNEGETVGDQTVAVSFTGGDAVAWTATTTGDDAGWLSVTPASGTGDGEIVVHADTAGLAAGTHRGTVTVTAAGAAGSPRAISVTLTVR	D1	BACON_2	504	600	1.4e-06
yia	yia:LO772_19865		hypothetical protein	Yinghuangia sp. ASG 101	Bacteria	Actinomycetota	62	VDAAHDSDRTVITLRNTGAEPVDWTAEPSAAWLRVSRRAGTLAPGATETVTVRVDSAAAPSG	D1	BACON_2	463	524	8e-07
abac	abac:LuPra_01418	A0A143PI59	apr_1; Subtilisin Carlsberg precursor	Luteitalea pratensis	Bacteria	Acidobacteriota	82	GISPTTWAPLATGGTQAVVVTSAPAAASWSASTDAAWLSVSPASGVGSGSTTLTATAHTTSALPRTATATIAGHSVAVTQSG	D2	BACON_2|BACON	441	522	8.3e-08
abac	abac:LuPra_02305	A0A143PMT9	hypothetical protein	Luteitalea pratensis	Bacteria	Acidobacteriota	53	ASTPWTVADAPAWLTVSPGSGTGSGAVTLTAAPNMSVQPRTATVTIAGRPVTV	D2	BACON_2|BACON	135	187	2.8e-05
abac	abac:LuPra_03880	A0A143PPV9	hypothetical protein	Luteitalea pratensis	Bacteria	Acidobacteriota	73	VKPTAISAAAEGTSETIAVDASRGNCAWTAQSGASWLVLEGTSGVGDGGVTVRVEANTADTPRTGAVTVAAQV	D2	BACON_2|BACON	354	426	9e-05
abac	abac:LuPra_04140	A0A143PQA6	peptidyl-Asp metalloendopeptidase	Luteitalea pratensis	Bacteria	Acidobacteriota	48	STANDSASTWVNLNTAGGSGSGSVTVTAAANTGSARSATVTIAGKTVA	D2	BACON	471	518	4.3e-06
acou	acou:A5CBH24_01380	A0A4Y1WQ70	trimeric autotransporter adhesin	Alistipes communis	Bacteria	Bacteroidota	89	NVMPEELDFGEETATLAIDITNAGKGTLQWNIDEDIAWLSCSPVSGTTNKESSPVVVTVSRTEMDRGDYNGMIVVTSNGGSQKIPVSMS	D2	BACON_2	89	177	6.2e-13
acou	acou:A5CBH24_06710	A0A4Y1WTD1	hypothetical protein	Alistipes communis	Bacteria	Bacteroidota	53	PDGDGWLTQQSKESASITFLAEENTTGKNRTATLKFVSELHPEVFNYVTVTQG	D2	BACON	161	213	7.8e-08
acou	acou:A5CBH24_07500	A0A4Y1WRI5	hypothetical protein	Alistipes communis	Bacteria	Bacteroidota	60	VSGGEGWIAKTAPAADVEGDGAVVLSVSENESTESRQAKLTVVYVDDPTVKAELTINQQK	D2	BACON	173	232	2.8e-05
acou	acou:A5CBH24_11080	A0A4Y1WT18	hypothetical protein	Alistipes communis	Bacteria	Bacteroidota	82	SVEPSSLTFKADGESFDLVVTTDAAAWTATCEAAWITITSDNDATLRATAMPNRTASPRSATILFTGEDAEPFEVSVTQAAH	D2	BACON_2|BACON	149	230	7.5e-08
acou	acou:A5CBH24_11810	A0A4Y1WUS8	hypothetical protein	Alistipes communis	Bacteria	Bacteroidota	51	EIPENAKSWLSISPFTRVMREDTITFYITANEGTQRYATVVLKDEQDNTLQ	D2	BACON	108	158	1.5e-06
acou	acou:A5CBH24_17550	A0A4Y1WU94	hypothetical protein	Alistipes communis	Bacteria	Bacteroidota	54	DAKEWLSRVETRALRQETLTFSAKANETMEERQAKIELISSGVVVETLLVYQKA	D2	BACON	325	378	6.2e-05
acou	acou:A5CBH24_18850	A0A4Y1WUN3	hypothetical protein	Alistipes communis	Bacteria	Bacteroidota	56	WEFTQSCDWMLVERRQDKLVFTADENTSSESRQVEVKLTAGYGDRSISETVVVEQD	D2	BACON	171	226	3.4e-06
acou	acou:A5CBH24_25430	A0A4Y1WW70	hypothetical protein	Alistipes communis	Bacteria	Bacteroidota	60	EDEQQEWFSFEKTSFEGSDKLVITIGENPNTSIRNATIILRTIKAEGVTQVEKRIVLRQA	D2	BACON	230	289	3.3e-05
acou	acou:A5CBH24_25440	A0A4Y1WW54	hypothetical protein	Alistipes communis	Bacteria	Bacteroidota	77	ISKDGGSASFTVVSNRDWTAESDQKWLTLDKSSGTASDDPITVTVTASVSDGLRRTAVVTVRTDLETETIEVVQEGW	D2	BACON_2|BACON	144	220	1.9e-11
ada	ada:A5CPEGH6_02400	A0A4Y1WXS6	hypothetical protein	Alistipes dispar	Bacteria	Bacteroidota	59	WKIETNADWIETAPASGKGSATVKVTVPANETSRTGVITVTATGYMGITDEGKCTVKQT	D2	BACON	67	125	8.8e-09
ada	ada:A5CPEGH6_15380	A0A4Y1X180	hypothetical protein	Alistipes dispar	Bacteria	Bacteroidota	60	SVSPASLSFVPKGGSQQIQVTTENGGGWKVQSKPDWITLTPAGGSGGKVTVACAKNSLKN	D2	BACON_2	1238	1297	1.2e-07
ada	ada:A5CPEGH6_22300	A0A4Y1X3I5	hypothetical protein	Alistipes dispar	Bacteria	Bacteroidota	49	WIHRVETRASLSFFYFTADANTTGRPRDARLVVTNTDGDERTVTVRQER	D2	BACON	151	199	4.3e-05
afd	afd:Alfi_0849	I3YJQ2	hypothetical protein	Alistipes finegoldii	Bacteria	Bacteroidota	49	DSCKEWVMFKDTYGGTATFTVAQNESREQREGQITFYYGEFKETAIIYQ	D2	BACON	150	198	2.7e-06
afd	afd:Alfi_1561	I3YLN3	hypothetical protein	Alistipes finegoldii	Bacteria	Bacteroidota	58	PEAAKAWITLAETRGGEIRTETLTFNVAANTETQSRSANIELVAGETVIETILIYQEA	D2	BACON	315	372	2.1e-08
afd	afd:Alfi_3084	I3YQQ7	hypothetical protein (Fib_succ_major)	Alistipes finegoldii	Bacteria	Bacteroidota	55	EDADWISWEDLGGNVIRFTAAPWDDEEQPRTANVYITVGSGETSAATAKIPVTQL	D2	BACON	178	232	4.6e-06
ahz	ahz:APS56_07995	A0A0N7HYF0	poly(beta-D-mannuronate) lyase	Pseudalgibacter alginicilyticus	Bacteria	Bacteroidota	74	EANYDITVNANVGWTAVSNNDWITIDISAGTGDATISVSVTQNTETSSRVGSITFTQVAGGSDIVRNLTITQEG	D2	BACON_2|BACON	553	626	6.6e-07
ait	ait:AI2BBH_01180	A0A6S6M7V1	hypothetical protein	Alistipes indistinctus	Bacteria	Bacteroidota	63	VSISEADAKWITYDKGAKAVDNLSFTVAAIDNDYFGTIRTGSIVISENNGGPGNITITVKQAG	D2	BACON	165	227	9.1e-05
ait	ait:AI2BBH_04560	A0A6S6M6R5	hypothetical protein	Alistipes indistinctus	Bacteria	Bacteroidota	35	AWCTLTPGANGTLSVVCQSNTGNAVRSASVTVSYV	D2	BACON	660	694	4.9e-05
aiu	aiu:NQ491_01405		endonuclease/exonuclease/phosphatase family protein	Alistipes ihumii	Bacteria	Bacteroidota	71	TVNVSANVAYQCSIVQEGNWIAQVQNKSAMETSSVRFQISANTDEQERTAVVKFTADNLAPTEITIVQAGQ	D2	BACON_2|BACON	141	211	9.4e-06
aiu	aiu:NQ491_04300		major capsid protein	Alistipes ihumii	Bacteria	Bacteroidota	52	TVQSSQEWATATVEGDKVSVKVTANSTAERTAKITVTDKENNSAEVTVTQAT	D2	BACON	391	442	8e-08
aiu	aiu:NQ491_07400		BACON domain-containing protein	Alistipes ihumii	Bacteria	Bacteroidota	60	VAEKDQKWIIPLPATMAATEAGLSFTIKKNTGPAARTGTITIYDADGKASSVNVTVTQEG	D2	BACON	162	221	3.1e-09
aiu	aiu:NQ491_08165		M64 family metallo-endopeptidase	Alistipes ihumii	Bacteria	Bacteroidota	51	WLSVEQPEEGESSYRIGVTVRPNTSSSSRSGRIAIVDKTGAGLDTVTVEQL	D2	BACON	162	212	2.5e-06
ald	ald:GFH31_00065		hypothetical protein	Alistipes sp. dk3624	Bacteria	Bacteroidota	56	KSAEKWILPAEAKSSMKDSTIRFQVLANDTDKERTGTITFSPTKGNDVTVTVKQAC	D2	BACON	157	212	7.9e-10
ald	ald:GFH31_06650		hypothetical protein	Alistipes sp. dk3624	Bacteria	Bacteroidota	62	DDACKDWIIVPDSKAVMKDSVFNVTVLSNPALDARTGYVYVTEIVADEKEETLTRRIEIVQR	D2	BACON	160	221	7.4e-05
ald	ald:GFH31_11315		hypothetical protein	Alistipes sp. dk3624	Bacteria	Bacteroidota	55	EEATAWCKLTGTGPEGEKGEYELVFSVEEALTKARTAVFTLTADTMVRTITIQQT	D2	BACON	249	303	7e-05
alq	alq:C7Y71_003570	A0A5P8E5H5	hypothetical protein	Pseudoprevotella muciniphila	Bacteria	Bacteroidota	76	KADTATTGQVIFTNYADGATLTSNSAWLTVSNETYDKGTHQVDYTLEPNTTTEDRTAIITLTSNGVSTPISIRQRA	D2	BACON_2|BACON	145	220	2.4e-05
alus	alus:STSP2_02494	A0A1U9NN92	PA14 domain protein	Anaerohalosphaera lusitana	Bacteria	Planctomycetota	76	ENFTETQTYTITNNSLAPIDYTLSADSPWLSISNTTGTINPDSSANAYVTITADAAQLPPGDHSTELTFTNTTTGQ	D2	BACON_2	405	480	3.3e-05
alut	alut:O5O44_12930		chondroitinase-B domain-containing protein	Algibacter luteus	Bacteria	Bacteroidota	58	SASSNDITVNSNVSWTAASNDSWITINTNSGTGNATVSVSVTENTDTSTRTGSVTFTQ	D2	BACON_2	535	592	1.4e-07
aok	aok:A3BBH6_00860	A0A4Y1WFE0	hypothetical protein	Alistipes onderdonkii subsp. vulgaris	Bacteria	Bacteroidota	88	SISPEDNLVLGSASGATATVTVTANIAWTATMSGDGFTISPQGGDNNGTVTVTATAANETSASKDLGSITFSGEGVTPLTLRVAQAAK	D2	BACON_2	356	443	9.1e-06
aok	aok:A3BBH6_01240	A0A4Y1WIX7	hypothetical protein	Alistipes onderdonkii subsp. vulgaris	Bacteria	Bacteroidota	65	TVTASNLDWATISPMSGKGNGTISVTVSELPAGTNLREGKISFTLIHPEFGKWGQAESSVAVKQY	D2	BACON	63	127	1.3e-06
aok	aok:A3BBH6_04060	A0A4Y1X5P4	hypothetical protein	Alistipes onderdonkii subsp. vulgaris	Bacteria	Bacteroidota	53	GGGDWVTYVGRNDVFGNTVLKFTVAKNPDYDDRSTVVTVSGMGQSVDIPLTQN	D2	BACON	152	204	4.9e-06
aok	aok:A3BBH6_12360	A0A4Y1WIL2	hypothetical protein	Alistipes onderdonkii subsp. vulgaris	Bacteria	Bacteroidota	90	SVTPAKITVVKSGLLETGEKAAIFISTNCDWEISVADDSKWISPVKTSGAPGDESIGLDIAQNTTDGVRTGTFTVTADSKTATVTVTQNL	D2	BACON_2|BACON	128	217	2.3e-09
aok	aok:A3BBH6_16330	A0A4Y1WKV1	hypothetical protein	Alistipes onderdonkii subsp. vulgaris	Bacteria	Bacteroidota	67	AFTFKVKSNWDWTISVAENAWIEVTPSAGEADKEYVMTVKATSNLSLDERSASFSIISDEVLGTKAV	D2	BACON_2|BACON	269	335	3.5e-07
aok	aok:A3BBH6_16360	A0A4Y1WJQ2	hypothetical protein	Alistipes onderdonkii subsp. vulgaris	Bacteria	Bacteroidota	86	WTAETDCDWLTITTVRCGDADPSTVTGANNGASLSNGVATVKATGLPYITTKVEVGRNSGGESRTGHIIIKSEGAEIEKVAVTQAA	D2	BACON	482	567	4.8e-05
aput	aput:L6V35_03285		BACON domain-containing protein	Alistipes putredinis	Bacteria	Bacteroidota	77	NEYDIDSHGGVINVGVTANVDFEVSCDASWLSADRTSAEGKVVLAVQPNDEYEPRKAEVEFDFADGRRAAAVTVTQQ	D2	BACON_2|BACON	115	191	3.6e-08
aput	aput:L6V35_03520		DUF4876 domain-containing protein	Alistipes putredinis	Bacteria	Bacteroidota	50	DDTWLTASADAGVLTLNLTQNTGSEDRKTVVKVMSGNGENEIASVGITQS	D2	BACON	150	199	3.4e-07
aput	aput:L6V35_05155		M60 family metallopeptidase	Alistipes putredinis	Bacteria	Bacteroidota	54	DESCDWIGYELKNNGALLELSIDENTSTEPRSATVTLRSEQHGVSASIEIRQAA	D2	BACON	121	174	6.2e-06
aput	aput:L6V35_05170		BACON domain-containing protein	Alistipes putredinis	Bacteria	Bacteroidota	84	EVAEDQYEAKAEGETLTVDVTTNVEYTVVIPEDCDWIASEIQQNGAKVALTVAENINTESRTATVTLTSEQNKVSATVTVTQAA	D2	BACON_2|BACON	138	221	1.2e-06
aput	aput:L6V35_06695		hypothetical protein	Alistipes putredinis	Bacteria	Bacteroidota	57	DDWISAAPTEGDGDATILITMTRNEAAQLRQSTLTLSYTDNASGQEKQTSLTVKQKA	D2	BACON	99	155	2e-08
aput	aput:L6V35_06710		BACON domain-containing protein	Alistipes putredinis	Bacteria	Bacteroidota	63	SVSPSSLILNAAPSQETVKVSSDTEWSVKSDEPWLTATPATGNGDAEVTVSTEQNHKKTNCGR	D2	BACON_2|BACON	77	139	1.8e-08
aput	aput:L6V35_07365		hypothetical protein	Alistipes putredinis	Bacteria	Bacteroidota	54	EEGKRWLTLVENEDEQQDSIARFAVEANPYKLDRSAVVTVKSNSSSATFTITQI	D2	BACON	98	151	1.2e-07
aput	aput:L6V35_08020		BACON domain-containing protein	Alistipes putredinis	Bacteria	Bacteroidota	56	DKTQMFTDAGGEISFTVNTNGTLTAKADASWITASVENGNTVKISVGSNAGEKNRP	D2	BACON_2	81	136	3.6e-05
aput	aput:L6V35_08615		BACON domain-containing protein	Alistipes putredinis	Bacteria	Bacteroidota	75	TVSKSELSFDAAPSSQTIIVASNADWTIDKPAADTWYTVAPVSGKADDVSTQVNIAVEQNETTEARSSSFDIKYT	D2	BACON_2|BACON	133	207	2.8e-06
aput	aput:L6V35_08620		hypothetical protein	Alistipes putredinis	Bacteria	Bacteroidota	79	EETISLAASNVSQDVTFSANYAWTASTDDEWLSITPVSGQAGEACVISVTATKNTGAERIGKVNVVCGTDDNKVTSTLN	D2	BACON_2|BACON	75	153	3.5e-09
aput	aput:L6V35_08885		M64 family metallo-endopeptidase	Alistipes putredinis	Bacteria	Bacteroidota	55	DDATWITRVEENTKALERTSLKFDAAANDTYMPRHAVIVLRTEEEDDVEITVNQL	D2	BACON	132	186	7.9e-07
apuu	apuu:APUU_40374S		uncharacterized protein	Aspergillus puulaauensis	Fungi	Ascomycetes	42	RSFEIYCRGSKAVAWTITSPQTWLSVSPATGTIEPKGNDKLV	D2	BACON_2	708	749	1e-05
aqa	aqa:D1815_12175	A0A3A9XFR2	poly(beta-D-mannuronate) lyase	Aquimarina sp. AD1	Bacteria	Bacteroidota	73	FSASSQSKTLTITSNVNWTISDNSSWITVSPLSGTNNGDATITVTANSQNTSRTGIITVAGGSITRTITITQL	D2	BACON_2|BACON	533	605	7.4e-14
aqa	aqa:D1815_21685	A0A3A9WS91	poly(beta-D-mannuronate) lyase	Aquimarina sp. AD1	Bacteria	Bacteroidota	54	IDANVDWTITDNADWLTLDITSGSNSAIITANFTENTSSAQRTATITISEVAGG	D2	BACON_2|BACON	535	588	5.4e-06
aqb	aqb:D1818_09460	A0A3A9W1S5	poly(beta-D-mannuronate) lyase	Aquimarina sp. BL5	Bacteria	Bacteroidota	79	TANPTSLNVARSAGSTLFDIDSNVDWTITDNADWLTLNISSGSNSAIITANFTENTTSAERTATVTINEVTGGSNLTTM	D2	BACON_2|BACON	514	592	3.5e-07
aqb	aqb:D1818_19265	A0A3A9WMX6	poly(beta-D-mannuronate) lyase	Aquimarina sp. BL5	Bacteria	Bacteroidota	73	FAATAGSQTLTIASNVNWTISDNSSWITVSPTSGVNNGNATISVTTNSESSTRTGTVTVSGGNLTRTITITQL	D2	BACON_2|BACON	536	608	4.9e-12
aqd	aqd:D1816_07960	A0A3A9VK28	T9SS C-terminal target domain-containing protein	Aquimarina sp. AD10	Bacteria	Bacteroidota	75	FTASASSKTATISSNVNWTVSDSSTWISVSPLTGSNNGSITISVSENTSNSDRSGTVTVSGGGLTRTISITQAAV	D2	BACON_2|BACON	542	616	2.3e-11
asen	asen:NQ519_04740		fibronectin type III domain-containing protein	Alistipes senegalensis	Bacteria	Bacteroidota	86	LTTDPESLGFITAGEDKPVKVTANAAWSVRSEAGWLSFAPEGGDAGTSTVTITAERNQTGAERPATVEFLIDGEVIATLGVTQSGE	D2	BACON_2|BACON	501	586	8.4e-11
asen	asen:NQ519_06235		BACON domain-containing protein	Alistipes senegalensis	Bacteria	Bacteroidota	90	MVSPGKLTVVRSGLLETGEKASVYISANSDWTIETSGDSGWITPSKTSGKAGEEDVELTIAPNTTGAVRTGTFVVTAGSKKATVTVTQNL	D2	BACON_2|BACON	127	216	1.7e-10
asen	asen:NQ519_11395		BACON domain-containing protein	Alistipes senegalensis	Bacteria	Bacteroidota	57	SGLDGWAEVAPLEGARKQETEIVVTPTPNEGDERSGTITFTGEGLEEPLVVNVSQEA	D2	BACON	168	224	7.8e-09
asen	asen:NQ519_12670		BACON domain-containing protein	Alistipes senegalensis	Bacteria	Bacteroidota	77	ISKDGGSASFTVVSNRDWTAESDQKWLTLDKSSGTASDDPITVTVTASVSDGLRRTAVVTVRTDLETETIEVVQEGW	D2	BACON_2|BACON	150	226	1.9e-11
ash	ash:AL1_02830	D4IJ59	hypothetical protein	Alistipes shahii	Bacteria	Bacteroidota	51	VKIEADWIELASPENESLLTFRAKVNVGDTRTGTIVVSGGGVSAKAEVTQF	D2	BACON	151	201	1.1e-05
ash	ash:AL1_07840	D4IK87	hypothetical protein	Alistipes shahii	Bacteria	Bacteroidota	58	WRAGTDASWISFEKARGTGDGDCIISVALNTSRDERTGTVRIWITDDAVKTFRITQAP	D2	BACON	69	126	1e-07
ash	ash:AL1_11460	D4IL33	Fibrobacter succinogenes major domain (Fib_succ_major).	Alistipes shahii	Bacteria	Bacteroidota	60	WKIEGATDWCAVSQSEGTKSSVVKLLLTDDGEGVRPRSATLTVSSEMEGVEPQQVTVVQR	D2	BACON	145	204	5.5e-08
ash	ash:AL1_25890	D4IPC5	hypothetical protein	Alistipes shahii	Bacteria	Bacteroidota	54	TKDCPWLLLEQQGDKVTMTLDPNEEIEDRETTFVLIAGEGGGNPVSETIRVTQD	D2	BACON	157	210	2.6e-06
ash	ash:AL1_29390	D4IQ33	hypothetical protein	Alistipes shahii	Bacteria	Bacteroidota	61	IVSETEGWLTYTIARPTEGGAETDVTAYFSMAQNDGETPREATVTIKGVKNGTAVLKVTQL	D2	BACON	252	312	3.1e-06
ash	ash:AL1_29400	D4IQ34	Glycosyl hydrolases family 18./Domain of unknown function (DUF1735).	Alistipes shahii	Bacteria	Bacteroidota	53	TFSYPEEWMTAEKQGDKLTVNAKDNTGDARVGQIVVTSSEGEKTAKIAVSQKA	D2	BACON	143	195	7.6e-08
asx	asx:CDL62_13665		endoglucanase	Alkalitalea saponilacus	Bacteria	Bacteroidota	84	TSNRTSLTIRRLGGSQTFDINTSAPEWSLEIEGDWINVDRRTGTESSVTITVSADGNESGAERKGKITIRAEYAPQRVVEVSQL	D2	BACON_2|BACON	123	206	4.7e-06
bacc	bacc:BRDCF_p1277	U5Q9A8	hypothetical protein	Bacteroidales bacterium CF	Bacteria	Bacteroidota	53	EASWIRKIDSKASRVDKISFSIDKNTDYDFRSAKIIIKDKNSSLSDTLTVRQS	D2	BACON	251	303	3.7e-05
bacc	bacc:BRDCF_p152	U5Q602	hypothetical protein	Bacteroidales bacterium CF	Bacteria	Bacteroidota	57	WSLSGVPSWMTASSIGAPTATTVTFTYQANLLAVAREANLVFTSVTATKTHVMTQAA	D2	BACON	146	202	6.3e-08
bacc	bacc:BRDCF_p1544	U5Q6L7	hypothetical protein	Bacteroidales bacterium CF	Bacteria	Bacteroidota	84	STSSLELSFPKTASTSQLVITSNTKWIIEMPLTLTWASIATMSGEGNASVNIAVPENTSGPARSSFITIKYANESKVITITQAR	D2	BACON_2|BACON	113	196	2.1e-05
bacc	bacc:BRDCF_p172	U5Q622	hypothetical protein	Bacteroidales bacterium CF	Bacteria	Bacteroidota	64	SLEAFPNSGGSSKIELRSNISYDVTIPATASWLTLTQTKAMSTYEYSLQVSQNTTLSSRSAKII	D2	BACON_2	113	176	7.6e-05
bacc	bacc:BRDCF_p1876	U5Q7U6	Cell Surface Leucine-Rich Repeat-Containing Protein	Bacteroidales bacterium CF	Bacteria	Bacteroidota	56	PSDVNWITEVKSKTFDTYTHNFLIAANKDYDPRSAVIVFKDKNSFVSDTLTINQAK	D2	BACON	100	155	1e-06
bacc	bacc:BRDCF_p985	U5Q4X2	hypothetical protein	Bacteroidales bacterium CF	Bacteria	Bacteroidota	66	INQLEQTFTINVKANVTYTYVSDSPWLTVASENVGASSTDITFAATANNGANKRVGYINFTCAQFP	D2	BACON_2	142	207	7.3e-07
bcac	bcac:CGC64_02535	A0A413IWQ2	hypothetical protein	Bacteroides caccae	Bacteria	Bacteroidota	48	DKTSGTGNENGEKENITITVPQNTGAIRSAEITVKTAFQEETFTITQD	D2	BACON	170	217	5.9e-06
bcac	bcac:CGC64_02540	A0A413IWP8	hypothetical protein	Bacteroides caccae	Bacteria	Bacteroidota	50	KVTEGDIWLSIRGNDGKIEGEQNGQITVEATPNTGEMRTGVVTIYDRHGK	D2	BACON	157	206	4.5e-05
bcac	bcac:CGC64_16100		carbohydrate-binding protein	Bacteroides caccae	Bacteria	Bacteroidota	58	QSENSDWIKTVPATRALTDKEYQYTVDANPYYETRTVTFTYIYTKDDKIRALCSVTQN	D2	BACON	161	218	4.5e-05
bcel	bcel:BcellWH2_01227	A0A0P0G3G5	hypothetical protein	Bacteroides cellulosilyticus	Bacteria	Bacteroidota	56	DDCQSWIKPAASTTTRGLKASTISFKIEMNGEREKREGEIYITDGTLTETVKVYQY	D2	BACON	158	213	7.8e-07
bcel	bcel:BcellWH2_03344	A0A0P0GR97	endoglucanase	Bacteroides cellulosilyticus	Bacteria	Bacteroidota	50	HDSWIRETTTRAMSAVTKTFSIAAHYGEAREGTITFTLGDFTETVTVKQL	D2	BACON	161	210	3.1e-06
bcel	bcel:BcellWH2_04354	A0A0N7IFZ4	bglA_2; Beta-glucanase precursor	Bacteroides cellulosilyticus	Bacteria	Bacteroidota	80	SVSQREIYSNSRGENFTLSVVTTGDWSVTFNDSWIKVEKKDSKTVSVTTEPNESKTSRKGTLDIVSGAEKITVSVAQESA	D2	BACON_2|BACON	121	200	4.4e-09
bdo	bdo:EL88_02450		hypothetical protein	Phocaeicola dorei HS1_L_1_B_010	Bacteria	Bacteroidota	49	SASANVSWISAGTNSATVSENPTTSDRSGTITLTQNESGRKLSITVYQD	D2	BACON	947	995	3.9e-07
beg	beg:INE88_01799	A0A380Z874	Putative binding domain, N-terminal	Bacteroides eggerthii	Bacteria	Bacteroidota	56	EGEDVAWIKAEQNGDIVTFTALSANTSDKERSVTVTFTTGSEDNQAMVEVIVTQEK	D2	BACON	351	406	1.8e-07
beg	beg:INE88_01956	A0A415RWC8	Leucine Rich repeats (2 copies)	Bacteroides eggerthii	Bacteria	Bacteroidota	59	TATPSESWVQVSPTNGKSSEICVIKVDTTILANKQREAIINFKTRNDAETRSLKIVQAG	D2	BACON	54	112	2.7e-05
beg	beg:INE88_03049	A0A415S3H3	Putative binding domain, N-terminal	Bacteroides eggerthii	Bacteria	Bacteroidota	49	DAKDWCTVEVDNQGILSVSVSENQTGIDRETELTVTASILERTLHIAQK	D2	BACON	251	299	7.8e-06
bfb	bfb:VU15_13195	A0A9Q4JNP5	carbohydrate-binding protein	Bacteroides fragilis BOB25	Bacteria	Bacteroidota	58	LPEWIKEKPAGTRASEMVTTTHNYIVTANPEDSERTGNITVKEVGGELEALVSVTQKG	D2	BACON	147	204	1.4e-07
bfb	bfb:VU15_14755	A0A9Q4JNH8	alpha-amylase	Bacteroides fragilis BOB25	Bacteria	Bacteroidota	54	EVDRSWISQANTRGLVVTNLAFTVAPNEGVAGREGEIVIRSGSLSEKIRITQEG	D2	BACON	163	216	1.2e-08
bfc	bfc:BacF7301_01155	A0A6H0KHF1	hypothetical protein	Bacteroides faecium	Bacteria	Bacteroidota	57	KIEDAPGWVELEKTEYEGNANVFVKVSATGTERTAQLTVRSLVQTDKTDVLTIEQKN	D2	BACON	257	313	9e-05
bfc	bfc:BacF7301_02960	A0A6H0KIC2	BACON domain-containing protein	Bacteroides faecium	Bacteria	Bacteroidota	75	SEGGEATFTVTSNKAWKVTSSNQWLTLAKEEGEGNGEKVTITATAKPNTGLKRTATLTIASDGYETEITATQNGI	D2	BACON_2|BACON	142	216	3.5e-10
bfc	bfc:BacF7301_02965	A0A6H0KLC9	BACON domain-containing protein	Bacteroides faecium	Bacteria	Bacteroidota	60	IVYSNHSDWCTISPNQGEADELYDVQITYKPNTSLDDRIDTITIKSDYWIGKEVGIIQKG	D2	BACON	68	127	1.4e-08
bfc	bfc:BacF7301_03015	A0A6H0KLD9	BACON domain-containing protein	Bacteroides faecium	Bacteria	Bacteroidota	62	EEVVDWVVFTETSVAPSSESGVKTLALTIKENTGNIYREALVNFTATAGDITSGKSVKIVQY	D2	BACON	197	258	3.8e-05
bfc	bfc:BacF7301_03085	A0A6H0KIW8	BACON domain-containing protein	Bacteroides faecium	Bacteria	Bacteroidota	47	KMSGTGNENGEKETITIIVPQNTGAIRSAEMTVKTAFQEETFTITQD	D2	BACON	171	217	3.8e-05
bfc	bfc:BacF7301_03090	A0A6H0KIJ1	hypothetical protein	Bacteroides faecium	Bacteria	Bacteroidota	58	AEVTEGDIWLSVRGSNGKIEGEQNGQITVEATPNTGEMRTGVVTIYDRHGKVATEVRC	D2	BACON	156	213	9.3e-06
bfc	bfc:BacF7301_04190	A0A6H0KK50	hypothetical protein	Bacteroides faecium	Bacteria	Bacteroidota	93	RLSTASLNFGSQSTSKTFTIQNISTSGKSILWGVSKASSANWLSVTPANGSTASAKESTIVVNIDRSRIKKDETTILLIDAEGESLSVEVSVS	D2	BACON_2	118	210	2.5e-07
bfc	bfc:BacF7301_04470	A0A6H0KJ41	BACON domain-containing protein	Bacteroides faecium	Bacteria	Bacteroidota	82	TTKSPLKLGFEGGNQSISFVCNVRWEASVDVDWISFSNATSGLEDGTLDFVVDTNEGDEIREGIITIAAQGLIKTVEIVQQT	D2	BACON_2|BACON	137	218	3.3e-06
bfc	bfc:BacF7301_09785	A0A6H0KPD8	BACON domain-containing protein	Bacteroides faecium	Bacteria	Bacteroidota	62	DNSKEWISLIPESDEQEQNTRSLATSLFRFKVNANDIYKNRTGNIILHSAGGISKNVTIQQD	D2	BACON	153	214	1.6e-05
bfc	bfc:BacF7301_10315	A0A6H0KMC5	BACON domain-containing protein	Bacteroides faecium	Bacteria	Bacteroidota	61	IAEEYNWIKLKETTPKTRSFATDEVTFAVDANTNQKDRTAVLAFNSVGDYTLQRILKVTQD	D2	BACON	153	213	5.7e-07
bfc	bfc:BacF7301_14970	A0A6H0KQA1	hypothetical protein	Bacteroides faecium	Bacteria	Bacteroidota	57	WTASSSEPWVSISPASGSGVTECAIAIDSTLIKGMRTAEIRFTPRGQAPGVMTVHQT	D2	BACON	57	113	6.6e-05
bfc	bfc:BacF7301_20495	A0A6H0KSE9	carbohydrate-binding protein	Bacteroides faecium	Bacteria	Bacteroidota	66	PEQDKTWLSVKALVEDNETRSMVDSKYTLTVQSNLTLEKRSSVITFIGNGDEDEHPSVELTITQKK	D2	BACON	152	217	6.8e-06
bfe	bfe:K6V30_02780		BACON domain-containing protein	Bacteroides faecis	Bacteria	Bacteroidota	60	AWSISGVPEWLTVSSTNGVGNASIKVSANSFNNSPADRDVTLNISSSGVSSQSVKIIQKA	D2	BACON	143	202	1.1e-05
bfe	bfe:K6V30_03110		BACON domain-containing protein	Bacteroides faecis	Bacteria	Bacteroidota	48	DKTSGTGNEDAIAETVTVTLPANAGAKRAGTLTVKTEFEEYTFTITQN	D2	BACON	170	217	1.1e-05
bfe	bfe:K6V30_03115		BACON domain-containing protein	Bacteroides faecis	Bacteria	Bacteroidota	43	VTDGDVWLSIQSGASGEMNGEITVTASPNTGEQRTGIVTIYDR	D2	BACON	158	200	1.3e-06
bfe	bfe:K6V30_04850		BACON domain-containing protein	Bacteroides faecis	Bacteria	Bacteroidota	46	TSWLSCIDEAGKVTFNLTANETEVPRAANVIITSGERKVTLTIAQY	D2	BACON	150	195	2.4e-06
bfe	bfe:K6V30_06070		glycosyl hydrolase 115 family protein	Bacteroides faecis	Bacteria	Bacteroidota	72	IDIYNQGTGELNWSVAPSDDWILISQKSGKTSTENRIHISVNWDKVPVGEKVKGQIDITSGNQKESVLVSVF	D2	BACON_2	714	785	7.7e-07
bfe	bfe:K6V30_09925		discoidin domain-containing protein	Bacteroides faecis	Bacteria	Bacteroidota	62	EVEASAREWITPLPATRGMRDASESFIIQPNTIEEERVGHITFRSTDPIEPNEFTVTVTQEK	D2	BACON	269	330	2.4e-07
bfe	bfe:K6V30_10015		discoidin domain-containing protein	Bacteroides faecis	Bacteria	Bacteroidota	67	IEESAQSWITPVSLPASRALRDVSESFIIKANTEVENQPREGKITFKSTNSTDKVPSQFIVTVKQAG	D2	BACON	273	339	2.1e-05
bfg	bfg:BF638R_2945	E1WS97	putative lipoprotein	Bacteroides fragilis 638R	Bacteria	Bacteroidota	58	LPEWIKEKPAGTRASEMVTTTHNYIVTANPEDSERTGNITVKEVGGELEALVSVTQKG	D2	BACON	147	204	1.4e-07
bfg	bfg:BF638R_3167	E1WU07	conserved hypothetical lipoprotein	Bacteroides fragilis 638R	Bacteria	Bacteroidota	54	EVDRSWISQTNTRGLVVTNLAFTVAPNEGVAGREGEIVIRSGSLSEKIRITQEG	D2	BACON	163	216	7.6e-09
bfr	bfr:BF3101	Q64RN5	conserved hypothetical protein	Bacteroides fragilis YCH46	Bacteria	Bacteroidota	58	LPEWIKEKPAGTRASEMVTTTHNYIVTANPEDSERTGNITVKEVGGELEALVSVTQKG	D2	BACON	147	204	1.4e-07
bfr	bfr:BF3304	Q64R33	putative alpha-amylase	Bacteroides fragilis YCH46	Bacteria	Bacteroidota	54	EVDRSWISQANTRGLVVTNLAFTVAPNEGVAGREGEIVIRSGSLSEKIRITQEG	D2	BACON	163	216	1.2e-08
bfs	bfs:BF9343_2853	Q5LB88	putative lipoprotein	Bacteroides fragilis NCTC 9343	Bacteria	Bacteroidota	58	LPEWIKEKPAGTRASEMVTTTHNYIVTANPEDSERTGNITVKEVGGELEALVSVTQKG	D2	BACON	147	204	1.4e-07
bfs	bfs:BF9343_3057	Q5LAN5	conserved hypothetical lipoprotein	Bacteroides fragilis NCTC 9343	Bacteria	Bacteroidota	54	EVDRSWISQANTRGLVVTNLAFTVAPNEGVAGREGEIVIRSGSLSEKIRITQEG	D2	BACON	163	216	1.2e-08
bhf	bhf:C3V43_01580	A0A2R3MP64	alpha-amylase	Bacteroides heparinolyticus	Bacteria	Bacteroidota	62	WTIQSGADWCKLSATSGKAGNANVNIQVTENTEAGDRNTVITIIAGETGNTAKKEIPIVQKK	D2	BACON	72	133	2.8e-11
bhf	bhf:C3V43_08310	A0A2R3MSE7	hypothetical protein	Bacteroides heparinolyticus	Bacteria	Bacteroidota	51	DWIHKSGNTRSLSASSVSFTIDKSEEYKKREGEIIIKSGMLSETLKIYQAG	D2	BACON	170	220	2e-05
bhf	bhf:C3V43_09895	A0A2R3MTB4	carbohydrate-binding protein	Bacteroides heparinolyticus	Bacteria	Bacteroidota	58	ADAAWIKPMADTRAVEMVKKAHRFSVSFNAADAARTTELVVKQKGGTLEKKVPVTQKA	D2	BACON	148	205	6.2e-05
bhl	bhl:Bache_0035	E6SR61	hypothetical protein	Bacteroides helcogenes	Bacteria	Bacteroidota	85	SKVEMKAEGGEISIELKSNVQYNYEIAEKDKEWIKSKPNTNTRGLTTSTLLFTTDENTGTDKREGHITISYGELSEEVTIYQEGM	D2	BACON_2|BACON	121	205	1.1e-06
bhl	bhl:Bache_0914	E6SQ24	hypothetical protein	Bacteroides helcogenes	Bacteria	Bacteroidota	56	DQEWITQEAATKALVDYDHAFRISPNKTFESRTAQISFIAKQDPEVKAICTIVQAA	D2	BACON	156	211	6.1e-05
bhum	bhum:JXR92_009505		family 16 glycosylhydrolase	Bacteroides humanifaecis	Bacteria	Bacteroidota	79	SVSQTELYSNSVGENFVLSVIASGEWNVKSNDSWISAEKNGEEIVVTTLANDAKISRTGTVEVVAGAEKVTVTVIQESA	D2	BACON_2|BACON	121	199	1.7e-07
bis	bis:DXK01_005995		BACON domain-containing protein	Bacteroides intestinalis	Bacteria	Bacteroidota	85	TVTPTQVGLTSEAGATAESTVTTNKSSYTVTIEGDGSTWLSVSKAENKITFTALSENTTDGSRTATVTVVAGSGEGQATATITVS	D2	BACON_2|BACON	318	402	2.6e-06
bno	bno:K8P02_00630		carboxypeptidase regulatory-like domain-containing protein	Bacteroides nordii	Bacteria	Bacteroidota	79	LNTNTLNFGKDYSSLTFDIKNIGNAGNVNWTVTGIDVDWIKVTPKTGTTSMGNSSTVKVDLDRTKVIGSMSTTILVEGD	D2	BACON_2	216	294	9.1e-08
bno	bno:K8P02_01930		M6 family metalloprotease domain-containing protein	Bacteroides nordii	Bacteria	Bacteroidota	65	TAESTVEVNVEADVAWKAVDIPDWLTVTPLQGEAGKSTLILQAKSANENAQLRTAVFYLQGVEDA	D2	BACON_2	438	502	6.8e-07
bno	bno:K8P02_05990		hypothetical protein	Bacteroides nordii	Bacteria	Bacteroidota	48	DKTWCNVSRNGDVLSVSADEYTDGEPRSAVITVKAGSLSKDITVTQSN	D2	BACON	146	193	1.1e-10
boa	boa:Bovatus_03141	A0A3D2LYD0	hypothetical protein	Bacteroides ovatus	Bacteria	Bacteroidota	51	IPAEAQEWLSFEQNAKGINFKVKENTSGKMRGAIVNVAAKDRSASYQVIQY	D2	BACON	143	193	3.1e-05
boa	boa:Bovatus_04264	A0A395VRA3	hypothetical protein	Bacteroides ovatus	Bacteria	Bacteroidota	58	SDGGEEWLTFDRRNEFGGKVTLSFTAAENKTYKDRSTKITISSPLVTESVNVDINQKQ	D2	BACON	152	209	2.6e-07
boa	boa:Bovatus_04374	A0A3E5HMZ1	hypothetical protein	Bacteroides ovatus	Bacteria	Bacteroidota	59	AAEYDWIKLKEATPRTRSFVTDEVTFAVDANANKTRTAVLIFKSVGDYTLQRVLKVTQD	D2	BACON	154	212	1.7e-06
boa	boa:Bovatus_04839		IgA Peptidase M64	Bacteroides ovatus	Bacteria	Bacteroidota	56	GTWLTQETKTRASSSYMLNLTVLPNTDGVSRTAYIYFVKVTDMESIVVEMVTIIQR	D2	BACON	155	210	3.8e-07
broc	broc:IPI25_09380		BACON domain-containing protein	Candidatus Brocadia sp. Ega_18-Q3-R5-49_MAXAC.112v2	Bacteria	Planctomycetota	54	WMATSNEDWITIISGDSGTGSGTVCYSVLPNKDTSARSGIMTLAGQTFTVTQYG	D2	BACON	196	249	1.1e-06
bsa	bsa:Bacsa_0886	F0R2T3	endoglucanase	Phocaeicola salanitronis	Bacteria	Bacteroidota	85	IVAQTAYDMPAAGGALSITLTTNGDYAYTINDSWIAEAEVTDARAMTEYTLHFTVSANHGTERTGTITFTLGDLTETVTVTQAAG	D2	BACON_2|BACON	121	205	1.4e-07
bsal	bsal:K6V25_11010		hypothetical protein	Bacteroides salyersiae	Bacteria	Bacteroidota	58	GADEWLTQQPDTRASSYILRLKALPNAESASRTAYIYFVQEIDGKQKILRTVTITQQG	D2	BACON	151	208	4.4e-07
bste	bste:K6V31_15695		hypothetical protein	Bacteroides stercoris	Bacteria	Bacteroidota	55	ENMWLTLSKDSGTGNDELRLFVTENTDGAKRTGKVKITMAGAGAALEQEISVEQL	D2	BACON	68	122	9.7e-08
bth	bth:BT_1771	Q8A6V5	putative cell surface protein	Bacteroides thetaiotaomicron VPI-5482	Bacteria	Bacteroidota	60	DIDKNDQDWISFKPAIDAKGDSTFLVSVKENTGGERTATIALCAAADKKVREEFIVTQAQ	D2	BACON	281	340	2.1e-08
bth	bth:BT_2822	Q8A3Y2	conserved hypothetical protein	Bacteroides thetaiotaomicron VPI-5482	Bacteria	Bacteroidota	48	SPASGDGNEDGNKIPITITIPENTGGVRTAEITVKTEFQEKSFTITQD	D2	BACON	170	217	3.3e-06
bth	bth:BT_2823	Q8A3Y1	conserved hypothetical protein	Bacteroides thetaiotaomicron VPI-5482	Bacteria	Bacteroidota	58	AKVTDGEEWLSISQGASGMENGTVELKATPNTGAMRYGVVTLYDRNGDKQQEVNITQD	D2	BACON	162	219	2.1e-07
bth	bth:BT_3105	Q8A350	conserved hypothetical protein	Bacteroides thetaiotaomicron VPI-5482	Bacteria	Bacteroidota	90	AADSKELQYNIGGGEKDITLQTNAVEWNVEVVDEPTHTPVKWCTVTPVTGKGTATLKVTTESNTTEVVRKASLVFTAADKSLSIPVIQAD	D2	BACON_2|BACON	132	221	1.9e-06
bth	bth:BT_3514	Q8A1Z4	conserved hypothetical protein	Bacteroides thetaiotaomicron VPI-5482	Bacteria	Bacteroidota	76	KSHWIDIYNQGTGELSWSITPSEDWILISQKSGKTSAENRIYISVDWDKVPAGEKVKGQIDITSGTQKETVLVSVF	D2	BACON_2	710	785	1.2e-06
bth	bth:BT_4270	Q89ZV1	putative chitobiase	Bacteroides thetaiotaomicron VPI-5482	Bacteria	Bacteroidota	62	EVEASAREWITPLPATRGMRDASESFIIQPNTVEEERVGHITFRSTDPIEPNEFTVTVTQEK	D2	BACON	269	330	2.4e-07
bth	bth:BT_4295	Q89ZT1	putative chitobiase	Bacteroides thetaiotaomicron VPI-5482	Bacteria	Bacteroidota	68	EVEESAQSWITPVSLPASRALRDVSESFIIKANTEVENQPREGKITFKSTNSTDKVPSQFVVTVKQAG	D2	BACON	272	339	1.3e-05
bth	bth:BT_4605	Q89YX5	conserved hypothetical protein	Bacteroides thetaiotaomicron VPI-5482	Bacteria	Bacteroidota	59	TVAENSRTWIEPVISERTRGLSTSFYSFAISPSEEYDKREGEIIITSGESDETVKVYQT	D2	BACON	167	225	2.6e-06
btho	btho:Btheta7330_00015	C6IHH5	hypothetical protein	Bacteroides thetaiotaomicron 7330	Bacteria	Bacteroidota	90	AADSKELQYNIGGGEKDITLQTNAVEWNVEVVDEPTHTPVKWCTVTPVTGKGTATLKVTTESNTTEVVRKASLVFTAADKSLSIPVIQAD	D2	BACON_2|BACON	132	221	7.5e-06
btho	btho:Btheta7330_00248	A0A0P0ELA1	hypothetical protein	Bacteroides thetaiotaomicron 7330	Bacteria	Bacteroidota	43	VTDGDVWLSIQSGTSGEMNGEITVTASPNTGEQRTGIVTIYDR	D2	BACON	158	200	5.4e-07
btho	btho:Btheta7330_00249	A0A0P0FHW9	hypothetical protein	Bacteroides thetaiotaomicron 7330	Bacteria	Bacteroidota	48	DKTSGTGNEDAIAETVTVTLPANAGAKRAGTLTVKTEFEEYTFTITQN	D2	BACON	170	217	1.1e-05
btho	btho:Btheta7330_01243	A0A0P0F2P7	hypothetical protein	Bacteroides thetaiotaomicron 7330	Bacteria	Bacteroidota	60	DIDKNDQDWISFKPAIDAKGDSTFLVSVKENTGGERTATIALCAAADKKVREEFIVTQAQ	D2	BACON	281	340	2.1e-08
btho	btho:Btheta7330_01378	A0A0N7I9T0	Fibronectin type III domain protein	Bacteroides thetaiotaomicron 7330	Bacteria	Bacteroidota	87	SVNKINLDFSDSETELPIEIRNDGKSTLKWEISTGTKWIKINPTSGTSTKDIASVLISVDRTGLSKGDYNGSINITSNGGTATIKVN	D2	BACON_2	112	198	2.9e-08
btho	btho:Btheta7330_03372	C6ITT5	hypothetical protein	Bacteroides thetaiotaomicron 7330	Bacteria	Bacteroidota	59	TVAENSRTWIEPVISERTRGLSTSFYSFAISPSEEYDKREGEIIITSGESDETVKVYQT	D2	BACON	153	211	2.5e-06
btho	btho:Btheta7330_03807	A0A0P0F8H0	hypothetical protein	Bacteroides thetaiotaomicron 7330	Bacteria	Bacteroidota	68	EVEESAQSWITPVSLPASRALRDVSESFIIKANTEVENQPREGKITFKSTNSTDKVPSQFVVTVKQAG	D2	BACON	270	337	1.3e-05
btho	btho:Btheta7330_03833	A0A0N7IAN2	hypothetical protein	Bacteroides thetaiotaomicron 7330	Bacteria	Bacteroidota	62	EVEASAREWITPLPATRGMRDASESFIIQPNTVEEERVGHITFRSTDPIEPNEFTVTVTQEK	D2	BACON	269	330	2.4e-07
btho	btho:Btheta7330_04784	A0A0N7IAZ9	hypothetical protein	Bacteroides thetaiotaomicron 7330	Bacteria	Bacteroidota	76	KSHWIDIYNQGTGELSWSITPSEDWILISQKSGKTSAENRIYISVDWDKVPAGEKVKGQIDITSGTQKETVLVSVF	D2	BACON_2	710	785	1.2e-06
bun	bun:Bun01g_10540	A0A174T9S5	endoglucanase	Bacteroides uniformis	Bacteria	Bacteroidota	52	VSDVSWIKAVNTRAMEDKIFKFTVSPNPLGAREGHISFTLGSLTETVAVKQG	D2	BACON	161	212	5.3e-07
bun	bun:Bun01g_20690	A0A139K601	hypothetical protein	Bacteroides uniformis	Bacteria	Bacteroidota	79	SVSQTELYSNSIGESFVLSVIASGEWNVKSNDSWISAEKNSGEIVVTTLANDAKISRTGTVEVVAGAEKVTVTVIQESA	D2	BACON_2|BACON	121	199	6.4e-09
bun	bun:Bun01g_39280	A0A4Y1VMB6	hypothetical protein	Bacteroides uniformis	Bacteria	Bacteroidota	49	SSVDWITFDKPTLEVTVAENTDTDNSRTGIITFKQAESDKQVSCTVTQS	D2	BACON	318	366	6e-08
bvu	bvu:BVU_0949	A6KYY0	conserved hypothetical protein	Phocaeicola vulgatus	Bacteria	Bacteroidota	59	AEGDWLQAVEAPATRALVSKNYPYHAAANPLYEARTVTLTFTAYKDSLLQETLTLTQKK	D2	BACON	158	216	6.6e-05
bvu	bvu:BVU_3191	A6L558	conserved hypothetical protein	Phocaeicola vulgatus	Bacteria	Bacteroidota	87	TLTANKFEVGKNGGKINVEVKANIQYEVIISETSKNWISQSAKTRGLTSNNLSFDIAPSEEYDKRTGEIIIKSGEFSETVHVYQSGE	D2	BACON_2|BACON	131	217	2.2e-05
bxy	bxy:BXY_21700	D6CYJ3	hypothetical protein	Bacteroides xylanisolvens	Bacteria	Bacteroidota	51	IPAEAQEWLSFEQNAKGINFKVKENTSGKMRGAIVNVAAKDRSASYQVIQY	D2	BACON	143	193	3.1e-05
bxy	bxy:BXY_28450	D6D0C0	endonuclease G, mitochondrial	Bacteroides xylanisolvens	Bacteria	Bacteroidota	55	WQASSSETWCTLSRASGNGNGSISGYMKANTGAERSVIITIIAGKEKAEFALKQL	D2	BACON	64	118	2.1e-07
bxy	bxy:BXY_28880	D6D0F9	hypothetical protein	Bacteroides xylanisolvens	Bacteria	Bacteroidota	44	VSTENEWITYKGTRALITTTHAFTILANETGDERSGKIIFSNSL	D2	BACON	331	374	2e-05
bzg	bzg:C4H11_00065	A0A562V774	alpha-amylase	Bacteroides zoogleoformans	Bacteria	Bacteroidota	62	WTIQSGADWCKLSATSGKAGNADVNIQVTENTGAGDRNTVITIIAGETGNTAKKEIRIVQKK	D2	BACON	72	133	1.6e-11
bzg	bzg:C4H11_01550	A0A562V5R6	carbohydrate-binding protein	Bacteroides zoogleoformans	Bacteria	Bacteroidota	58	ADAAWIKPMADTRAVEMVKKAHRFSVSFNAADAARTTELVVKQKGGTLEKKVPVTQKA	D2	BACON	148	205	6.2e-05
capn	capn:CBG49_03585	A0A1Z4BLW1	hypothetical protein	Capnocytophaga endodontalis	Bacteria	Bacteroidota	86	FVTPETTAVEVGAQAAEHTINITDKNVNDYTLKASHDWITFPIQPNKNKIVFQVKENTTGADRTATITVLVGDKTAGEIAVTQRVN	D2	BACON_2|BACON	113	198	8.7e-07
cfas	cfas:Cfast33896_14410		hypothetical protein	Coprobacter fastidiosus	Bacteria	Bacteroidota	53	YTPWYSINKTSGRSGETVEIKFTQANETSMMRNITLNISAGTAEPVSISIMQN	D2	BACON	187	239	9.5e-06
chlo	chlo:J8C02_02145		hypothetical protein	Chloracidobacterium sp. MS 40/45	Bacteria	Acidobacteriota	53	WNVTGLPPWVTGFPAAGNLLTNISFQVAPNPGSQRTATLTLNPGGNTLTIVQN	D2	BACON	616	668	1.9e-07
clit	clit:OQ292_11455		BACON domain-containing carbohydrate-binding protein	Chondrinema litorale	Bacteria	Bacteroidota	71	ASPSTFEIDKRSQSFEVQVVANTNWEIINVDNWINIDKVEKDLLGKINITVSSADQTERTGKVTLRASEKE	D2	BACON_2|BACON	125	195	5.4e-05
cnn	cnn:CNEO_0653		Conserved hypothetical protein	Clostridium neonatale	Bacteria	Clostridia	74	KENYDITISNGGKIEFEYEVKTSKDWINVDNMHGSISNGKTINISIDWSKVSKTLAGYITISGAGKIVKINVTA	D2	BACON_2	687	760	2.8e-06
cthu	cthu:HUR95_00425	A0A8X8I4V5	hypothetical protein	Caldalkalibacillus thermarum	Bacteria	Bacilli	30	TEGSFTIKVSVNDGTNQRTAEITITAEDTF	D2	BACON	134	163	9.5e-05
ctm	ctm:Cabther_A0443	G2LHY8	PA domain protein	Chloracidobacterium thermophilum	Bacteria	Acidobacteriota	53	WSVAGLPSWITGFPTAGNLLTNISFQVAPNPGSQRTATLTLDPGGNALTIVQN	D2	BACON	623	675	3.8e-08
cvl	cvl:J8C06_00770		hypothetical protein	Chloracidobacterium validum	Bacteria	Acidobacteriota	53	WTVSGIPDWVTGFPAAGNLLTTVSFQVAANPGAQRTATLTLSPGGNTFTITQS	D2	BACON	620	672	1.4e-10
deu	deu:DBW_0499	A0A143B374	hypothetical protein	Desulfuromonas sp. DDH964	Bacteria	Thermodesulfobacteriota	62	TLNPAALNLTVTAGSNPADQTVTLANASNLSVPWTAASDQPWLTMNQTSGTLAANGQANLPV	D2	BACON_2	145	206	1.1e-05
deu	deu:DBW_3292	A0A143BBY9	hypothetical protein	Desulfuromonas sp. DDH964	Bacteria	Thermodesulfobacteriota	52	SVDFTLGSDLGTIDYAVASDADWLTVTPASGSVAAGIPVTVTLSVDDSKAPL	D2	BACON_2	533	584	1.3e-07
dli	dli:dnl_10150	A0A975GF36	Peptidase M12 domain-containing protein, immunoglobulin-like fold-contain	Desulfonema limicola	Bacteria	Thermodesulfobacteriota	64	WNTQNAPDWVNLYQSNGSVSGGDDLSLQISIDQNTDTVTRTCNIKFSNNYNASDYEYLRINQEG	D2	BACON	182	245	1.7e-06
dmm	dmm:dnm_021840	A0A975BIW8	Peptidase C1A domain-containing protein	Desulfonema magnum	Bacteria	Thermodesulfobacteriota	82	VTEDKININISGTSGNIELDVSNGNDGSMSWTATTDDPWLNIVSGNSGDDNGTITIYYESNLGDARTGTISISSPEAENGLQ	D2	BACON_2|BACON	445	526	4.3e-05
dmm	dmm:dnm_030550	A0A975GNN1	Peptidase domains-containing protein	Desulfonema magnum	Bacteria	Thermodesulfobacteriota	77	SVTPASRTVSKRSGTTTFNVSNSGKGTMDWTAVSNVSWLTIRGSAGTDDGTLTVDYDPTETGRTGTITITANGAKNS	D2	BACON_2|BACON	640	716	3e-10
dori	dori:FH5T_08435		DNA-binding protein	Draconibacterium orientale	Bacteria	Bacteroidota	50	PADAESWLSISSIQTVGTNSVVTFKAEANEAGDRETTITFSTTDGTKNYT	D2	BACON	245	294	1.3e-06
drc	drc:G0Q07_10740	A0A6C0RCF6	T9SS type A sorting domain-containing protein	Draconibacterium halophilum	Bacteria	Bacteroidota	52	TTSVSCNWVNINAGNSGSGSGTVSYSVEANTSDSERTCTLTVEGKTFTIVQS	D2	BACON	91	142	4.9e-06
dun	dun:FDZ78_08130		hypothetical protein	Duncaniella sp. B8	Bacteria	Bacteroidota	50	VTSDSEWLKASLTDGILTIAADRNTKLQARTGIVTISVGNLTNDITVNQG	D2	BACON	144	193	6.3e-09
dun	dun:FDZ78_09090		hypothetical protein	Duncaniella sp. B8	Bacteria	Bacteroidota	91	AVSPALISVTTLGNAAEGETLAFTIDTNSNWTVSLPAGCDWITPSKTSGQAGKEKISFTAALNQTGAEREARITVTAGALSRYTTVRQDGT	D2	BACON_2|BACON	131	221	4.8e-09
dyh	dyh:G7051_11360		BACON domain-containing protein	Dysgonomonas sp. HDW5B	Bacteria	Bacteroidota	59	SWEIESMPEWLTVSKQKGTQEDTNVILYIQPNRNETVREFDLIFKIKDKKQALHIYQEA	D2	BACON	54	112	6.1e-06
dys	dys:G7050_11065	A0A6G7X6V6	BACON domain-containing protein	Dysgonomonas sp. HDW5A	Bacteria	Bacteroidota	59	SWEIESMPEWLTVSKQKGTQEDTNVILYIQPNRNETVREFDLIFKIKDKKQALHIYQEA	D2	BACON	54	112	6.1e-06
eol	eol:Emtol_0777		hypothetical protein	Emticicia oligotrophica	Bacteria	Bacteroidota	55	LDLQTIRAGKSVFLKMTKVGVENLNYEVTVDQPWLSVDKSVGTLSGTDSVKVNID	D2	BACON_2	139	193	2.5e-07
fek	fek:C1H87_08165	A0A2K9PNQ2	poly(beta-D-mannuronate) lyase	Flavivirga eckloniae	Bacteria	Bacteroidota	76	FGIDGGSQNTTVTANIDWNVETSDSWITTDVSSGSGSATVAVTVTENTNVTERTGHVTFTKVGGTLSRVLSVTQAA	D2	BACON_2|BACON	530	605	2.9e-08
ffa	ffa:FFWV33_03490	A0A2S1LAC1	poly(beta-D-mannuronate) lyase	Flavobacterium faecale	Bacteria	Bacteroidota	69	KTTTVTTNLAWSATVDSSWLALSANSGLGNSSIGITATANPSGATRTGILTVTGQGVDPVMITITQVGP	D2	BACON_2|BACON	555	623	7.7e-09
fka	fka:KM029_21670		Ig-like domain-containing protein	Flammeovirga kamogawensis	Bacteria	Bacteroidota	70	GETITASITSNIDWSIEEELDWVTITPMSGSGNATIEVTASGHTADVERTGNFVLKGAGLDDKTILLTQS	D2	BACON_2|BACON	524	593	4.7e-07
fka	fka:KM029_21675		Ig-like domain-containing protein	Flammeovirga kamogawensis	Bacteria	Bacteroidota	74	SSEGETVSAAITSNVDWTIEEDLGWVTITPISGSGNSSIAITANENTSTEERTGNIVISGTGVDNQTIVLRQNG	D2	BACON_2|BACON	521	594	9.3e-09
fll	fll:EI427_20885	A0A3Q9FS49	poly(beta-D-mannuronate) lyase	Flammeovirga pectinis	Bacteria	Bacteroidota	68	VTAAISSNLDWTIEEELDWVTITPLSGTGNGTVEITVSAHTATEERMGSIVLKGTDLEDKTIILTQDG	D2	BACON_2|BACON	527	594	1.3e-06
fll	fll:EI427_20890	A0A3S9P959	poly(beta-D-mannuronate) lyase	Flammeovirga pectinis	Bacteria	Bacteroidota	77	SFSSEGETISASLTSNVAWTIEEDVNWISITPQSGAGNSTIEITANENSSTEERTGSIVVKGEGVDNQTIVLTQNGY	D2	BACON_2|BACON	519	595	3.1e-11
flm	flm:MY04_5251	A0A1B1G2D9	T9SS type A sorting domain-containing protein	Flammeovirga sp. MY04	Bacteria	Bacteroidota	62	SVDEQSLSFTEVGGEDQLTISSVEAWEVESLSDWITVEKVDQVLNITVTENTSEQDRIAEIV	D2	BACON_2|BACON	843	904	1.7e-05
flw	flw:LVD16_26560		M57 family metalloprotease	Fulvivirga ligni	Bacteria	Bacteroidota	86	TVTPTLVTFGSSSGSRTINVSSNVSWSVSDNQSWISLSASGGANNGTFVVTVSPYNMLCEPPRTGTVTINGGSAGSQSITVRQTAR	D2	BACON_2|BACON	303	388	9.4e-10
flw	flw:LVD16_27190		endoglucanase	Fulvivirga ligni	Bacteria	Bacteroidota	84	VVSTSNLTFSATAGTQNVDVSANISWSATSSATWLSVSPANGSNNGTLTISTTANSGSTARTGTITVSGSGITRTINVSQSGAN	D2	BACON_2|BACON	404	487	5.8e-15
fmm	fmm:LVD15_03465		endoglucanase	Fulvivirga maritima	Bacteria	Bacteroidota	83	ITSTSSISFSASSASSEISIQSNISWTASTSTSWISLSPTSGSGNGTLTVSVTENTDSTARSGNITLTGNDIVRTIEVSQNAS	D2	BACON_2|BACON	400	482	5.8e-12
fmm	fmm:LVD15_22320		M57 family metalloprotease	Fulvivirga maritima	Bacteria	Bacteroidota	67	VNVSSNLSWTVSENASWLSVTPTSGSNNGSFTVSTSFYNQPCEPPRTATITVSGGSITRTITVSQTS	D2	BACON_2|BACON	316	382	9.6e-13
fnk	fnk:E1750_01100	A0A4P6Y5N7	poly(beta-D-mannuronate) lyase	Flavobacterium nackdongense	Bacteria	Bacteroidota	84	LVLTPIPSFGASGGSQVTTVTSNVNWTATIDKPSWMSINPISGTNDGSITVVVTANSTFATRTGTITVVGGSLTRILTITQAGL	D2	BACON_2|BACON	530	613	1.6e-11
fop	fop:FNB79_07640	A0A516GQR5	poly(beta-D-mannuronate) lyase	Formosa sediminum	Bacteria	Bacteroidota	74	TAEAGTQETAVTSNMAWDVSVDQDWISASPTNGENNETIEIMVSENTTTEERTGTLTIASSTLTRTITITQMGK	D2	BACON_2|BACON	537	610	3.9e-13
fpes	fpes:NXS98_01200		S8 family serine peptidase	Fontisphaera persica	Bacteria	Verrucomicrobiota	57	VTLSNAGGTELLWSAEESETWLEILPADGRLASGESVELTLNLTTNLHALTPGVYTN	D2	BACON_2	990	1046	2.2e-05
fte	fte:Fluta_3739	F2IFJ2	peptidase C10 streptopain	Fluviicola taffensis	Bacteria	Bacteroidota	72	ASNVSIQLSSLNNWTMTGSSPWITPALNSGVSGYYQTNLSLAANPNYTTRYGTVQYSNGTITKTVVIVQHGI	D2	BACON_2	253	324	1.2e-05
fua	fua:LVD17_03435		M57 family metalloprotease	Fulvivirga ulvae	Bacteria	Bacteroidota	85	TVSPTSVGFGYTSGSRTITVSANVNWTVTDNAGWISVSPASGSNSGTFTISVSPYNMPCEPIRRGTVTIDGGAAGTKTISVSQSS	D2	BACON_2|BACON	296	380	4.6e-13
gma	gma:AciX8_3546	G8NXD4	hypothetical protein	Granulicella mallensis	Bacteria	Acidobacteriota	80	ASPTPLSFTATAGTANPPTQAVALTSSPSPVTWTVTSNASWLTASPTSGTTTPSSTSAAVNISGLTTGSYNGILTFTPSA	D2	BACON_2	1035	1114	1.5e-07
hhy	hhy:Halhy_4602	F4KUK3	hypothetical protein	Haliscomenobacter hydrossis	Bacteria	Bacteroidota	82	GPRSMNFTPQGGNQNISIETSSSWSVTSNSSWLSFNKTTGTGNGTVGVTCASNTSTQSRSAAITVNVSGQSPVTIAVTQEAT	D2	BACON_2|BACON	460	541	1.8e-10
hir	hir:HETIRDRAFT_322477	W4K2R9	hypothetical protein	Heterobasidion irregulare	Fungi	Basidiomycetes	62	DVSAGGPIPFTFTATSNASWLKVTPSQGSLSPQNSEQRVTITVDWSSVTGVQAAQILFSSIA	D2	BACON_2	737	798	6.7e-06
kbb	kbb:ccbrp13_44860	A0A7I8EU78	hypothetical protein	Ktedonobacteria bacterium brp13	Bacteria	Chloroflexota	85	LTPAVLAFDATDAGNNPNPQVVTVSNPGHASLSWQAKSSAAWLTLSQYAGAISPAHSSAVAISVHTATLLPGVYSADITFSAEGS	D2	BACON_2	313	397	3.2e-08
kbb	kbb:ccbrp13_52370	A0A7I8EX31	carboxypeptidase regulatory-like domain-containing protein	Ktedonobacteria bacterium brp13	Bacteria	Chloroflexota	90	GSMAFTASAGQSVATQSLSLTSGSGCRSAVNWSASTSAHWLSLSPSSGSVTSAMPTTTTVNVNPTGMPAGTYEGFVTVTANHSSQSLAVR	D2	BACON_2	515	604	1.2e-09
kbs	kbs:EPA93_27315	A0A4P6JV00	hypothetical protein	Ktedonosporobacter rubrisoli	Bacteria	Chloroflexota	111	TVTPAVLSFTASDGGQAPDPQTLTISNPGSQPLNWSLASNTTVQSSVPSTPATAQAMGNWLSLDQNSGTTPPGGTSTVHVIVQSSHLLPGTYINALTFNGDQGAQNSPQSV	D2	BACON_2	656	766	9.9e-06
kbs	kbs:EPA93_32325	A0A4P6JXC9	choice-of-anchor D domain-containing protein	Ktedonosporobacter rubrisoli	Bacteria	Chloroflexota	84	LQLSQSSLDFGNGPQGSSTAQTVTLTNIGGGQISWKASSNQSWIQITPKSGTFVSGQNMKITIVADRSHLDPGSYNAAIAFISN	D2	BACON_2	310	393	4.5e-15
lrs	lrs:PX52LOC_06691	A0A5C1AM18	beta-propeller repeat protein	Limnoglobus roseus	Bacteria	Planctomycetota	44	NSPWLTVDSVTSSKVNLSYTEHTGAADRTGTVTIFGKSISVTQV	D2	BACON	668	711	3.4e-05
maqa	maqa:LAG90_14275		NPCBM/NEW2 domain-containing protein	Marinilongibacter aquaticus	Bacteria	Bacteroidota	76	YNSTGQSKTIALESANMSWNASINYNNSGSGWLNLSQSNGGSGDYNLTLTAQPNSGSNFRTATLTVTGYSPQGAVE	D2	BACON_2|BACON	579	654	3.1e-06
mbah	mbah:HYN46_15740	A0A345PA55	hypothetical protein	Aquirhabdus parva	Bacteria	Other Gammaproteobacteria	59	KPNLSTLTRTLQVRDNYAGDIPWTATSDSSWLTVTSSGSTGSSSNVTFTANPASLPLNT	D2	BACON_2	605	663	9.5e-06
mcos	mcos:GM418_11935	A0A6I6JPF8	DNA-binding protein	Maribellus comscasis	Bacteria	Bacteroidota	57	DDAKSWLSISSVQTVGTNSVVTFKAEANTEGDRETTLTFSTTDGTKNYTAQTTLSQA	D2	BACON	246	302	1.2e-06
mda	mda:IPZ59_09025		carboxypeptidase regulatory-like domain-containing protein	Mongoliitalea daihaiensis	Bacteria	Bacteroidota	81	TVETEAIRVGIREGLAELTITSNTNWRASTPVSWISFETAEGQGDKTIKFTYEENTTDDIREAMIEVKAGTVTRSVKITQD	D2	BACON_2|BACON	118	198	1.3e-07
metm	metm:MSMTP_1765	A0A0E3NZC1	Large repetitive protein	Methanosarcina sp. MTP4	Archaea	Euryarchaeota	71	SLIKRESKKELEISNVGEETLEWEASADKPWINLSPESGTNSGTVTVEVQVDKLDSGIHEGNITINSNGGI	D2	BACON_2|BACON	257	327	5.2e-08
misz	misz:MishRS11D_20290		hypothetical protein	Methylomagnum ishizawai	Bacteria	Other Gammaproteobacteria	82	SVTPAAPSVQPEGGAGPVLNVAAPSQCAWTVASDSPWLTVSSGASGQGSGTVEYQAEPNPGFVARTAKLTVGADNQAIATLT	D2	BACON_2|BACON	537	618	5e-06
mrm	mrm:A7982_11111		Serine/threonine kinase associate protein KapC	Minicystis rosea	Bacteria	Myxococcota	52	SAVSNDPWLGITSGASGDGAGSVGYAVQANTGAARTGTLTVAGLTFTVNQAQ	D2	BACON	960	1011	3.4e-05
msj	msj:MSSAC_1706	A0A0E3LCX8	cell surface protein	Methanosarcina siciliae C2J	Archaea	Euryarchaeota	72	LQLQISNEGDGNLDWKASSDEKWITLDPKSGTNAGTLNITVDTENLEPGEYEGKITINSEGGTKQLPVKLVV	D2	BACON_2|BACON	442	513	7.4e-09
nia	nia:A8C56_07880	A0A1A9I2H4	hypothetical protein	Niabella ginsenosidivorans	Bacteria	Bacteroidota	69	SLSSIVKIQSNTKWITKDTSDWIEISKAEAFGDDEFYVQTKANLSDSIRSSTIKILAGDHEQQVVITQY	D2	BACON_2|BACON	127	195	8.6e-05
nio	nio:NITINOP_1566	A0A0S4KTB3	exported protein of unknown function	Candidatus Nitrospira inopinata	Bacteria	Nitrospirota	91	SVSPTSLSFTARVGGANPSSQTLRISNSGGGTLNWSVRGNRSWMWLSPTDGSGNATITVGVTTAGLLAGTYNGQLTIGAAGTSSFISVPIT	D2	BACON_2	312	402	2.4e-06
nja	nja:NSJP_4013	A0A1W1IB03	protein of unknown function	Nitrospira japonica	Bacteria	Nitrospirota	88	VSPLSLAFTAQQGSSNPASQTVTISNTGGGTLTWSASDSAAWLALSPASGSGNGALTLTASTGSLTTGSYSGSVTVSATGATPVTIPV	D2	BACON_2	333	420	2.8e-09
nkf	nkf:Nkreftii_001440	A0A7S8FDG2	hypothetical protein	Candidatus Nitrospira kreftii	Bacteria	Nitrospirota	92	SPTSFSFTVQRGSGNPATQTLNISNTGGGTLTWTASDNAAWLTLSPASGTNNGVMSVTAVTGSLAAGTYNGTITVSAPGARSTSVPVTFTVA	D2	BACON_2	193	284	6.7e-08
nmv	nmv:NITMOv2_3373	A0A0K2GFY3	exported protein of unknown function	Nitrospira moscoviensis	Bacteria	Nitrospirota	94	GLSPTSLSFSAQQGGGNPSPKTFSISNAGGGTLSWSVSDNASWLTLSPSSGTGNGTVTATVTTGTLTAATYTATVTVSATGAASQTVPITFTVA	D2	BACON_2	321	414	1.3e-11
nso	nso:NIASO_03860	W0F792	hypothetical protein	Niabella soli	Bacteria	Bacteroidota	57	YDANGSDWISGLQIANNSLSFNVAANGTTVARTATILLSYLDAIGSTAKDSVKVTQP	D2	BACON	150	206	8.3e-07
nti	nti:DNFV4_02248		hypothetical protein	Nitrospira tepida	Bacteria	Nitrospirota	87	SITPTNLNFSGTVGGSNPSAQRINLTNPGGGTLSWNIASSEPWLLVTPLSGTTTTEADRPTVTANISGLAAGTYNGVLTVSGNASNS	D2	BACON_2	149	235	1.1e-08
opr	opr:Ocepr_0200	E4U6H7	PKD domain containing protein	Oceanithermus profundus	Bacteria	Deinococcota	89	TFDATVGGAAPDPQNLRLRNAGGAAGSFTATADRAWITVNPSSGTLDPASETQLAVRVAACEAAGSESARLTLAGGGARTEVTVVRNCA	D2	BACON_2|BACON	237	325	2.1e-07
orh	orh:Ornrh_0822	I3ZZ84	F5/8 type C domain-containing protein	Ornithobacterium rhinotracheale DSM 15997	Bacteria	Bacteroidota	84	SQSAISVSEEGGEVSFEITTNATYEVVLPENISWINSGTSTEIEQGKTKYVYQVEMNRNENGREATIKVVGTGRAEGITKTVQI	D2	BACON_2	118	201	8.1e-05
ori	ori:Q785_04670		carbohydrate-binding protein	Ornithobacterium rhinotracheale ORT-UMN 88	Bacteria	Bacteroidota	84	SQSAISVSEEGGEVSFEITTNATYEVVLPENISWINSGTSTEIEQGKTKYVYQVEMNRNENGREATIKVVGTGRAEGITKTVQI	D2	BACON_2	118	201	8.1e-05
osp	osp:Odosp_2031	F9Z8P2	hypothetical protein	Odoribacter splanchnicus	Bacteria	Bacteroidota	86	ILSKDKFDIPEEGGNVTVEVKSNIQYEVSIPSQFQNWIKHEPETKAITVKNFTFTILENKEYEKREGYIVFNGNSLKDTVHIYQTA	D2	BACON_2|BACON	128	213	4.5e-05
osp	osp:Odosp_2205	F9Z9Y3	hypothetical protein	Odoribacter splanchnicus	Bacteria	Bacteroidota	53	ADTTGWLQVADTVGSGDSELVFITTDNSQKKERSTTVRLKYGVRTMKLTASQN	D2	BACON	153	205	4.9e-05
osp	osp:Odosp_3388	F9ZA68	hypothetical protein	Odoribacter splanchnicus	Bacteria	Bacteroidota	79	SLSADTLEVSAKGATGSFIVRSDVAWSIDKDADWVTCSVEKDSIVNFTAEVNTGSEERFGHITVSVSDQLYKIFTVAQR	D2	BACON_2|BACON	218	296	2.9e-05
paej	paej:H70737_10745	A0A089JQM4	hypothetical protein	Paenibacillus sp. FSL H7-0737	Bacteria	Bacilli	75	KENYCITISNGGEAGFEYQASSSAAWIKLEKTSGWIKAGETLQVSVDWEKVHEISTGEITISGAGGTVKVNVAVD	D2	BACON_2	685	759	1e-05
pary	pary:A4V02_07545	A0A1B1S9X8	hypothetical protein	Muribaculum intestinale	Bacteria	Bacteroidota	48	WSVTEKPEWLTVTPDNGQPGTTNITLNVQPNSGDPRAGNIVLTSEHGA	D2	BACON	252	299	2.4e-10
pbt	pbt:ING2E5B_1400	A0A098C154	hypothetical protein	Fermentimonas caenicola	Bacteria	Bacteroidota	60	IPEDAKSWLSISSIQSSGENTVIKFKANPNTGGDRGTTIVFSTTANSKLYTTETSITQKG	D2	BACON	250	309	8.5e-05
pbuc	pbuc:LK429_02270		DUF4302 domain-containing protein	Hoylesella buccalis	Bacteria	Bacteroidota	47	GADWVNVTTNGNDLTVSMTPNTTGDVRSAEVFVVNGNYHSSFVVTQC	D2	BACON	300	346	2.7e-07
pbuc	pbuc:LK429_08275		hypothetical protein	Hoylesella buccalis	Bacteria	Bacteroidota	55	SDVDWMAIEPGYTVNKKGDLVFTVNPSENATGKKREGTLTFKSTKGKEESVLTVS	D2	BACON	272	326	7.2e-06
pby	pby:L6471_11310		endoglucanase	Segatella bryantii	Bacteria	Bacteroidota	55	TPSWIAQADNSTRANMQDYEEVFTIEANISPLARTAQISFTRGDIVESVTVNQAA	D2	BACON	156	210	3.7e-05
pcag	pcag:NCTC12856_00087		Bacteroidetes-Associated Carbohydrate-binding Often N-terminal	Porphyromonas cangingivalis	Bacteria	Bacteroidota	57	WVVLSSDDWVTARSNIVKGEIQVTVAETEERPDRSASILVRDVNTGDNFAVKITQKG	D2	BACON	149	205	2.6e-05
pcag	pcag:NCTC12856_00089		Bacteroidetes-Associated Carbohydrate-binding Often N-terminal	Porphyromonas cangingivalis	Bacteria	Bacteroidota	55	WVVQQPSEEWIKVVARPRVAELVVKVKANETTNARTADIIVSAGGQNTTIKVKQD	D2	BACON	143	197	3e-09
pcag	pcag:NCTC12856_00831		Bacteroidetes-Associated Carbohydrate-binding Often N-terminal	Porphyromonas cangingivalis	Bacteria	Bacteroidota	52	FEVEEGKEWLRVNRIDNFIQVIAQANTTLRARTAQIYVSVSGKVMVVNFTQQ	D2	BACON	155	206	4.9e-05
pcag	pcag:NCTC12856_01104		Bacteroidetes-Associated Carbohydrate-binding Often N-terminal	Porphyromonas cangingivalis	Bacteria	Bacteroidota	76	QKDIQFGQFGGNKKFFVNASSPDWTVTASDSWLKVTPNTERGEILIHTEENTARTARSAKIEVKDLSGKVVHSVEV	D2	BACON_2|BACON	126	201	5.1e-05
pcag	pcag:NCTC12856_01482		Bacteroidetes-Associated Carbohydrate-binding Often N-terminal	Porphyromonas cangingivalis	Bacteria	Bacteroidota	82	SELHFTKAGGTIDVSFATNVKEVQIEVDETLKEWLTVDYVSGSHMISFNAQPNTGSAPRVGKIYLKATVTDFVEISIHQACT	D2	BACON_2|BACON	123	204	2.2e-05
pcag	pcag:NCTC12856_01622		Bacteroidetes-Associated Carbohydrate-binding Often N-terminal	Porphyromonas cangingivalis	Bacteria	Bacteroidota	50	TEEVDWLKATKAGEFVKADVAPNKTDAAREAKIYIRVGAETKAVKVVQAA	D2	BACON	152	201	3.8e-06
pclr	pclr:PC1C4_07630		hypothetical protein	Paraprevotella clara	Bacteria	Bacteroidota	78	LSEEAVTLGGAAGDKLELSVEADVDWTVSGLPDWLKLAPQQGEAGKTTVTLETLTENATAQTRKAELAFTSPSDAGLK	D2	BACON_2|BACON	431	508	1.6e-05
pcoi	pcoi:LK433_12750		BACON domain-containing protein	Segatella copri	Bacteria	Bacteroidota	74	NVSQSNITLKGTACTSTFDVTSNCSYTVTNDADWLTLSQKDNSFVLNATANETSQYRTTTILFSYNGIDQASNK	D2	BACON_2|BACON	131	204	1.7e-08
pcou	pcou:L6468_03110		M6 family metalloprotease domain-containing protein	Prevotella communis	Bacteria	Bacteroidota	62	WTITGVPAWLTVTPVSGNAGTTTVSLTANSDNTTGATREATLIVTSNSDAALNKSFTIAQEQ	D2	BACON	462	523	7.2e-08
pcou	pcou:L6468_14060		hypothetical protein	Prevotella communis	Bacteria	Bacteroidota	50	ANWLTAEVTGSDSHSVKVIASPNTTDDVREANVIINAENGDRLTLTVAQR	D2	BACON	146	195	3.2e-08
pcre	pcre:NCTC12858_01182	A0A2X4PP53	Bacteroidetes-Associated Carbohydrate-binding Often N-terminal	Porphyromonas crevioricanis	Bacteria	Bacteroidota	79	TLNFDKTASTKTLSLKTTGKFEISKPEAANWITITPASGSGDTNVEIKVTANETTSERTADLTIKSLATKSTTGKTITI	D2	BACON_2|BACON	320	398	9.1e-11
pdn	pdn:HMPREF9137_1899		hypothetical protein	Prevotella denticola	Bacteria	Bacteroidota	50	TCEASWVHLSKSGNTLTITVDANPMATKARGSKIKVSNGTDKAQVQVLQY	D2	BACON	305	354	7.6e-07
peo	peo:AS203_11640	A0A0S2KN41	hypothetical protein	Hoylesella enoeca	Bacteria	Bacteroidota	52	ATTDGAWLQASAANGVATITVTTNVETALRRGKVTFTSGPRGDKLEASVSQK	D2	BACON	148	199	2e-05
pfai	pfai:NXY11_02300		leucine-rich repeat protein	Parabacteroides faecis	Bacteria	Bacteroidota	72	AGSAEFTLATNVADYEVTSDVAWLQPSNLKSMREEKLVLAYEENKSYEARTGTVTVSSGTLSSKVTVTQGGR	D2	BACON_2|BACON	127	198	1.3e-09
pfai	pfai:NXY11_03615		DUF4906 domain-containing protein	Parabacteroides faecis	Bacteria	Bacteroidota	49	STASGTATGEGQTVTFSAPANEGSDRSATFDIAVTGGDHSTTITINQKP	D2	BACON	798	846	4.7e-05
pfai	pfai:NXY11_04660		DUF4906 domain-containing protein	Parabacteroides faecis	Bacteria	Bacteroidota	61	KGDWIDLIGSTSGSETTGSAQDITFDVTVNPTASPRSGAITVRAGAESGGPTGVITVNQKA	D2	BACON	572	632	2.4e-07
pfai	pfai:NXY11_04690		DUF1566 domain-containing protein	Parabacteroides faecis	Bacteria	Bacteroidota	51	TPGTTSGTMNASSQTLKFSSTANTGMAREAIFTIAVSGGNHSKTVKVKQKS	D2	BACON	315	365	2.7e-05
pfai	pfai:NXY11_05650		DUF4906 domain-containing protein	Parabacteroides faecis	Bacteria	Bacteroidota	76	AKGGSGEASFTATAGLDWAASVPPDGWISLTGGTSGTPTIGTAQKITFDAAVNPDASTREGAITVKVGNAVSGTDV	D2	BACON_2	569	644	6.2e-05
pfai	pfai:NXY11_11330		DUF1566 domain-containing protein	Parabacteroides faecis	Bacteria	Bacteroidota	51	TAEPVTGDLAGTSQIVTINVPKNEEGARSANFIISVTGGNLTHSVTVKQAA	D2	BACON	796	846	2.5e-06
pfai	pfai:NXY11_23255		hypothetical protein	Parabacteroides faecis	Bacteria	Bacteroidota	67	RVKLTTNRPWKLYFAPDWITVTPSSGDQSTEITVSIAENRNLEGRESVVVFQGESENKPLKVSQQGL	D2	BACON_2|BACON	138	204	4.5e-05
pfer	pfer:IRI77_14110	A0A7S7SNL3	choice-of-anchor C family protein	Paludibaculum fermentans	Bacteria	Acidobacteriota	74	NSQTVGAAAASISVAVQTGSACKWTASSSASWIQVGSGSSGTGNGTVSLQVAANADAAARTGSVTIAGNAFTVS	D2	BACON_2|BACON	505	578	1.5e-07
pfus	pfus:ADJ77_11750	A0A0K1NN06	hypothetical protein	Prevotella fusca	Bacteria	Bacteroidota	50	SCDASWVHLSKEGNKLTITVDANAMATQARGAKIKISNGADEAQVQVLQF	D2	BACON	299	348	6.5e-07
pfus	pfus:ADJ77_12700	A0A0K1NPB3	hypothetical protein	Prevotella fusca	Bacteria	Bacteroidota	82	DVVPTEIYLPQTGGEKTVDVTTNSSVYDVTTSEEVSWLKIVKSEEEIKLIAGRNDSYQKREVKLYAKSGSVTREIVVSQSGI	D2	BACON_2	119	200	1.2e-05
pgo	pgo:FSB84_05855		BACON domain-containing protein	Pseudobacter ginsenosidimutans	Bacteria	Bacteroidota	64	ISPSVTWLTFNVSEGAAGHHEIQITTSSDNFDAERTATFTIIPMGMNGGSMPSKLEPVTVKQQS	D2	BACON	60	123	1.5e-05
pgo	pgo:FSB84_12995		SUMF1/EgtB/PvdOfamily nonheme iron enzyme	Pseudobacter ginsenosidimutans	Bacteria	Bacteroidota	75	TTLNFTATAENKTVTLTTNQTEWTATSDATWFTISKNGKDLIIAVTANTGNAPREAVVNIVAGVAPNTAKATLRV	D2	BACON_2|BACON	145	219	4.1e-06
pgol	pgol:K6V26_03290		leucine-rich repeat protein	Parabacteroides goldsteinii	Bacteria	Bacteroidota	72	AGSVEFTLATNKADYEVASDAAWLKPSATKAVKEEKLLLAYDENPTYDARTATVTVSSGTLSSKVTVTQGGR	D2	BACON_2|BACON	129	200	8.2e-10
pgol	pgol:K6V26_07765		DUF4906 domain-containing protein	Parabacteroides goldsteinii	Bacteria	Bacteroidota	45	TVSHHGPAMVTFQSVSANPKAEDRSVTFSVNVNGENQEITITQEG	D2	BACON	400	444	7.2e-06
pgol	pgol:K6V26_08395		DUF4906 domain-containing protein	Parabacteroides goldsteinii	Bacteria	Bacteroidota	63	VSEADNWLGLTGQTTGQTTTNPQNVVFNVPVNPNSKERTGTITVRVGDESKGPTGNITVNQKA	D2	BACON	591	653	1.6e-08
pgol	pgol:K6V26_17345		hypothetical protein	Parabacteroides goldsteinii	Bacteria	Bacteroidota	59	SISPEARSWLQLSETKAITTDTLYLTVRENLEPEMREGAIYIKATDVSAADTIFVSQEA	D2	BACON	152	210	4.1e-06
pgol	pgol:K6V26_24300		thiol-activated cytolysin family protein	Parabacteroides goldsteinii	Bacteria	Bacteroidota	76	DVGCFAGTQTIKLTTNRPWEVYIVPKWISITPSSGDESTEITINIAENRSPDGRQAKVVFSGEFGQRVLEVNQSGL	D2	BACON_2|BACON	129	204	1.7e-06
phal	phal:H9I45_00585	A0A7L8AG75	poly(beta-D-mannuronate) lyase	Polaribacter haliotis	Bacteria	Bacteroidota	77	VPESLTVGTLQTLAPTAGSYNVSVNANVGWTAVSNDTWISIDTNAANGDATVSVTVLENATTDVRTGTITFTQNAGG	D2	BACON_2	507	583	5.8e-08
phal	phal:H9I45_10400	A0A7L8ACP7	poly(beta-D-mannuronate) lyase	Polaribacter haliotis	Bacteria	Bacteroidota	85	SLSTNTINFNIDTGSVNFDINSNINWTISDDATWLTLNPTNGNNSATITATVLENTSGVERTATITVSETGGNLLETIIVTQSMA	D2	BACON_2|BACON	496	580	3.4e-10
pher	pher:prwr041_13460		hypothetical protein	Prevotella herbatica	Bacteria	Bacteroidota	50	VLSAPDWITVSNTEDSLKISMTANTTGHLRSGYIKYNVGSYKDSIKVAQC	D2	BACON	143	192	5.2e-09
pher	pher:prwr041_15760		hypothetical protein	Prevotella herbatica	Bacteria	Bacteroidota	78	KASVNSLELMSKGESQDVVITGNANWTVSSSESWLTATKGSSGQLTITARANQNLISRTAKVVVNEGDGTGSLTINVS	D2	BACON_2|BACON	121	198	1.3e-07
phis	phis:J5A62_08400		DUF4302 domain-containing protein	Prevotella histicola	Bacteria	Bacteroidota	52	ISCDASWVHLSKDGNQLTIKVDANPVAVNARGGWVTLSNGYVEKKIQITQYD	D2	BACON	298	349	3e-06
pit	pit:PIN17_A0071		Bacteroidetes-associated carbohydrate-binding domain protein	Prevotella intermedia	Bacteria	Bacteroidota	50	TSEEVDWLKIMKRDEEIKLIAKRNDTYQKREVKLYAKSGSETREIVVSQS	D2	BACON	149	198	5.8e-05
pje	pje:CRM71_11430	A0A2K9HC41	hypothetical protein	Prevotella jejuni	Bacteria	Bacteroidota	47	KPDWLQVIQKKHGLKFISKPNYSATERTTKLTVTIAGKNNEVVVKQP	D2	BACON	153	199	4.9e-05
pje	pje:CRM71_12300	A0A2K9HK85	hypothetical protein	Prevotella jejuni	Bacteria	Bacteroidota	46	VSCDASWVHLTKEGNTLTIDVDANAIATKARGAKIKISNGIDEASA	D2	BACON	298	343	4.6e-05
pjo	pjo:LK449_03610		BACON domain-containing protein	Parabacteroides johnsonii	Bacteria	Bacteroidota	79	TLSESDLFFQADDTEKVIEITSNCDWAVESNDAPWCSWRKDSLHLYVEPSINEGSARRTGTIRIGAGSRHAEIRLMQEM	D2	BACON_2	170	248	6.1e-06
pjo	pjo:LK449_09895		carboxypeptidase regulatory-like domain-containing protein	Parabacteroides johnsonii	Bacteria	Bacteroidota	82	KVNKSEINLGTSNNMAAFEISNSGKIELQWTIKKDCDWISEITPSAGNTAPGKRSSVTVKIDRSKLEKGKNYSYSIIITSNA	D2	BACON_2	119	200	8.4e-08
pleo	pleo:OHA_1_01939		aprN_3; subtilisin NAT precursor	Pleomorphomonas sp. SM30	Bacteria	Alphaproteobacteria	61	KLTGTPSWLKASPTSGTATTAGTTVKFKVSLPRTQTETLTGTLTFTEVGGSGDPIEVPVTL	D2	BACON	503	563	5.5e-06
pmuc	pmuc:ING2E5A_1211	A0A1G4G6G7	endoglucanase	Petrimonas mucosa	Bacteria	Bacteroidota	54	VACNDSWITEVTTRAAMTEQTLTFNVAANYGDPRTGSITFTLGSLTETVTVNQL	D2	BACON	152	205	1.5e-11
pmuc	pmuc:ING2E5A_1433	A0A1G4G6X0	putative protein {ECO:0000313	Petrimonas mucosa	Bacteria	Bacteroidota	51	DIPEDAKSWLAISSIQSSGTSTVVKFVAAPNTGGDRSTTITFRTTDGKKEY	D2	BACON	249	299	1.5e-06
pmuf	pmuf:J4864_08905		DUF4302 domain-containing protein	Prevotella multiformis	Bacteria	Bacteroidota	49	CDASWVHLSKDGNTLTIAVDANPMATKARGSKIKVSNGTDEAQVQVLQY	D2	BACON	300	348	4.4e-06
pmuf	pmuf:J4864_10310		BACON domain-containing protein	Prevotella multiformis	Bacteria	Bacteroidota	81	VVPTAIYLPQTGGEKTIDVTTNSSVYEVTPSEEVDWLKIVKSDEEIKLVAGRNDTYQKREVKLYAKSGSVTREIVVSQSGI	D2	BACON_2	120	200	4.6e-05
pmz	pmz:HMPREF0659_A7151		hypothetical protein	Prevotella melaninogenica	Bacteria	Bacteroidota	50	SCDASWVHLSKDGDKLIIKVDANPIATNARGAKLKISNGIKEAQVQIMQF	D2	BACON	299	348	9.7e-05
pob	pob:LPB03_04285	A0A1B8TXQ4	poly(beta-D-mannuronate) lyase	Polaribacter vadi	Bacteria	Bacteroidota	79	PTLSSDADSYDITVAANVSWIAVSNDTWISINTASGTNDATVTISVTKNETTNPRTGSVTFSQIAGGDDIVKTLTITQE	D2	BACON_2|BACON	530	608	4.8e-08
pom	pom:MED152_03735	A2U176	poly(beta-D-mannuronate) lyase	Polaribacter sp. MED152	Bacteria	Bacteroidota	68	LETFAASASSKDVNVTANVSWTAVSNNDWITISTTSGTGNATVTVNITENSETTSRSGSVTFSQVAGG	D2	BACON_2	554	621	5.7e-09
pom	pom:MED152_08630	A2TYE9	poly(beta-D-mannuronate) lyase	Polaribacter sp. MED152	Bacteria	Bacteroidota	80	STNELNFSISGGNLNFDVSANVNWTISENADWLSLNVSDGVNSQTVAATTTNNTTGSIRSAIITISEVGGTLNQTINVSQ	D2	BACON_2|BACON	490	569	2.4e-05
porp	porp:J4862_01100		hypothetical protein	Porphyromonas sp. oral taxon 275	Bacteria	Bacteroidota	48	SADWIKVSTSGKQLHIEAAANTTKTPRTGWVIAKGAGHVDSLEVTQAS	D2	BACON	145	192	2.1e-05
ppec	ppec:H9W90_10825	A0A7G9L7U0	T9SS type A sorting domain-containing protein	Polaribacter pectinis	Bacteria	Bacteroidota	74	FIAAGESKDFTVTSNLSWSVTDDKTWITVSPSSGSNNGTVTITVSENATFSVRTGTVTVTAGSLTRTVTVNQDA	D2	BACON_2|BACON	543	616	6.9e-13
prn	prn:BW723_16235	A0A1B8TRP3	poly(beta-D-mannuronate) lyase	Polaribacter reichenbachii	Bacteria	Bacteroidota	77	SEAGSYDITVTANVGWTAVSNNDWITINVDSSTGDATVSLTVTKNESADSRTGTVTFTQVAGGDDIIKTLTITQEGA	D2	BACON_2|BACON	552	628	1.2e-09
proj	proj:KDN43_09260		BACON domain-containing protein	Proteiniphilum propionicum	Bacteria	Bacteroidota	59	IPEDAKSWLSISSIQSAGTNAVVKFKAAANTGGDRGTILTFRTTDGSKEYSTETTLSQK	D2	BACON	250	308	1.2e-05
pru	pru:PRU_1402	D5ESV9	putative surface protein	Xylanibacter ruminicola	Bacteria	Bacteroidota	57	ENYKGWIHQATASTRGLLDQSVISFTIDPSEEYEKREGKIYFTAGDEQEVVTVYQAG	D2	BACON	166	222	3.1e-08
pru	pru:PRU_2873	D5EYT0	putative lipoprotein	Xylanibacter ruminicola	Bacteria	Bacteroidota	53	WTVTEVPNWLTVSPASGTGNGTITFSADAGEGRSGSVKLNCGDETQIVNIIQG	D2	BACON	58	110	9.1e-09
psac	psac:PSM36_1364	A0A1R3SV47	hypothetical protein	Proteiniphilum saccharofermentans	Bacteria	Bacteroidota	54	YRSDQSWCQLEKISDEGINITVDESWTGNIPRQALVTLYGNEGDSLASITVYQD	D2	BACON	162	215	7.4e-05
psac	psac:PSM36_1485	A0A1R3SVG4	Bacteroidetes-Associated Carbohydrate-binding Often N-terminal	Proteiniphilum saccharofermentans	Bacteria	Bacteroidota	86	EISQASFSIGKDGGNVNIPVKANVSYTCTVSESAKSWLSVTQLKSLTDYTIVLSASKNETYDARTGTVTIAYENQTSTITVTQSQN	D2	BACON_2|BACON	121	206	1.2e-17
psac	psac:PSM36_3305	A0A1R3T4E4	endoglucanase	Proteiniphilum saccharofermentans	Bacteria	Bacteroidota	54	VTCNDSWITEISSRAAMTERTLTFNVAANYGDPRTGSITFTLGDLTETVTVNQL	D2	BACON	152	205	5.3e-11
psoe	psoe:CE91St14_00090		hypothetical protein	Porphyromonas somerae	Bacteria	Bacteroidota	57	WKAQSQEDWIEVTALPSAYKMEVKVQPTRSREPRVGKILISMGADETVAHEVSVVQS	D2	BACON	118	174	1.2e-05
psoe	psoe:CE91St14_01630		hypothetical protein	Porphyromonas somerae	Bacteria	Bacteroidota	53	EEAKEWLSVVGGDGAKMLIVKVTANKEYESRSTTLIAKAQNGEQVGLLITQKG	D2	BACON	156	208	3e-06
psoe	psoe:CE91St14_01640		hypothetical protein	Porphyromonas somerae	Bacteria	Bacteroidota	63	GGEISWDQITASEEWLAITPLQDSQSIKLAVPRNHSTEPRQAIVTIKKADASELTITVEQAGQ	D2	BACON_2|BACON	150	212	3.8e-06
psu	psu:Psesu_2910	E6WX35	hypothetical protein	Pseudoxanthomonas suwonensis 11-1	Bacteria	Other Gammaproteobacteria	45	REVVVFNRGQAPIPFTATSRASWLKVSPASGEVTDEQPLKLEIDW	D2	BACON_2	692	736	1.6e-06
pun	pun:NQP51_14360		T9SS type A sorting domain-containing protein	Polaribacter undariae	Bacteria	Bacteroidota	64	PSFTAAAGSNDVSVNANVSWTAVSNNDWISIDITSGSGNATVSVTVTKNTETTNRTGSVTFTQD	D2	BACON_2	543	606	5.9e-09
pvf	pvf:J5A55_03485		BACON domain-containing protein	Prevotella veroralis	Bacteria	Bacteroidota	82	DVMPTNIYLPQAGGEKTVDITTNSTVYDVTMSEDVSWLKIVKAEEEIKLIAERNDTYQKRDVKLYAKSGNVTREIVVSQSGV	D2	BACON_2	119	200	2e-05
pvf	pvf:J5A55_09495		BACON domain-containing protein	Prevotella veroralis	Bacteria	Bacteroidota	49	GTADWIKVGNTNGKINVKVEANTTGRPRVGWVTAKAIGLVDSLKVVQAS	D2	BACON	144	192	1e-05
pvf	pvf:J5A55_09570		BACON domain-containing protein	Prevotella veroralis	Bacteria	Bacteroidota	50	ISTTADWLTASYDDDKFTVKYTQNTTGRVRTARINYSSGNVSNSIVVTQG	D2	BACON	143	192	8.7e-08
pvf	pvf:J5A55_09575		DUF4302 domain-containing protein	Prevotella veroralis	Bacteria	Bacteroidota	52	STSEGSEWLTVTQTSTGIKVTAPANTSGHIQKAVIKVKTADGVSTITVTQAD	D2	BACON	291	342	1.8e-07
rbc	rbc:BN938_2063	A0A060R966	alpha-amylase	Mucinivorans hirudinis	Bacteria	Bacteroidota	63	WQIKGSNDWCTVTPDRGAATGSVTLTVTVKDNNTNKNRSIALVVSPTEQTSISTSKSIAVIQT	D2	BACON	63	125	1.2e-07
rbc	rbc:BN938_2326	A0A060RDQ3	hypothetical protein	Mucinivorans hirudinis	Bacteria	Bacteroidota	54	GEWLQQLQTKTMEKFTHTFSYKANISSKERQAVITIKERDSKTPITRTITVTQR	D2	BACON	150	203	2e-06
rek	rek:N6H18_17835		Ig-like domain-containing protein	Reichenbachiella agarivorans	Bacteria	Bacteroidota	72	TGSKTANISSNVSWTVTDNQSWITVSPTSGSGNGSISVTVTANTSSSARTGTVTVSASGVAAKTITVTQAGV	D2	BACON_2|BACON	521	592	1.3e-13
rsx	rsx:RhiXN_05542		glycoside hydrolase family 115 protein	Rhizoctonia solani	Fungi	Basidiomycetes	62	IDVSAGGPNTFSWTASSNASWLTITPSSGAISPSKPETRLSISVDWSKLGNSAGYAAISLKS	D2	BACON_2	746	807	2.9e-06
rufi	rufi:K0V07_13755		BACON domain-containing protein	Ruficoccus sp. ZRK36	Bacteria	Verrucomicrobiota	76	ITPTTKSVGNGDGSYTLSVASNTSWQVSGSYNWVRANINAGSGNSSITITYDPNNSTDSRSATFTIGGKSHTITQS	D2	BACON_2|BACON	361	436	1.5e-05
rug	rug:QC826_02030		BACON domain-containing carbohydrate-binding protein	Rugamonas sp. DEMB1	Bacteria	Betaproteobacteria	74	INPKTIKFSIDGSDLRWSAATDAAWLRASPSAGLAPGQTTLSVSSNDNMASGKYTARLALSTASSSRSVPVELN	D2	BACON_2	262	335	2.4e-07
sbao	sbao:L6469_06160		endoglucanase	Segatella baroniae	Bacteria	Bacteroidota	55	TPSWIAQADNSTRANMQDYEEVFTIEANISPLARTGQISFTRGDIVESVTVNQAA	D2	BACON	156	210	4e-05
scor	scor:J3U87_06280	A0A8A4TRB9	pre-peptidase C-terminal domain-containing protein	Sulfidibacter corallicola	Bacteria	Acidobacteriota	74	ISPTSADVAGTGGTGSVAVTTEDGCSWTATSNAGWLTITSGSSGSGSGSVSYSAAANAGNDARTGTLTIAGQTF	D2	BACON_2|BACON	950	1023	2e-09
scor	scor:J3U87_16405	A0A8A4TVR4	hypothetical protein	Sulfidibacter corallicola	Bacteria	Acidobacteriota	57	STGGADWVSVSPSADSGIRSISIQVTANDGPQPRTETFEVFDRDNMKGAEFTVTQEG	D2	BACON	274	330	3.1e-06
scor	scor:J3U87_34790	A0A8A4TPF0	hypothetical protein	Sulfidibacter corallicola	Bacteria	Acidobacteriota	72	ALKPESSAFGIGGGGGTFAVKTQDSCDWKAQSQTDWITIDEDSRGLSPERVHFTVEENRGIAPRTGTIRVGE	D2	BACON_2|BACON	409	480	6.5e-06
smui	smui:I6J00_24350		BACON domain-containing protein	Sphingobacterium multivorum	Bacteria	Bacteroidota	57	AVEDESDWVKVSPMEGEGDTPITITVNKNTDIERTANLLLFLDDVQQASPLTVYQKG	D2	BACON	173	229	4.3e-08
[truncated: 210 more rows]

## Sheet: Taxonomy
Taxonomic distribution of BACON domain-containing proteins in KEGG
Kingdom	Phylum	Count	% of total		Sum	911
[truncated: 22 more rows]

## Sheet: Genomes (Fig 2B)
Number of BACON domains per genome
[truncated: 332 more rows]

[truncated: 6 more sheets: Domain architecture, Adjacent domains, Annotation, All domains, Length, Fasta file generation]
