# Supplementary material for: Polysaccharide utilization loci encoded DUF1735 likely functions as membrane‐bound spacer for carbohydrate active enzymes
Source: FEBS Open Bio. 2024 May 12;14(7):1133–46. doi: 10.1002/2211-5463.13816 (PMC11216935; doi:10.1002/2211-5463.13816)
Supplement: Supplementary file 4 — Table S2. (A) Dataset of DUF1735 generated by mining KEGG with domain analyzer. (B) Dataset of BACON generated by mining KEGG with domain analyzer. (C) Dataset of BACON_2 generated by mining KEGG with domain analyzer. [file FEB4-14-1133-s008.zip › feb413816-sup-0006-TableS2C.xlsx]

## Sheet: Table Legend
Table S2A-C Datasets generated by mining KEGG [24] with Domain Analyzer. Target domains were A) DUF1735, B) BACON, and C) BACON_2 domain. Provided information are KEGG genome and gene ID, UniProt ID; domain annotation; host kingdom, phyla, and species; protein sequence and length; domain architecture and domain length. Data accessed in February 2024.
[24] Kanehisa M & Goto S (2000) KEGG: Kyoto Encyclopedia of Genes and Genomes. Nucleic Acids Res 28, 27–30

## Sheet: BACON_2 in KEGG (Tab S2C)
KEGG genome ID	KEGG gene ID	UniProt ID	Annotation	Organism	Kingdom	Phyla	Length protein sequence [aa]	Protein archtecture	Number of domains	Domain_1	Start	End	E-Value	Domain_2	Start2	End2	E-Value2	Domain_3	Start3	End3	E-Value3	Domain_4	Start4	End4	E-Value4	Domain_5	Start5	End5	E-Value5	Domain_6	Start6	End6	E-Value6	Domain_7	Start7	End7	E-Value7	Domain_8	Start8	End8	E-Value8	Domain_9	Start9	End9	E-Value9	Domain_10	Start10	End10	E-Value10
aalg	aalg:AREALGSMS7_04370	A0A221V2F1	hypothetical protein	Arenibacter algicola	Bacteria	Bacteroidota	554	BACON_2	1	BACON_2	133	200	3.7e-05
abac	abac:LuPra_01418	A0A143PI59	apr_1; Subtilisin Carlsberg precursor	Luteitalea pratensis	Bacteria	Acidobacteriota	1433	Peptidase_S8 + BACON_2|BACON + BACON_2|BACON + BACON + BACON_2 + BACON_2|BACON	6	Peptidase_S8	162	413	1.9e-33	BACON_2|BACON	441	522	8.3e-08	BACON_2|BACON	528	602	2e-05	BACON	643	696	5.5e-07	BACON_2	704	774	7.6e-05	BACON_2|BACON	789	860	4.1e-07
abac	abac:LuPra_02305	A0A143PMT9	hypothetical protein	Luteitalea pratensis	Bacteria	Acidobacteriota	1111	BACON_2|BACON + BACON_2|BACON + BACON_2|BACON + BACON_2|BACON + BACON_2|BACON + BACON_2|BACON	6	BACON_2|BACON	49	128	1e-08	BACON_2|BACON	135	187	2.8e-05	BACON_2|BACON	198	269	5.3e-06	BACON_2|BACON	308	357	7.5e-05	BACON_2|BACON	370	444	8.4e-06	BACON_2|BACON	455	538	5e-09
abac	abac:LuPra_03880	A0A143PPV9	hypothetical protein	Luteitalea pratensis	Bacteria	Acidobacteriota	525	BACON_2|BACON + BACON_2|BACON + DUF5666	3	BACON_2|BACON	60	131	3.3e-05	BACON_2|BACON	354	426	9e-05	DUF5666	447	507	7.2e-09
abac	abac:LuPra_04139	A0A143PRA5	peptidyl-Asp metalloendopeptidase	Luteitalea pratensis	Bacteria	Acidobacteriota	990	Reprolysin_5 + Reprolysin_4|Reprolysin_3 + BACON_2|BACON + F5_F8_type_C + F5_F8_type_C + F5_F8_type_C	6	Reprolysin_5	178	358	3.9e-13	Reprolysin_4|Reprolysin_3	195	373	7.8e-14	BACON_2|BACON	413	483	7.3e-05	F5_F8_type_C	514	649	9.5e-10	F5_F8_type_C	678	806	7e-08	F5_F8_type_C	847	976	2.6e-08
abiw	abiw:Abiwalacus_09670		hypothetical protein	Akkermansia biwaensis	Bacteria	Verrucomicrobiota	785	BNR_assoc_N + BNR_3 + BNR_2 + BACON_2|BACON + BACON_2|BACON	5	BNR_assoc_N	27	63	7e-07	BNR_3	103	397	2.8e-18	BNR_2	199	448	2e-15	BACON_2|BACON	488	559	2.1e-09	BACON_2|BACON	575	648	4.4e-11
abiw	abiw:Abiwalacus_11200		hypothetical protein	Akkermansia biwaensis	Bacteria	Verrucomicrobiota	1420	Sulfatase + SGSH_C + PA14 + BACON_2|BACON	4	Sulfatase	506	897	1.7e-49	SGSH_C	852	1007	9.2e-10	PA14	1084	1189	1.4e-10	BACON_2|BACON	1206	1287	2.8e-11
abiw	abiw:Abiwalacus_25220		hypothetical protein	Akkermansia biwaensis	Bacteria	Verrucomicrobiota	1232	Laminin_G_3|Laminin_G_2 + Laminin_G_3 + Glyco_hydro_18 + BACON_2|BACON	4	Laminin_G_3|Laminin_G_2	302	432	1.6e-18	Laminin_G_3	594	715	3.1e-06	Glyco_hydro_18	775	978	4.8e-24	BACON_2|BACON	1026	1099	1.7e-05
aca	aca:ACP_2735	C1F343	conserved hypothetical protein	Acidobacterium capsulatum	Bacteria	Acidobacteriota	1027	Glyco_hydro_115 + BACON_2 + GH115_C	3	Glyco_hydro_115	242	573	2.2e-156	BACON_2	745	817	4.4e-06	GH115_C	833	990	1.4e-51
acou	acou:A5CBH24_01380	A0A4Y1WQ70	trimeric autotransporter adhesin	Alistipes communis	Bacteria	Bacteroidota	1218	CarbopepD_reg_2|CarboxypepD_reg + BACON_2 + BACON_2	3	CarbopepD_reg_2|CarboxypepD_reg	7	84	6.7e-13	BACON_2	89	177	6.2e-13	BACON_2	184	270	2.6e-12
acou	acou:A5CBH24_04530	A0A4Y1WPV5	hypothetical protein	Alistipes communis	Bacteria	Bacteroidota	298	BACON_2	1	BACON_2	27	99	1.5e-05
acou	acou:A5CBH24_06400	A0A4Y1WR85	hypothetical protein	Alistipes communis	Bacteria	Bacteroidota	458	BACON_2|BACON	1	BACON_2|BACON	30	111	6.2e-05
acou	acou:A5CBH24_06900	A0A3D2BD78	hypothetical protein	Alistipes communis	Bacteria	Bacteroidota	208	BACON_2	1	BACON_2	37	117	5.8e-06
acou	acou:A5CBH24_07500	A0A4Y1WRI5	hypothetical protein	Alistipes communis	Bacteria	Bacteroidota	779	BACON_2|BACON + BACON	2	BACON_2|BACON	54	130	8.9e-06	BACON	173	232	2.8e-05
acou	acou:A5CBH24_07840	A0A4Y1WQU9	hypothetical protein	Alistipes communis	Bacteria	Bacteroidota	472	BACON_2|BACON	1	BACON_2|BACON	20	98	1.4e-06
acou	acou:A5CBH24_08220	A0A4Y1WTA1	hypothetical protein	Alistipes communis	Bacteria	Bacteroidota	1104	BACON_2|BACON	1	BACON_2|BACON	45	122	6.2e-08
acou	acou:A5CBH24_08700	A0A4Y1WRV3	hypothetical protein	Alistipes communis	Bacteria	Bacteroidota	437	BACON_2|BACON	1	BACON_2|BACON	38	116	1.1e-06
acou	acou:A5CBH24_11080	A0A4Y1WT18	hypothetical protein	Alistipes communis	Bacteria	Bacteroidota	416	BACON_2|BACON + BACON_2|BACON	2	BACON_2|BACON	45	139	7.6e-08	BACON_2|BACON	149	230	7.5e-08
acou	acou:A5CBH24_11810	A0A4Y1WUS8	hypothetical protein	Alistipes communis	Bacteria	Bacteroidota	387	BACON_2 + BACON + LRR_5 + LRR_5	4	BACON_2	80	143	7e-06	BACON	108	158	1.5e-06	LRR_5	191	286	7.5e-15	LRR_5	250	382	9.8e-32
acou	acou:A5CBH24_11840	A0A4Y1WS27	hypothetical protein	Alistipes communis	Bacteria	Bacteroidota	385	BACON_2|BACON + DUF4595	2	BACON_2|BACON	53	131	6.6e-09	DUF4595	174	360	2.5e-12
acou	acou:A5CBH24_18850	A0A4Y1WUN3	hypothetical protein	Alistipes communis	Bacteria	Bacteroidota	934	BACON_2 + BACON + BACON	3	BACON_2	57	133	3.7e-05	BACON	171	226	3.4e-06	BACON	258	312	2e-05
acou	acou:A5CBH24_19820	A0A4Y1WWR6	hypothetical protein	Alistipes communis	Bacteria	Bacteroidota	501	BACON_2|BACON	1	BACON_2|BACON	42	114	5.5e-07
acou	acou:A5CBH24_20640	A0A4Y1WUR5	endonuclease G, mitochondrial	Alistipes communis	Bacteria	Bacteroidota	406	BACON_2 + Endonuclease_NS	2	BACON_2	49	131	8.2e-06	Endonuclease_NS	182	393	2.4e-42
acou	acou:A5CBH24_25440	A0A4Y1WW54	hypothetical protein	Alistipes communis	Bacteria	Bacteroidota	500	BACON_2|BACON + BACON_2|BACON	2	BACON_2|BACON	51	129	2.8e-05	BACON_2|BACON	144	220	1.9e-11
acp	acp:A2cp1_0256	B8J917	serine protease	Anaeromyxobacter dehalogenans 2CP-1	Bacteria	Myxococcota	868	Peptidase_S8 + BACON_2	2	Peptidase_S8	330	622	1.3e-56	BACON_2	645	696	6.1e-05
actn	actn:L083_3865	R4LQ72	hypothetical protein	Actinoplanes sp. N902-109	Bacteria	Actinomycetota	989	Glyco_hydro_115 + BACON_2 + GH115_C	3	Glyco_hydro_115	209	550	4.3e-126	BACON_2	755	819	5.2e-05	GH115_C	830	983	2.5e-38
ada	ada:A5CPEGH6_02400	A0A4Y1WXS6	hypothetical protein	Alistipes dispar	Bacteria	Bacteroidota	1137	BACON_2 + BACON + DUF5689 + DUF5689	4	BACON_2	41	111	2.1e-07	BACON	67	125	8.8e-09	DUF5689	136	343	6.9e-25	DUF5689	931	1131	2.3e-31
ada	ada:A5CPEGH6_13700	A0A4Y1X133	carboxyl-terminal processing protease	Alistipes dispar	Bacteria	Bacteroidota	622	BACON_2|BACON + PDZ_6 + Peptidase_S41	3	BACON_2|BACON	49	115	2.7e-06	PDZ_6	255	290	9.3e-07	Peptidase_S41	338	537	1.6e-22
ada	ada:A5CPEGH6_15380	A0A4Y1X180	hypothetical protein	Alistipes dispar	Bacteria	Bacteroidota	1574	BACON_2|BACON + BACON_2	2	BACON_2|BACON	1144	1231	1.7e-05	BACON_2	1238	1297	1.2e-07
ada	ada:A5CPEGH6_19440	A0A4Y1X4B9	hypothetical protein	Alistipes dispar	Bacteria	Bacteroidota	396	BACON_2|BACON + DUF4595	2	BACON_2|BACON	52	132	1.1e-07	DUF4595	176	366	2.5e-15
ada	ada:A5CPEGH6_19450	A0A4Y1X1X1	hypothetical protein	Alistipes dispar	Bacteria	Bacteroidota	437	BACON_2|BACON + DUF4595	2	BACON_2|BACON	49	130	9e-08	DUF4595	225	410	9.6e-16
ada	ada:A5CPEGH6_19460	A0A4Y1X4Q4	hypothetical protein	Alistipes dispar	Bacteria	Bacteroidota	475	BACON_2|BACON	1	BACON_2|BACON	51	130	1.2e-07
ada	ada:A5CPEGH6_21450	A0A4Y1X2F8	hypothetical protein	Alistipes dispar	Bacteria	Bacteroidota	593	BACON_2|BACON + Beta_helix	2	BACON_2|BACON	36	118	3e-06	Beta_helix	253	416	6e-10
afd	afd:Alfi_0848	I3YJQ1	hypothetical protein	Alistipes finegoldii	Bacteria	Bacteroidota	1025	DUF4988 + DUF4988 + BACON_2|BACON + BACON	4	DUF4988	18	150	3.8e-17	DUF4988	162	236	5.1e-14	BACON_2|BACON	338	414	2.5e-05	BACON	453	506	6.8e-08
afd	afd:Alfi_1393	I3YL70	hypothetical protein	Alistipes finegoldii	Bacteria	Bacteroidota	436	BACON_2|BACON	1	BACON_2|BACON	34	115	2.3e-06
afd	afd:Alfi_1934	I3YMN2	alpha-amylase	Alistipes finegoldii	Bacteria	Bacteroidota	772	BACON_2|BACON + Alpha-amylase + CBM58 + Alpha-amylase	4	BACON_2|BACON	32	117	1.1e-06	Alpha-amylase	161	263	2.2e-34	CBM58	298	410	1.7e-49	Alpha-amylase	420	620	6.5e-28
age	age:AA314_07847		fibronectin type III domain protein	Archangium gephyra	Bacteria	Myxococcota	737	BACON_2	1	BACON_2	233	331	2.9e-05
agi	agi:FSB73_00195	A0A5B8VR54	hypothetical protein	Arachidicoccus ginsenosidivorans	Bacteria	Bacteroidota	986	Glyco_hydro_115 + BACON_2 + GH115_C	3	Glyco_hydro_115	194	533	5.6e-120	BACON_2	710	780	2.5e-05	GH115_C	804	981	8.3e-42
ahz	ahz:APS56_07995	A0A0N7HYF0	poly(beta-D-mannuronate) lyase	Pseudalgibacter alginicilyticus	Bacteria	Bacteroidota	891	Chondroitinas_B + BACON_2|BACON + Por_Secre_tail	3	Chondroitinas_B	37	408	3.6e-53	BACON_2|BACON	553	626	6.6e-07	Por_Secre_tail	815	888	9.5e-13
ait	ait:AI2BBH_01180	A0A6S6M7V1	hypothetical protein	Alistipes indistinctus	Bacteria	Bacteroidota	549	BACON_2|BACON + BACON + LRR_5 + LRR_5 + LRR_5	5	BACON_2|BACON	45	127	2.3e-08	BACON	165	227	9.1e-05	LRR_5	282	337	1.5e-08	LRR_5	346	394	2e-09	LRR_5	414	501	2.1e-14
ait	ait:AI2BBH_10510	A0A6S6M8E2	hypothetical protein	Alistipes indistinctus	Bacteria	Bacteroidota	463	BACON_2	1	BACON_2	275	357	2.5e-07
ait	ait:AI2BBH_10780	A0A6S6MAV5	hypothetical protein	Alistipes indistinctus	Bacteria	Bacteroidota	701	BACON_2|BACON + LRR_8 + LRR_8 + Peptidase_M64	4	BACON_2|BACON	47	116	4.8e-08	LRR_8	236	293	2.2e-07	LRR_8	302	344	2.7e-05	Peptidase_M64	397	645	1.4e-22
ait	ait:AI2BBH_12510	A0A6S6M8X5	hypothetical protein	Alistipes indistinctus	Bacteria	Bacteroidota	578	BACON_2 + Peptidase_M64	2	BACON_2	33	114	2.6e-07	Peptidase_M64	245	517	6.7e-15
aiu	aiu:NQ491_01405		endonuclease/exonuclease/phosphatase family protein	Alistipes ihumii	Bacteria	Bacteroidota	547	BACON_2|BACON + BACON_2|BACON + Exo_endo_phos	3	BACON_2|BACON	38	120	2.7e-11	BACON_2|BACON	141	211	9.4e-06	Exo_endo_phos	224	536	3.2e-12
aiu	aiu:NQ491_04665		BACON domain-containing protein	Alistipes ihumii	Bacteria	Bacteroidota	400	BACON_2|BACON	1	BACON_2|BACON	31	115	4.1e-10
aiu	aiu:NQ491_07400		BACON domain-containing protein	Alistipes ihumii	Bacteria	Bacteroidota	657	BACON_2|BACON + BACON	2	BACON_2|BACON	50	120	9.2e-07	BACON	162	221	3.1e-09
aiu	aiu:NQ491_07515		hypothetical protein	Alistipes ihumii	Bacteria	Bacteroidota	668	BACON_2|BACON	1	BACON_2|BACON	45	124	4.5e-06
aiu	aiu:NQ491_07775		hypothetical protein	Alistipes ihumii	Bacteria	Bacteroidota	334	BACON_2|BACON + LRR_4	2	BACON_2|BACON	69	126	1.4e-05	LRR_4	229	266	9.9e-06
aiu	aiu:NQ491_08165		M64 family metallo-endopeptidase	Alistipes ihumii	Bacteria	Bacteroidota	639	BACON_2|BACON + BACON + Peptidase_M64	3	BACON_2|BACON	39	117	1.1e-13	BACON	162	212	2.5e-06	Peptidase_M64	324	584	3.9e-26
ald	ald:GFH31_00065		hypothetical protein	Alistipes sp. dk3624	Bacteria	Bacteroidota	536	BACON_2|BACON + BACON + Exo_endo_phos	3	BACON_2|BACON	45	121	4.2e-08	BACON	157	212	7.9e-10	Exo_endo_phos	220	525	3.4e-08
ald	ald:GFH31_06650		hypothetical protein	Alistipes sp. dk3624	Bacteria	Bacteroidota	629	BACON_2|BACON + BACON	2	BACON_2|BACON	48	124	1e-08	BACON	160	221	7.4e-05
ald	ald:GFH31_06655		hypothetical protein	Alistipes sp. dk3624	Bacteria	Bacteroidota	671	BACON_2|BACON	1	BACON_2|BACON	49	120	3.7e-07
ald	ald:GFH31_08395		hypothetical protein	Alistipes sp. dk3624	Bacteria	Bacteroidota	482	BACON_2|BACON + Exo_endo_phos	2	BACON_2|BACON	44	118	2.2e-11	Exo_endo_phos	231	470	5.2e-12
ald	ald:GFH31_11315		hypothetical protein	Alistipes sp. dk3624	Bacteria	Bacteroidota	731	BACON_2|BACON + BACON	2	BACON_2|BACON	43	118	1.4e-09	BACON	249	303	7e-05
alkq	alkq:M9189_09020	A0A9J6ZMA2	endoglucanase	Alkaliflexus sp. Ai-910	Bacteria	Bacteroidota	508	BACON_2|BACON + Cellulase	2	BACON_2|BACON	38	121	1.1e-07	Cellulase	180	477	3.5e-53
alq	alq:C7Y71_003570	A0A5P8E5H5	hypothetical protein	Pseudoprevotella muciniphila	Bacteria	Bacteroidota	226	BACON + BACON_2|BACON	2	BACON	59	119	1.5e-06	BACON_2|BACON	145	220	2.4e-05
als	als:DJ013_05315	A0A2Z4G9L5	hypothetical protein	Arcticibacterium luteifluviistationis	Bacteria	Bacteroidota	496	BACON_2	1	BACON_2	149	208	1e-06
alus	alus:STSP2_00878	A0A1U9NIH1	M6 family metalloprotease domain protein	Anaerohalosphaera lusitana	Bacteria	Planctomycetota	1463	BACON_2 + Laminin_G_3 + PA14 + He_PIG + Laminin_G_3	5	BACON_2	556	605	1.6e-07	Laminin_G_3	690	839	5.5e-22	PA14	986	1091	6.4e-08	He_PIG	1114	1196	5.4e-07	Laminin_G_3	1297	1459	1.5e-23
alus	alus:STSP2_01170	A0A1U9NKH4	large repetitive protein	Anaerohalosphaera lusitana	Bacteria	Planctomycetota	1426	BACON_2 + BACON_2 + Beta_helix + Beta_helix	4	BACON_2	128	211	7.3e-09	BACON_2	349	417	7.7e-05	Beta_helix	498	619	5.3e-08	Beta_helix	990	1120	7.3e-08
alus	alus:STSP2_02494	A0A1U9NN92	PA14 domain protein	Anaerohalosphaera lusitana	Bacteria	Planctomycetota	1104	Peptidase_C25 + BACON_2 + Laminin_G_3 + PA14	4	Peptidase_C25	37	378	4.6e-33	BACON_2	405	480	3.3e-05	Laminin_G_3	543	690	1.3e-22	PA14	836	947	3.1e-10
alus	alus:STSP2_02883	A0A1U9NPP6	hypothetical protein	Anaerohalosphaera lusitana	Bacteria	Planctomycetota	902	BACON_2 + Beta_helix + NosD|Beta_helix + Laminin_G_3	4	BACON_2	25	117	5.3e-06	Beta_helix	228	391	6.2e-15	NosD|Beta_helix	338	463	2.6e-06	Laminin_G_3	713	862	3.5e-17
alut	alut:O5O44_12930		chondroitinase-B domain-containing protein	Algibacter luteus	Bacteria	Bacteroidota	873	Chondroitinas_B + BACON_2 + BACON + Por_Secre_tail	4	Chondroitinas_B	45	391	6.9e-61	BACON_2	535	592	1.4e-07	BACON	549	609	1.3e-10	Por_Secre_tail	798	870	6.3e-17
amak	amak:J5W79_05080		sulfatase-like hydrolase/transferase	Akkermansia massiliensis	Bacteria	Verrucomicrobiota	1345	Sulfatase + SGSH_C + PA14 + BACON_2|BACON	4	Sulfatase	432	833	1.5e-48	SGSH_C	788	940	5.4e-12	PA14	969	1121	1.7e-11	BACON_2|BACON	1133	1214	4e-08
amak	amak:J5W79_05840		sialidase-1	Akkermansia massiliensis	Bacteria	Verrucomicrobiota	1045	BNR_assoc_N + BNR_3 + BNR_2 + BACON_2|BACON + BACON_2|BACON	5	BNR_assoc_N	190	323	2.4e-13	BNR_3	363	670	4.9e-20	BNR_2	459	708	7e-17	BACON_2|BACON	752	819	3.1e-09	BACON_2|BACON	824	908	3.4e-11
amak	amak:J5W79_12680		hypothetical protein	Akkermansia massiliensis	Bacteria	Verrucomicrobiota	1235	Laminin_G_3|Laminin_G_2 + Laminin_G_3 + Glyco_hydro_18 + BACON_2|BACON	4	Laminin_G_3|Laminin_G_2	298	426	2.9e-16	Laminin_G_3	574	711	1.5e-07	Glyco_hydro_18	748	980	1.6e-21	BACON_2|BACON	1034	1103	9.8e-06
amu	amu:Amuc_0953	B2UQQ0	sulfatase	Akkermansia muciniphila	Bacteria	Verrucomicrobiota	1414	Sulfatase + SGSH_C + PA14 + BACON_2|BACON	4	Sulfatase	505	895	5.8e-50	SGSH_C	851	1001	4.2e-11	PA14	1076	1188	8.8e-11	BACON_2|BACON	1220	1283	1e-07
aok	aok:A3BBH6_00680	A0A4Y1WG24	hypothetical protein	Alistipes onderdonkii subsp. vulgaris	Bacteria	Bacteroidota	1133	BACON_2|BACON + DUF5689 + DUF5689	3	BACON_2|BACON	44	113	2.1e-05	DUF5689	129	339	3.6e-22	DUF5689	927	1127	4.9e-28
aok	aok:A3BBH6_00860	A0A4Y1WFE0	hypothetical protein	Alistipes onderdonkii subsp. vulgaris	Bacteria	Bacteroidota	926	DUF5689 + BACON_2 + DUF5689	3	DUF5689	140	346	1.2e-12	BACON_2	356	443	9.1e-06	DUF5689	479	662	8.3e-21
aok	aok:A3BBH6_01240	A0A4Y1WIX7	hypothetical protein	Alistipes onderdonkii subsp. vulgaris	Bacteria	Bacteroidota	794	BACON_2 + BACON	2	BACON_2	36	91	3.6e-08	BACON	63	127	1.3e-06
aok	aok:A3BBH6_04060	A0A4Y1X5P4	hypothetical protein	Alistipes onderdonkii subsp. vulgaris	Bacteria	Bacteroidota	487	BACON + BACON + BACON_2|BACON	3	BACON	58	105	2.8e-06	BACON	152	204	4.9e-06	BACON_2|BACON	212	289	1.9e-06
aok	aok:A3BBH6_10490	A0A4Y1WI22	carboxyl-terminal processing protease	Alistipes onderdonkii subsp. vulgaris	Bacteria	Bacteroidota	608	BACON_2|BACON + Peptidase_S41	2	BACON_2|BACON	41	115	7.6e-08	Peptidase_S41	338	504	1.4e-19
aok	aok:A3BBH6_12360	A0A4Y1WIL2	hypothetical protein	Alistipes onderdonkii subsp. vulgaris	Bacteria	Bacteroidota	411	BACON_2|BACON + BACON_2|BACON + BACON_2|BACON	3	BACON_2|BACON	35	123	2.4e-05	BACON_2|BACON	128	217	2.3e-09	BACON_2|BACON	221	299	2e-07
aok	aok:A3BBH6_12370	A0A4Y1WIK8	hypothetical protein	Alistipes onderdonkii subsp. vulgaris	Bacteria	Bacteroidota	327	BACON_2|BACON	1	BACON_2|BACON	35	120	2.1e-10
aok	aok:A3BBH6_16330	A0A4Y1WKV1	hypothetical protein	Alistipes onderdonkii subsp. vulgaris	Bacteria	Bacteroidota	556	BACON + BACON_2|BACON	2	BACON	88	144	6.9e-07	BACON_2|BACON	269	335	3.5e-07
aok	aok:A3BBH6_16360	A0A4Y1WJQ2	hypothetical protein	Alistipes onderdonkii subsp. vulgaris	Bacteria	Bacteroidota	870	BACON_2|BACON + BACON	2	BACON_2|BACON	152	220	1.8e-06	BACON	482	567	4.8e-05
aok	aok:A3BBH6_28770	A0A4Y1WNE5	carboxyl-terminal processing protease	Alistipes onderdonkii subsp. vulgaris	Bacteria	Bacteroidota	591	BACON_2|BACON + Pept_S41_N + PDZ_6 + Peptidase_S41	4	BACON_2|BACON	47	116	9.4e-10	Pept_S41_N	132	174	4.8e-05	PDZ_6	234	278	9.4e-10	Peptidase_S41	329	519	6.8e-20
aput	aput:L6V35_02325		clostripain-related cysteine peptidase	Alistipes putredinis	Bacteria	Bacteroidota	483	BACON_2|BACON + Peptidase_C11 + Peptidase_C11	3	BACON_2|BACON	32	103	2.8e-06	Peptidase_C11	115	220	4e-05	Peptidase_C11	250	393	2e-20
aput	aput:L6V35_03285		BACON domain-containing protein	Alistipes putredinis	Bacteria	Bacteroidota	316	BACON_2|BACON + BACON_2|BACON	2	BACON_2|BACON	47	106	1.9e-06	BACON_2|BACON	115	191	3.6e-08
aput	aput:L6V35_03520		DUF4876 domain-containing protein	Alistipes putredinis	Bacteria	Bacteroidota	502	BACON_2|BACON + BACON + DUF4876	3	BACON_2|BACON	37	113	4.1e-06	BACON	150	199	3.4e-07	DUF4876	295	498	1.8e-47
aput	aput:L6V35_04385		DUF5689 domain-containing protein	Alistipes putredinis	Bacteria	Bacteroidota	658	BACON_2|BACON + DUF5689	2	BACON_2|BACON	37	112	3.6e-07	DUF5689	120	331	1.6e-22
aput	aput:L6V35_04725		hypothetical protein	Alistipes putredinis	Bacteria	Bacteroidota	1005	BACON_2|BACON + LRR_4 + LRR_4 + LRR_4	4	BACON_2|BACON	45	118	2.9e-13	LRR_4	406	442	1.2e-05	LRR_4	533	569	6.8e-05	LRR_4	554	589	4e-06
aput	aput:L6V35_05155		M60 family metallopeptidase	Alistipes putredinis	Bacteria	Bacteroidota	705	BACON_2|BACON + BACON + Peptidase_M60	3	BACON_2|BACON	3	85	7.6e-06	BACON	121	174	6.2e-06	Peptidase_M60	505	636	4.9e-16
aput	aput:L6V35_05170		BACON domain-containing protein	Alistipes putredinis	Bacteria	Bacteroidota	322	BACON + BACON_2|BACON	2	BACON	71	131	2.4e-06	BACON_2|BACON	138	221	1.2e-06
aput	aput:L6V35_05190		hypothetical protein	Alistipes putredinis	Bacteria	Bacteroidota	264	BACON_2|BACON	1	BACON_2|BACON	39	124	1.2e-06
aput	aput:L6V35_06695		hypothetical protein	Alistipes putredinis	Bacteria	Bacteroidota	329	BACON_2|BACON + BACON + BACON_2|BACON	3	BACON_2|BACON	3	61	1.3e-06	BACON	99	155	2e-08	BACON_2|BACON	161	243	4.2e-08
aput	aput:L6V35_06705		endonuclease/exonuclease/phosphatase family protein	Alistipes putredinis	Bacteria	Bacteroidota	299	BACON_2|BACON + Exo_endo_phos	2	BACON_2|BACON	32	119	3.3e-12	Exo_endo_phos	147	287	4.2e-08
aput	aput:L6V35_06710		BACON domain-containing protein	Alistipes putredinis	Bacteria	Bacteroidota	157	BACON_2|BACON + BACON_2|BACON	2	BACON_2|BACON	5	71	1.6e-09	BACON_2|BACON	77	139	1.8e-08
aput	aput:L6V35_07365		hypothetical protein	Alistipes putredinis	Bacteria	Bacteroidota	209	BACON_2|BACON + BACON	2	BACON_2|BACON	6	64	2e-05	BACON	98	151	1.2e-07
aput	aput:L6V35_08020		BACON domain-containing protein	Alistipes putredinis	Bacteria	Bacteroidota	157	BACON_2|BACON + BACON_2	2	BACON_2|BACON	3	72	1.3e-11	BACON_2	81	136	3.6e-05
aput	aput:L6V35_08615		BACON domain-containing protein	Alistipes putredinis	Bacteria	Bacteroidota	220	BACON_2|BACON + BACON_2|BACON	2	BACON_2|BACON	42	117	1.4e-10	BACON_2|BACON	133	207	2.8e-06
aput	aput:L6V35_08620		hypothetical protein	Alistipes putredinis	Bacteria	Bacteroidota	176	BACON_2|BACON + BACON_2|BACON	2	BACON_2|BACON	6	67	1.1e-08	BACON_2|BACON	75	153	3.5e-09
aput	aput:L6V35_08885		M64 family metallo-endopeptidase	Alistipes putredinis	Bacteria	Bacteroidota	779	BACON_2|BACON + BACON + Peptidase_M64	3	BACON_2|BACON	35	97	9.7e-05	BACON	132	186	7.9e-07	Peptidase_M64	461	720	1.2e-23
apuu	apuu:APUU_40374S		uncharacterized protein	Aspergillus puulaauensis	Fungi	Ascomycetes	969	Glyco_hydro_115 + BACON_2 + GH115_C	3	Glyco_hydro_115	170	514	5.2e-136	BACON_2	708	749	1e-05	GH115_C	796	963	5.1e-46
aqa	aqa:D1815_12175	A0A3A9XFR2	poly(beta-D-mannuronate) lyase	Aquimarina sp. AD1	Bacteria	Bacteroidota	1076	Chondroitinas_B + BACON_2|BACON + Big_2 + F5_F8_type_C + F5_F8_type_C + Por_Secre_tail	6	Chondroitinas_B	61	476	1.3e-57	BACON_2|BACON	533	605	7.4e-14	Big_2	615	690	2.6e-16	F5_F8_type_C	708	828	1.9e-11	F5_F8_type_C	855	972	1.6e-12	Por_Secre_tail	997	1072	8.6e-12
aqa	aqa:D1815_21685	A0A3A9WS91	poly(beta-D-mannuronate) lyase	Aquimarina sp. AD1	Bacteria	Bacteroidota	836	Chondroitinas_B + BACON_2|BACON + F5_F8_type_C + Por_Secre_tail	4	Chondroitinas_B	27	399	1.6e-76	BACON_2|BACON	535	588	5.4e-06	F5_F8_type_C	622	743	1.9e-08	Por_Secre_tail	769	829	9.7e-08
aqb	aqb:D1818_09460	A0A3A9W1S5	poly(beta-D-mannuronate) lyase	Aquimarina sp. BL5	Bacteria	Bacteroidota	834	Chondroitinas_B + BACON_2|BACON + F5_F8_type_C + Por_Secre_tail	4	Chondroitinas_B	27	396	1.6e-73	BACON_2|BACON	514	592	3.5e-07	F5_F8_type_C	624	741	9e-07	Por_Secre_tail	767	827	1.6e-08
aqb	aqb:D1818_19265	A0A3A9WMX6	poly(beta-D-mannuronate) lyase	Aquimarina sp. BL5	Bacteria	Bacteroidota	1076	Chondroitinas_B + BACON_2|BACON + Big_2 + F5_F8_type_C + F5_F8_type_C + Por_Secre_tail	6	Chondroitinas_B	63	481	5.3e-59	BACON_2|BACON	536	608	4.9e-12	Big_2	617	693	6e-17	F5_F8_type_C	712	831	5.6e-13	F5_F8_type_C	856	975	1.1e-11	Por_Secre_tail	1000	1069	7.8e-12
aqd	aqd:D1816_07960	A0A3A9VK28	T9SS C-terminal target domain-containing protein	Aquimarina sp. AD10	Bacteria	Bacteroidota	1304	Chondroitinas_B + BACON_2|BACON + Big_2 + F5_F8_type_C + Big_2 + CBM_6|CBM_35_2 + XRCC1_N|F5_F8_type_C + Por_Secre_tail	8	Chondroitinas_B	67	393	3.8e-67	BACON_2|BACON	542	616	2.3e-11	Big_2	622	699	8.8e-19	F5_F8_type_C	717	834	3.6e-11	Big_2	851	925	5.1e-19	CBM_6|CBM_35_2	946	1062	4.1e-28	XRCC1_N|F5_F8_type_C	1083	1158	4e-05	Por_Secre_tail	1226	1302	2.9e-12
ark	ark:D6B99_06485	A0A386HN05	endoglucanase	Arachidicoccus soli	Bacteria	Bacteroidota	487	BACON_2|BACON + Cellulase	2	BACON_2|BACON	38	121	9e-07	Cellulase	160	454	3.5e-53
ark	ark:D6B99_09275	A0A386HV06	hypothetical protein	Arachidicoccus soli	Bacteria	Bacteroidota	966	Glyco_hydro_115 + BACON_2 + GH115_C	3	Glyco_hydro_115	190	530	5.2e-129	BACON_2	709	767	1.7e-05	GH115_C	800	961	3.1e-40
asem	asem:NNL22_06200	A0A9E8HTD4	PQQ-dependent sugar dehydrogenase	Alkalimarinus sediminis	Bacteria	Other Gammaproteobacteria	1489	BACON_2 + GSDH + Kelch_1|Kelch_3 + Kelch_1|Kelch_4 + Kelch_1|Kelch_4 + Kelch_6|Kelch_1	6	BACON_2	451	537	7.6e-07	GSDH	809	1022	4.2e-05	Kelch_1|Kelch_3	1208	1248	6.9e-07	Kelch_1|Kelch_4	1255	1299	1.8e-08	Kelch_1|Kelch_4	1302	1347	1.2e-12	Kelch_6|Kelch_1	1352	1404	9.7e-08
asen	asen:NQ519_01165		leucine-rich repeat protein	Alistipes senegalensis	Bacteria	Bacteroidota	407	BACON_2|BACON + LRR_5 + LRR_5	3	BACON_2|BACON	34	117	2e-06	LRR_5	177	281	5.6e-21	LRR_5	213	327	9e-15
asen	asen:NQ519_02870		BACON domain-containing protein	Alistipes senegalensis	Bacteria	Bacteroidota	1029	BACON_2|BACON	1	BACON_2|BACON	47	124	8.2e-09
asen	asen:NQ519_03430		BACON domain-containing protein	Alistipes senegalensis	Bacteria	Bacteroidota	558	BACON_2|BACON	1	BACON_2|BACON	38	118	1.4e-06
asen	asen:NQ519_04020		DUF5689 domain-containing protein	Alistipes senegalensis	Bacteria	Bacteroidota	513	BACON_2|BACON + DUF5689	2	BACON_2|BACON	51	121	2.5e-07	DUF5689	217	313	1.1e-06
asen	asen:NQ519_04070		right-handed parallel beta-helix repeat-containing protein	Alistipes senegalensis	Bacteria	Bacteroidota	593	BACON_2|BACON + Beta_helix	2	BACON_2|BACON	36	118	5e-07	Beta_helix	267	398	1.5e-09
asen	asen:NQ519_04740		fibronectin type III domain-containing protein	Alistipes senegalensis	Bacteria	Bacteroidota	1085	BACON + BACON_2|BACON + fn3	3	BACON	79	127	5.5e-05	BACON_2|BACON	501	586	8.4e-11	fn3	593	673	1.5e-05
asen	asen:NQ519_04755		fibronectin type III domain-containing protein	Alistipes senegalensis	Bacteria	Bacteroidota	851	BACON_2|BACON + fn3	2	BACON_2|BACON	33	106	3.9e-07	fn3	426	494	8.1e-09
asen	asen:NQ519_05380		family 43 glycosylhydrolase	Alistipes senegalensis	Bacteria	Bacteroidota	466	BACON_2|BACON + Glyco_hydro_43	2	BACON_2|BACON	48	119	6.6e-05	Glyco_hydro_43	125	446	1.5e-36
asen	asen:NQ519_06230		BACON domain-containing protein	Alistipes senegalensis	Bacteria	Bacteroidota	322	BACON_2|BACON	1	BACON_2|BACON	50	119	1.4e-09
asen	asen:NQ519_06235		BACON domain-containing protein	Alistipes senegalensis	Bacteria	Bacteroidota	513	BACON_2|BACON + BACON_2|BACON + BACON_2|BACON	3	BACON_2|BACON	36	122	1.6e-05	BACON_2|BACON	127	216	1.7e-10	BACON_2|BACON	220	309	7.9e-09
asen	asen:NQ519_06610		BACON domain-containing protein	Alistipes senegalensis	Bacteria	Bacteroidota	115	BACON_2|BACON	1	BACON_2|BACON	33	114	7.6e-08
asen	asen:NQ519_08465		DUF5689 domain-containing protein	Alistipes senegalensis	Bacteria	Bacteroidota	1122	BACON_2|BACON + DUF5689	2	BACON_2|BACON	34	121	2.5e-06	DUF5689	526	698	1.5e-14
asen	asen:NQ519_11080		DUF4595 domain-containing protein	Alistipes senegalensis	Bacteria	Bacteroidota	424	BACON_2|BACON + DUF4595	2	BACON_2|BACON	44	129	9.2e-10	DUF4595	169	354	8e-10
asen	asen:NQ519_11395		BACON domain-containing protein	Alistipes senegalensis	Bacteria	Bacteroidota	561	BACON_2|BACON + BACON + BACON	3	BACON_2|BACON	58	124	3e-05	BACON	168	224	7.8e-09	BACON	264	323	3.8e-06
asen	asen:NQ519_12670		BACON domain-containing protein	Alistipes senegalensis	Bacteria	Bacteroidota	506	BACON_2|BACON + BACON_2|BACON	2	BACON_2|BACON	57	135	1.4e-05	BACON_2|BACON	150	226	1.9e-11
asen	asen:NQ519_13335		M64 family metallo-endopeptidase	Alistipes senegalensis	Bacteria	Bacteroidota	525	BACON_2|BACON + Peptidase_M64	2	BACON_2|BACON	29	115	2.1e-05	Peptidase_M64	218	469	1.2e-18
ash	ash:AL1_00520	D4IIM8	alpha-amylase	Alistipes shahii	Bacteria	Bacteroidota	772	BACON_2|BACON + Alpha-amylase + CBM58 + Alpha-amylase	4	BACON_2|BACON	32	117	1.1e-06	Alpha-amylase	161	263	2.2e-34	CBM58	298	410	3e-49	Alpha-amylase	420	620	6.5e-28
ash	ash:AL1_07840	D4IK87	hypothetical protein	Alistipes shahii	Bacteria	Bacteroidota	594	BACON_2 + BACON + Beta_helix	3	BACON_2	56	112	6.5e-06	BACON	69	126	1e-07	Beta_helix	254	388	1.6e-07
ash	ash:AL1_07910	D4IK92	hypothetical protein	Alistipes shahii	Bacteria	Bacteroidota	115	BACON_2|BACON	1	BACON_2|BACON	33	114	2.8e-08
ash	ash:AL1_13130	D4ILG8	hypothetical protein	Alistipes shahii	Bacteria	Bacteroidota	422	BACON_2|BACON + DUF4595	2	BACON_2|BACON	43	128	4.5e-10	DUF4595	167	348	8.9e-08
ash	ash:AL1_23630	D4INU5	hypothetical protein	Alistipes shahii	Bacteria	Bacteroidota	587	BACON_2|BACON	1	BACON_2|BACON	37	119	6.4e-10
ash	ash:AL1_25890	D4IPC5	hypothetical protein	Alistipes shahii	Bacteria	Bacteroidota	1167	BACON_2 + BACON + BACON_2|BACON	3	BACON_2	45	120	9.4e-05	BACON	157	210	2.6e-06	BACON_2|BACON	231	295	2.3e-05
ash	ash:AL1_28310	D4IPV1	hypothetical protein	Alistipes shahii	Bacteria	Bacteroidota	497	BACON_2|BACON + DUF4595	2	BACON_2|BACON	31	113	1e-05	DUF4595	300	476	1.2e-08
ash	ash:AL1_29400	D4IQ34	Glycosyl hydrolases family 18./Domain of unknown function (DUF1735).	Alistipes shahii	Bacteria	Bacteroidota	644	BACON_2|BACON + BACON + DUF1735	3	BACON_2|BACON	24	106	6.6e-05	BACON	143	195	7.6e-08	DUF1735	216	319	5.6e-14
ash	ash:AL1_29540	D4IQ47	hypothetical protein	Alistipes shahii	Bacteria	Bacteroidota	668	BACON_2|BACON + DUF5689	2	BACON_2|BACON	43	112	9.6e-06	DUF5689	239	430	9.8e-10
ash	ash:AL1_32480	D4IQU1	hypothetical protein	Alistipes shahii	Bacteria	Bacteroidota	321	BACON_2|BACON	1	BACON_2|BACON	30	110	1.9e-05
asx	asx:CDL62_13665		endoglucanase	Alkalitalea saponilacus	Bacteria	Bacteroidota	575	BACON_2|BACON + BACON_2|BACON + Cellulase	3	BACON_2|BACON	31	114	9.6e-05	BACON_2|BACON	123	206	4.7e-06	Cellulase	245	544	2.8e-56
atee	atee:K9M52_00390		glycosyl hydrolase 115 family protein	Arachidicoccus terrestris	Bacteria	Bacteroidota	976	Glyco_hydro_115 + BACON_2 + GH115_C	3	Glyco_hydro_115	174	514	1.4e-120	BACON_2	691	769	8.9e-08	GH115_C	785	962	5.6e-40
atee	atee:K9M52_08200		BACON domain-containing protein	Arachidicoccus terrestris	Bacteria	Bacteroidota	436	BACON_2|BACON	1	BACON_2|BACON	32	115	7.1e-07
aym	aym:YM304_09290	A0A6C7E3K9	putative RNA polymerase ECF subfamily sigma factor	Ilumatobacter coccineus	Bacteria	Actinomycetota	653	Sigma70_r2 + BACON_2	2	Sigma70_r2	25	93	6.4e-09	BACON_2	452	522	3.3e-07
bacc	bacc:BRDCF_p1277	U5Q9A8	hypothetical protein	Bacteroidales bacterium CF	Bacteria	Bacteroidota	1076	BACON_2|BACON + BACON + BACON + LRR_8 + Peptidase_M64	5	BACON_2|BACON	34	123	8e-07	BACON	251	303	3.7e-05	BACON	339	383	3.1e-07	LRR_8	487	546	1.3e-05	Peptidase_M64	783	1029	1.2e-24
bacc	bacc:BRDCF_p152	U5Q602	hypothetical protein	Bacteroidales bacterium CF	Bacteria	Bacteroidota	301	BACON_2|BACON + BACON + BACON_2|BACON	3	BACON_2|BACON	28	115	7.7e-10	BACON	146	202	6.3e-08	BACON_2|BACON	208	289	6.2e-07
bacc	bacc:BRDCF_p1544	U5Q6L7	hypothetical protein	Bacteroidales bacterium CF	Bacteria	Bacteroidota	627	BACON_2|BACON + BACON_2|BACON + Peptidase_M64	3	BACON_2|BACON	34	109	2.4e-11	BACON_2|BACON	113	196	2.1e-05	Peptidase_M64	316	576	2.1e-22
bacc	bacc:BRDCF_p172	U5Q622	hypothetical protein	Bacteroidales bacterium CF	Bacteria	Bacteroidota	878	BACON_2|BACON + BACON_2 + BACON + LRR_5 + BACON + Peptidase_M64	6	BACON_2|BACON	23	105	1.6e-06	BACON_2	113	176	7.6e-05	BACON	141	193	1.8e-06	LRR_5	354	421	9.7e-12	BACON	501	550	3.7e-05	Peptidase_M64	580	830	5.1e-23
bacc	bacc:BRDCF_p1853	U5QAP1	hypothetical protein	Bacteroidales bacterium CF	Bacteria	Bacteroidota	613	BACON_2|BACON + DUF5689	2	BACON_2|BACON	35	120	7.8e-06	DUF5689	127	324	3.6e-29
bacc	bacc:BRDCF_p1876	U5Q7U6	Cell Surface Leucine-Rich Repeat-Containing Protein	Bacteroidales bacterium CF	Bacteria	Bacteroidota	1227	BACON_2|BACON + BACON + BACON + BACON + BACON + LRR_5 + BACON + Peptidase_M64	8	BACON_2|BACON	2	65	6.9e-09	BACON	100	155	1e-06	BACON	192	245	2.5e-08	BACON	376	426	1.6e-06	BACON	459	516	9.2e-08	LRR_5	686	759	1.5e-21	BACON	842	902	4.2e-06	Peptidase_M64	922	1174	5.3e-21
bacc	bacc:BRDCF_p985	U5Q4X2	hypothetical protein	Bacteroidales bacterium CF	Bacteria	Bacteroidota	414	BACON + BACON_2 + BACON	3	BACON	71	127	2.3e-08	BACON_2	142	207	7.3e-07	BACON	164	219	6.5e-09
bala	bala:DSM104299_04556		virion structural protein	Baekduia alba	Bacteria	Actinomycetota	1602	GSDH + GSDH + PKD_4|PKD + Laminin_G_3 + BACON_2 + BACON_2 + BACON_2 + Laminin_G_3	8	GSDH	74	224	1.2e-09	GSDH	266	482	3e-15	PKD_4|PKD	492	579	1.3e-14	Laminin_G_3	822	974	2.7e-30	BACON_2	992	1085	1.8e-09	BACON_2	1097	1189	5.3e-08	BACON_2	1197	1293	9.2e-10	Laminin_G_3	1346	1498	3.3e-31
bcac	bcac:CGC64_02535	A0A413IWQ2	hypothetical protein	Bacteroides caccae	Bacteria	Bacteroidota	491	BACON_2|BACON + BACON	2	BACON_2|BACON	58	126	1.1e-06	BACON	170	217	5.9e-06
bcac	bcac:CGC64_04685		carbohydrate-binding protein	Bacteroides caccae	Bacteria	Bacteroidota	857	BACON_2|BACON + F5_F8_type_C + M60-like_N + Peptidase_M60 + Peptidase_M60_C	5	BACON_2|BACON	37	117	5.4e-08	F5_F8_type_C	152	260	4.9e-05	M60-like_N	344	434	4.2e-09	Peptidase_M60	449	715	3e-30	Peptidase_M60_C	792	853	2.5e-19
bcac	bcac:CGC64_07535	A0A6L3KVQ2	carbohydrate-binding protein	Bacteroides caccae	Bacteria	Bacteroidota	958	BACON_2|BACON + F5_F8_type_C + M60-like_N + Peptidase_M60	4	BACON_2|BACON	31	108	6.9e-06	F5_F8_type_C	233	359	2.2e-19	M60-like_N	438	525	2e-06	Peptidase_M60	534	810	5.2e-57
bcac	bcac:CGC64_07580		carbohydrate-binding protein	Bacteroides caccae	Bacteria	Bacteroidota	956	BACON_2|BACON + F5_F8_type_C + M60-like_N + Peptidase_M60 + Peptidase_M60_C	5	BACON_2|BACON	37	114	9.1e-09	F5_F8_type_C	242	365	3.1e-16	M60-like_N	427	531	8.6e-06	Peptidase_M60	536	818	4.9e-60	Peptidase_M60_C	885	950	2.3e-07
bcac	bcac:CGC64_14820	A0A414F7P4	carbohydrate-binding protein	Bacteroides caccae	Bacteria	Bacteroidota	796	BACON|BACON_2 + Peptidase_M60 + Peptidase_M60_C	3	BACON|BACON_2	3	59	2.4e-08	Peptidase_M60	384	650	7e-28	Peptidase_M60_C	730	792	4.9e-21
bcae	bcae:A4V03_14145	A0A1C7H4W2	zinc-dependent metalloproteinase lipoprotein	Bacteroides caecimuris	Bacteria	Bacteroidota	434	BACON_2|BACON + Peptidase_M43	2	BACON_2|BACON	28	110	6.2e-07	Peptidase_M43	219	402	8e-12
bcae	bcae:A4V03_14985	A0A1C7H251	hypothetical protein	Bacteroides caecimuris	Bacteria	Bacteroidota	540	BACON_2|BACON	1	BACON_2|BACON	48	99	1.8e-07
bcae	bcae:A4V03_18510	A0A1C7H422	hypothetical protein	Bacteroides caecimuris	Bacteria	Bacteroidota	342	BACON|BACON_2	1	BACON|BACON_2	58	108	6e-08
bcel	bcel:BcellWH2_01227	A0A0P0G3G5	hypothetical protein	Bacteroides cellulosilyticus	Bacteria	Bacteroidota	878	BACON_2|BACON + BACON + BACON + SusD_RagB	4	BACON_2|BACON	43	123	1.4e-08	BACON	158	213	7.8e-07	BACON	249	305	5.5e-08	SusD_RagB	758	849	7e-05
bcel	bcel:BcellWH2_03343	A0A0P0FSL6	endoglucanase	Bacteroides cellulosilyticus	Bacteria	Bacteroidota	512	BACON_2|BACON + Cellulase	2	BACON_2|BACON	46	120	6.2e-08	Cellulase	159	461	3.8e-57
bcel	bcel:BcellWH2_03344	A0A0P0GR97	endoglucanase	Bacteroides cellulosilyticus	Bacteria	Bacteroidota	596	BACON_2|BACON + BACON + Cellulase	3	BACON_2|BACON	49	124	2.7e-08	BACON	161	210	3.1e-06	Cellulase	265	566	4.6e-59
bcel	bcel:BcellWH2_03510	A0A0P0GRG4	Fibrobacter succinogenes major domain (Fib_succ_major)	Bacteroides cellulosilyticus	Bacteria	Bacteroidota	637	BACON_2|BACON + Fib_succ_major	2	BACON_2|BACON	32	114	6.7e-08	Fib_succ_major	426	633	5.3e-19
bcel	bcel:BcellWH2_04354	A0A0N7IFZ4	bglA_2; Beta-glucanase precursor	Bacteroides cellulosilyticus	Bacteria	Bacteroidota	452	BACON_2|BACON + BACON_2|BACON + Glyco_hydro_16	3	BACON_2|BACON	32	118	7.6e-06	BACON_2|BACON	121	200	4.4e-09	Glyco_hydro_16	264	446	9.9e-25
bdh	bdh:GV66_04305	A0A6M4K559	hypothetical protein	Phocaeicola dorei HS1_L_3_B_079	Bacteria	Bacteroidota	456	BACON_2|BACON + Peptidase_M64	2	BACON_2|BACON	50	133	6.6e-09	Peptidase_M64	158	406	1.9e-19
bdo	bdo:EL88_01890		hypothetical protein	Phocaeicola dorei HS1_L_1_B_010	Bacteria	Bacteroidota	456	BACON_2|BACON + Peptidase_M64	2	BACON_2|BACON	50	133	6.6e-09	Peptidase_M64	158	406	1.2e-19
beba	beba:BWI17_04070	A0A1P8FFR3	hypothetical protein	Betaproteobacteria bacterium GR16-43	Bacteria	Betaproteobacteria	938	Kelch_1|Kelch_6 + Kelch_4|Kelch_1 + BACON_2 + BACON + BACON_2|BACON + BACON + GEVED	7	Kelch_1|Kelch_6	93	137	1.4e-05	Kelch_4|Kelch_1	185	229	4.1e-07	BACON_2	375	444	4.8e-05	BACON	488	539	5.7e-06	BACON_2|BACON	548	623	1.5e-07	BACON	660	713	7.5e-07	GEVED	864	935	5.7e-21
beg	beg:INE88_00355	A0A975KCC9	Pregnancy-associated plasma protein-A	Bacteroides eggerthii	Bacteria	Bacteroidota	450	BACON_2|BACON + Peptidase_M43	2	BACON_2|BACON	31	111	7.6e-06	Peptidase_M43	293	406	1e-10
beg	beg:INE88_01446	A0A414ML55	fibrobacter succinogenes major domain protein	Bacteroides eggerthii	Bacteria	Bacteroidota	639	BACON_2|BACON + Fib_succ_major	2	BACON_2|BACON	33	115	2.4e-10	Fib_succ_major	427	635	2.7e-22
beg	beg:INE88_01956	A0A415RWC8	Leucine Rich repeats (2 copies)	Bacteroides eggerthii	Bacteria	Bacteroidota	555	BACON_2 + BACON	2	BACON_2	29	72	9.3e-05	BACON	54	112	2.7e-05
beg	beg:INE88_02321	A0A975KH81	Viral BACON domain protein	Bacteroides eggerthii	Bacteria	Bacteroidota	431	BACON_2|BACON + Peptidase_M43	2	BACON_2|BACON	27	112	2.2e-10	Peptidase_M43	272	399	5e-09
beg	beg:INE88_03049	A0A415S3H3	Putative binding domain, N-terminal	Bacteroides eggerthii	Bacteria	Bacteroidota	623	BACON_2|BACON + BACON + Peptidase_M64	3	BACON_2|BACON	31	117	1.2e-06	BACON	251	299	7.8e-06	Peptidase_M64	320	572	6.3e-20
beg	beg:INE88_03137	A0A975KI66	Viral BACON domain protein	Bacteroides eggerthii	Bacteria	Bacteroidota	179	BACON_2|BACON	1	BACON_2|BACON	32	114	8.7e-08
bfb	bfb:VU15_02810	F7LKS0	peptidase	Bacteroides fragilis BOB25	Bacteria	Bacteroidota	436	BACON_2|BACON + Peptidase_M43	2	BACON_2|BACON	28	111	8.3e-06	Peptidase_M43	212	404	5.7e-10
bfb	bfb:VU15_10240	A0A9X9ITU1	hypothetical protein	Bacteroides fragilis BOB25	Bacteria	Bacteroidota	208	BACON|BACON_2	1	BACON|BACON_2	3	56	2.9e-11
bfb	bfb:VU15_13195	A0A9Q4JNP5	carbohydrate-binding protein	Bacteroides fragilis BOB25	Bacteria	Bacteroidota	939	BACON_2|BACON + BACON + F5_F8_type_C + M60-like_N + Peptidase_M60	5	BACON_2|BACON	34	112	9.8e-07	BACON	147	204	1.4e-07	F5_F8_type_C	229	361	6.7e-10	M60-like_N	423	525	3.5e-14	Peptidase_M60	529	805	2.4e-71
bfb	bfb:VU15_14000		hypothetical protein	Bacteroides fragilis BOB25	Bacteria	Bacteroidota	205	BACON|BACON_2	1	BACON|BACON_2	3	56	6.3e-09
bfb	bfb:VU15_14005		hypothetical protein	Bacteroides fragilis BOB25	Bacteria	Bacteroidota	208	BACON_2|BACON	1	BACON_2|BACON	3	56	3.5e-06
bfb	bfb:VU15_14755	A0A9Q4JNH8	alpha-amylase	Bacteroides fragilis BOB25	Bacteria	Bacteroidota	953	BACON_2|BACON + BACON + Alpha-amylase	3	BACON_2|BACON	44	128	3.2e-13	BACON	163	216	1.2e-08	Alpha-amylase	518	625	5.3e-20
bfc	bfc:BacF7301_00475	A0A6H0KHR7	zinc-dependent metalloproteinase lipoprotein	Bacteroides faecium	Bacteria	Bacteroidota	435	BACON_2|BACON + Reprolysin_5|Reprolysin_2 + Peptidase_M43	3	BACON_2|BACON	27	111	5.6e-09	Reprolysin_5|Reprolysin_2	185	335	9.1e-05	Peptidase_M43	296	403	7e-13
bfc	bfc:BacF7301_02960	A0A6H0KIC2	BACON domain-containing protein	Bacteroides faecium	Bacteria	Bacteroidota	505	BACON_2|BACON + BACON_2|BACON	2	BACON_2|BACON	56	128	5.6e-07	BACON_2|BACON	142	216	3.5e-10
bfc	bfc:BacF7301_02965	A0A6H0KLC9	BACON domain-containing protein	Bacteroides faecium	Bacteria	Bacteroidota	487	BACON_2 + BACON + BACON	3	BACON_2	48	115	3.8e-08	BACON	68	127	1.4e-08	BACON	160	209	1.2e-05
bfc	bfc:BacF7301_03085	A0A6H0KIW8	BACON domain-containing protein	Bacteroides faecium	Bacteria	Bacteroidota	494	BACON_2|BACON + BACON	2	BACON_2|BACON	57	126	1.1e-06	BACON	171	217	3.8e-05
bfc	bfc:BacF7301_03630	A0A6H0KIN5	hypothetical protein	Bacteroides faecium	Bacteria	Bacteroidota	936	BACON_2|BACON + F5_F8_type_C + M60-like_N + Peptidase_M60	4	BACON_2|BACON	33	112	4.5e-06	F5_F8_type_C	236	368	5.4e-07	M60-like_N	445	524	8.1e-06	Peptidase_M60	540	807	2.2e-53
bfc	bfc:BacF7301_04190	A0A6H0KK50	hypothetical protein	Bacteroides faecium	Bacteria	Bacteroidota	353	CarboxypepD_reg|CarbopepD_reg_2 + BACON_2	2	CarboxypepD_reg|CarbopepD_reg_2	36	109	2.1e-14	BACON_2	118	210	2.5e-07
bfc	bfc:BacF7301_04470	A0A6H0KJ41	BACON domain-containing protein	Bacteroides faecium	Bacteria	Bacteroidota	414	BACON_2|BACON + BACON_2|BACON	2	BACON_2|BACON	64	126	3.6e-09	BACON_2|BACON	137	218	3.3e-06
bfc	bfc:BacF7301_04475	A0A6H0KJJ5	hypothetical protein	Bacteroides faecium	Bacteria	Bacteroidota	494	BACON|BACON_2 + Alginate_lyase|DUF4962	2	BACON|BACON_2	58	114	1e-08	Alginate_lyase|DUF4962	188	421	1.3e-17
bfc	bfc:BacF7301_05030	A0A6H0KJD8	carbohydrate-binding protein	Bacteroides faecium	Bacteria	Bacteroidota	868	BACON_2|BACON + Peptidase_M60 + Peptidase_M60_C	3	BACON_2|BACON	43	119	2.9e-06	Peptidase_M60	455	720	6.2e-29	Peptidase_M60_C	800	864	5.6e-23
bfc	bfc:BacF7301_05410	A0A6H0KK76	zinc-dependent metalloproteinase lipoprotein	Bacteroides faecium	Bacteria	Bacteroidota	435	BACON_2|BACON + Peptidase_M43	2	BACON_2|BACON	45	118	7.9e-09	Peptidase_M43	298	403	5.7e-10
bfc	bfc:BacF7301_10315	A0A6H0KMC5	BACON domain-containing protein	Bacteroides faecium	Bacteria	Bacteroidota	797	BACON_2|BACON + BACON	2	BACON_2|BACON	31	108	1.5e-09	BACON	153	213	5.7e-07
bfc	bfc:BacF7301_11055	A0A6H0KWH2	carbohydrate-binding protein	Bacteroides faecium	Bacteria	Bacteroidota	950	BACON_2|BACON + F5_F8_type_C + Peptidase_M60	3	BACON_2|BACON	31	108	8.2e-09	F5_F8_type_C	233	359	9.6e-16	Peptidase_M60	530	812	1.5e-58
bfc	bfc:BacF7301_14970	A0A6H0KQA1	hypothetical protein	Bacteroides faecium	Bacteria	Bacteroidota	566	BACON_2 + BACON	2	BACON_2	33	76	1.5e-05	BACON	57	113	6.6e-05
bfe	bfe:K6V30_02780		BACON domain-containing protein	Bacteroides faecis	Bacteria	Bacteroidota	461	BACON_2|BACON + BACON	2	BACON_2|BACON	30	113	1.7e-08	BACON	143	202	1.1e-05
bfe	bfe:K6V30_02800		hypothetical protein	Bacteroides faecis	Bacteria	Bacteroidota	256	BACON_2|BACON	1	BACON_2|BACON	89	169	2.9e-08
bfe	bfe:K6V30_03110		BACON domain-containing protein	Bacteroides faecis	Bacteria	Bacteroidota	489	BACON_2|BACON + BACON	2	BACON_2|BACON	57	126	4.2e-08	BACON	170	217	1.1e-05
bfe	bfe:K6V30_03770		M60 family metallopeptidase	Bacteroides faecis	Bacteria	Bacteroidota	965	BACON_2|BACON + F5_F8_type_C + Peptidase_M60	3	BACON_2|BACON	32	110	1.1e-07	F5_F8_type_C	234	360	5e-18	Peptidase_M60	530	813	6e-59
bfe	bfe:K6V30_04130		BACON domain-containing protein	Bacteroides faecis	Bacteria	Bacteroidota	359	BACON_2|BACON	1	BACON_2|BACON	30	109	7.1e-06
bfe	bfe:K6V30_04820		BACON domain-containing protein	Bacteroides faecis	Bacteria	Bacteroidota	351	BACON_2|BACON	1	BACON_2|BACON	30	110	5.6e-05
bfe	bfe:K6V30_06070		glycosyl hydrolase 115 family protein	Bacteroides faecis	Bacteria	Bacteroidota	982	Glyco_hydro_115 + BACON_2 + GH115_C	3	Glyco_hydro_115	184	526	1.3e-123	BACON_2	714	785	7.7e-07	GH115_C	800	977	8.9e-45
bfe	bfe:K6V30_09785		M60 family metallopeptidase	Bacteroides faecis	Bacteria	Bacteroidota	857	BACON_2|BACON + Peptidase_M60 + Peptidase_M60_C	3	BACON_2|BACON	44	123	1.7e-07	Peptidase_M60	444	711	3.1e-31	Peptidase_M60_C	791	855	1e-26
bfe	bfe:K6V30_09925		discoidin domain-containing protein	Bacteroides faecis	Bacteria	Bacteroidota	605	BACON_2|BACON + BACON + F5_F8_type_C	3	BACON_2|BACON	48	118	7.1e-08	BACON	269	330	2.4e-07	F5_F8_type_C	448	566	5.1e-11
bfe	bfe:K6V30_10015		discoidin domain-containing protein	Bacteroides faecis	Bacteria	Bacteroidota	614	BACON_2|BACON + BACON + F5_F8_type_C	3	BACON_2|BACON	55	122	1.9e-07	BACON	273	339	2.1e-05	F5_F8_type_C	462	576	5.1e-12
bfe	bfe:K6V30_12340		BACON domain-containing protein	Bacteroides faecis	Bacteria	Bacteroidota	583	BACON_2|BACON	1	BACON_2|BACON	32	114	2.7e-06
bfe	bfe:K6V30_13620		zinc-dependent metalloproteinase lipoprotein	Bacteroides faecis	Bacteria	Bacteroidota	427	BACON_2|BACON + Peptidase_M43	2	BACON_2|BACON	30	112	1.6e-05	Peptidase_M43	275	396	3.4e-13
bfe	bfe:K6V30_14110		hypothetical protein	Bacteroides faecis	Bacteria	Bacteroidota	660	BACON_2|BACON	1	BACON_2|BACON	32	113	2.9e-05
bfg	bfg:BF638R_0674	E1WL95	conserved hypothetical protein	Bacteroides fragilis 638R	Bacteria	Bacteroidota	436	BACON_2|BACON + Peptidase_M43	2	BACON_2|BACON	28	111	3.5e-05	Peptidase_M43	212	404	4.9e-10
bfg	bfg:BF638R_2945	E1WS97	putative lipoprotein	Bacteroides fragilis 638R	Bacteria	Bacteroidota	939	BACON_2|BACON + BACON + F5_F8_type_C + M60-like_N + Peptidase_M60 + Peptidase_M60_C	6	BACON_2|BACON	34	112	9.8e-07	BACON	147	204	1.4e-07	F5_F8_type_C	229	361	7.1e-10	M60-like_N	423	525	3.5e-14	Peptidase_M60	529	805	2.4e-71	Peptidase_M60_C	869	934	5e-05
bfg	bfg:BF638R_3167	E1WU07	conserved hypothetical lipoprotein	Bacteroides fragilis 638R	Bacteria	Bacteroidota	953	BACON_2|BACON + BACON + Alpha-amylase + Alpha-amylase	4	BACON_2|BACON	44	128	1.3e-13	BACON	163	216	7.6e-09	Alpha-amylase	518	625	5.3e-20	Alpha-amylase	632	728	9e-05
bfh	bfh:F1611_03645		zinc-dependent metalloproteinase lipoprotein	Butyricimonas faecihominis	Bacteria	Bacteroidota	406	BACON_2|BACON + Peptidase_M43	2	BACON_2|BACON	32	108	8.3e-08	Peptidase_M43	205	377	5.5e-11
bfin	bfin:BFINE_01690		hypothetical protein	Bacteroides finegoldii	Bacteria	Bacteroidota	584	BACON_2|BACON	1	BACON_2|BACON	36	117	1.7e-09
bfin	bfin:BFINE_08230		hypothetical protein	Bacteroides finegoldii	Bacteria	Bacteroidota	583	BACON_2|BACON	1	BACON_2|BACON	33	115	9.6e-07
bfin	bfin:BFINE_18970		hypothetical protein	Bacteroides finegoldii	Bacteria	Bacteroidota	129	BACON_2|BACON	1	BACON_2|BACON	43	108	7.9e-05
bfr	bfr:BF2355	Q64TS4	hypothetical protein	Bacteroides fragilis YCH46	Bacteria	Bacteroidota	208	BACON|BACON_2	1	BACON|BACON_2	3	56	2.9e-11
bfr	bfr:BF3101	Q64RN5	conserved hypothetical protein	Bacteroides fragilis YCH46	Bacteria	Bacteroidota	939	BACON_2|BACON + BACON + F5_F8_type_C + M60-like_N + Peptidase_M60 + Peptidase_M60_C	6	BACON_2|BACON	34	112	9.8e-07	BACON	147	204	1.4e-07	F5_F8_type_C	229	361	6.7e-10	M60-like_N	423	525	3.5e-14	Peptidase_M60	529	805	2.4e-71	Peptidase_M60_C	869	934	5e-05
bfr	bfr:BF3304	Q64R33	putative alpha-amylase	Bacteroides fragilis YCH46	Bacteria	Bacteroidota	953	BACON_2|BACON + BACON + Alpha-amylase + Alpha-amylase	4	BACON_2|BACON	44	128	1.4e-13	BACON	163	216	1.2e-08	Alpha-amylase	518	625	5.3e-20	Alpha-amylase	632	822	9e-05
bfs	bfs:BF9343_0600	Q5LHK1	conserved hypothetical protein	Bacteroides fragilis NCTC 9343	Bacteria	Bacteroidota	436	BACON_2|BACON + Peptidase_M43	2	BACON_2|BACON	28	111	4.3e-06	Peptidase_M43	212	404	4.9e-10
bfs	bfs:BF9343_2357	Q5LCM6	hypothetical protein	Bacteroides fragilis NCTC 9343	Bacteria	Bacteroidota	207	BACON|BACON_2	1	BACON|BACON_2	3	56	1.2e-09
bfs	bfs:BF9343_2358	D1JXA5	hypothetical protein	Bacteroides fragilis NCTC 9343	Bacteria	Bacteroidota	208	BACON|BACON_2	1	BACON|BACON_2	3	56	2.1e-10
bfs	bfs:BF9343_2853	Q5LB88	putative lipoprotein	Bacteroides fragilis NCTC 9343	Bacteria	Bacteroidota	939	BACON_2|BACON + BACON + F5_F8_type_C + M60-like_N + Peptidase_M60 + Peptidase_M60_C	6	BACON_2|BACON	34	112	9.8e-07	BACON	147	204	1.4e-07	F5_F8_type_C	229	361	6.7e-10	M60-like_N	423	525	3.5e-14	Peptidase_M60	529	805	2.4e-71	Peptidase_M60_C	869	934	5e-05
bfs	bfs:BF9343_3057	Q5LAN5	conserved hypothetical lipoprotein	Bacteroides fragilis NCTC 9343	Bacteria	Bacteroidota	953	BACON_2|BACON + BACON + Alpha-amylase	3	BACON_2|BACON	44	128	1.4e-13	BACON	163	216	1.2e-08	Alpha-amylase	518	625	7.7e-19
bhf	bhf:C3V43_01580	A0A2R3MP64	alpha-amylase	Bacteroides heparinolyticus	Bacteria	Bacteroidota	788	BACON_2 + BACON + Alpha-amylase + CBM58 + Alpha-amylase	5	BACON_2	52	120	8.1e-11	BACON	72	133	2.8e-11	Alpha-amylase	178	280	8.6e-42	CBM58	315	429	7.1e-50	Alpha-amylase	439	637	6.5e-27
bhf	bhf:C3V43_02355	A0A2R3MPJ9	licheninase	Bacteroides heparinolyticus	Bacteria	Bacteroidota	375	BACON_2 + Glyco_hydro_16	2	BACON_2	36	111	9.2e-07	Glyco_hydro_16	184	369	4.7e-30
bhf	bhf:C3V43_08310	A0A2R3MSE7	hypothetical protein	Bacteroides heparinolyticus	Bacteria	Bacteroidota	582	BACON_2|BACON + BACON + BACON + Big_2	4	BACON_2|BACON	48	131	5.9e-14	BACON	170	220	2e-05	BACON	255	309	1.9e-07	Big_2	426	471	1.7e-08
bhl	bhl:Bache_0035	E6SR61	hypothetical protein	Bacteroides helcogenes	Bacteria	Bacteroidota	398	BACON_2|BACON + BACON_2|BACON + BACON + BACON	4	BACON_2|BACON	34	113	6.8e-18	BACON_2|BACON	121	205	1.1e-06	BACON	241	293	7.7e-06	BACON	329	380	1.3e-05
bhl	bhl:Bache_0914	E6SQ24	hypothetical protein	Bacteroides helcogenes	Bacteria	Bacteroidota	937	BACON_2|BACON + BACON + M60-like_N + Peptidase_M60 + Peptidase_M60_C	5	BACON_2|BACON	39	117	5.6e-09	BACON	156	211	6.1e-05	M60-like_N	432	520	2.3e-06	Peptidase_M60	527	793	1.3e-30	Peptidase_M60_C	874	931	1.3e-22
bhl	bhl:Bache_1667	E6SMZ8	Licheninase	Bacteroides helcogenes	Bacteria	Bacteroidota	367	BACON_2|BACON + Glyco_hydro_16	2	BACON_2|BACON	34	114	1.6e-10	Glyco_hydro_16	177	361	1.2e-29
bhl	bhl:Bache_2003	E6SQP4	hypothetical protein	Bacteroides helcogenes	Bacteria	Bacteroidota	440	BACON_2|BACON + Peptidase_M43	2	BACON_2|BACON	28	104	9.4e-12	Peptidase_M43	298	408	3.2e-08
bhl	bhl:Bache_3067	E6SQE8	alpha amylase catalytic region	Bacteroides helcogenes	Bacteria	Bacteroidota	859	BACON_2|BACON + Alpha-amylase	2	BACON_2|BACON	48	129	3.5e-11	Alpha-amylase	433	732	5.6e-24
bhum	bhum:JXR92_002275		endoglucanase	Bacteroides humanifaecis	Bacteria	Bacteroidota	477	BACON_2|BACON + Cellulase	2	BACON_2|BACON	30	113	5.8e-07	Cellulase	159	421	1.9e-46
bhum	bhum:JXR92_009505		family 16 glycosylhydrolase	Bacteroides humanifaecis	Bacteria	Bacteroidota	453	BACON + BACON_2|BACON + Glyco_hydro_16	3	BACON	63	118	3.2e-06	BACON_2|BACON	121	199	1.7e-07	Glyco_hydro_16	286	447	3.5e-23
bhum	bhum:JXR92_016175		PDZ domain-containing protein	Bacteroides humanifaecis	Bacteria	Bacteroidota	592	BACON_2|BACON + PDZ_6 + Peptidase_S41	3	BACON_2|BACON	49	117	3.8e-08	PDZ_6	235	286	4e-09	Peptidase_S41	330	519	3.8e-19
bis	bis:DXK01_002970		zinc-dependent metalloproteinase lipoprotein	Bacteroides intestinalis	Bacteria	Bacteroidota	440	BACON_2|BACON + Peptidase_M43	2	BACON_2|BACON	34	117	2.5e-09	Peptidase_M43	221	406	3.3e-13
bis	bis:DXK01_005995		BACON domain-containing protein	Bacteroides intestinalis	Bacteria	Bacteroidota	606	BACON + BACON_2|BACON + DUF1566	3	BACON	59	110	1.8e-06	BACON_2|BACON	318	402	2.6e-06	DUF1566	452	602	1.5e-05
bis	bis:DXK01_008920		hypothetical protein	Bacteroides intestinalis	Bacteria	Bacteroidota	574	BACON_2|BACON + Peptidase_M64	2	BACON_2|BACON	46	113	1e-08	Peptidase_M64	245	515	4.4e-21
bis	bis:DXK01_011180		family 16 glycosylhydrolase	Bacteroides intestinalis	Bacteria	Bacteroidota	374	BACON_2|BACON + Glyco_hydro_16	2	BACON_2|BACON	38	119	8.1e-06	Glyco_hydro_16	181	365	4e-30
bno	bno:K8P02_00630		carboxypeptidase regulatory-like domain-containing protein	Bacteroides nordii	Bacteria	Bacteroidota	550	CarboxypepD_reg|CarbopepD_reg_2 + BACON_2 + Laminin_G_3	3	CarboxypepD_reg|CarbopepD_reg_2	32	108	1.3e-14	BACON_2	216	294	9.1e-08	Laminin_G_3	367	540	1.1e-07
bno	bno:K8P02_00635		SUMF1/EgtB/PvdO family nonheme iron enzyme	Bacteroides nordii	Bacteria	Bacteroidota	1053	CarboxypepD_reg|CarbopepD_reg_2 + BACON_2 + BACON_2 + FGE-sulfatase	4	CarboxypepD_reg|CarbopepD_reg_2	32	108	1.5e-15	BACON_2	114	203	1.2e-11	BACON_2	210	297	2.6e-11	FGE-sulfatase	825	1051	9.6e-42
bno	bno:K8P02_01930		M6 family metalloprotease domain-containing protein	Bacteroides nordii	Bacteria	Bacteroidota	849	Peptidase_M6 + BACON_2 + BACON	3	Peptidase_M6	151	254	1.8e-05	BACON_2	438	502	6.8e-07	BACON	454	513	1.3e-05
bno	bno:K8P02_05990		hypothetical protein	Bacteroides nordii	Bacteria	Bacteroidota	525	BACON_2|BACON + BACON + Fib_succ_major	3	BACON_2|BACON	29	110	3.8e-05	BACON	146	193	1.1e-10	Fib_succ_major	324	524	9.5e-38
bno	bno:K8P02_15070		hypothetical protein	Bacteroides nordii	Bacteria	Bacteroidota	570	BACON_2|BACON	1	BACON_2|BACON	41	122	1.9e-07
boa	boa:Bovatus_01984	A0A414E9I7	hypothetical protein	Bacteroides ovatus	Bacteria	Bacteroidota	397	BACON_2|BACON	1	BACON_2|BACON	32	111	1.6e-07
boa	boa:Bovatus_02303	A0A395VVC3	Pregnancy-associated plasma protein-A	Bacteroides ovatus	Bacteria	Bacteroidota	429	BACON_2|BACON + Peptidase_M43	2	BACON_2|BACON	26	109	2e-06	Peptidase_M43	274	397	7.2e-11
boa	boa:Bovatus_02441	A0A395VYR6	hypothetical protein	Bacteroides ovatus	Bacteria	Bacteroidota	492	BACON_2|BACON	1	BACON_2|BACON	45	119	2.4e-05
boa	boa:Bovatus_02899	A0A414E0S7	hypothetical protein	Bacteroides ovatus	Bacteria	Bacteroidota	557	BACON_2|BACON	1	BACON_2|BACON	36	120	1.1e-07
boa	boa:Bovatus_03072	A0A1Y4PV28	endoglucanase	Bacteroides ovatus	Bacteria	Bacteroidota	502	BACON_2|BACON + Cellulase	2	BACON_2|BACON	51	120	7e-07	Cellulase	173	476	1.5e-49
boa	boa:Bovatus_03672	A0A1Y4PCF4	endonuclease G, mitochondrial	Bacteroides ovatus	Bacteria	Bacteroidota	386	BACON_2|BACON + Endonuclease_NS	2	BACON_2|BACON	44	118	3.5e-06	Endonuclease_NS	153	370	1.5e-46
boa	boa:Bovatus_04374	A0A3E5HMZ1	hypothetical protein	Bacteroides ovatus	Bacteria	Bacteroidota	795	BACON_2|BACON + BACON	2	BACON_2|BACON	31	108	3.6e-10	BACON	154	212	1.7e-06
boa	boa:Bovatus_04839		IgA Peptidase M64	Bacteroides ovatus	Bacteria	Bacteroidota	546	BACON_2|BACON + BACON + Peptidase_M64	3	BACON_2|BACON	40	114	1.5e-07	BACON	155	210	3.8e-07	Peptidase_M64	231	495	9.2e-26
broc	broc:IPI25_09380		BACON domain-containing protein	Candidatus Brocadia sp. Ega_18-Q3-R5-49_MAXAC.112v2	Bacteria	Planctomycetota	454	BACON + BACON + BACON_2|BACON	3	BACON	110	162	9.9e-07	BACON	196	249	1.1e-06	BACON_2|BACON	257	331	2.6e-06
bsa	bsa:Bacsa_0886	F0R2T3	endoglucanase	Phocaeicola salanitronis	Bacteria	Bacteroidota	592	BACON_2|BACON + BACON_2|BACON + Cellulase	3	BACON_2|BACON	33	117	2.7e-08	BACON_2|BACON	121	205	1.4e-07	Cellulase	241	541	3.8e-59
bsa	bsa:Bacsa_2681	F0QZU4	hypothetical protein	Phocaeicola salanitronis	Bacteria	Bacteroidota	151	BACON_2|BACON	1	BACON_2|BACON	53	132	1.6e-12
bsal	bsal:K6V25_11010		hypothetical protein	Bacteroides salyersiae	Bacteria	Bacteroidota	546	BACON_2|BACON + BACON + Peptidase_M64	3	BACON_2|BACON	42	113	1.4e-10	BACON	151	208	4.4e-07	Peptidase_M64	230	492	2.2e-24
bste	bste:K6V31_08605		zinc-dependent metalloproteinase lipoprotein	Bacteroides stercoris	Bacteria	Bacteroidota	441	BACON_2|BACON + Reprolysin_2 + Peptidase_M43|Reprolysin_4	3	BACON_2|BACON	27	110	3.8e-13	Reprolysin_2	188	358	4.2e-07	Peptidase_M43|Reprolysin_4	218	408	8.7e-11
bste	bste:K6V31_10770		BACON domain-containing protein	Bacteroides stercoris	Bacteria	Bacteroidota	653	BACON_2|BACON	1	BACON_2|BACON	56	126	4.6e-11
bste	bste:K6V31_10780		hypothetical protein	Bacteroides stercoris	Bacteria	Bacteroidota	594	BACON_2|BACON	1	BACON_2|BACON	38	118	1.2e-06
bste	bste:K6V31_15695		hypothetical protein	Bacteroides stercoris	Bacteria	Bacteroidota	815	BACON_2 + BACON	2	BACON_2	31	110	1.5e-07	BACON	68	122	9.7e-08
bth	bth:BT_0171	Q8ABD9	Peptidase M-like protein	Bacteroides thetaiotaomicron VPI-5482	Bacteria	Bacteroidota	427	BACON_2|BACON + Peptidase_M43	2	BACON_2|BACON	30	112	1.6e-05	Peptidase_M43	275	396	3.4e-13
bth	bth:BT_0211	Q8AB99	Leucine-rich repeat protein	Bacteroides thetaiotaomicron VPI-5482	Bacteria	Bacteroidota	660	BACON_2|BACON	1	BACON_2|BACON	32	113	3.8e-06
bth	bth:BT_2822	Q8A3Y2	conserved hypothetical protein	Bacteroides thetaiotaomicron VPI-5482	Bacteria	Bacteroidota	492	BACON_2|BACON + BACON	2	BACON_2|BACON	57	126	4.3e-08	BACON	170	217	3.3e-06
bth	bth:BT_3015	Q8A3D9	conserved hypothetical protein	Bacteroides thetaiotaomicron VPI-5482	Bacteria	Bacteroidota	968	BACON_2|BACON + F5_F8_type_C + Peptidase_M60	3	BACON_2|BACON	32	110	8.7e-09	F5_F8_type_C	236	362	1e-19	Peptidase_M60	532	816	3.2e-59
bth	bth:BT_3105	Q8A350	conserved hypothetical protein	Bacteroides thetaiotaomicron VPI-5482	Bacteria	Bacteroidota	343	BACON_2|BACON + BACON_2|BACON	2	BACON_2|BACON	57	124	9.3e-07	BACON_2|BACON	132	221	1.9e-06
bth	bth:BT_3500	Q8A208	hypothetical protein	Bacteroides thetaiotaomicron VPI-5482	Bacteria	Bacteroidota	582	BACON_2|BACON + CotH	2	BACON_2|BACON	4	74	2.2e-07	CotH	218	575	2.3e-67
bth	bth:BT_3514	Q8A1Z4	conserved hypothetical protein	Bacteroides thetaiotaomicron VPI-5482	Bacteria	Bacteroidota	982	Glyco_hydro_115 + BACON_2 + GH115_C	3	Glyco_hydro_115	184	526	4.6e-125	BACON_2	710	785	1.2e-06	GH115_C	800	977	1.2e-45
bth	bth:BT_3558	Q8A1V0	endonuclease G, mitochondrial	Bacteroides thetaiotaomicron VPI-5482	Bacteria	Bacteroidota	379	BACON_2|BACON + Endonuclease_NS	2	BACON_2|BACON	45	118	5.4e-08	Endonuclease_NS	147	362	5.1e-55
bth	bth:BT_4244	Q89ZX7	conserved hypothetical protein	Bacteroides thetaiotaomicron VPI-5482	Bacteria	Bacteroidota	857	BACON_2|BACON + Peptidase_M60 + Peptidase_M60_C	3	BACON_2|BACON	39	123	2.3e-08	Peptidase_M60	444	711	1.6e-30	Peptidase_M60_C	791	855	1.3e-27
bth	bth:BT_4270	Q89ZV1	putative chitobiase	Bacteroides thetaiotaomicron VPI-5482	Bacteria	Bacteroidota	605	BACON_2|BACON + BACON + F5_F8_type_C	3	BACON_2|BACON	47	118	5.1e-08	BACON	269	330	2.4e-07	F5_F8_type_C	448	566	1.3e-10
bth	bth:BT_4272	Q89ZU9	hypothetical protein	Bacteroides thetaiotaomicron VPI-5482	Bacteria	Bacteroidota	996	BACON_2|BACON + Peptidase_M60 + Peptidase_M60_C	3	BACON_2|BACON	42	119	8.5e-05	Peptidase_M60	569	849	9.9e-18	Peptidase_M60_C	931	993	5e-27
bth	bth:BT_4295	Q89ZT1	putative chitobiase	Bacteroides thetaiotaomicron VPI-5482	Bacteria	Bacteroidota	614	BACON_2|BACON + BACON + F5_F8_type_C	3	BACON_2|BACON	55	122	4e-08	BACON	272	339	1.3e-05	F5_F8_type_C	462	576	1.6e-12
bth	bth:BT_4605	Q89YX5	conserved hypothetical protein	Bacteroides thetaiotaomicron VPI-5482	Bacteria	Bacteroidota	819	BACON_2|BACON + BACON + BACON + BACON	4	BACON_2|BACON	55	134	2.2e-09	BACON	167	225	2.6e-06	BACON	259	315	1.3e-07	BACON	444	498	4e-08
btho	btho:Btheta7330_00015	C6IHH5	hypothetical protein	Bacteroides thetaiotaomicron 7330	Bacteria	Bacteroidota	756	BACON_2|BACON + BACON_2|BACON	2	BACON_2|BACON	57	124	3e-06	BACON_2|BACON	132	221	7.5e-06
btho	btho:Btheta7330_00104	A0A0P0EUP1	nagJ_1; O-GlcNAcase NagJ precursor	Bacteroides thetaiotaomicron 7330	Bacteria	Bacteroidota	968	BACON_2|BACON + F5_F8_type_C + Peptidase_M60	3	BACON_2|BACON	32	110	8.7e-09	F5_F8_type_C	236	362	1e-19	Peptidase_M60	532	816	3.2e-59
btho	btho:Btheta7330_00248	A0A0P0ELA1	hypothetical protein	Bacteroides thetaiotaomicron 7330	Bacteria	Bacteroidota	493	BACON_2|BACON + BACON + BACON	3	BACON_2|BACON	57	115	4.2e-05	BACON	158	200	5.4e-07	BACON	253	313	2.9e-06
btho	btho:Btheta7330_00249	A0A0P0FHW9	hypothetical protein	Bacteroides thetaiotaomicron 7330	Bacteria	Bacteroidota	489	BACON_2|BACON + BACON	2	BACON_2|BACON	57	126	4.2e-08	BACON	170	217	1.1e-05
btho	btho:Btheta7330_01378	A0A0N7I9T0	Fibronectin type III domain protein	Bacteroides thetaiotaomicron 7330	Bacteria	Bacteroidota	797	CarboxypepD_reg|CarbopepD_reg_2 + BACON_2 + BACON_2	3	CarboxypepD_reg|CarbopepD_reg_2	29	106	8.4e-14	BACON_2	112	198	2.9e-08	BACON_2	207	285	6.7e-06
btho	btho:Btheta7330_01607	A0A0P0FNC4	hypothetical protein	Bacteroides thetaiotaomicron 7330	Bacteria	Bacteroidota	719	BACON_2|BACON	1	BACON_2|BACON	413	495	3.9e-05
btho	btho:Btheta7330_03151	A0A0P0FH02	hypothetical protein	Bacteroides thetaiotaomicron 7330	Bacteria	Bacteroidota	660	BACON_2|BACON	1	BACON_2|BACON	32	113	3.8e-06
btho	btho:Btheta7330_03193	A0A0P0EWH6	Pregnancy-associated plasma protein-A	Bacteroides thetaiotaomicron 7330	Bacteria	Bacteroidota	427	BACON_2|BACON + Peptidase_M43	2	BACON_2|BACON	30	112	1.6e-05	Peptidase_M43	275	396	7.2e-13
btho	btho:Btheta7330_03372	C6ITT5	hypothetical protein	Bacteroides thetaiotaomicron 7330	Bacteria	Bacteroidota	805	BACON_2|BACON + BACON + BACON + BACON	4	BACON_2|BACON	41	120	2.2e-09	BACON	153	211	2.5e-06	BACON	245	301	1.3e-07	BACON	430	484	3.9e-08
btho	btho:Btheta7330_03807	A0A0P0F8H0	hypothetical protein	Bacteroides thetaiotaomicron 7330	Bacteria	Bacteroidota	612	BACON_2|BACON + BACON + F5_F8_type_C	3	BACON_2|BACON	53	120	4e-08	BACON	270	337	1.3e-05	F5_F8_type_C	460	574	1.6e-12
btho	btho:Btheta7330_03831	A0A0P0FIR7	hypothetical protein	Bacteroides thetaiotaomicron 7330	Bacteria	Bacteroidota	996	BACON_2|BACON + Peptidase_M60 + Peptidase_M60_C	3	BACON_2|BACON	42	119	8.5e-05	Peptidase_M60	569	849	7e-17	Peptidase_M60_C	931	993	5e-27
btho	btho:Btheta7330_03833	A0A0N7IAN2	hypothetical protein	Bacteroides thetaiotaomicron 7330	Bacteria	Bacteroidota	605	BACON_2|BACON + BACON + F5_F8_type_C	3	BACON_2|BACON	47	118	5.1e-08	BACON	269	330	2.4e-07	F5_F8_type_C	448	566	1.3e-10
btho	btho:Btheta7330_03862	A0A0P0EVH7	F5/8 type C domain protein	Bacteroides thetaiotaomicron 7330	Bacteria	Bacteroidota	857	BACON_2|BACON + Peptidase_M60 + Peptidase_M60_C	3	BACON_2|BACON	39	123	2.3e-08	Peptidase_M60	444	711	1.6e-30	Peptidase_M60_C	791	855	1.3e-27
btho	btho:Btheta7330_04369	A0A0P0EZJ0	bglA_2; Beta-glucanase precursor	Bacteroides thetaiotaomicron 7330	Bacteria	Bacteroidota	364	BACON_2|BACON + Glyco_hydro_16	2	BACON_2|BACON	42	113	3.6e-05	Glyco_hydro_16	182	358	1.4e-29
btho	btho:Btheta7330_04728	C6IP62	endonuclease G, mitochondrial	Bacteroides thetaiotaomicron 7330	Bacteria	Bacteroidota	379	BACON_2|BACON + Endonuclease_NS	2	BACON_2|BACON	45	118	5.4e-08	Endonuclease_NS	147	362	5.1e-55
btho	btho:Btheta7330_04784	A0A0N7IAZ9	hypothetical protein	Bacteroides thetaiotaomicron 7330	Bacteria	Bacteroidota	982	Glyco_hydro_115 + BACON_2 + GH115_C	3	Glyco_hydro_115	184	526	4.6e-125	BACON_2	710	785	1.2e-06	GH115_C	800	977	4e-45
btho	btho:Btheta7330_04808	A0A0N7IB02	CotH protein	Bacteroides thetaiotaomicron 7330	Bacteria	Bacteroidota	623	BACON_2|BACON + CotH	2	BACON_2|BACON	45	115	8.3e-08	CotH	259	616	2.7e-67
bun	bun:Bun01g_03940	A0A174PZV8	endoglucanase	Bacteroides uniformis	Bacteria	Bacteroidota	477	BACON_2|BACON + Cellulase	2	BACON_2|BACON	30	113	2.3e-06	Cellulase	152	421	1.2e-46
bun	bun:Bun01g_10540	A0A174T9S5	endoglucanase	Bacteroides uniformis	Bacteria	Bacteroidota	593	BACON_2|BACON + BACON + Cellulase	3	BACON_2|BACON	49	128	2.5e-06	BACON	161	212	5.3e-07	Cellulase	250	562	4.9e-57
bun	bun:Bun01g_14890	A0A174FPE4	carboxyl-terminal processing protease	Bacteroides uniformis	Bacteria	Bacteroidota	600	BACON_2|BACON + Pept_S41_N + Peptidase_S41	3	BACON_2|BACON	48	122	6.6e-05	Pept_S41_N	133	175	5.7e-08	Peptidase_S41	336	522	2e-22
bun	bun:Bun01g_19280	A0A4Y1VGB8	alpha-amylase	Bacteroides uniformis	Bacteria	Bacteroidota	859	BACON_2|BACON + Alpha-amylase + Alpha-amylase	3	BACON_2|BACON	51	131	1.9e-11	Alpha-amylase	436	535	2.2e-17	Alpha-amylase	547	732	4.1e-06
bun	bun:Bun01g_20690	A0A139K601	hypothetical protein	Bacteroides uniformis	Bacteria	Bacteroidota	453	BACON + BACON_2|BACON + Glyco_hydro_16	3	BACON	63	118	5.8e-07	BACON_2|BACON	121	199	6.4e-09	Glyco_hydro_16	286	447	1.2e-22
buy	buy:D8S85_17645	A0A3S9VXD9	hypothetical protein	Butyricimonas faecalis	Bacteria	Bacteroidota	304	BACON_2	1	BACON_2	29	108	5.5e-05
bvir	bvir:I6J59_09725		zinc-dependent metalloproteinase lipoprotein	Butyricimonas virosa	Bacteria	Bacteroidota	406	BACON_2|BACON + Peptidase_M43	2	BACON_2|BACON	32	108	1.8e-07	Peptidase_M43	205	377	1e-10
bvs	bvs:BARVI_07790	W0ESP0	hypothetical protein	Barnesiella viscericola	Bacteria	Bacteroidota	403	BACON_2|BACON + DUF4595	2	BACON_2|BACON	50	127	1.7e-08	DUF4595	170	371	2e-41
bvu	bvu:BVU_1125	A6KZF2	hypothetical protein	Phocaeicola vulgatus	Bacteria	Bacteroidota	754	BACON_2|BACON + DUF6055 + DUF4859	3	BACON_2|BACON	47	133	7e-05	DUF6055	150	597	1.1e-151	DUF4859	626	740	4.7e-25
bvu	bvu:BVU_3191	A6L558	conserved hypothetical protein	Phocaeicola vulgatus	Bacteria	Bacteroidota	792	BACON_2|BACON + BACON_2|BACON + BACON + LRR_5 + LRR_5	5	BACON_2|BACON	38	126	2.6e-15	BACON_2|BACON	131	217	2.2e-05	BACON	249	305	2e-07	LRR_5	575	665	1.8e-20	LRR_5	656	762	6.6e-23
bxy	bxy:BXY_10690	D6D878	Pregnancy-associated plasma protein-A.	Bacteroides xylanisolvens	Bacteria	Bacteroidota	430	BACON_2|BACON + Peptidase_M43	2	BACON_2|BACON	26	109	1.3e-06	Peptidase_M43	276	398	4.1e-14
bxy	bxy:BXY_13320	D6CWC0	hypothetical protein	Bacteroides xylanisolvens	Bacteria	Bacteroidota	391	BACON_2|BACON	1	BACON_2|BACON	35	111	9.6e-06
bxy	bxy:BXY_17840	D6CXI3	hypothetical protein	Bacteroides xylanisolvens	Bacteria	Bacteroidota	463	BACON_2|BACON	1	BACON_2|BACON	16	92	2.5e-05
bxy	bxy:BXY_28450	D6D0C0	endonuclease G, mitochondrial	Bacteroides xylanisolvens	Bacteria	Bacteroidota	383	BACON_2 + BACON + Endonuclease_NS	3	BACON_2	44	97	5.4e-06	BACON	64	118	2.1e-07	Endonuclease_NS	159	368	8.3e-47
bzg	bzg:C4H11_00065	A0A562V774	alpha-amylase	Bacteroides zoogleoformans	Bacteria	Bacteroidota	786	BACON_2 + BACON + Alpha-amylase + CBM58 + Alpha-amylase	5	BACON_2	53	120	1.8e-10	BACON	72	133	1.6e-11	Alpha-amylase	178	280	1.2e-40	CBM58	315	427	1.2e-47	Alpha-amylase	437	635	4.1e-27
caa	caa:Caka_2799	D5EQJ9	large repetitive protein	Coraliomargarita akajimensis	Bacteria	Verrucomicrobiota	4168	Peptidase_S8 + TMEM131_like_N|ASH + BACON_2 + ASH + Peptidase_S8	5	Peptidase_S8	215	468	5.8e-44	TMEM131_like_N|ASH	921	999	9.5e-08	BACON_2	2826	2917	1.6e-05	ASH	3401	3486	1.3e-06	Peptidase_S8	3685	3942	3.5e-57
cag	cag:Cagg_2001	B8GBS2	conserved hypothetical protein	Chloroflexus aggregans	Bacteria	Chloroflexota	596	BACON_2	1	BACON_2	504	574	1e-05
cai	cai:Caci_8359	C7PWS5	RNA polymerase, sigma-24 subunit, ECF subfamily	Catenulispora acidiphila	Bacteria	Actinomycetota	1005	BACON_2	1	BACON_2	817	864	2.4e-05
cap	cap:CLDAP_38970	I0I9J9	hypothetical protein	Caldilinea aerophila	Bacteria	Chloroflexota	686	FG-GAP_3 + BACON_2	2	FG-GAP_3	29	82	4.6e-06	BACON_2	417	491	1.6e-05
capn	capn:CBG49_03585	A0A1Z4BLW1	hypothetical protein	Capnocytophaga endodontalis	Bacteria	Bacteroidota	491	BACON + BACON_2|BACON	2	BACON	58	110	2.9e-06	BACON_2|BACON	113	198	8.7e-07
cau	cau:Caur_0720	A9WFM0	hypothetical protein	Chloroflexus aurantiacus	Bacteria	Chloroflexota	1193	BACON_2	1	BACON_2	1091	1145	2.8e-05
cau	cau:Caur_0949	A9WHR3	hypothetical protein	Chloroflexus aurantiacus	Bacteria	Chloroflexota	611	Glyco_hydro_42 + BACON_2	2	Glyco_hydro_42	78	136	8.6e-06	BACON_2	521	589	4e-06
cell	cell:CBR65_18150	A0A1Y0G0E1	hypothetical protein	Cellvibrio sp. PSBB006	Bacteria	Other Gammaproteobacteria	655	BACON_2|BACON	1	BACON_2|BACON	165	235	2e-06
ceu	ceu:A7L45_08680	A0A1J0GMP9	hypothetical protein	Clostridium estertheticum	Bacteria	Clostridia	938	Glyco_hydro_115 + BACON_2 + GH115_C	3	Glyco_hydro_115	147	501	4.8e-129	BACON_2	664	742	6.9e-05	GH115_C	756	928	1.4e-48
cfil	cfil:MYF79_20825		endoglucanase	Chitinophaga filiformis	Bacteria	Bacteroidota	488	BACON_2|BACON + Cellulase	2	BACON_2|BACON	37	122	3.1e-11	Cellulase	157	464	2.2e-52
cheb	cheb:HH215_16230	A0A7Z2VK51	hypothetical protein	Cohnella herbarum	Bacteria	Bacilli	1308	Pectate_lyase_3 + BACON_2 + fn3 + fn3 + PA14|GLEYA	5	Pectate_lyase_3	291	347	7.3e-07	BACON_2	882	962	1.7e-05	fn3	982	1051	2.4e-07	fn3	1077	1146	6.9e-06	PA14|GLEYA	1169	1303	1.1e-31
chk	chk:D4L85_24765	A0A385SXN4	endoglucanase	Chryseolinea soli	Bacteria	Bacteroidota	479	BACON_2|BACON + Cellulase	2	BACON_2|BACON	32	115	3.4e-08	Cellulase	153	456	2.8e-52
chl	chl:Chy400_0780		conserved hypothetical protein	Chloroflexus aurantiacus Y-400-fl	Bacteria	Chloroflexota	1193	BACON_2	1	BACON_2	1091	1145	2.8e-05
chl	chl:Chy400_1035		conserved hypothetical protein	Chloroflexus aurantiacus Y-400-fl	Bacteria	Chloroflexota	595	Glyco_hydro_42 + BACON_2	2	Glyco_hydro_42	62	120	8.3e-06	BACON_2	505	573	3.9e-06
chlo	chlo:J8C02_10285		hypothetical protein	Chloracidobacterium sp. MS 40/45	Bacteria	Acidobacteriota	1630	DUF5122 + DUF5122 + BACON_2|BACON + BACON_2|BACON	4	DUF5122	701	736	5.9e-11	DUF5122	784	818	7.4e-10	BACON_2|BACON	1234	1308	3.8e-05	BACON_2|BACON	1317	1396	8.4e-05
chrm	chrm:FYK34_01440	A0A5C1DCD1	hypothetical protein	Chromobacterium paludis	Bacteria	Betaproteobacteria	863	BACON_2	1	BACON_2	466	513	1.9e-06
clb	clb:Clo1100_1728	H2JJG4	hypothetical protein	Clostridium sp. BNL1100	Bacteria	Clostridia	949	Glyco_hydro_115 + BACON_2 + GH115_C	3	Glyco_hydro_115	163	517	1.1e-128	BACON_2	686	758	6.7e-05	GH115_C	772	944	5.6e-54
clit	clit:OQ292_11455		BACON domain-containing carbohydrate-binding protein	Chondrinema litorale	Bacteria	Bacteroidota	294	BACON_2|BACON + BACON_2|BACON + Por_Secre_tail	3	BACON_2|BACON	38	119	1.6e-06	BACON_2|BACON	125	195	5.4e-05	Por_Secre_tail	220	277	2.9e-08
cnn	cnn:CNEO_0653		Conserved hypothetical protein	Clostridium neonatale	Bacteria	Clostridia	952	Glyco_hydro_115 + BACON_2 + GH115_C	3	Glyco_hydro_115	164	518	1.1e-126	BACON_2	687	760	2.8e-06	GH115_C	773	945	6.7e-51
copr	copr:Cop2CBH44_03370	A0A7G1HU88	hypothetical protein	Coprobacter secundus subsp. similis	Bacteria	Bacteroidota	749	BACON_2|BACON	1	BACON_2|BACON	35	118	5.8e-13
copr	copr:Cop2CBH44_05940	A0A7G1HUP1	hypothetical protein	Coprobacter secundus subsp. similis	Bacteria	Bacteroidota	553	BACON_2|BACON + LRR_5	2	BACON_2|BACON	58	135	4.4e-05	LRR_5	398	508	7e-24
coz	coz:A3Q34_14355	A0A1D8RXT1	hypothetical protein	Colwellia sp. PAMC 20917	Bacteria	Other Gammaproteobacteria	1163	BACON_2	1	BACON_2	232	282	5.3e-05
cpor	cpor:BED41_15655	A0A1B2I8V6	hypothetical protein	Cloacibacillus porcorum	Bacteria	Synergistota	604	BACON_2|BACON	1	BACON_2|BACON	519	598	7.7e-08
cprv	cprv:CYPRO_2085	A0A345ULI3	Por secretion system C-terminal sorting domain-containing protein	Cyclonatronum proteinivorum	Bacteria	Balneolota	711	SusE + BACON_2 + SusE + Por_Secre_tail	4	SusE	170	264	7.3e-09	BACON_2	291	386	3.2e-07	SusE	398	486	2.5e-07	Por_Secre_tail	633	707	4.9e-08
csac	csac:SIO70_22890		endoglucanase	Chitinophaga sancti	Bacteria	Bacteroidota	483	BACON_2|BACON + Cellulase	2	BACON_2|BACON	31	117	9e-09	Cellulase	154	459	2.8e-53
ctm	ctm:Cabther_A2090	G2LJE4	large repetitive protein	Chloracidobacterium thermophilum	Bacteria	Acidobacteriota	1678	DUF5122 + DUF5122 + BACON + BACON_2|BACON	4	DUF5122	761	796	2.3e-12	DUF5122	841	876	5.5e-08	BACON	1303	1354	4.5e-10	BACON_2|BACON	1364	1444	4.2e-06
deu	deu:DBW_0499	A0A143B374	hypothetical protein	Desulfuromonas sp. DDH964	Bacteria	Thermodesulfobacteriota	1332	BACON_2 + BACON_2 + CarboxypepD_reg + PKD_4|PKD	4	BACON_2	44	109	3.5e-08	BACON_2	145	206	1.1e-05	CarboxypepD_reg	620	668	5.2e-05	PKD_4|PKD	812	901	7.7e-05
deu	deu:DBW_2140	A0A143B8E0	serine protease	Desulfuromonas sp. DDH964	Bacteria	Thermodesulfobacteriota	866	PPC + Peptidase_S8 + BACON_2	3	PPC	110	186	2.1e-06	Peptidase_S8	351	652	6.5e-51	BACON_2	676	723	2.7e-05
deu	deu:DBW_3292	A0A143BBY9	hypothetical protein	Desulfuromonas sp. DDH964	Bacteria	Thermodesulfobacteriota	962	BACON_2 + BACON_2 + BACON_2 + BACON_2	4	BACON_2	431	492	3.9e-05	BACON_2	533	584	1.3e-07	BACON_2	639	705	6.7e-05	BACON_2	750	795	1.7e-06
dli	dli:dnl_10150	A0A975GF36	Peptidase M12 domain-containing protein, immunoglobulin-like fold-contain	Desulfonema limicola	Bacteria	Thermodesulfobacteriota	1179	BACON_2 + BACON + Reprolysin_5|Reprolysin_4 + PKD_4 + Glce_b_sandwich	5	BACON_2	158	230	1.9e-05	BACON	182	245	1.7e-06	Reprolysin_5|Reprolysin_4	371	546	1.6e-13	PKD_4	791	878	5e-10	Glce_b_sandwich	997	1127	5.7e-06
dmm	dmm:dnm_007180	A0A975GKG3	Carbohydrate-binding and PKD domains-containing protein	Desulfonema magnum	Bacteria	Thermodesulfobacteriota	1875	CHAP + SLH + PKD + PKD_4|PKD + BACON_2|BACON + BACON	6	CHAP	66	159	1.4e-09	SLH	263	306	3.6e-06	PKD	494	556	5.2e-05	PKD_4|PKD	578	661	2.3e-08	BACON_2|BACON	1376	1460	1.9e-07	BACON	1498	1555	4.4e-07
dmm	dmm:dnm_014310	A0A975GL56	PKD domain-containing protein, DUF1573	Desulfonema magnum	Bacteria	Thermodesulfobacteriota	1199	ASH|DUF1573 + PKD|PKD_4 + SBBP + BACON_2|BACON	4	ASH|DUF1573	89	172	7e-08	PKD|PKD_4	191	252	5.4e-11	SBBP	527	555	4.8e-06	BACON_2|BACON	792	869	8.9e-14
dmm	dmm:dnm_021840	A0A975BIW8	Peptidase C1A domain-containing protein	Desulfonema magnum	Bacteria	Thermodesulfobacteriota	602	Peptidase_C1 + BACON_2|BACON	2	Peptidase_C1	117	320	1.1e-45	BACON_2|BACON	445	526	4.3e-05
dmm	dmm:dnm_026160	A0A975GM98	Peptidase domains-containing protein	Desulfonema magnum	Bacteria	Thermodesulfobacteriota	2143	CarboxypepD_reg + CarboxypepD_reg + CarboxypepD_reg + CarboxypepD_reg|CarbopepD_reg_2 + CarboxypepD_reg + CarboxypepD_reg + CarboxypepD_reg + CarboxypepD_reg + CarboxypepD_reg + BACON_2|BACON + BACON_2|BACON + BACON_2|BACON + Peptidase_S8	13	CarboxypepD_reg	38	89	5.8e-06	CarboxypepD_reg	145	196	5e-06	CarboxypepD_reg	244	301	5.9e-06	CarboxypepD_reg|CarbopepD_reg_2	349	398	7.9e-08	CarboxypepD_reg	553	604	7.3e-06	CarboxypepD_reg	659	760	9.8e-07	CarboxypepD_reg	765	817	3.6e-06	CarboxypepD_reg	977	1027	1.7e-06	CarboxypepD_reg	1085	1137	2.5e-05	BACON_2|BACON	1187	1270	1.2e-09
dmm	dmm:dnm_030550	A0A975GNN1	Peptidase domains-containing protein	Desulfonema magnum	Bacteria	Thermodesulfobacteriota	1593	Peptidase_C25 + BACON_2|BACON + BACON_2 + BACON	4	Peptidase_C25	254	631	2.2e-39	BACON_2|BACON	640	716	3e-10	BACON_2	998	1066	3.6e-06	BACON	1024	1080	1.1e-10
dmm	dmm:dnm_053540	A0A975BQF1	Peptidase, C1Afamily and GG-GAP repeat-containing	Desulfonema magnum	Bacteria	Thermodesulfobacteriota	987	FG-GAP_2 + FG-GAP_2 + FG-GAP_2 + FG-GAP_2 + FG-GAP_2 + FG-GAP_2 + FG-GAP_2 + Peptidase_C1 + BACON_2 + BACON	10	FG-GAP_2	25	76	6.9e-14	FG-GAP_2	83	135	1.9e-08	FG-GAP_2	142	190	8.1e-22	FG-GAP_2	197	241	3.6e-16	FG-GAP_2	248	301	1.6e-15	FG-GAP_2	308	360	4.7e-17	FG-GAP_2	367	418	1.4e-14	Peptidase_C1	521	723	8e-41	BACON_2	848	915	2.3e-05	BACON	869	927	2.2e-05
dol	dol:Dole_2171	A8ZUE3	hypothetical protein	Desulfosudis oleivorans	Bacteria	Thermodesulfobacteriota	1879	CARDB + CARDB + CARDB + CARDB + Flg_new_2 + Flg_new + ASH + BACON_2|BACON	8	CARDB	141	254	1e-07	CARDB	267	381	2.2e-08	CARDB	394	508	2.2e-08	CARDB	519	627	2.7e-08	Flg_new_2	1375	1423	4.8e-05	Flg_new	1453	1525	4.3e-07	ASH	1540	1617	3e-06	BACON_2|BACON	1773	1844	1.2e-08
dori	dori:FH5T_08435		DNA-binding protein	Draconibacterium orientale	Bacteria	Bacteroidota	498	BACON_2|BACON + BACON	2	BACON_2|BACON	35	113	4.9e-05	BACON	245	294	1.3e-06
dov	dov:DSCO28_62770	A0A5K7ZZZ2	serine protease	Desulfosarcina ovata subsp. sediminis	Bacteria	Thermodesulfobacteriota	983	PKD_4|PKD + Peptidase_S8 + BACON_2	3	PKD_4|PKD	67	130	1.2e-21	Peptidase_S8	446	739	7e-58	BACON_2	763	850	2.8e-06
dpd	dpd:Deipe_2976	L0A3F4	WD40 repeat-containing protein	Deinococcus peraridilitoris	Bacteria	Deinococcota	662	BACON_2	1	BACON_2	232	288	1.2e-05
dun	dun:FDZ78_09090		hypothetical protein	Duncaniella sp. B8	Bacteria	Bacteroidota	533	BACON_2|BACON + BACON_2|BACON + BACON_2|BACON	3	BACON_2|BACON	54	122	3e-06	BACON_2|BACON	131	221	4.8e-09	BACON_2|BACON	247	304	4.4e-08
dun	dun:FDZ78_09095		hypothetical protein	Duncaniella sp. B8	Bacteria	Bacteroidota	325	BACON_2|BACON	1	BACON_2|BACON	49	122	1.1e-10
dyh	dyh:G7051_11360		BACON domain-containing protein	Dysgonomonas sp. HDW5B	Bacteria	Bacteroidota	425	BACON_2 + BACON	2	BACON_2	33	94	6.6e-07	BACON	54	112	6.1e-06
dyh	dyh:G7051_15465		endoglucanase	Dysgonomonas sp. HDW5B	Bacteria	Bacteroidota	490	BACON_2|BACON + Cellulase	2	BACON_2|BACON	36	119	9e-05	Cellulase	166	461	7.5e-61
dys	dys:G7050_11065	A0A6G7X6V6	BACON domain-containing protein	Dysgonomonas sp. HDW5A	Bacteria	Bacteroidota	425	BACON_2 + BACON	2	BACON_2	33	94	2.1e-06	BACON	54	112	6.1e-06
echi	echi:FKX85_05435	A0A514CF92	endoglucanase	Echinicola soli	Bacteria	Bacteroidota	474	BACON_2|BACON + Cellulase	2	BACON_2|BACON	32	112	9.8e-13	Cellulase	152	444	9.3e-52
emz	emz:MB380_15190		PA14 domain-containing protein	Emticicia sp. 21SJ11W-3	Bacteria	Bacteroidota	1390	BACON_2 + PA14|GLEYA + PA14|GLEYA	3	BACON_2	764	846	1.2e-06	PA14|GLEYA	901	993	4.8e-16	PA14|GLEYA	1246	1382	7.5e-28
eol	eol:Emtol_0777		hypothetical protein	Emticicia oligotrophica	Bacteria	Bacteroidota	529	BACON_2 + BACON_2	2	BACON_2	30	109	1.7e-06	BACON_2	139	193	2.5e-07
evi	evi:Echvi_1163	L0FU56	endoglucanase	Echinicola vietnamensis	Bacteria	Bacteroidota	475	BACON_2|BACON + Cellulase	2	BACON_2|BACON	33	114	3.7e-12	Cellulase	153	445	5.9e-54
fbi	fbi:L0669_03935		endoglucanase	Flavobacterium bizetiae	Bacteria	Bacteroidota	503	BACON_2|BACON + Cellulase	2	BACON_2|BACON	40	125	4.1e-08	Cellulase	170	471	4.2e-58
fbm	fbm:MQE35_05445	A0A9E6ZQJ5	cellulase family glycosylhydrolase	Abyssalbus ytuae	Bacteria	Bacteroidota	477	BACON_2|BACON + Cellulase	2	BACON_2|BACON	36	118	1.8e-11	Cellulase	156	449	3e-51
fbm	fbm:MQE35_12590	A0A9E7D2D2	hypothetical protein	Abyssalbus ytuae	Bacteria	Bacteroidota	630	BACON_2	1	BACON_2	111	180	2.8e-05
fcr	fcr:HYN56_03850	A0A2S1YH83	endoglucanase	Flavobacterium crocinum	Bacteria	Bacteroidota	496	BACON_2|BACON + Cellulase	2	BACON_2|BACON	38	122	2.6e-07	Cellulase	161	464	7.9e-57
fek	fek:C1H87_08165	A0A2K9PNQ2	poly(beta-D-mannuronate) lyase	Flavivirga eckloniae	Bacteria	Bacteroidota	868	Chondroitinas_B + BACON_2|BACON + Por_Secre_tail	3	Chondroitinas_B	35	367	5.5e-66	BACON_2|BACON	530	605	2.9e-08	Por_Secre_tail	793	865	1.4e-10
fen	fen:J0383_12295		endoglucanase	Flavobacterium endoglycinae	Bacteria	Bacteroidota	499	BACON_2|BACON + Cellulase	2	BACON_2|BACON	38	123	1.8e-08	Cellulase	164	467	4.5e-57
fen	fen:J0383_23605		endoglucanase	Flavobacterium endoglycinae	Bacteria	Bacteroidota	484	BACON_2|BACON + Cellulase	2	BACON_2|BACON	32	118	1.8e-08	Cellulase	153	460	6.6e-52
ffa	ffa:FFWV33_03490	A0A2S1LAC1	poly(beta-D-mannuronate) lyase	Flavobacterium faecale	Bacteria	Bacteroidota	948	Chondroitinas_B + BACON_2|BACON + BACON_2|BACON + Por_Secre_tail	4	Chondroitinas_B	48	461	1.2e-49	BACON_2|BACON	555	623	7.7e-09	BACON_2|BACON	642	709	5.9e-06	Por_Secre_tail	870	946	8.5e-11
ffl	ffl:HYN86_03520	A0A344LYG0	endoglucanase	Flavobacterium fluviale	Bacteria	Bacteroidota	500	BACON_2|BACON + Cellulase	2	BACON_2|BACON	45	124	1.2e-07	Cellulase	165	467	3.4e-57
fhu	fhu:M0M44_04115		endoglucanase	Flavobacterium humidisoli	Bacteria	Bacteroidota	500	BACON_2|BACON + Cellulase	2	BACON_2|BACON	39	124	2.1e-06	Cellulase	165	469	1.6e-57
fjo	fjo:Fjoh_0774	A5FLW7	endoglucanase	Flavobacterium johnsoniae UW101	Bacteria	Bacteroidota	502	BACON_2|BACON + Cellulase	2	BACON_2|BACON	39	125	1.6e-08	Cellulase	166	471	4.6e-58
fka	fka:KM029_21670		Ig-like domain-containing protein	Flammeovirga kamogawensis	Bacteria	Bacteroidota	1034	Chondroitinas_B + BACON_2|BACON + Big_2 + F5_F8_type_C + Big_2 + Por_Secre_tail	6	Chondroitinas_B	33	362	1.7e-62	BACON_2|BACON	524	593	4.7e-07	Big_2	602	679	5.1e-13	F5_F8_type_C	696	807	1.2e-11	Big_2	864	934	6.9e-19	Por_Secre_tail	963	1032	1.2e-13
fka	fka:KM029_21675		Ig-like domain-containing protein	Flammeovirga kamogawensis	Bacteria	Bacteroidota	1375	Chondroitinas_B + BACON_2|BACON + Big_2 + F5_F8_type_C + Big_2 + F5_F8_type_C + Big_2 + F5_F8_type_C + Por_Secre_tail	9	Chondroitinas_B	42	362	1.3e-60	BACON_2|BACON	521	594	9.3e-09	Big_2	602	677	1.1e-17	F5_F8_type_C	697	816	8.5e-11	Big_2	830	905	7.7e-18	F5_F8_type_C	928	1047	3.5e-08	Big_2	1063	1134	2.4e-16	F5_F8_type_C	1166	1280	4.9e-11	Por_Secre_tail	1310	1373	2.4e-07
fll	fll:EI427_20885	A0A3Q9FS49	poly(beta-D-mannuronate) lyase	Flammeovirga pectinis	Bacteria	Bacteroidota	1012	Chondroitinas_B + BACON_2|BACON + Big_2 + F5_F8_type_C + Big_2 + Por_Secre_tail	6	Chondroitinas_B	40	361	2.2e-62	BACON_2|BACON	527	594	1.3e-06	Big_2	602	677	4.9e-10	F5_F8_type_C	698	808	3.3e-12	Big_2	842	912	5.1e-19	Por_Secre_tail	941	1010	9.8e-15
fll	fll:EI427_20890	A0A3S9P959	poly(beta-D-mannuronate) lyase	Flammeovirga pectinis	Bacteria	Bacteroidota	1376	Chondroitinas_B + BACON_2|BACON + Big_2 + F5_F8_type_C + Big_2 + F5_F8_type_C + Big_2 + F5_F8_type_C + Por_Secre_tail	9	Chondroitinas_B	34	364	2.3e-64	BACON_2|BACON	519	595	3.1e-11	Big_2	602	677	9.2e-13	F5_F8_type_C	697	816	3.7e-11	Big_2	831	906	3.3e-17	F5_F8_type_C	927	1044	1.3e-11	Big_2	1063	1134	6.1e-15	F5_F8_type_C	1167	1271	9.3e-10	Por_Secre_tail	1311	1373	7.6e-08
flm	flm:MY04_5243	A0A1B1G2H8	T9SS type A sorting domain-containing protein	Flammeovirga sp. MY04	Bacteria	Bacteroidota	1366	BACON_2|BACON + Flg_new_2 + Por_Secre_tail	3	BACON_2|BACON	849	926	1.1e-07	Flg_new_2	1078	1145	1.1e-13	Por_Secre_tail	1303	1365	1.4e-09
flm	flm:MY04_5251	A0A1B1G2D9	T9SS type A sorting domain-containing protein	Flammeovirga sp. MY04	Bacteria	Bacteroidota	1030	Sortilin-Vps10 + BACON_2|BACON + Por_Secre_tail	3	Sortilin-Vps10	184	249	3.8e-05	BACON_2|BACON	843	904	1.7e-05	Por_Secre_tail	967	1024	8.4e-10
flw	flw:LVD16_10785		endoglucanase	Fulvivirga ligni	Bacteria	Bacteroidota	502	BACON_2|BACON + Cellulase	2	BACON_2|BACON	38	122	9.4e-06	Cellulase	175	473	9.5e-58
flw	flw:LVD16_26560		M57 family metalloprotease	Fulvivirga ligni	Bacteria	Bacteroidota	398	Peptidase_M57 + BACON_2|BACON	2	Peptidase_M57	75	290	2.7e-73	BACON_2|BACON	303	388	9.4e-10
flw	flw:LVD16_27190		endoglucanase	Fulvivirga ligni	Bacteria	Bacteroidota	753	Cellulase + BACON_2|BACON + BACON_2|BACON + CBM64 + Por_Secre_tail	5	Cellulase	48	362	9.9e-56	BACON_2|BACON	404	487	5.8e-15	BACON_2|BACON	493	575	2.3e-12	CBM64	584	656	8e-33	Por_Secre_tail	679	744	4.5e-09
fmm	fmm:LVD15_03465		endoglucanase	Fulvivirga maritima	Bacteria	Bacteroidota	748	Cellulase + BACON_2|BACON + BACON_2|BACON + CBM64 + Por_Secre_tail	5	Cellulase	44	358	1.1e-54	BACON_2|BACON	400	482	5.8e-12	BACON_2|BACON	490	570	2.3e-11	CBM64	582	654	4.4e-33	Por_Secre_tail	674	742	1.4e-07
fmm	fmm:LVD15_22320		M57 family metalloprotease	Fulvivirga maritima	Bacteria	Bacteroidota	393	Peptidase_M57 + BACON_2|BACON	2	Peptidase_M57	73	288	1.4e-76	BACON_2|BACON	316	382	9.6e-13
fnk	fnk:E1750_01100	A0A4P6Y5N7	poly(beta-D-mannuronate) lyase	Flavobacterium nackdongense	Bacteria	Bacteroidota	857	Chondroitinas_B + BACON_2|BACON + Por_Secre_tail	3	Chondroitinas_B	38	442	6.2e-51	BACON_2|BACON	530	613	1.6e-11	Por_Secre_tail	780	853	1.6e-13
fop	fop:FNB79_07640	A0A516GQR5	poly(beta-D-mannuronate) lyase	Formosa sediminum	Bacteria	Bacteroidota	838	Chondroitinas_B + BACON_2|BACON + F5_F8_type_C + Por_Secre_tail	4	Chondroitinas_B	41	452	1.7e-60	BACON_2|BACON	537	610	3.9e-13	F5_F8_type_C	628	742	1.6e-14	Por_Secre_tail	764	836	3.8e-14
fpb	fpb:NLJ00_04230		endoglucanase	Flavobacterium panici	Bacteria	Bacteroidota	501	BACON_2|BACON + Cellulase	2	BACON_2|BACON	38	125	4.2e-11	Cellulase	166	468	4.2e-58
fpb	fpb:NLJ00_14510		cellulase family glycosylhydrolase	Flavobacterium panici	Bacteria	Bacteroidota	483	BACON_2|BACON + Cellulase	2	BACON_2|BACON	32	118	1.2e-11	Cellulase	161	440	4.6e-38
fpes	fpes:NXS98_01200		S8 family serine peptidase	Fontisphaera persica	Bacteria	Verrucomicrobiota	1248	Peptidase_S8 + BACON_2 + BACON_2	3	Peptidase_S8	147	403	7.1e-49	BACON_2	990	1046	2.2e-05	BACON_2	1102	1162	1.6e-06
fte	fte:Fluta_3739	F2IFJ2	peptidase C10 streptopain	Fluviicola taffensis	Bacteria	Bacteroidota	904	Peptidase_C10 + BACON_2 + BACON_2|BACON + GEVED + BACON + BACON + Por_Secre_tail	7	Peptidase_C10	30	214	5.5e-49	BACON_2	253	324	1.2e-05	BACON_2|BACON	329	409	1e-06	GEVED	475	554	3.5e-16	BACON	588	643	2.1e-10	BACON	762	816	2e-05	Por_Secre_tail	833	895	2.8e-11
fua	fua:LVD17_03435		M57 family metalloprotease	Fulvivirga ulvae	Bacteria	Bacteroidota	391	Peptidase_M57 + BACON_2|BACON	2	Peptidase_M57	71	284	1.2e-72	BACON_2|BACON	296	380	4.6e-13
fya	fya:KMW28_20740		T9SS type A sorting domain-containing protein	Flammeovirga yaeyamensis	Bacteria	Bacteroidota	1366	BACON_2|BACON + Flg_new_2 + Por_Secre_tail	3	BACON_2|BACON	849	926	1.4e-07	Flg_new_2	1078	1143	3.3e-13	Por_Secre_tail	1303	1365	1.9e-09
fya	fya:KMW28_20780		T9SS type A sorting domain-containing protein	Flammeovirga yaeyamensis	Bacteria	Bacteroidota	820	BACON_2|BACON + Por_Secre_tail	2	BACON_2|BACON	633	694	3.8e-05	Por_Secre_tail	757	814	2.5e-10
gai	gai:IMCC3135_31225	A0A2Z2NYB1	hypothetical protein	Granulosicoccus antarcticus	Bacteria	Other Gammaproteobacteria	1136	Cadherin_4|Big_9 + He_PIG + BACON_2 + BACON_2 + BACON_2 + BACON_2 + BACON_2	7	Cadherin_4|Big_9	304	375	1.1e-07	He_PIG	525	599	2.3e-06	BACON_2	610	703	1e-23	BACON_2	712	805	9.2e-23	BACON_2	814	907	5.4e-24	BACON_2	917	1012	1.5e-22	BACON_2	1037	1131	3.4e-21
gma	gma:AciX8_3546	G8NXD4	hypothetical protein	Granulicella mallensis	Bacteria	Acidobacteriota	1407	BACON_2 + BACON_2	2	BACON_2	657	745	9.6e-09	BACON_2	1035	1114	1.5e-07
gur	gur:Gura_1119	A5GAS1	hypothetical protein	Geotalea uraniireducens	Bacteria	Thermodesulfobacteriota	276	BACON_2|BACON	1	BACON_2|BACON	198	268	1.4e-06
hahe	hahe:ENC22_09350	A0A3T0VJM4	hypothetical protein	Hahella sp. KA22	Bacteria	Other Gammaproteobacteria	671	BACON_2	1	BACON_2	577	645	1.1e-05
hau	hau:Haur_4606	A9B0L9	polysaccharide biosynthesis protein PslG	Herpetosiphon aurantiacus	Bacteria	Chloroflexota	584	BACON_2	1	BACON_2	487	567	1.6e-05
hhy	hhy:Halhy_1368	F4KW75	hypothetical protein	Haliscomenobacter hydrossis	Bacteria	Bacteroidota	676	BACON_2|BACON + Por_Secre_tail	2	BACON_2|BACON	420	503	2.8e-05	Por_Secre_tail	598	675	1.2e-12
hhy	hhy:Halhy_4602	F4KUK3	hypothetical protein	Haliscomenobacter hydrossis	Bacteria	Bacteroidota	1428	Trypsin + BACON_2|BACON + BACON_2|BACON + BACON_2|BACON + BACON_2|BACON + BACON_2|BACON + Por_Secre_tail	7	Trypsin	115	212	1.5e-05	BACON_2|BACON	460	541	1.8e-10	BACON_2|BACON	549	632	6.4e-11	BACON_2|BACON	637	718	1.4e-11	BACON_2|BACON	724	802	2.6e-12	BACON_2|BACON	809	893	1.4e-12	Por_Secre_tail	1349	1418	7.3e-07
hhy	hhy:Halhy_5387	F4KQ08	hypothetical protein	Haliscomenobacter hydrossis	Bacteria	Bacteroidota	1320	BACON_2 + Por_Secre_tail	2	BACON_2	1149	1219	5.2e-05	Por_Secre_tail	1248	1318	4e-11
hir	hir:HETIRDRAFT_322477	W4K2R9	hypothetical protein	Heterobasidion irregulare	Fungi	Basidiomycetes	1013	Glyco_hydro_115 + BACON_2 + GH115_C	3	Glyco_hydro_115	201	548	1.5e-138	BACON_2	737	798	6.7e-06	GH115_C	824	1008	1.3e-50
htb	htb:MTX78_23550		glycosyl hydrolase 115 family protein	Hymenobacter tibetensis	Bacteria	Bacteroidota	1006	Glyco_hydro_115 + BACON_2 + GH115_C	3	Glyco_hydro_115	194	536	1.7e-129	BACON_2	728	802	6.4e-05	GH115_C	809	980	2.6e-44
hyp	hyp:A0257_18370		hypothetical protein	Hymenobacter psoromatis	Bacteria	Bacteroidota	978	Glyco_hydro_115 + BACON_2 + GH115_C	3	Glyco_hydro_115	204	545	8.2e-134	BACON_2	717	785	9.2e-05	GH115_C	797	969	4e-50
iro	iro:RT717_12825		M6 family metalloprotease domain-containing protein	Imperialibacter roseus	Bacteria	Bacteroidota	1644	Peptidase_M6 + BACON_2|Motile_Sperm + Flg_new_2 + Flg_new_2 + Flg_new_2 + Flg_new_2 + Flg_new_2 + Flg_new_2 + Por_Secre_tail	9	Peptidase_M6	169	366	7.3e-23	BACON_2|Motile_Sperm	1020	1112	1.3e-10	Flg_new_2	1127	1194	5.3e-13	Flg_new_2	1199	1266	2.8e-13	Flg_new_2	1277	1339	5.2e-07	Flg_new_2	1351	1417	1.1e-09	Flg_new_2	1424	1491	2.4e-09	Flg_new_2	1496	1563	1e-11	Por_Secre_tail	1578	1637	1.4e-08
jah	jah:JAB4_047860	A0A853T2V7	hypothetical protein	Janthinobacterium sp. HH102	Bacteria	Betaproteobacteria	720	BACON_2	1	BACON_2	113	203	1.3e-05
kab	kab:B7C62_14320		hypothetical protein	Kitasatospora albolonga	Bacteria	Actinomycetota	606	BACON_2	1	BACON_2	425	476	8.2e-07
kaq	kaq:L0B70_00555		hypothetical protein	Kaistella sp. 97-N-M2	Bacteria	Bacteroidota	611	BACON_2	1	BACON_2	229	304	8.8e-05
kau	kau:B6264_13390		hypothetical protein	Kitasatospora aureofaciens	Bacteria	Actinomycetota	612	BACON_2	1	BACON_2	451	496	1.1e-06
kbb	kbb:ccbrp13_35470	A0A7I8ESF1	hypothetical protein	Ktedonobacteria bacterium brp13	Bacteria	Chloroflexota	830	BACON_2 + BACON_2	2	BACON_2	234	301	1.1e-08	BACON_2	461	539	1.2e-11
kbb	kbb:ccbrp13_44860	A0A7I8EU78	hypothetical protein	Ktedonobacteria bacterium brp13	Bacteria	Chloroflexota	1074	BACON_2 + BACON_2 + BACON_2	3	BACON_2	208	298	1.6e-11	BACON_2	313	397	3.2e-08	BACON_2	543	588	4.8e-05
kbb	kbb:ccbrp13_52370	A0A7I8EX31	carboxypeptidase regulatory-like domain-containing protein	Ktedonobacteria bacterium brp13	Bacteria	Chloroflexota	1046	BACON_2 + BACON_2 + CarboxypepD_reg	3	BACON_2	281	362	9.3e-10	BACON_2	515	604	1.2e-09	CarboxypepD_reg	972	1029	1.7e-06
kbb	kbb:ccbrp13_52390	A0A7I8EUW5	hypothetical protein	Ktedonobacteria bacterium brp13	Bacteria	Chloroflexota	363	BACON_2	1	BACON_2	166	246	4.8e-08
kbs	kbs:EPA93_27315	A0A4P6JV00	hypothetical protein	Ktedonosporobacter rubrisoli	Bacteria	Chloroflexota	1227	BACON_2 + BACON_2 + BACON_2 + BACON_2 + BACON_2 + BACON_2	6	BACON_2	551	645	1.2e-11	BACON_2	656	766	9.9e-06	BACON_2	795	872	1e-09	BACON_2	886	973	9.1e-08	BACON_2	1021	1091	1.9e-07	BACON_2	1117	1209	1.6e-05
kbs	kbs:EPA93_32325	A0A4P6JXC9	choice-of-anchor D domain-containing protein	Ktedonosporobacter rubrisoli	Bacteria	Chloroflexota	1311	zinc_ribbon_2 + BACON_2 + BACON_2 + BACON_2 + BACON_2 + BACON_2 + BACON_2 + BACON_2	8	zinc_ribbon_2	6	26	6.4e-06	BACON_2	310	393	4.5e-15	BACON_2	417	503	1.6e-11	BACON_2	523	615	6.4e-08	BACON_2	626	712	1.6e-11	BACON_2	738	833	2.7e-05	BACON_2	863	950	8e-05	BACON_2	1082	1167	1.1e-08
kbu	kbu:Q4V64_29895		hypothetical protein	Kutzneria buriramensis	Bacteria	Actinomycetota	590	BACON_2	1	BACON_2	410	470	2.3e-06
kim	kim:G3T16_08410	A0A6C0U002	serine protease	Kineobactrum salinum	Bacteria	Other Gammaproteobacteria	954	PKD_4 + Peptidase_S8 + BACON_2	3	PKD_4	38	128	3.7e-10	Peptidase_S8	424	716	5.3e-56	BACON_2	741	818	6.2e-05
kis	kis:HUT16_14735	A0A7H8KUX3	hypothetical protein	Kitasatospora sp. NA04385	Bacteria	Actinomycetota	290	BACON_2	1	BACON_2	121	185	3.4e-09
kit	kit:CFP65_3217	A0A2H5B0T8	hypothetical protein	Kitasatospora sp. MMS16-BH015	Bacteria	Actinomycetota	700	BACON_2	1	BACON_2	537	590	2.6e-08
ksk	ksk:KSE_34260	E4NDF2	hypothetical protein	Kitasatospora setae	Bacteria	Actinomycetota	591	BACON_2	1	BACON_2	429	475	6.3e-07
mals	mals:NWE55_13675		hypothetical protein	Myroides albus	Bacteria	Bacteroidota	563	BACON_2	1	BACON_2	40	124	1.5e-05
mang	mang:RBH95_14225	A0AA51C3B3	endoglucanase	Mangrovimonas sp. YM274	Bacteria	Bacteroidota	471	BACON_2|BACON + Cellulase	2	BACON_2|BACON	37	118	3.9e-05	Cellulase	146	443	9.2e-50
maqa	maqa:LAG90_14275		NPCBM/NEW2 domain-containing protein	Marinilongibacter aquaticus	Bacteria	Bacteroidota	1264	SASA + BACON_2|BACON + NPCBM + RicinB_lectin_2 + Por_Secre_tail	5	SASA	271	371	2.8e-10	BACON_2|BACON	579	654	3.1e-06	NPCBM	670	810	4.3e-21	RicinB_lectin_2	1059	1126	3.1e-05	Por_Secre_tail	1187	1263	3.2e-07
marf	marf:CJ739_1008	A0A385BLX9	endoglucanase	Mariniflexile sp. TRM1-10	Bacteria	Bacteroidota	506	BACON_2|BACON + Cellulase	2	BACON_2|BACON	43	129	9.3e-10	Cellulase	171	475	3.1e-58
mbah	mbah:HYN46_15740	A0A345PA55	hypothetical protein	Aquirhabdus parva	Bacteria	Other Gammaproteobacteria	1033	BACON_2 + BACON_2	2	BACON_2	406	473	3.4e-05	BACON_2	605	663	9.5e-06
mcos	mcos:GM418_11935	A0A6I6JPF8	DNA-binding protein	Maribellus comscasis	Bacteria	Bacteroidota	498	BACON_2|BACON + BACON	2	BACON_2|BACON	35	113	1.2e-08	BACON	246	302	1.2e-06
mcos	mcos:GM418_15800	A0A6I6JVF4	endoglucanase	Maribellus comscasis	Bacteria	Bacteroidota	492	BACON_2|BACON + Cellulase	2	BACON_2|BACON	35	118	1.6e-09	Cellulase	158	461	1.2e-58
mda	mda:IPZ59_09025		carboxypeptidase regulatory-like domain-containing protein	Mongoliitalea daihaiensis	Bacteria	Bacteroidota	620	CarboxypepD_reg|CarbopepD_reg_2 + BACON_2|BACON	2	CarboxypepD_reg|CarbopepD_reg_2	34	111	1.3e-11	BACON_2|BACON	118	198	1.3e-07
metm	metm:MSMTP_1765	A0A0E3NZC1	Large repetitive protein	Methanosarcina sp. MTP4	Archaea	Euryarchaeota	367	BACON_2 + BACON_2|BACON	2	BACON_2	145	226	6.3e-09	BACON_2|BACON	257	327	5.2e-08
mgin	mgin:FRZ54_02870	A0A5B8UT60	endoglucanase	Mucilaginibacter ginsenosidivorans	Bacteria	Bacteroidota	501	BACON_2|BACON + Cellulase|Glyco_hydro_53	2	BACON_2|BACON	48	122	1.2e-08	Cellulase|Glyco_hydro_53	163	474	1.2e-47
mgk	mgk:FSB76_02240	A0A5B8VTP4	endoglucanase	Mucilaginibacter ginsenosidivorax	Bacteria	Bacteroidota	500	BACON_2|BACON + Cellulase	2	BACON_2|BACON	43	120	2.4e-10	Cellulase	160	474	6.5e-48
mgos	mgos:DIU38_002765		endoglucanase	Mucilaginibacter gossypii	Bacteria	Bacteroidota	488	BACON_2|BACON + Cellulase	2	BACON_2|BACON	32	119	1e-06	Cellulase	157	464	8.8e-54
mgot	mgot:MgSA37_02218	A0A0X8X2N3	endoglucanase	Mucilaginibacter gotjawali	Bacteria	Bacteroidota	539	BACON_2 + Cellulase	2	BACON_2	46	122	4.7e-06	Cellulase	162	456	3.5e-39
misz	misz:MishRS11D_20290		hypothetical protein	Methylomagnum ishizawai	Bacteria	Other Gammaproteobacteria	1192	Reprolysin_5|Reprolysin_4 + BACON_2|BACON + Calx-beta + Calx-beta + Calx-beta + Calx-beta + Calx-beta	7	Reprolysin_5|Reprolysin_4	284	468	6.1e-14	BACON_2|BACON	537	618	5e-06	Calx-beta	643	713	3.9e-17	Calx-beta	758	827	3.4e-16	Calx-beta	876	942	2.8e-15	Calx-beta	990	1055	1.8e-13	Calx-beta	1103	1168	1e-15
mke	mke:OOT55_17725		glycosyl hydrolase 115 family protein	Marinimicrobium sp. C6131	Bacteria	Other Gammaproteobacteria	956	Glyco_hydro_67N + Glyco_hydro_115 + BACON_2 + GH115_C	4	Glyco_hydro_67N	50	158	6e-05	Glyco_hydro_115	191	524	1.3e-156	BACON_2	692	764	4.3e-05	GH115_C	784	951	3.6e-59
mmab	mmab:HQ865_21385	A0A7D4Q3I1	glycosyl hydrolase 115 family protein	Mucilaginibacter mali	Bacteria	Bacteroidota	954	Glyco_hydro_115 + BACON_2 + GH115_C	3	Glyco_hydro_115	173	516	2e-131	BACON_2	701	766	1.1e-05	GH115_C	775	945	1.6e-44
moa	moa:I6I89_12225		hypothetical protein	Myroides odoratus	Bacteria	Bacteroidota	564	BACON_2|BACON	1	BACON_2|BACON	41	123	1.7e-05
mrm	mrm:A7982_11111		Serine/threonine kinase associate protein KapC	Minicystis rosea	Bacteria	Myxococcota	1364	BACON + BACON + BACON + BACON + BACON_2|BACON	5	BACON	865	917	2.7e-06	BACON	960	1011	3.4e-05	BACON	1046	1098	2.5e-06	BACON	1134	1184	8.7e-05	BACON_2|BACON	1202	1260	1.9e-10
msab	msab:SNE25_04930		endoglucanase	Mucilaginibacter sabulilitoris	Bacteria	Bacteroidota	498	BACON_2|BACON + Cellulase	2	BACON_2|BACON	44	118	6.1e-10	Cellulase	158	472	1.2e-47
msea	msea:METESE_31830	A0AA48H1E3	hypothetical protein	Mesoterricola sediminis	Bacteria	Acidobacteriota	845	BACON_2	1	BACON_2	252	326	7.7e-05
msj	msj:MSSAC_1706	A0A0E3LCX8	cell surface protein	Methanosarcina siciliae C2J	Archaea	Euryarchaeota	902	Peptidase_C14|Peptidase_C13 + BACON_2|BACON + BACON_2 + BACON_2|BACON + PKD_4|PKD + PKD_4|PKD	6	Peptidase_C14|Peptidase_C13	3	176	1.3e-09	BACON_2|BACON	442	513	7.4e-09	BACON_2	527	615	2.4e-09	BACON_2|BACON	642	720	6.1e-08	PKD_4|PKD	736	816	6.7e-17	PKD_4|PKD	821	899	3.4e-16
mtim	mtim:DIR46_22380	A0A2S2DNK8	glycosyl hydrolase	Massilia oculi	Bacteria	Betaproteobacteria	959	Glyco_hydro_115 + BACON_2 + GH115_C	3	Glyco_hydro_115	197	529	7.6e-155	BACON_2	701	752	2.2e-05	GH115_C	788	954	4.6e-54
muh	muh:HYN43_009605	A0A494VP14	endoglucanase	Mucilaginibacter celer	Bacteria	Bacteroidota	488	BACON_2|BACON + Cellulase	2	BACON_2|BACON	32	119	7.7e-06	Cellulase	157	464	3.1e-51
mut	mut:GVT53_16825	A0A6G7J5Y3	BACON domain-containing protein	Allomuricauda oceani	Bacteria	Bacteroidota	229	BACON_2|BACON	1	BACON_2|BACON	62	145	1.2e-08
ncx	ncx:Nocox_33950		RNA polymerase sigma factor	Nonomuraea coxensis	Bacteria	Actinomycetota	534	Sigma70_r2 + Sigma70_r4_2 + BACON_2	3	Sigma70_r2	30	88	2.9e-06	Sigma70_r4_2	118	169	4.4e-05	BACON_2	423	496	6.9e-05
nde	nde:NIDE3397	D8PIJ6	exported protein of unknown function, contains Fibronectin type III domai	Nitrospira defluvii	Bacteria	Nitrospirota	223	BACON_2 + fn3	2	BACON_2	41	130	6.7e-11	fn3	142	210	5.4e-09
nhy	nhy:JQS43_04850	A0A895YP01	S8 family serine peptidase	Natronosporangium hydrolyticum	Bacteria	Actinomycetota	1450	Peptidase_S8 + CarboxypepD_reg|CarbopepD_reg_2 + BACON_2	3	Peptidase_S8	168	425	1.7e-41	CarboxypepD_reg|CarbopepD_reg_2	479	556	3.2e-15	BACON_2	1241	1283	8.3e-05
nhy	nhy:JQS43_18980	A0A895YDX5	hypothetical protein	Natronosporangium hydrolyticum	Bacteria	Actinomycetota	646	BACON_2	1	BACON_2	392	483	8.8e-05
nhy	nhy:JQS43_18985	A0A895Y7D3	S8 family serine peptidase	Natronosporangium hydrolyticum	Bacteria	Actinomycetota	1228	Peptidase_S8|PA + fn3_6 + BACON_2	3	Peptidase_S8|PA	165	613	3.9e-35	fn3_6	662	748	8e-16	BACON_2	1016	1065	4.4e-05
nhy	nhy:JQS43_18990	A0A895YBI8	S8 family serine peptidase	Natronosporangium hydrolyticum	Bacteria	Actinomycetota	1592	Inhibitor_I9 + Peptidase_S8|PA + fn3_6 + BACON_2	4	Inhibitor_I9	101	144	6.6e-06	Peptidase_S8|PA	171	627	5.7e-43	fn3_6	662	743	7.2e-14	BACON_2	1383	1426	6.4e-05
nhy	nhy:JQS43_19610	A0A895YC08	S8 family serine peptidase	Natronosporangium hydrolyticum	Bacteria	Actinomycetota	1439	Peptidase_S8|PA + fn3_6 + BACON_2	3	Peptidase_S8|PA	191	631	1.1e-41	fn3_6	683	769	3.7e-12	BACON_2	791	864	2.9e-05
nia	nia:A8C56_07880	A0A1A9I2H4	hypothetical protein	Niabella ginsenosidivorans	Bacteria	Bacteroidota	636	CarboxypepD_reg + BACON_2|BACON	2	CarboxypepD_reg	33	107	5.1e-05	BACON_2|BACON	127	195	8.6e-05
nif	nif:W02_12190	A0A679HGP8	hypothetical protein	Nitrospira sp. KM1	Bacteria	Nitrospirota	452	BACON_2 + BACON_2 + fn3	3	BACON_2	166	250	2.2e-05	BACON_2	275	359	8.1e-06	fn3	372	444	1.4e-06
nio	nio:NITINOP_1566	A0A0S4KTB3	exported protein of unknown function	Candidatus Nitrospira inopinata	Bacteria	Nitrospirota	408	BACON_2 + BACON_2	2	BACON_2	109	201	2.7e-07	BACON_2	312	402	2.4e-06
nio	nio:NITINOP_2597	A0A0S4KSX0	protein of unknown function	Candidatus Nitrospira inopinata	Bacteria	Nitrospirota	251	BACON_2|BACON	1	BACON_2|BACON	133	226	7.4e-10
nja	nja:NSJP_4013	A0A1W1IB03	protein of unknown function	Nitrospira japonica	Bacteria	Nitrospirota	713	BACON_2 + BACON_2 + BACON_2 + BACON_2 + fn3	5	BACON_2	231	318	1.8e-08	BACON_2	333	420	2.8e-09	BACON_2	435	511	8.4e-08	BACON_2	536	613	1.9e-06	fn3	627	702	1.4e-09
nkf	nkf:Nkreftii_001440	A0A7S8FDG2	hypothetical protein	Candidatus Nitrospira kreftii	Bacteria	Nitrospirota	658	BACON_2 + BACON_2 + BACON_2 + BACON_2|BACON + fn3	5	BACON_2	92	182	1e-06	BACON_2	193	284	6.7e-08	BACON_2	297	379	2.9e-07	BACON_2|BACON	393	481	4.4e-08	fn3	573	647	1.1e-05
nko	nko:Niako_2373	G8TKP3	endoglucanase	Niastella koreensis	Bacteria	Bacteroidota	472	BACON_2 + Cellulase	2	BACON_2	33	103	8.7e-05	Cellulase	152	433	5.8e-48
nko	nko:Niako_4632	G8TMA7	hypothetical protein	Niastella koreensis	Bacteria	Bacteroidota	523	BACON_2|BACON	1	BACON_2|BACON	52	127	5.9e-06
nli	nli:G3M70_15060	A0A7T0G1N0	M6 family metalloprotease domain-containing protein	Candidatus Nitronauta litoralis	Bacteria	Nitrospinota	952	BACON_2 + FG-GAP_3 + FG-GAP_3	3	BACON_2	561	619	6.8e-07	FG-GAP_3	749	811	1.3e-06	FG-GAP_3	800	862	8.8e-08
nmv	nmv:NITMOv2_2419	A0A0K2GD83	exported protein of unknown function	Nitrospira moscoviensis	Bacteria	Nitrospirota	641	BACON_2 + BACON_2 + BACON_2 + BACON_2 + fn3	5	BACON_2	42	127	3.5e-08	BACON_2	256	339	6.8e-10	BACON_2	357	442	1.2e-09	BACON_2	460	555	6.4e-11	fn3	554	629	1.2e-08
nmv	nmv:NITMOv2_3373	A0A0K2GFY3	exported protein of unknown function	Nitrospira moscoviensis	Bacteria	Nitrospirota	593	BACON_2 + BACON_2 + BACON_2|BACON + fn3	4	BACON_2	219	312	2.8e-09	BACON_2	321	414	1.3e-11	BACON_2|BACON	421	509	5.4e-10	fn3	507	581	1.2e-08
nti	nti:DNFV4_02248		hypothetical protein	Nitrospira tepida	Bacteria	Nitrospirota	542	BACON_2 + BACON_2 + BACON_2 + Pur_ac_phosph_N|fn3	4	BACON_2	36	110	5.3e-08	BACON_2	149	235	1.1e-08	BACON_2	368	462	1.5e-08	Pur_ac_phosph_N|fn3	458	537	2.7e-05
nti	nti:DNFV4_02962		hypothetical protein	Nitrospira tepida	Bacteria	Nitrospirota	838	BACON_2 + BACON_2 + BACON_2 + fn3	4	BACON_2	241	328	3.9e-08	BACON_2	347	430	9.6e-05	BACON_2	448	538	3.1e-06	fn3	751	826	9.8e-06
opr	opr:Ocepr_0200	E4U6H7	PKD domain containing protein	Oceanithermus profundus	Bacteria	Deinococcota	777	PKD_4|PKD + BACON_2|BACON + PKD_4|PKD + PKD_4|PKD + Peptidase_M8	5	PKD_4|PKD	137	221	2.3e-12	BACON_2|BACON	237	325	2.1e-07	PKD_4|PKD	330	414	2.5e-15	PKD_4|PKD	420	499	7.7e-14	Peptidase_M8	573	747	8.8e-10
opr	opr:Ocepr_1878	E4U4Y0	hypothetical protein	Oceanithermus profundus	Bacteria	Deinococcota	595	BACON_2 + SBBP	2	BACON_2	35	127	1.2e-07	SBBP	422	454	1.5e-05
orh	orh:Ornrh_0822	I3ZZ84	F5/8 type C domain-containing protein	Ornithobacterium rhinotracheale DSM 15997	Bacteria	Bacteroidota	919	BACON_2|BACON + BACON_2 + F5_F8_type_C + M60-like_N + Peptidase_M60	5	BACON_2|BACON	30	110	4.5e-05	BACON_2	118	201	8.1e-05	F5_F8_type_C	229	359	8e-11	M60-like_N	421	524	3e-10	Peptidase_M60	533	788	4.3e-42
ori	ori:Q785_04670		carbohydrate-binding protein	Ornithobacterium rhinotracheale ORT-UMN 88	Bacteria	Bacteroidota	919	BACON_2|BACON + BACON_2 + F5_F8_type_C + M60-like_N + Peptidase_M60	5	BACON_2|BACON	30	110	4.5e-05	BACON_2	118	201	8.1e-05	F5_F8_type_C	229	359	8e-11	M60-like_N	421	524	3e-10	Peptidase_M60	533	788	4.3e-42
orz	orz:FNH13_01660	A0A516G6N6	S8 family serine peptidase	Ornithinimicrobium ciconiae	Bacteria	Actinomycetota	1760	Peptidase_S8|PA + fn3_6 + BACON_2 + BACON_2 + CW_binding_2 + CW_binding_2 + CW_binding_2	7	Peptidase_S8|PA	188	626	5.1e-42	fn3_6	675	760	1.1e-13	BACON_2	1019	1073	6.4e-07	BACON_2	1367	1416	5.3e-05	CW_binding_2	1442	1545	7.4e-12	CW_binding_2	1556	1648	5e-18	CW_binding_2	1660	1747	6.2e-17
osp	osp:Odosp_0078	F9ZC53	Colicin lysis protein	Odoribacter splanchnicus	Bacteria	Bacteroidota	405	BACON_2|BACON	1	BACON_2|BACON	55	134	1.1e-08
osp	osp:Odosp_1194	F9ZBE1	peptidase M10A and M12B matrixin and adamalysin	Odoribacter splanchnicus	Bacteria	Bacteroidota	403	BACON_2|BACON + Reprolysin_5 + Peptidase_M43	3	BACON_2|BACON	29	109	2.2e-06	Reprolysin_5	142	309	4.2e-07	Peptidase_M43	206	374	2.5e-15
osp	osp:Odosp_1666	F9Z5M0	hypothetical protein	Odoribacter splanchnicus	Bacteria	Bacteroidota	612	BACON_2|BACON + Peptidase_M64	2	BACON_2|BACON	32	111	1.3e-08	Peptidase_M64	328	574	3.5e-16
osp	osp:Odosp_1667	F9Z5M1	hypothetical protein	Odoribacter splanchnicus	Bacteria	Bacteroidota	719	BACON_2|BACON	1	BACON_2|BACON	314	396	5.4e-05
osp	osp:Odosp_2031	F9Z8P2	hypothetical protein	Odoribacter splanchnicus	Bacteria	Bacteroidota	1019	BACON_2|BACON + BACON_2|BACON + BACON	3	BACON_2|BACON	43	123	1e-08	BACON_2|BACON	128	213	4.5e-05	BACON	344	397	2.4e-07
osp	osp:Odosp_2205	F9Z9Y3	hypothetical protein	Odoribacter splanchnicus	Bacteria	Bacteroidota	556	BACON_2|BACON + BACON + Peptidase_M64	3	BACON_2|BACON	41	116	6.3e-05	BACON	153	205	4.9e-05	Peptidase_M64	227	403	1.1e-13
osp	osp:Odosp_3076	F9Z7M4	hypothetical protein	Odoribacter splanchnicus	Bacteria	Bacteroidota	396	BACON_2|BACON + DUF4595	2	BACON_2|BACON	28	123	8.9e-09	DUF4595	168	367	3.9e-06
osp	osp:Odosp_3077	F9Z7M5	Colicin lysis protein	Odoribacter splanchnicus	Bacteria	Bacteroidota	404	BACON_2|BACON	1	BACON_2|BACON	40	124	1.9e-09
osp	osp:Odosp_3388	F9ZA68	hypothetical protein	Odoribacter splanchnicus	Bacteria	Bacteroidota	730	BACON + BACON_2|BACON + BACON + BACON	4	BACON	163	214	6.1e-06	BACON_2|BACON	218	296	2.9e-05	BACON	327	382	7.1e-08	BACON	503	570	2.4e-06
pact	pact:CA264_06710	A0A1X9YQL0	hypothetical protein	Pontibacter actiniarum	Bacteria	Bacteroidota	561	BACON_2|BACON	1	BACON_2|BACON	40	119	4.4e-08
paej	paej:H70737_10745	A0A089JQM4	hypothetical protein	Paenibacillus sp. FSL H7-0737	Bacteria	Bacilli	951	Glyco_hydro_115 + BACON_2 + GH115_C	3	Glyco_hydro_115	162	516	1.2e-128	BACON_2	685	759	1e-05	GH115_C	771	943	3.9e-50
pah	pah:Poras_0867	F4KK85	endonuclease G, mitochondrial	Porphyromonas asaccharolytica	Bacteria	Bacteroidota	392	BACON_2|BACON + Endonuclease_NS	2	BACON_2|BACON	65	129	1.2e-09	Endonuclease_NS	175	372	3.8e-43
pary	pary:A4V02_07545	A0A1B1S9X8	hypothetical protein	Muribaculum intestinale	Bacteria	Bacteroidota	534	BACON_2|BACON + BACON	2	BACON_2|BACON	148	218	1.6e-07	BACON	252	299	2.4e-10
pary	pary:A4V02_07550	A0A1B1S9X3	hypothetical protein	Muribaculum intestinale	Bacteria	Bacteroidota	292	BACON_2|BACON	1	BACON_2|BACON	24	90	2.8e-06
pary	pary:A4V02_12535	A0A1B1SCA7	hypothetical protein	Muribaculum intestinale	Bacteria	Bacteroidota	437	BACON_2|BACON	1	BACON_2|BACON	30	112	2.6e-05
pbp	pbp:STSP1_01058	A0A1W6LLM0	hypothetical protein	Sedimentisphaera salicampi	Bacteria	Planctomycetota	1603	Propeptide_C25 + BACON_2 + Laminin_G_3	3	Propeptide_C25	53	175	6.3e-07	BACON_2	639	696	4.7e-06	Laminin_G_3	780	931	3.4e-15
pbt	pbt:ING2E5B_2197	A0A098C1Y8	hypothetical protein	Fermentimonas caenicola	Bacteria	Bacteroidota	369	BACON_2|BACON + Glyco_hydro_16	2	BACON_2|BACON	35	116	2e-13	Glyco_hydro_16	192	364	2.2e-30
pby	pby:L6471_11310		endoglucanase	Segatella bryantii	Bacteria	Bacteroidota	580	BACON_2|BACON + BACON + Cellulase	3	BACON_2|BACON	39	122	4.6e-05	BACON	156	210	3.7e-05	Cellulase	254	543	2.9e-54
pcag	pcag:NCTC12856_00087		Bacteroidetes-Associated Carbohydrate-binding Often N-terminal	Porphyromonas cangingivalis	Bacteria	Bacteroidota	504	BACON_2 + BACON	2	BACON_2	35	114	1.5e-07	BACON	149	205	2.6e-05
pcag	pcag:NCTC12856_00284		Bacteroidetes-Associated Carbohydrate-binding Often N-terminal	Porphyromonas cangingivalis	Bacteria	Bacteroidota	302	BACON_2|BACON	1	BACON_2|BACON	36	121	5.2e-10
pcag	pcag:NCTC12856_01104		Bacteroidetes-Associated Carbohydrate-binding Often N-terminal	Porphyromonas cangingivalis	Bacteria	Bacteroidota	579	BACON + BACON_2|BACON	2	BACON	73	118	4.6e-05	BACON_2|BACON	126	201	5.1e-05
pcag	pcag:NCTC12856_01482		Bacteroidetes-Associated Carbohydrate-binding Often N-terminal	Porphyromonas cangingivalis	Bacteria	Bacteroidota	525	BACON + BACON_2|BACON	2	BACON	61	112	7.3e-05	BACON_2|BACON	123	204	2.2e-05
pclr	pclr:PC1C4_04700		hypothetical protein	Paraprevotella clara	Bacteria	Bacteroidota	348	BACON_2|BACON	1	BACON_2|BACON	49	113	9e-05
pclr	pclr:PC1C4_07630		hypothetical protein	Paraprevotella clara	Bacteria	Bacteroidota	852	Peptidase_M6 + BACON_2|BACON	2	Peptidase_M6	153	256	3e-05	BACON_2|BACON	431	508	1.6e-05
pcoi	pcoi:LK433_12750		BACON domain-containing protein	Segatella copri	Bacteria	Bacteroidota	746	BACON + BACON_2|BACON + BACON_2|BACON + BACON_2|BACON + BACON_2|BACON + BACON_2|BACON + BACON_2|BACON	7	BACON	63	125	1.1e-07	BACON_2|BACON	131	204	1.7e-08	BACON_2|BACON	215	291	6.3e-12	BACON_2|BACON	304	376	4.6e-09	BACON_2|BACON	390	471	3.1e-11	BACON_2|BACON	476	558	3.3e-10	BACON_2|BACON	562	641	2.9e-05
pcop	pcop:I6J50_10030		BACON domain-containing protein	Phocaeicola coprophilus	Bacteria	Bacteroidota	151	BACON_2|BACON	1	BACON_2|BACON	48	132	4.7e-12
pcou	pcou:L6468_03110		M6 family metalloprotease domain-containing protein	Prevotella communis	Bacteria	Bacteroidota	748	BACON_2 + BACON	2	BACON_2	436	511	1.3e-06	BACON	462	523	7.2e-08
pcre	pcre:NCTC12858_01031	A0A2X4PGZ9	Uncharacterised protein	Porphyromonas crevioricanis	Bacteria	Bacteroidota	582	BACON_2|BACON + DUF5689 + DUF5689	3	BACON_2|BACON	54	125	2.3e-05	DUF5689	142	329	4.4e-26	DUF5689	386	575	4.3e-20
pcre	pcre:NCTC12858_01182	A0A2X4PP53	Bacteroidetes-Associated Carbohydrate-binding Often N-terminal	Porphyromonas crevioricanis	Bacteria	Bacteroidota	595	Mfa_like_1 + BACON_2|BACON	2	Mfa_like_1	50	293	1.6e-48	BACON_2|BACON	320	398	9.1e-11
pdh	pdh:B9T62_13265	A0A2Z2KCZ6	hypothetical protein	Paenibacillus donghaensis	Bacteria	Bacilli	1826	Glyco_hydro_115 + BACON_2 + GH115_C + Big_4 + Lipase_GDSL|Lipase_GDSL_2	5	Glyco_hydro_115	196	560	1.7e-104	BACON_2	723	794	6.2e-05	GH115_C	810	985	6.2e-35	Big_4	1534	1575	4.7e-09	Lipase_GDSL|Lipase_GDSL_2	1599	1792	1.2e-10
pdn	pdn:HMPREF9137_2226		hypothetical protein	Prevotella denticola	Bacteria	Bacteroidota	542	BACON_2|BACON	1	BACON_2|BACON	38	117	1.2e-06
pdn	pdn:HMPREF9137_2227		hypothetical protein	Prevotella denticola	Bacteria	Bacteroidota	534	BACON_2|BACON	1	BACON_2|BACON	36	114	4.7e-06
pet	pet:PEIBARAKI_4213	A0A3G9ELS8	GHF16 protein	Petrimonas sp. IBARAKI	Bacteria	Bacteroidota	373	BACON_2|BACON + Glyco_hydro_16	2	BACON_2|BACON	37	118	1.6e-14	Glyco_hydro_16	186	367	4.6e-29
pfai	pfai:NXY11_00705		BACON domain-containing protein	Parabacteroides faecis	Bacteria	Bacteroidota	795	BACON_2|BACON	1	BACON_2|BACON	55	129	3.7e-09
pfai	pfai:NXY11_02300		leucine-rich repeat protein	Parabacteroides faecis	Bacteria	Bacteroidota	863	BACON_2|BACON + BACON_2|BACON + BACON + LRR_5 + LRR_5 + LRR_5	6	BACON_2|BACON	28	111	1.2e-13	BACON_2|BACON	127	198	1.3e-09	BACON	330	383	3.7e-07	LRR_5	538	619	4e-11	LRR_5	635	743	2.6e-19	LRR_5	754	800	4.3e-05
pfai	pfai:NXY11_05650		DUF4906 domain-containing protein	Parabacteroides faecis	Bacteria	Bacteroidota	1008	DUF4906 + BACON_2 + BACON + DUF1566	4	DUF4906	139	338	8.5e-19	BACON_2	569	644	6.2e-05	BACON	587	656	1.1e-05	DUF1566	923	1005	5.5e-07
pfai	pfai:NXY11_21625		zinc-dependent metalloproteinase lipoprotein	Parabacteroides faecis	Bacteria	Bacteroidota	408	BACON_2|BACON + Reprolysin_5|Reprolysin_3 + Peptidase_M43	3	BACON_2|BACON	35	112	8.8e-11	Reprolysin_5|Reprolysin_3	139	310	6.8e-07	Peptidase_M43	249	375	1e-14
pfai	pfai:NXY11_23255		hypothetical protein	Parabacteroides faecis	Bacteria	Bacteroidota	509	BACON_2|BACON + BACON_2|BACON	2	BACON_2|BACON	32	112	1.2e-06	BACON_2|BACON	138	204	4.5e-05
pfer	pfer:IRI77_04635	A0A7S7NT14	hypothetical protein	Paludibaculum fermentans	Bacteria	Acidobacteriota	786	BACON_2	1	BACON_2	43	105	4.8e-06
pfer	pfer:IRI77_09940	A0A7S7NV19	DUF11 domain-containing protein	Paludibaculum fermentans	Bacteria	Acidobacteriota	1624	BACON_2 + DUF11	2	BACON_2	807	856	6.3e-05	DUF11	1212	1322	1.3e-09
pfer	pfer:IRI77_14110	A0A7S7SNL3	choice-of-anchor C family protein	Paludibaculum fermentans	Bacteria	Acidobacteriota	1652	DUF642 + BACON_2|BACON + BACON_2	3	DUF642	152	304	2.1e-15	BACON_2|BACON	505	578	1.5e-07	BACON_2	603	665	9.7e-05
pfer	pfer:IRI77_36995	A0A7S7NR62	putative Ig domain-containing protein	Paludibaculum fermentans	Bacteria	Acidobacteriota	1491	He_PIG + He_PIG + He_PIG + He_PIG + He_PIG + He_PIG + He_PIG + He_PIG + He_PIG + He_PIG + BACON_2	11	He_PIG	132	200	1.7e-11	He_PIG	207	287	5.6e-09	He_PIG	291	373	7.4e-09	He_PIG	376	460	4.8e-12	He_PIG	466	546	6.3e-06	He_PIG	554	631	7.4e-11	He_PIG	639	719	2.2e-07	He_PIG	732	804	1.3e-08	He_PIG	830	892	6.2e-07	He_PIG	901	978	4.4e-09
pfus	pfus:ADJ77_12700	A0A0K1NPB3	hypothetical protein	Prevotella fusca	Bacteria	Bacteroidota	539	BACON_2|BACON + BACON_2	2	BACON_2|BACON	35	114	5.8e-06	BACON_2	119	200	1.2e-05
pfus	pfus:ADJ77_12705	A0A0K1NNG9	hypothetical protein	Prevotella fusca	Bacteria	Bacteroidota	534	BACON_2|BACON	1	BACON_2|BACON	36	115	1.8e-05
pgin	pgin:FRZ67_18530	A0A5B8VI41	endoglucanase	Panacibacter ginsenosidivorans	Bacteria	Bacteroidota	465	BACON_2|BACON + Cellulase|Glyco_hydro_97	2	BACON_2|BACON	15	97	7.6e-10	Cellulase|Glyco_hydro_97	135	441	8.2e-56
pgo	pgo:FSB84_05855		BACON domain-containing protein	Pseudobacter ginsenosidimutans	Bacteria	Bacteroidota	615	BACON_2 + BACON	2	BACON_2	29	101	6.3e-05	BACON	60	123	1.5e-05
pgo	pgo:FSB84_12995		SUMF1/EgtB/PvdOfamily nonheme iron enzyme	Pseudobacter ginsenosidimutans	Bacteria	Bacteroidota	474	BACON_2|BACON + BACON_2|BACON + FGE-sulfatase	3	BACON_2|BACON	62	130	7.4e-05	BACON_2|BACON	145	219	4.1e-06	FGE-sulfatase	237	471	8.5e-37
pgo	pgo:FSB84_13090		BACON domain-containing protein	Pseudobacter ginsenosidimutans	Bacteria	Bacteroidota	516	BACON_2	1	BACON_2	27	98	3e-05
pgo	pgo:FSB84_29300		endoglucanase	Pseudobacter ginsenosidimutans	Bacteria	Bacteroidota	474	BACON_2|BACON + Cellulase	2	BACON_2|BACON	33	104	2e-05	Cellulase	146	444	4.9e-55
pgo	pgo:FSB84_29935		hypothetical protein	Pseudobacter ginsenosidimutans	Bacteria	Bacteroidota	588	BACON_2|BACON + TIG + SGL|NHL	3	BACON_2|BACON	31	109	1.1e-07	TIG	211	288	1.5e-07	SGL|NHL	316	440	2e-05
pgol	pgol:K6V26_03290		leucine-rich repeat protein	Parabacteroides goldsteinii	Bacteria	Bacteroidota	866	BACON_2|BACON + BACON_2|BACON + BACON + LRR_5 + LRR_5 + LRR_5	6	BACON_2|BACON	31	113	5.9e-13	BACON_2|BACON	129	200	8.2e-10	BACON	332	385	2.6e-07	LRR_5	540	621	2.6e-11	LRR_5	637	745	2.8e-21	LRR_5	751	802	7.2e-07
pgol	pgol:K6V26_17345		hypothetical protein	Parabacteroides goldsteinii	Bacteria	Bacteroidota	630	BACON_2|BACON + BACON + BACON + Peptidase_M64	4	BACON_2|BACON	33	119	3.7e-05	BACON	152	210	4.1e-06	BACON	252	303	5.6e-06	Peptidase_M64	322	578	1.8e-24
pgol	pgol:K6V26_24300		thiol-activated cytolysin family protein	Parabacteroides goldsteinii	Bacteria	Bacteroidota	507	BACON_2|BACON + BACON_2|BACON + Thiol_cytolysin	3	BACON_2|BACON	32	112	2.7e-07	BACON_2|BACON	129	204	1.7e-06	Thiol_cytolysin	243	497	3e-08
pgs	pgs:CPT03_02415	A0A2D1U1A6	endoglucanase	Pedobacter ginsengisoli	Bacteria	Bacteroidota	491	BACON_2|BACON + Cellulase	2	BACON_2|BACON	37	123	2.5e-08	Cellulase	160	455	1e-52
phal	phal:H9I45_00585	A0A7L8AG75	poly(beta-D-mannuronate) lyase	Polaribacter haliotis	Bacteria	Bacteroidota	859	Chondroitinas_B + BACON_2 + BACON + Por_Secre_tail	4	Chondroitinas_B	35	383	1.4e-59	BACON_2	507	583	5.8e-08	BACON	537	595	6.4e-08	Por_Secre_tail	785	857	3.1e-11
phal	phal:H9I45_10400	A0A7L8ACP7	poly(beta-D-mannuronate) lyase	Polaribacter haliotis	Bacteria	Bacteroidota	809	Chondroitinas_B + BACON_2|BACON + F5_F8_type_C + Por_Secre_tail	4	Chondroitinas_B	12	379	5.5e-70	BACON_2|BACON	496	580	3.4e-10	F5_F8_type_C	604	717	2.6e-17	Por_Secre_tail	741	802	1.8e-11
phe	phe:Phep_1386	C6XT39	hypothetical protein	Pedobacter heparinus	Bacteria	Bacteroidota	692	BACON_2|BACON + DUF5689	2	BACON_2|BACON	49	125	8.9e-07	DUF5689	238	443	1.8e-09
phe	phe:Phep_3774	C6XUV7	hypothetical protein	Pedobacter heparinus	Bacteria	Bacteroidota	440	BACON_2|BACON	1	BACON_2|BACON	36	109	7.3e-07
pher	pher:prwr041_04580		BACON and DUF4859 domain-containing protein	Prevotella herbatica	Bacteria	Bacteroidota	757	BACON_2|BACON + DUF6055 + DUF4859	3	BACON_2|BACON	27	115	1.7e-05	DUF6055	151	592	8.3e-138	DUF4859	620	742	1e-21
pher	pher:prwr041_15760		hypothetical protein	Prevotella herbatica	Bacteria	Bacteroidota	448	BACON + BACON_2|BACON + Glyco_hydro_16	3	BACON	61	118	9.6e-09	BACON_2|BACON	121	198	1.3e-07	Glyco_hydro_16	250	443	8.5e-26
phis	phis:J5A62_10005		BACON domain-containing protein	Prevotella histicola	Bacteria	Bacteroidota	539	BACON_2|BACON	1	BACON_2|BACON	35	114	4.8e-07
pit	pit:PIN17_A0071		Bacteroidetes-associated carbohydrate-binding domain protein	Prevotella intermedia	Bacteria	Bacteroidota	539	BACON_2|BACON + BACON	2	BACON_2|BACON	35	114	3.2e-07	BACON	149	198	5.8e-05
pit	pit:PIN17_A0072		Bacteroidetes-associated carbohydrate-binding domain protein	Prevotella intermedia	Bacteria	Bacteroidota	514	BACON_2|BACON	1	BACON_2|BACON	16	94	1.1e-08
pje	pje:CRM71_11425	A0A2K9HE22	hypothetical protein	Prevotella jejuni	Bacteria	Bacteroidota	539	BACON_2|BACON	1	BACON_2|BACON	35	114	4.9e-07
pje	pje:CRM71_11430	A0A2K9HC41	hypothetical protein	Prevotella jejuni	Bacteria	Bacteroidota	533	BACON_2|BACON + BACON	2	BACON_2|BACON	36	115	9.5e-05	BACON	153	199	4.9e-05
pjo	pjo:LK449_03610		BACON domain-containing protein	Parabacteroides johnsonii	Bacteria	Bacteroidota	373	BACON_2|BACON + BACON_2 + BACON	3	BACON_2|BACON	91	166	5.6e-05	BACON_2	170	248	6.1e-06	BACON	285	338	5.8e-07
pjo	pjo:LK449_09895		carboxypeptidase regulatory-like domain-containing protein	Parabacteroides johnsonii	Bacteria	Bacteroidota	464	CarbopepD_reg_2|CarboxypepD_reg + BACON_2 + Laminin_G_3	3	CarbopepD_reg_2|CarboxypepD_reg	37	114	2.8e-13	BACON_2	119	200	8.4e-08	Laminin_G_3	289	455	1.9e-12
pko	pko:PKOR_01300	A0A0E3UUW2	hypothetical protein	Pontibacter korlensis	Bacteria	Bacteroidota	561	BACON_2|BACON + Beta_helix	2	BACON_2|BACON	40	119	1.3e-09	Beta_helix	296	455	1.3e-08
pmuc	pmuc:ING2E5A_0298	A0A1G4G3Q0	Coagulation factor 5/8 type domain protein {ECO:0000313	Petrimonas mucosa	Bacteria	Bacteroidota	925	BACON_2|BACON + F5_F8_type_C + M60-like_N + Peptidase_M60 + Peptidase_M60_C	5	BACON_2|BACON	38	120	3.8e-05	F5_F8_type_C	237	367	4.7e-12	M60-like_N	451	532	8.4e-06	Peptidase_M60	536	799	1e-52	Peptidase_M60_C	863	921	4.6e-07
pmuc	pmuc:ING2E5A_1211	A0A1G4G6G7	endoglucanase	Petrimonas mucosa	Bacteria	Bacteroidota	566	BACON_2|BACON + BACON + Cellulase	3	BACON_2|BACON	39	121	2.4e-11	BACON	152	205	1.5e-11	Cellulase	235	535	4.2e-57
pmuc	pmuc:ING2E5A_1433	A0A1G4G6X0	putative protein {ECO:0000313	Petrimonas mucosa	Bacteria	Bacteroidota	505	BACON_2|BACON + BACON	2	BACON_2|BACON	32	119	1.1e-05	BACON	249	299	1.5e-06
pmuc	pmuc:ING2E5A_2968	A0A1G4GB33	hypothetical protein	Petrimonas mucosa	Bacteria	Bacteroidota	323	BACON_2|BACON	1	BACON_2|BACON	41	120	3.1e-07
pmuf	pmuf:J4864_10310		BACON domain-containing protein	Prevotella multiformis	Bacteria	Bacteroidota	539	BACON_2|BACON + BACON_2	2	BACON_2|BACON	35	114	1.1e-06	BACON_2	120	200	4.6e-05
pmuf	pmuf:J4864_10315		BACON domain-containing protein	Prevotella multiformis	Bacteria	Bacteroidota	534	BACON_2|BACON	1	BACON_2|BACON	36	114	4.7e-06
pmz	pmz:HMPREF0659_A7001		hypothetical protein	Prevotella melaninogenica	Bacteria	Bacteroidota	539	BACON_2|BACON	1	BACON_2|BACON	35	114	3.9e-08
pmz	pmz:HMPREF0659_A7002		hypothetical protein	Prevotella melaninogenica	Bacteria	Bacteroidota	533	BACON_2|BACON	1	BACON_2|BACON	36	115	3.6e-07
pni	pni:J5A59_06325		BACON domain-containing protein	Prevotella nigrescens	Bacteria	Bacteroidota	539	BACON_2|BACON	1	BACON_2|BACON	35	114	1.3e-06
pob	pob:LPB03_04285	A0A1B8TXQ4	poly(beta-D-mannuronate) lyase	Polaribacter vadi	Bacteria	Bacteroidota	872	Chondroitinas_B + BACON_2|BACON + Por_Secre_tail	3	Chondroitinas_B	52	396	1.1e-56	BACON_2|BACON	530	608	4.8e-08	Por_Secre_tail	798	869	1.3e-12
pola	pola:BXQ17_13040	A0A1U9LA42	hypothetical protein	Polaribacter sp. BM10	Bacteria	Bacteroidota	395	BACON_2|BACON + Alginate_lyase2	2	BACON_2|BACON	38	114	1.7e-10	Alginate_lyase2	126	392	1.4e-63
pom	pom:MED152_03735	A2U176	poly(beta-D-mannuronate) lyase	Polaribacter sp. MED152	Bacteria	Bacteroidota	897	Chondroitinas_B + BACON_2 + BACON + Por_Secre_tail	4	Chondroitinas_B	49	417	1.5e-52	BACON_2	554	621	5.7e-09	BACON	574	634	4e-09	Por_Secre_tail	823	886	4.6e-12
pom	pom:MED152_06195	A2TZT7	alyA3; alginate lyase precursor	Polaribacter sp. MED152	Bacteria	Bacteroidota	403	BACON_2|BACON + Alginate_lyase2	2	BACON_2|BACON	31	116	2.9e-11	Alginate_lyase2	134	400	1.5e-61
pom	pom:MED152_08630	A2TYE9	poly(beta-D-mannuronate) lyase	Polaribacter sp. MED152	Bacteria	Bacteroidota	802	Chondroitinas_B + BACON_2|BACON + F5_F8_type_C + Por_Secre_tail	4	Chondroitinas_B	28	413	3.8e-68	BACON_2|BACON	490	569	2.4e-05	F5_F8_type_C	597	711	6.5e-15	Por_Secre_tail	737	800	3.5e-12
porp	porp:J4862_04610		BACON domain-containing protein	Porphyromonas sp. oral taxon 275	Bacteria	Bacteroidota	634	BACON_2|BACON + DUF5689 + DUF5689	3	BACON_2|BACON	48	126	1.2e-09	DUF5689	145	367	8.8e-15	DUF5689	398	625	2.6e-22
porp	porp:J4862_05350		BACON domain-containing protein	Porphyromonas sp. oral taxon 275	Bacteria	Bacteroidota	511	BACON_2|BACON	1	BACON_2|BACON	34	115	9.8e-08
ppec	ppec:H9W90_10825	A0A7G9L7U0	T9SS type A sorting domain-containing protein	Polaribacter pectinis	Bacteria	Bacteroidota	861	Chondroitinas_B + BACON_2|BACON + Por_Secre_tail	3	Chondroitinas_B	42	453	3.8e-55	BACON_2|BACON	543	616	6.9e-13	Por_Secre_tail	786	858	1.6e-13
prk	prk:H9N25_04040		cellulase family glycosylhydrolase	Pedobacter riviphilus	Bacteria	Bacteroidota	505	BACON_2|BACON + Cellulase	2	BACON_2|BACON	35	120	1e-09	Cellulase	161	474	1.3e-47
prk	prk:H9N25_04045		endoglucanase	Pedobacter riviphilus	Bacteria	Bacteroidota	474	BACON_2|BACON + Cellulase|Glyco_hydro_97	2	BACON_2|BACON	21	105	9.1e-09	Cellulase|Glyco_hydro_97	142	439	1.6e-51
prn	prn:BW723_08755		hypothetical protein	Polaribacter reichenbachii	Bacteria	Bacteroidota	387	BACON_2|BACON + Alginate_lyase2	2	BACON_2|BACON	26	100	2e-09	Alginate_lyase2	118	384	1.3e-61
prn	prn:BW723_16235	A0A1B8TRP3	poly(beta-D-mannuronate) lyase	Polaribacter reichenbachii	Bacteria	Bacteroidota	892	Chondroitinas_B + BACON_2|BACON + Por_Secre_tail	3	Chondroitinas_B	46	410	5.6e-52	BACON_2|BACON	552	628	1.2e-09	Por_Secre_tail	817	890	7.4e-17
proj	proj:KDN43_02280		BACON domain-containing protein	Proteiniphilum propionicum	Bacteria	Bacteroidota	393	BACON_2|BACON	1	BACON_2|BACON	33	116	1.6e-09
proj	proj:KDN43_04805		BACON domain-containing protein	Proteiniphilum propionicum	Bacteria	Bacteroidota	623	BACON_2	1	BACON_2	43	121	3.2e-05
proj	proj:KDN43_16035		M60 family metallopeptidase	Proteiniphilum propionicum	Bacteria	Bacteroidota	921	BACON_2|BACON + F5_F8_type_C + M60-like_N + Peptidase_M60 + Peptidase_M60_C	5	BACON_2|BACON	32	114	9.9e-05	F5_F8_type_C	232	360	1.8e-09	M60-like_N	432	525	3.7e-08	Peptidase_M60	530	795	3.1e-53	Peptidase_M60_C	859	915	3.4e-07
pru	pru:PRU_0275	D5EWB1	conserved domain protein	Xylanibacter ruminicola	Bacteria	Bacteroidota	744	BACON_2|BACON + DUF6055 + DUF4859	3	BACON_2|BACON	50	117	7.8e-07	DUF6055	133	580	5.1e-126	DUF4859	608	730	1.1e-28
pru	pru:PRU_1402	D5ESV9	putative surface protein	Xylanibacter ruminicola	Bacteria	Bacteroidota	676	BACON_2|BACON + BACON + BACON + BACON + BACON + Big_2	6	BACON_2|BACON	50	121	4.2e-07	BACON	166	222	3.1e-08	BACON	258	313	3.9e-09	BACON	360	404	1.6e-05	BACON	438	493	1.1e-07	Big_2	488	567	1.6e-09
pru	pru:PRU_1953	D5EUC9	glycosyl hydrolase, family 16	Xylanibacter ruminicola	Bacteria	Bacteroidota	361	BACON_2|BACON + Glyco_hydro_16	2	BACON_2|BACON	30	112	3.5e-06	Glyco_hydro_16	172	355	8.1e-29
pru	pru:PRU_2873	D5EYT0	putative lipoprotein	Xylanibacter ruminicola	Bacteria	Bacteroidota	504	BACON_2 + BACON + BACON	3	BACON_2	33	95	6.1e-10	BACON	58	110	9.1e-09	BACON	249	306	3.2e-08
pry	pry:Prubr_66290	A0A810NCL3	hypothetical protein	Polymorphospora rubra	Bacteria	Actinomycetota	1425	Inhibitor_I9 + Peptidase_S8|PA + fn3_6 + BACON_2	4	Inhibitor_I9	100	145	2.7e-05	Peptidase_S8|PA	172	615	6.3e-43	fn3_6	665	758	1.4e-13	BACON_2	773	849	2.9e-05
psac	psac:PSM36_0129	A0A1R3T4Q6	Licheninase	Proteiniphilum saccharofermentans	Bacteria	Bacteroidota	364	BACON_2|BACON + Glyco_hydro_16	2	BACON_2|BACON	35	117	1.5e-08	Glyco_hydro_16	176	358	2.1e-32
psac	psac:PSM36_1364	A0A1R3SV47	hypothetical protein	Proteiniphilum saccharofermentans	Bacteria	Bacteroidota	325	BACON_2|BACON + BACON	2	BACON_2|BACON	43	123	3.3e-08	BACON	162	215	7.4e-05
psac	psac:PSM36_1485	A0A1R3SVG4	Bacteroidetes-Associated Carbohydrate-binding Often N-terminal	Proteiniphilum saccharofermentans	Bacteria	Bacteroidota	622	BACON_2|BACON + BACON_2|BACON + BACON_2|BACON	3	BACON_2|BACON	32	117	2.1e-19	BACON_2|BACON	121	206	1.2e-17	BACON_2|BACON	209	298	5.7e-18
psac	psac:PSM36_2985	A0A1R3TDS7	putative Alpha-L-arabinofuranosidase	Proteiniphilum saccharofermentans	Bacteria	Bacteroidota	456	BACON_2|BACON + Glyco_hydro_43	2	BACON_2|BACON	34	114	3.5e-05	Glyco_hydro_43	118	436	5.8e-45
psac	psac:PSM36_3305	A0A1R3T4E4	endoglucanase	Proteiniphilum saccharofermentans	Bacteria	Bacteroidota	566	BACON_2|BACON + BACON + Cellulase	3	BACON_2|BACON	39	120	1.5e-10	BACON	152	205	5.3e-11	Cellulase	235	535	2.9e-56
pscj	pscj:J4856_00990		BACON domain-containing protein	Prevotella scopos	Bacteria	Bacteroidota	533	BACON_2|BACON	1	BACON_2|BACON	36	115	5.7e-07
pscj	pscj:J4856_00995		BACON domain-containing protein	Prevotella scopos	Bacteria	Bacteroidota	539	BACON_2|BACON	1	BACON_2|BACON	35	113	2.8e-06
psn	psn:Pedsa_1514	F0S5D0	Polymorphic membrane protein	Pseudopedobacter saltans	Bacteria	Bacteroidota	587	BACON_2|BACON + Beta_helix + Beta_helix	3	BACON_2|BACON	38	119	1.4e-06	Beta_helix	249	384	6.5e-05	Beta_helix	304	488	3.5e-07
psoe	psoe:CE91St14_01640		hypothetical protein	Porphyromonas somerae	Bacteria	Bacteroidota	567	BACON_2|BACON + BACON_2|BACON	2	BACON_2|BACON	34	122	5.9e-07	BACON_2|BACON	150	212	3.8e-06
psoe	psoe:CE91St14_13940		zinc-dependent metalloproteinase lipoprotein, BF0631 family	Porphyromonas somerae	Bacteria	Bacteroidota	504	BACON_2|BACON + Peptidase_M43	2	BACON_2|BACON	52	121	4.1e-05	Peptidase_M43	351	460	5.4e-12
psq	psq:PUNSTDRAFT_96714		hypothetical protein	Punctularia strigosozonata	Fungi	Basidiomycetes	999	Glyco_hydro_115 + BACON_2 + GH115_C	3	Glyco_hydro_115	190	536	1e-141	BACON_2	723	795	3.3e-05	GH115_C	813	995	2.8e-55
psu	psu:Psesu_2910	E6WX35	hypothetical protein	Pseudoxanthomonas suwonensis 11-1	Bacteria	Other Gammaproteobacteria	951	Glyco_hydro_115 + BACON_2 + GH115_C	3	Glyco_hydro_115	186	518	2e-149	BACON_2	692	736	1.6e-06	GH115_C	776	945	4.3e-46
pta	pta:HPL003_16675	G7W2H7	hypothetical protein	Paenibacillus terrae	Bacteria	Bacilli	958	Glyco_hydro_115 + BACON_2 + GH115_C	3	Glyco_hydro_115	168	522	3.3e-128	BACON_2	690	768	5.5e-05	GH115_C	779	949	1.6e-52
ptj	ptj:JRJ22_10110		glycosyl hydrolase 115 family protein	Paenibacillus tianjinensis	Bacteria	Bacilli	963	Glyco_hydro_115 + BACON_2 + GH115_C	3	Glyco_hydro_115	173	527	7e-128	BACON_2	700	768	4.3e-06	GH115_C	782	954	1e-48
pun	pun:NQP51_08835		polysaccharide lyase family 7 protein	Polaribacter undariae	Bacteria	Bacteroidota	401	BACON_2|BACON + Alginate_lyase2	2	BACON_2|BACON	40	114	1.8e-08	Alginate_lyase2	132	398	7.4e-64
pun	pun:NQP51_14360		T9SS type A sorting domain-containing protein	Polaribacter undariae	Bacteria	Bacteroidota	886	Chondroitinas_B + BACON_2 + BACON + Por_Secre_tail	4	Chondroitinas_B	38	408	1.5e-52	BACON_2	543	606	5.9e-09	BACON	562	622	1.5e-09	Por_Secre_tail	812	884	1.8e-13
puo	puo:RZN69_11245		hypothetical protein	Puniceicoccus sp. CR14	Bacteria	Verrucomicrobiota	1097	BACON_2	1	BACON_2	578	636	2.3e-07
puo	puo:RZN69_16685		hypothetical protein	Puniceicoccus sp. CR14	Bacteria	Verrucomicrobiota	1303	BACON_2	1	BACON_2	796	841	3.4e-07
pvf	pvf:J5A55_03480		BACON domain-containing protein	Prevotella veroralis	Bacteria	Bacteroidota	529	BACON_2	1	BACON_2	36	113	5.6e-07
pvf	pvf:J5A55_03485		BACON domain-containing protein	Prevotella veroralis	Bacteria	Bacteroidota	539	BACON_2|BACON + BACON_2	2	BACON_2|BACON	35	114	8.7e-08	BACON_2	119	200	2e-05
rbc	rbc:BN938_0934	A0A060RB61	hypothetical protein	Mucinivorans hirudinis	Bacteria	Bacteroidota	538	BACON_2|BACON	1	BACON_2|BACON	2	74	3e-06
rbc	rbc:BN938_2063	A0A060R966	alpha-amylase	Mucinivorans hirudinis	Bacteria	Bacteroidota	629	BACON_2 + BACON + Alpha-amylase	3	BACON_2	38	112	3.1e-10	BACON	63	125	1.2e-07	Alpha-amylase	165	490	3e-70
rbc	rbc:BN938_2076	A0A060RDV4	hypothetical protein	Mucinivorans hirudinis	Bacteria	Bacteroidota	571	BACON_2|BACON + DUF5074	2	BACON_2|BACON	35	118	1.3e-10	DUF5074	136	478	4.5e-95
rbc	rbc:BN938_2326	A0A060RDQ3	hypothetical protein	Mucinivorans hirudinis	Bacteria	Bacteroidota	326	BACON_2|BACON + BACON	2	BACON_2|BACON	32	113	1.2e-11	BACON	150	203	2e-06
rek	rek:N6H18_17835		Ig-like domain-containing protein	Reichenbachiella agarivorans	Bacteria	Bacteroidota	1132	Chondroitinas_B + BACON_2|BACON + Big_2 + F5_F8_type_C + Big_2 + F5_F8_type_C + Por_Secre_tail	7	Chondroitinas_B	43	362	3.8e-63	BACON_2|BACON	521	592	1.3e-13	Big_2	598	671	1.1e-19	F5_F8_type_C	700	811	2.2e-12	Big_2	827	899	9.4e-18	F5_F8_type_C	922	1041	2.2e-21	Por_Secre_tail	1066	1130	5.7e-08
rge	rge:RGE_09680	I0HMS2	hypothetical protein	Rubrivivax gelatinosus	Bacteria	Betaproteobacteria	852	BACON_2	1	BACON_2	467	524	1.9e-05
rher	rher:EHE19_015220	A0A4U7JJK7	BACON domain-containing protein	Ruminiclostridium herbifermentans	Bacteria	Clostridia	341	BACON_2|BACON	1	BACON_2|BACON	137	201	5.2e-05
rher	rher:EHE19_017665	A0A4U7JG09	glycosyl hydrolase 115 family protein	Ruminiclostridium herbifermentans	Bacteria	Clostridia	1208	Glyco_hydro_115 + BACON_2 + GH115_C + CBM_6|CBM_35_2 + Dockerin_1	5	Glyco_hydro_115	194	550	3.3e-127	BACON_2	717	794	1.8e-05	GH115_C	808	980	2.4e-49	CBM_6|CBM_35_2	1015	1135	2.8e-40	Dockerin_1	1142	1196	4.1e-14
rsx	rsx:RhiXN_05542		glycoside hydrolase family 115 protein	Rhizoctonia solani	Fungi	Basidiomycetes	1021	Glyco_hydro_115 + BACON_2 + GH115_C	3	Glyco_hydro_115	211	557	1.1e-144	BACON_2	746	807	2.9e-06	GH115_C	837	1017	2.1e-56
rufi	rufi:K0V07_13755		BACON domain-containing protein	Ruficoccus sp. ZRK36	Bacteria	Verrucomicrobiota	663	BACON + BACON_2|BACON	2	BACON	218	271	1e-05	BACON_2|BACON	361	436	1.5e-05
rug	rug:QC826_02030		BACON domain-containing carbohydrate-binding protein	Rugamonas sp. DEMB1	Bacteria	Betaproteobacteria	854	BACON + BACON_2	2	BACON	182	232	5.1e-05	BACON_2	262	335	2.4e-07
sabu	sabu:MBM09_08925		endoglucanase	Flaviramulus sp. BrNp1-15	Bacteria	Bacteroidota	508	BACON_2|BACON + Cellulase	2	BACON_2|BACON	45	131	1.5e-08	Cellulase	173	477	1.1e-55
sact	sact:DMT42_21995	A0A2U9PEX8	hypothetical protein	Streptomyces actuosus	Bacteria	Actinomycetota	583	BACON_2	1	BACON_2	410	472	2.8e-08
saga	saga:M5M_13700	K4KNR0	serine protease	Simiduia agarivorans	Bacteria	Other Gammaproteobacteria	1028	PKD_4|PKD + PKD_4|PKD + Peptidase_S8 + BACON_2	4	PKD_4|PKD	34	116	1.2e-23	PKD_4|PKD	125	206	1.2e-20	Peptidase_S8	500	790	1.2e-51	BACON_2	813	895	1.4e-05
sakb	sakb:K1J60_18550		hypothetical protein	Streptomyces akebiae	Bacteria	Actinomycetota	609	BACON_2	1	BACON_2	455	532	3.3e-08
salb	salb:XNR_3496		Hypothetical protein	Streptomyces albidoflavus	Bacteria	Actinomycetota	580	Sigma70_r4_2 + BACON_2	2	Sigma70_r4_2	144	182	5.9e-06	BACON_2	409	476	2e-07
salf	salf:SMD44_04907	A0A1Z1WG80	hypothetical protein	Streptomyces alboflavus	Bacteria	Actinomycetota	605	BACON_2	1	BACON_2	454	510	1.1e-07
salj	salj:SMD11_2998	A0A1Z2L2U2	hypothetical protein	Streptomyces albireticuli	Bacteria	Actinomycetota	545	BACON_2	1	BACON_2	438	493	1.9e-05
salk	salk:FBQ74_00450	A0A5B7Y9P2	glycosyl hydrolase	Salinimonas iocasae	Bacteria	Other Gammaproteobacteria	946	Glyco_hydro_115 + BACON_2 + GH115_C	3	Glyco_hydro_115	181	512	5.2e-156	BACON_2	688	760	6.8e-05	GH115_C	773	940	1.8e-44
sall	sall:SAZ_24675		hypothetical protein	Streptomyces noursei ZPM	Bacteria	Actinomycetota	582	BACON_2	1	BACON_2	428	499	5.9e-05
sals	sals:SLNWT_2841	A0A0B5EYP7	alanine-rich protein	Streptomyces albus	Bacteria	Actinomycetota	609	BACON_2	1	BACON_2	452	508	6.2e-06
salu	salu:DC74_4620		alanine-rich protein	Streptomyces noursei NK660	Bacteria	Actinomycetota	582	BACON_2	1	BACON_2	428	499	5.9e-05
salw	salw:CP975_19910	A0A5J6HJP5	hypothetical protein	Streptomyces alboniger	Bacteria	Actinomycetota	640	BACON_2	1	BACON_2	475	536	3.2e-07
samb	samb:SAM23877_4211	A0A0K2AWI0	hypothetical protein	Streptomyces ambofaciens	Bacteria	Actinomycetota	600	BACON_2	1	BACON_2	434	496	1.4e-08
sanl	sanl:KZO11_15275		hypothetical protein	Streptomyces anulatus	Bacteria	Actinomycetota	646	BACON_2	1	BACON_2	468	518	2.9e-07
sant	sant:QR300_19885		sigma-70 family RNA polymerase sigma factor	Streptomyces antimycoticus	Bacteria	Actinomycetota	568	BACON_2	1	BACON_2	454	521	7.3e-06
sanu	sanu:K7396_15630		sigma-70 family RNA polymerase sigma factor	Streptomyces angustmyceticus	Bacteria	Actinomycetota	587	BACON_2	1	BACON_2	446	498	7.3e-05
saov	saov:G3H79_15845		sigma-70 family RNA polymerase sigma factor	Streptomyces aureoverticillatus	Bacteria	Actinomycetota	618	BACON_2	1	BACON_2	470	535	7.3e-08
saqu	saqu:EJC51_27570	A0A3Q9C567	hypothetical protein	Streptomyces aquilus	Bacteria	Actinomycetota	567	BACON_2	1	BACON_2	416	471	1.2e-07
sarg	sarg:HKX69_15135	A0A6M4PXC3	BACON domain-containing protein	Streptomyces argyrophyllae	Bacteria	Actinomycetota	378	BACON_2	1	BACON_2	227	293	1.4e-08
sast	sast:CD934_17130	A0A514JSB1	hypothetical protein	Streptomyces calvus	Bacteria	Actinomycetota	590	BACON_2	1	BACON_2	419	489	1.4e-08
sata	sata:C5746_18675	A0A2Z5JR19	hypothetical protein	Streptomyces atratus	Bacteria	Actinomycetota	629	BACON_2	1	BACON_2	470	520	4.9e-05
sauo	sauo:BV401_25215	A0A1P8XYE0	hypothetical protein	Streptomyces autolyticus	Bacteria	Actinomycetota	569	BACON_2	1	BACON_2	452	514	9.5e-07
sbao	sbao:L6469_06160		endoglucanase	Segatella baroniae	Bacteria	Bacteroidota	580	BACON_2|BACON + BACON + Cellulase	3	BACON_2|BACON	39	122	6.4e-05	BACON	156	210	4e-05	Cellulase	254	543	1.1e-53
sbh	sbh:SBI_05983	D7CHQ3	hypothetical protein	Streptomyces bingchenggensis	Bacteria	Actinomycetota	698	BACON_2	1	BACON_2	590	654	4.2e-06
sbro	sbro:GQF42_24960	A0A6I6N3K8	hypothetical protein	Streptomyces broussonetiae	Bacteria	Actinomycetota	573	BACON_2	1	BACON_2	418	487	2.5e-07
sby	sby:H7H31_18840	A0A7G8KEY3	sigma-70 family RNA polymerase sigma factor	Streptomyces buecherae	Bacteria	Actinomycetota	604	BACON_2	1	BACON_2	478	562	1.9e-09
scad	scad:DN051_17950	A0A2Z4IZJ4	hypothetical protein	Streptomyces cadmiisoli	Bacteria	Actinomycetota	587	BACON_2	1	BACON_2	417	477	6.5e-08
scae	scae:IHE65_18835		hypothetical protein	Streptomyces caniscabiei	Bacteria	Actinomycetota	626	BACON_2	1	BACON_2	472	530	2.2e-08
scal	scal:I6J39_19760		hypothetical protein	Streptomyces californicus	Bacteria	Actinomycetota	660	BACON_2	1	BACON_2	481	537	6.6e-07
scb	scb:SCAB_39341	C9Z0Q1	alanine-rich hypothetical protein	Streptomyces scabiei	Bacteria	Actinomycetota	572	BACON_2	1	BACON_2	415	485	1.3e-07
scha	scha:CP983_18770	A0A8E3PYA8	hypothetical protein	Streptomyces chartreusis	Bacteria	Actinomycetota	597	BACON_2	1	BACON_2	405	469	7.4e-08
schf	schf:IPT68_20500	A0A7M2T2X0	sigma-70 family RNA polymerase sigma factor	Streptomyces chromofuscus	Bacteria	Actinomycetota	576	BACON_2	1	BACON_2	418	469	6.7e-07
sci	sci:B446_20905	S5UUZ8	hypothetical protein	Streptomyces collinus	Bacteria	Actinomycetota	560	BACON_2	1	BACON_2	407	474	9.6e-08
scin	scin:CP977_15465	A0A5J6IT00	sigma-70 family RNA polymerase sigma factor	Streptomyces cinereoruber	Bacteria	Actinomycetota	593	BACON_2	1	BACON_2	428	477	3.4e-05
scir	scir:STRCI_004585		hypothetical protein	Streptomyces cinnabarinus	Bacteria	Actinomycetota	586	BACON_2	1	BACON_2	405	465	6.8e-08
sclf	sclf:BB341_27185	E2Q628	peptidase	Streptomyces clavuligerus	Bacteria	Actinomycetota	1191	Peptidase_S8 + CarboxypepD_reg|CarbopepD_reg_2 + CarboxypepD_reg|CarbopepD_reg_2 + CarbopepD_reg_2|CarboxypepD_reg + BACON_2 + Malectin	6	Peptidase_S8	193	477	4.2e-42	CarboxypepD_reg|CarbopepD_reg_2	496	572	1.6e-14	CarboxypepD_reg|CarbopepD_reg_2	578	651	3.1e-09	CarbopepD_reg_2|CarboxypepD_reg	851	928	1.6e-07	BACON_2	934	1012	2.3e-07	Malectin	1034	1170	1.9e-21
sco	sco:SCO3350		SCE7.17c, SCE94.01c; hypothetical protein	Streptomyces coelicolor	Bacteria	Actinomycetota	598	BACON_2	1	BACON_2	428	487	1.1e-07
scoa	scoa:QU709_17940		hypothetical protein	Streptomyces coralus	Bacteria	Actinomycetota	590	BACON_2	1	BACON_2	410	464	8.5e-08
scoe	scoe:CP976_24625	A0A5J6I8K8	hypothetical protein	Streptomyces coeruleorubidus	Bacteria	Actinomycetota	570	BACON_2	1	BACON_2	409	466	1.3e-07
scor	scor:J3U87_06280	A0A8A4TRB9	pre-peptidase C-terminal domain-containing protein	Sulfidibacter corallicola	Bacteria	Acidobacteriota	1411	InhA-like_MAM + BACON_2|BACON + PKD_4 + PKD_4|PKD + PPC + PPC	6	InhA-like_MAM	805	938	1.7e-06	BACON_2|BACON	950	1023	2e-09	PKD_4	1045	1117	4e-06	PKD_4|PKD	1121	1199	8.9e-20	PPC	1225	1293	2.8e-19	PPC	1329	1396	1.9e-17
scor	scor:J3U87_16405	A0A8A4TVR4	hypothetical protein	Sulfidibacter corallicola	Bacteria	Acidobacteriota	1654	BACON_2 + BACON + BACON_2 + Calx-beta	4	BACON_2	243	312	2.6e-07	BACON	274	330	3.1e-06	BACON_2	419	489	9.3e-06	Calx-beta	496	589	2.2e-13
scor	scor:J3U87_18315	A0A8A4TDA5	hypothetical protein	Sulfidibacter corallicola	Bacteria	Acidobacteriota	1044	BACON_2	1	BACON_2	518	571	2e-06
scor	scor:J3U87_34790	A0A8A4TPF0	hypothetical protein	Sulfidibacter corallicola	Bacteria	Acidobacteriota	1001	BACON_2|BACON + BACON_2|BACON + BACON_2|BACON + Big_1	4	BACON_2|BACON	58	131	4.2e-05	BACON_2|BACON	409	480	6.5e-06	BACON_2|BACON	593	653	3.8e-05	Big_1	670	711	3.7e-05
sct	sct:SCAT_2606		Alanine-rich protein (fragment)	Streptantibioticus cattleyicolor NRRL 8057 = DSM 46488	Bacteria	Actinomycetota	287	BACON_2	1	BACON_2	174	234	1.5e-05
scw	scw:TU94_14700	A0A0C5G1Z3	alanine-rich protein	Streptomyces cyaneogriseus	Bacteria	Actinomycetota	572	BACON_2	1	BACON_2	422	467	5.4e-08
scx	scx:AS200_21560	A0A0U3ESQ8	hypothetical protein	Streptomyces sp. CdTB01	Bacteria	Actinomycetota	562	BACON_2	1	BACON_2	411	463	2.8e-09
scy	scy:SCATT_25910	G8WWS5	alanine-rich protein	Streptantibioticus cattleyicolor NRRL 8057 = DSM 46488	Bacteria	Actinomycetota	545	BACON_2	1	BACON_2	432	492	4.4e-05
scya	scya:EJ357_26320	A0A3S9MBT3	sigma-70 family RNA polymerase sigma factor	Streptomyces cyaneochromogenes	Bacteria	Actinomycetota	598	BACON_2	1	BACON_2	416	472	1.6e-07
scye	scye:R2B67_20430		hypothetical protein	Streptomyces cyaneofuscatus	Bacteria	Actinomycetota	631	BACON_2	1	BACON_2	451	505	3.5e-06
scyg	scyg:S1361_22245		hypothetical protein	Streptomyces cyanogenus	Bacteria	Actinomycetota	569	BACON_2	1	BACON_2	418	483	1.5e-08
scyn	scyn:N8I84_22820		hypothetical protein	Streptomyces cynarae	Bacteria	Actinomycetota	574	BACON_2	1	BACON_2	427	481	1e-07
scz	scz:ABE83_20840	A0A0M4E333	alanine-rich protein	Streptomyces sp. CFMR 7	Bacteria	Actinomycetota	662	BACON_2	1	BACON_2	475	531	2.7e-06
sde	sde:Sde_1755	Q21JW4	hypothetical protein	Saccharophagus degradans	Bacteria	Other Gammaproteobacteria	975	Glyco_hydro_115 + BACON_2 + GH115_C	3	Glyco_hydro_115	202	535	5.5e-156	BACON_2	701	772	6.5e-06	GH115_C	796	967	7.4e-52
sdec	sdec:L3078_26845		hypothetical protein	Streptomyces deccanensis	Bacteria	Actinomycetota	580	BACON_2	1	BACON_2	423	504	9.4e-09
sdur	sdur:M4V62_19730		hypothetical protein	Streptomyces durmitorensis	Bacteria	Actinomycetota	567	BACON_2	1	BACON_2	417	477	1.9e-06
sdv	sdv:BN159_4009	K4R4Z1	hypothetical protein	Streptomyces davaonensis	Bacteria	Actinomycetota	588	BACON_2	1	BACON_2	408	468	1.2e-07
sdw	sdw:K7C20_21135		sigma-70 family RNA polymerase sigma factor	Streptomyces decoyicus	Bacteria	Actinomycetota	594	BACON_2	1	BACON_2	450	503	5.4e-05
sdx	sdx:C4B68_17575	A0A2L2ML84	hypothetical protein	Streptomyces dengpaensis	Bacteria	Actinomycetota	616	BACON_2	1	BACON_2	455	509	6.6e-08
sfa	sfa:Sfla_3520	A0A8D3WM43	putative alanine-rich protein	Streptomyces pratensis	Bacteria	Actinomycetota	603	BACON_2	1	BACON_2	442	499	3.4e-06
sfeu	sfeu:IM697_41930	A0A7M2SKF1	hypothetical protein	Streptomyces ferrugineus	Bacteria	Actinomycetota	587	BACON_2	1	BACON_2	411	475	2.7e-07
sfi	sfi:SFUL_3022	N0CWG4	RNA polymerase, sigma-24 subunit, ECF subfamily	Streptomyces microflavus	Bacteria	Actinomycetota	625	BACON_2	1	BACON_2	444	500	1.4e-07
sfic	sfic:EIZ62_14005	A0A6I6FJB8	hypothetical protein	Streptomyces ficellus	Bacteria	Actinomycetota	581	BACON_2	1	BACON_2	426	489	1.8e-06
sfiy	sfiy:F0344_20425	A0A7G7BMV8	hypothetical protein	Streptomyces finlayi	Bacteria	Actinomycetota	591	BACON_2	1	BACON_2	422	486	3.7e-08
sfk	sfk:KY5_4511	A0A291QCV3	alanine-rich protein	Streptomyces formicae	Bacteria	Actinomycetota	589	BACON_2	1	BACON_2	431	495	1.6e-07
sfy	sfy:GFH48_18490	A0A5Q0LD22	hypothetical protein	Streptomyces fagopyri	Bacteria	Actinomycetota	602	BACON_2	1	BACON_2	446	503	1e-06
sgal	sgal:CP966_20675	A0A5J6EWG3	sigma-70 family RNA polymerase sigma factor	Streptomyces galilaeus	Bacteria	Actinomycetota	567	BACON_2	1	BACON_2	418	487	2.2e-07
sgb	sgb:WQO_14940	A0A0U3DC90	hypothetical protein	Streptomyces globisporus	Bacteria	Actinomycetota	647	BACON_2	1	BACON_2	466	518	1.1e-06
sge	sge:DWG14_03735	A0A385ZPN1	hypothetical protein	Streptomyces griseorubiginosus	Bacteria	Actinomycetota	567	BACON_2	1	BACON_2	410	464	5.4e-09
sgf	sgf:HEP81_03498	A0A7H1Q0H0	alanine-rich protein	Streptomyces griseofuscus	Bacteria	Actinomycetota	559	BACON_2	1	BACON_2	414	484	4.8e-10
sgj	sgj:IAG43_17765	A0A7H0HVL0	hypothetical protein	Streptomyces genisteinicus	Bacteria	Actinomycetota	566	BACON_2	1	BACON_2	402	462	1.1e-07
sgm	sgm:GCM10017557_46960	A0A7G1P7V2	hypothetical protein	Streptomyces aurantiacus	Bacteria	Actinomycetota	651	BACON_2	1	BACON_2	472	528	1.3e-05
sgob	sgob:test1122_10925		sigma-70 family RNA polymerase sigma factor	Streptomyces gobiensis	Bacteria	Actinomycetota	562	BACON_2	1	BACON_2	430	491	1e-08
sgr	sgr:SGR_4130	B1VSK5	putative alanine-rich protein	Streptomyces griseus	Bacteria	Actinomycetota	650	BACON_2	1	BACON_2	469	518	8.7e-06
sgrf	sgrf:SGFS_069070		hypothetical protein	Streptomyces graminofaciens	Bacteria	Actinomycetota	591	BACON_2	1	BACON_2	441	497	2.1e-07
sgs	sgs:AVL59_03025	A0A1B1AQ75	hypothetical protein	Streptomyces griseochromogenes	Bacteria	Actinomycetota	559	BACON_2	1	BACON_2	408	466	2.3e-06
sgu	sgu:SGLAU_19010	A0A089X765	hypothetical protein	Streptomyces glaucescens	Bacteria	Actinomycetota	574	BACON_2	1	BACON_2	411	490	2.2e-07
sgv	sgv:B1H19_23700	A0A1V0TV01	hypothetical protein	Streptomyces gilvosporeus	Bacteria	Actinomycetota	596	BACON_2	1	BACON_2	445	503	4.3e-05
sgx	sgx:H4W23_18070		sigma-70 family RNA polymerase sigma factor	Streptomyces gardneri	Bacteria	Actinomycetota	617	BACON_2	1	BACON_2	427	494	1.8e-07
sgz	sgz:C0216_02000	A0A344TUQ4	hypothetical protein	Streptomyces globosus	Bacteria	Actinomycetota	572	BACON_2	1	BACON_2	418	480	6.2e-05
shar	shar:HUT13_10235	A0A7H8GZD4	BACON domain-containing protein	Streptomyces harbinensis	Bacteria	Actinomycetota	506	BACON_2	1	BACON_2	381	446	4.3e-10
shaw	shaw:CEB94_23180	A0A6G5RH24	hypothetical protein	Streptomyces hawaiiensis	Bacteria	Actinomycetota	576	BACON_2	1	BACON_2	413	468	2.8e-07
shk	shk:J2N69_20950		hypothetical protein	Streptomyces huasconensis	Bacteria	Actinomycetota	582	BACON_2	1	BACON_2	424	485	1.8e-08
sho	sho:SHJGH_5341		alanine-rich protein	Streptomyces hygroscopicus subsp. jinggangensis TL01	Bacteria	Actinomycetota	378	BACON_2	1	BACON_2	228	296	1.3e-08
shoi	shoi:KUA50_002265		endoglucanase	Segatella hominis	Bacteria	Bacteroidota	603	BACON_2|BACON + Cellulase	2	BACON_2|BACON	40	121	1.6e-07	Cellulase	256	568	8.1e-57
shoi	shoi:KUA50_002300		cellulase family glycosylhydrolase	Segatella hominis	Bacteria	Bacteroidota	518	BACON_2|BACON + Cellulase	2	BACON_2|BACON	50	133	8.2e-05	Cellulase	178	490	1.6e-43
shun	shun:DWB77_03442	A0A387HBS5	hypothetical protein	Streptomyces hundungensis	Bacteria	Actinomycetota	527	BACON_2	1	BACON_2	378	434	7e-08
shy	shy:SHJG_5578		alanine-rich protein	Streptomyces hygroscopicus subsp. jinggangensis 5008	Bacteria	Actinomycetota	378	BACON_2	1	BACON_2	228	296	1.3e-08
sine	sine:KI385_26035		sigma-70 family RNA polymerase sigma factor	Streptomyces inhibens	Bacteria	Actinomycetota	584	BACON_2	1	BACON_2	437	499	1.1e-05
sinh	sinh:LS482_07300		endoglucanase	Sinomicrobium kalidii	Bacteria	Bacteroidota	483	BACON_2 + Cellulase	2	BACON_2	33	114	1.7e-05	Cellulase	154	458	5.6e-51
sjn	sjn:RI060_17920		hypothetical protein	Streptomyces janthinus	Bacteria	Actinomycetota	568	BACON_2	1	BACON_2	406	463	5.1e-08
ska	ska:CP970_18905	A0A5J6GB52	hypothetical protein	Streptomyces kanamyceticus	Bacteria	Actinomycetota	592	BACON_2	1	BACON_2	432	497	6.9e-08
skg	skg:KJK29_15675		sigma-70 family RNA polymerase sigma factor	Streptomyces koelreuteriae	Bacteria	Actinomycetota	567	BACON_2	1	BACON_2	405	462	1.9e-08
sky	sky:D0C37_19070	A0A385DDX4	hypothetical protein	Streptomyces koyangensis	Bacteria	Actinomycetota	567	Sigma70_r4_2 + BACON_2	2	Sigma70_r4_2	145	183	6.5e-05	BACON_2	411	465	1.3e-06
slai	slai:P8A22_22120		hypothetical protein	Streptomyces laculatispora	Bacteria	Actinomycetota	617	BACON_2	1	BACON_2	461	513	6.6e-05
slc	slc:SL103_33155	A0A1D7VY63	hypothetical protein	Streptomyces lydicus 103	Bacteria	Actinomycetota	593	BACON_2	1	BACON_2	443	500	5.6e-07
sle	sle:sle_31820	A0A0F7VW01	sle_31820; Alanine-Rich Protein	Streptomyces leeuwenhoekii	Bacteria	Actinomycetota	575	BACON_2	1	BACON_2	423	468	2.3e-07
slf	slf:JEQ17_26270	A0A7T7I846	hypothetical protein	Streptomyces liliifuscus	Bacteria	Actinomycetota	631	BACON_2	1	BACON_2	460	532	7.1e-09
slon	slon:LGI35_25335		hypothetical protein	Streptomyces longhuiensis	Bacteria	Actinomycetota	571	BACON_2	1	BACON_2	417	469	1.2e-06
sls	sls:SLINC_4809	A0A1B1MEU7	hypothetical protein	Streptomyces lincolnensis	Bacteria	Actinomycetota	585	BACON_2	1	BACON_2	411	467	4.1e-08
slv	slv:SLIV_21025		alanine-rich protein	Streptomyces lividans	Bacteria	Actinomycetota	598	BACON_2	1	BACON_2	428	487	1.1e-07
slx	slx:SLAV_04245	A0A2K8P7N9	bpr; Bacillopeptidase F precursor	Streptomyces lavendulae subsp. lavendulae	Bacteria	Actinomycetota	1188	Peptidase_S8 + CarboxypepD_reg|CarbopepD_reg_2 + CarboxypepD_reg + CarbopepD_reg_2|CarboxypepD_reg + BACON_2 + Malectin	6	Peptidase_S8	189	472	2.9e-41	CarboxypepD_reg|CarbopepD_reg_2	492	568	1.1e-15	CarboxypepD_reg	575	647	3.5e-08	CarbopepD_reg_2|CarboxypepD_reg	848	925	3e-06	BACON_2	945	1006	9.7e-05	Malectin	1030	1185	5.8e-23
slx	slx:SLAV_21350	A0A2K8PJ01	RNA polymerase sigma factor	Streptomyces lavendulae subsp. lavendulae	Bacteria	Actinomycetota	594	BACON_2	1	BACON_2	450	516	8.2e-05
sma	sma:SAVERM_4711	Q82EA4	putative alanine-rich protein	Streptomyces avermitilis	Bacteria	Actinomycetota	582	BACON_2	1	BACON_2	433	501	3.4e-07
smal	smal:SMALA_4279	A0A291SUE6	alanine-rich protein	Streptomyces malaysiensis	Bacteria	Actinomycetota	569	BACON_2	1	BACON_2	452	514	9.5e-07
smon	smon:AWR27_21570	A0A1P9X239	hypothetical protein	Spirosoma montaniterrae	Bacteria	Bacteroidota	775	BACON_2|BACON + Por_Secre_tail	2	BACON_2|BACON	434	520	3.7e-10	Por_Secre_tail	698	773	1.3e-06
smui	smui:I6J00_24350		BACON domain-containing protein	Sphingobacterium multivorum	Bacteria	Bacteroidota	427	BACON_2|BACON + BACON	2	BACON_2|BACON	49	128	1e-05	BACON	173	229	4.3e-08
snf	snf:JYK04_07796		bpr; Bacillopeptidase F	Streptomyces nojiriensis	Bacteria	Actinomycetota	1202	Peptidase_S8 + CarboxypepD_reg|CarbopepD_reg_2 + CarboxypepD_reg|CarbopepD_reg_2 + CarbopepD_reg_2|CarboxypepD_reg + BACON_2 + Malectin	6	Peptidase_S8	204	488	5.4e-41	CarboxypepD_reg|CarbopepD_reg_2	507	582	1.7e-13	CarboxypepD_reg|CarbopepD_reg_2	589	661	1.6e-07	CarbopepD_reg_2|CarboxypepD_reg	862	940	2.2e-05	BACON_2	958	1019	1.4e-07	Malectin	1047	1180	2e-21
snig	snig:HEK616_65380		hypothetical protein	Streptomyces nigrescens	Bacteria	Actinomycetota	606	BACON_2	1	BACON_2	443	500	2.7e-06
snk	snk:CP967_19180	A0A5J6FCB5	sigma-70 family RNA polymerase sigma factor	Streptomyces nitrosporeus	Bacteria	Actinomycetota	604	BACON_2	1	BACON_2	418	491	6.9e-08
snq	snq:CP978_19105	A0A5P2W415	hypothetical protein	Streptomyces nodosus	Bacteria	Actinomycetota	593	BACON_2	1	BACON_2	428	494	9e-07
snw	snw:BBN63_14030	A0A1U9R3I2	hypothetical protein	Streptomyces niveus	Bacteria	Actinomycetota	605	BACON_2	1	BACON_2	432	488	7.8e-08
snz	snz:DC008_19600	A0A2S1IGG7	hypothetical protein	Streptomyces nigra	Bacteria	Actinomycetota	579	BACON_2	1	BACON_2	417	473	1e-05
sov	sov:QZH56_14640		sigma-70 family RNA polymerase sigma factor	Streptomyces olivoreticuli	Bacteria	Actinomycetota	532	BACON_2	1	BACON_2	428	484	1.9e-05
spac	spac:B1H29_16410	A0A1S6J9A3	hypothetical protein	Streptomyces pactum	Bacteria	Actinomycetota	622	BACON_2	1	BACON_2	459	518	9.5e-07
spav	spav:Spa2297_18430	A0A191V1J8	hypothetical protein	Streptomyces parvulus	Bacteria	Actinomycetota	588	BACON_2	1	BACON_2	432	486	1.7e-07
speu	speu:CGZ69_20065		hypothetical protein	Streptomyces peucetius subsp. caesius	Bacteria	Actinomycetota	560	BACON_2	1	BACON_2	412	471	8.2e-06
sphe	sphe:GFH32_16755	A0A5Q0QIT6	hypothetical protein	Sphingobacterium sp. dk4302	Bacteria	Bacteroidota	129	BACON_2|BACON	1	BACON_2|BACON	56	124	5.1e-05
sphv	sphv:F9278_29285	A0A5P8K9R7	sigma-70 family RNA polymerase sigma factor	Streptomyces phaeolivaceus	Bacteria	Actinomycetota	557	BACON_2	1	BACON_2	406	483	1.1e-08
sphw	sphw:NFX46_02610		hypothetical protein	Streptomyces phaeoluteigriseus	Bacteria	Actinomycetota	567	BACON_2	1	BACON_2	416	480	6.2e-07
splu	splu:LK06_013545	A0A221NYL5	hypothetical protein	Streptomyces pluripotens	Bacteria	Actinomycetota	574	BACON_2	1	BACON_2	405	478	3.8e-09
spra	spra:CP972_20245	A0A5J6H3M8	hypothetical protein	Streptomyces prasinus	Bacteria	Actinomycetota	616	BACON_2	1	BACON_2	423	481	1.5e-07
spri	spri:SPRI_3381	A0A0M4DSA0	alanine-rich protein	Streptomyces pristinaespiralis	Bacteria	Actinomycetota	538	BACON_2	1	BACON_2	380	443	2.7e-08
spsc	spsc:E2P86_10920	A0A7Z1X0I4	hypothetical protein	Sphingobacterium psychroaquaticum	Bacteria	Bacteroidota	601	BACON_2|BACON	1	BACON_2|BACON	50	120	6.4e-10
spun	spun:BFF78_18905	A0A1D7YB56	hypothetical protein	Streptomyces fodineus	Bacteria	Actinomycetota	571	BACON_2	1	BACON_2	423	485	9.3e-08
sqz	sqz:FQU76_02425	A0A5B8ISQ7	S8 family serine peptidase	Streptomyces qinzhouensis	Bacteria	Actinomycetota	1103	Peptidase_S8 + CarboxypepD_reg|CarbopepD_reg_2 + CarbopepD_reg_2|CarboxypepD_reg + CarboxypepD_reg + BACON_2 + Malectin	6	Peptidase_S8	100	384	3.4e-43	CarboxypepD_reg|CarbopepD_reg_2	403	477	2.8e-13	CarbopepD_reg_2|CarboxypepD_reg	485	554	8.2e-06	CarboxypepD_reg	756	825	6.7e-09	BACON_2	858	914	5.1e-05	Malectin	950	1094	2.4e-23
srj	srj:SRO_3285		sigma-70 family RNA polymerase sigma factor	Streptomyces rochei	Bacteria	Actinomycetota	597	BACON_2	1	BACON_2	452	522	2.5e-10
srk	srk:FGW37_18585		sigma-70 family RNA polymerase sigma factor	Streptomyces rectiverticillatus	Bacteria	Actinomycetota	592	BACON_2	1	BACON_2	486	539	9.1e-06
sroc	sroc:RGF97_18690	A0AA51VX04	hypothetical protein	Streptomyces roseicoloratus	Bacteria	Actinomycetota	570	BACON_2	1	BACON_2	400	482	1.7e-07
sroi	sroi:IAG44_17175	A0A7H0IDY1	BACON domain-containing protein	Streptomyces roseirectus	Bacteria	Actinomycetota	561	BACON_2	1	BACON_2	416	480	2.5e-06
srug	srug:F0345_11810	A0A7G7C2A5	hypothetical protein	Streptomyces rutgersensis	Bacteria	Actinomycetota	578	Sigma70_r4_2 + BACON_2	2	Sigma70_r4_2	158	196	2.9e-06	BACON_2	413	489	2.9e-06
srw	srw:TUE45_04954		hypothetical protein	Streptomyces reticuli	Bacteria	Actinomycetota	634	BACON_2	1	BACON_2	484	550	1.8e-07
sseo	sseo:D0Z67_16335	A0A4P6TWA8	sigma-70 family RNA polymerase sigma factor	Streptomyces seoulensis	Bacteria	Actinomycetota	570	BACON_2	1	BACON_2	418	467	2.3e-06
ssia	ssia:A7J05_16070	A0A1P8THD6	hypothetical protein	Streptomyces alfalfae	Bacteria	Actinomycetota	598	BACON_2	1	BACON_2	447	503	1.6e-07
ssoi	ssoi:I1A49_25460		sigma-70 family RNA polymerase sigma factor	Streptomyces solisilvae	Bacteria	Actinomycetota	569	BACON_2	1	BACON_2	452	514	9.5e-07
sspb	sspb:CP982_23900	A0A5P2XCG6	hypothetical protein	Streptomyces spectabilis	Bacteria	Actinomycetota	588	BACON_2	1	BACON_2	436	493	3e-07
sspi	sspi:I6J01_02650		BACON domain-containing protein	Sphingobacterium spiritivorum	Bacteria	Bacteroidota	427	BACON_2|BACON + BACON	2	BACON_2|BACON	53	128	4.3e-08	BACON	174	229	5.8e-07
sspn	sspn:LXH13_18710		hypothetical protein	Streptomyces spinosirectus	Bacteria	Actinomycetota	566	BACON_2	1	BACON_2	412	466	8.7e-07
sspo	sspo:DDQ41_18080	A0A2S1Z2B1	hypothetical protein	Streptomyces spongiicola	Bacteria	Actinomycetota	628	BACON_2	1	BACON_2	474	530	2.7e-05
ssub	ssub:CP968_14990	A0A5P2UJT3	sigma-70 family RNA polymerase sigma factor	Streptomyces subrutilus	Bacteria	Actinomycetota	624	BACON_2	1	BACON_2	477	539	3.6e-05
ssx	ssx:SACTE_2807	G2NCH7	RNA polymerase, sigma-24 subunit, ECF subfamily	Streptomyces sp. SirexAA-E	Bacteria	Actinomycetota	600	BACON_2	1	BACON_2	433	489	1.7e-07
staa	staa:LDH80_22510		sigma-70 family RNA polymerase sigma factor	Streptomyces tanashiensis	Bacteria	Actinomycetota	593	BACON_2	1	BACON_2	424	471	1.1e-05
stee	stee:F3L20_02055	A0A5P1YEF7	sigma-70 family RNA polymerase sigma factor	Streptomyces tendae	Bacteria	Actinomycetota	600	BACON_2	1	BACON_2	424	490	7.6e-07
stha	stha:NCTC11429_03058	A0A4U9VGJ4	Bacteroidetes-Associated Carbohydrate-binding Often N-terminal	Sphingobacterium thalpophilum	Bacteria	Bacteroidota	424	BACON_2|BACON + BACON	2	BACON_2|BACON	46	125	2.3e-05	BACON	173	226	9.7e-05
stir	stir:DDW44_17005	A0A2S1SV49	hypothetical protein	Streptomyces tirandamycinicus	Bacteria	Actinomycetota	620	BACON_2	1	BACON_2	463	519	6.8e-06
strc	strc:AA958_17855	A0A0F7NAN7	hypothetical protein	Streptomyces sp. CNQ-509	Bacteria	Actinomycetota	623	BACON_2	1	BACON_2	445	519	9.1e-06
strd	strd:NI25_16900	A0A0N6ZJZ5	alanine-rich protein	Streptomyces sp. CCM_MD2014	Bacteria	Actinomycetota	594	BACON_2	1	BACON_2	426	493	4.3e-09
strf	strf:ASR50_14670		hypothetical protein	Streptomyces sp. 4F	Bacteria	Actinomycetota	591	BACON_2	1	BACON_2	421	487	1.4e-06
stri	stri:C7M71_017360	A0A345SYW2	sigma-70 family RNA polymerase sigma factor	Peterkaempfera bronchialis	Bacteria	Actinomycetota	644	BACON_2	1	BACON_2	493	545	6e-07
strm	strm:M444_19810	A0A0G3ULW7	alanine-rich protein	Streptomyces sp. Mg1	Bacteria	Actinomycetota	611	BACON_2	1	BACON_2	461	530	4.6e-05
stro	stro:STRMOE7_22205	A0A1W5Y031	hypothetical protein	Streptomyces sp. MOE7	Bacteria	Actinomycetota	592	BACON_2	1	BACON_2	442	499	1.5e-06
strp	strp:F750_3208		alanine-rich protein	Streptomyces sp. PAMC 26508	Bacteria	Actinomycetota	564	BACON_2	1	BACON_2	400	457	3.1e-06
strt	strt:A8713_17600	A0A1A9IZ13	hypothetical protein	Streptomyces sp. SAT1	Bacteria	Actinomycetota	581	BACON_2	1	BACON_2	425	475	1.8e-05
stsi	stsi:A4E84_22915	A0A143C3P4	hypothetical protein	Streptomyces qaidamensis	Bacteria	Actinomycetota	576	BACON_2	1	BACON_2	411	468	3e-07
stui	stui:GCM10017668_39550	A0A7G1NIR1	hypothetical protein	Streptomyces tuirus	Bacteria	Actinomycetota	576	BACON_2	1	BACON_2	414	468	1.3e-06
sus	sus:Acid_0042	Q02D08	hypothetical protein	Candidatus Solibacter usitatus	Bacteria	Acidobacteriota	1225	BACON_2 + BACON_2	2	BACON_2	666	761	2.7e-05	BACON_2	879	967	7.8e-06
sus	sus:Acid_0064	Q02CY6	hypothetical protein	Candidatus Solibacter usitatus	Bacteria	Acidobacteriota	525	BACON + BACON_2|BACON	2	BACON	56	107	2.3e-08	BACON_2|BACON	115	198	1.4e-08
sus	sus:Acid_1621	Q028E6	hypothetical protein	Candidatus Solibacter usitatus	Bacteria	Acidobacteriota	990	BACON_2	1	BACON_2	456	525	2.5e-05
sus	sus:Acid_1622	Q028E5	hypothetical protein	Candidatus Solibacter usitatus	Bacteria	Acidobacteriota	995	BACON_2|BACON	1	BACON_2|BACON	465	542	1.8e-05
sus	sus:Acid_2023	Q026Q6	hypothetical protein	Candidatus Solibacter usitatus	Bacteria	Acidobacteriota	992	BACON_2	1	BACON_2	476	561	1.3e-07
sus	sus:Acid_2494	Q024U3	hypothetical protein	Candidatus Solibacter usitatus	Bacteria	Acidobacteriota	1128	BACON_2	1	BACON_2	553	651	6.6e-05
sus	sus:Acid_2696	Q023Z1	peptidase M36, fungalysin	Candidatus Solibacter usitatus	Bacteria	Acidobacteriota	1372	FTP + Peptidase_M36 + PPC + PPC + BACON_2 + BACON_2	6	FTP	116	155	4.9e-05	Peptidase_M36	261	577	4.8e-82	PPC	710	766	1.1e-09	PPC	807	883	9.9e-12	BACON_2	902	985	2.3e-05	BACON_2	1006	1098	5.5e-07
sus	sus:Acid_3672	Q020K9	large repetitive protein	Candidatus Solibacter usitatus	Bacteria	Acidobacteriota	1419	Invasin_D3|Big_1 + Big_1|CarboxypepD_reg + Big_1 + Big_1 + Big_1 + BACON_2	6	Invasin_D3|Big_1	268	345	2.8e-05	Big_1|CarboxypepD_reg	372	429	9.1e-07	Big_1	474	538	5.8e-08	Big_1	687	750	9.2e-06	Big_1	896	958	1e-07	BACON_2	981	1051	1.5e-06
sus	sus:Acid_3694	Q020I8	Peptidase S7, flavivirus helicase (NS3)	Candidatus Solibacter usitatus	Bacteria	Acidobacteriota	1061	Palm_thioest|Lipase_2 + BACON_2 + BACON_2 + TIG	4	Palm_thioest|Lipase_2	167	298	2.9e-05	BACON_2	633	711	8.4e-05	BACON_2	735	812	1.1e-06	TIG	851	931	6.8e-05
sus	sus:Acid_4830	Q01X26	hypothetical protein	Candidatus Solibacter usitatus	Bacteria	Acidobacteriota	1230	BACON_2	1	BACON_2	680	762	2.9e-07
sus	sus:Acid_6175	Q01TB9	hypothetical protein	Candidatus Solibacter usitatus	Bacteria	Acidobacteriota	1319	BACON_2 + BACON_2 + BACON_2 + BACON_2	4	BACON_2	28	114	4.7e-07	BACON_2	125	211	2.8e-06	BACON_2	775	861	2.6e-05	BACON_2	879	966	7.5e-09
sus	sus:Acid_6261	Q01T33	trimeric autotransporter adhesin	Candidatus Solibacter usitatus	Bacteria	Acidobacteriota	981	NHL + NHL + BACON_2	3	NHL	145	171	3.5e-06	NHL	255	281	5.6e-05	BACON_2	349	420	1.1e-06
sus	sus:Acid_6577	Q01S71	hypothetical protein	Candidatus Solibacter usitatus	Bacteria	Acidobacteriota	2627	BACON_2|BACON + BACON_2 + BACON_2|BACON + BACON_2|BACON + BACON_2|BACON + BACON_2|BACON + BACON_2	7	BACON_2|BACON	7	90	2.5e-06	BACON_2	95	180	1.8e-05	BACON_2|BACON	187	272	1.6e-06	BACON_2|BACON	276	360	5.4e-08	BACON_2|BACON	366	453	6.6e-06	BACON_2|BACON	456	543	9e-10	BACON_2	2191	2277	9.7e-07
sus	sus:Acid_7684	Q01P37	lysyl endopeptidase	Candidatus Solibacter usitatus	Bacteria	Acidobacteriota	653	Trypsin_2 + BACON_2	2	Trypsin_2	239	405	9.1e-06	BACON_2	468	546	3.4e-07
svd	svd:CP969_21985	A0A5J6G132	hypothetical protein	Streptomyces viridosporus	Bacteria	Actinomycetota	578	BACON_2	1	BACON_2	418	484	7.8e-07
sve	sve:SVEN_3209	F2R935	alanine-rich protein	Streptomyces venezuelae	Bacteria	Actinomycetota	598	BACON_2	1	BACON_2	430	480	1.9e-05
svio	svio:HWN34_17805		hypothetical protein	Streptomyces violascens	Bacteria	Actinomycetota	575	Sigma70_r4_2 + BACON_2	2	Sigma70_r4_2	144	182	5.9e-06	BACON_2	409	464	8e-07
svl	svl:Strvi_0678	G2NSL6	alanine-rich protein	Streptomyces violaceusniger	Bacteria	Actinomycetota	572	BACON_2	1	BACON_2	456	523	3.7e-05
svn	svn:CP980_15160	A0A5J6J5Z1	sigma-70 family RNA polymerase sigma factor	Streptomyces vinaceus	Bacteria	Actinomycetota	609	BACON_2	1	BACON_2	460	519	8e-06
svr	svr:CP971_18610		sigma-70 family RNA polymerase sigma factor	Streptomyces viridifaciens	Bacteria	Actinomycetota	618	BACON_2	1	BACON_2	457	502	1.1e-06
svt	svt:SVTN_16705	A0A0B5I5Z6	alanine-rich protein	Streptomyces vietnamensis	Bacteria	Actinomycetota	595	BACON_2	1	BACON_2	427	485	1.8e-05
svu	svu:B1H20_19940	A0A1V0UEJ6	hypothetical protein	Streptomyces violaceoruber	Bacteria	Actinomycetota	660	BACON_2	1	BACON_2	481	537	1e-06
sxi	sxi:SXIM_22610	A0A0F7FTD6	alanine-rich protein	Streptomyces xiamenensis	Bacteria	Actinomycetota	570	BACON_2	1	BACON_2	445	507	1.6e-08
sxn	sxn:IAG42_19850	A0A7H1BA65	hypothetical protein	Streptomyces xanthii	Bacteria	Actinomycetota	611	BACON_2	1	BACON_2	441	503	3.4e-09
sxt	sxt:KPP03845_103472		hypothetical protein	Streptomyces xanthophaeus	Bacteria	Actinomycetota	580	BACON_2	1	BACON_2	436	496	7.3e-05
syan	syan:NRK68_18980		hypothetical protein	Streptomyces yangpuensis	Bacteria	Actinomycetota	592	BACON_2	1	BACON_2	443	506	3.4e-06
syan	syan:NRK68_32220		S8 family serine peptidase	Streptomyces yangpuensis	Bacteria	Actinomycetota	1202	Peptidase_S8 + CarboxypepD_reg|CarbopepD_reg_2 + CarboxypepD_reg|CarbopepD_reg_2 + CarboxypepD_reg + BACON_2 + Malectin	6	Peptidase_S8	204	487	1.1e-39	CarboxypepD_reg|CarbopepD_reg_2	507	582	7.2e-14	CarboxypepD_reg|CarbopepD_reg_2	589	661	1.1e-08	CarboxypepD_reg	862	938	3.8e-10	BACON_2	958	1020	3.4e-06	Malectin	1045	1180	5.4e-22
syun	syun:MOV08_18825		sigma-70 family RNA polymerase sigma factor	Streptomyces yunnanensis	Bacteria	Actinomycetota	585	BACON_2	1	BACON_2	429	490	7.8e-05
taj	taj:C1A40_03150	A0A2I7SF51	hypothetical protein	Tamlana carrageenivorans	Bacteria	Bacteroidota	1352	Chondroitinas_B + BACON_2|BACON + Big_2 + F5_F8_type_C + Big_2 + F5_F8_type_C + Por_Secre_tail	7	Chondroitinas_B	43	359	1.2e-62	BACON_2|BACON	509	587	9e-13	Big_2	595	665	3.1e-16	F5_F8_type_C	698	810	9.8e-15	Big_2	826	901	2.3e-19	F5_F8_type_C	1139	1257	1.5e-19	Por_Secre_tail	1284	1350	4.8e-10
taj	taj:C1A40_05235	A0A2I7SG74	poly(beta-D-mannuronate) lyase	Tamlana carrageenivorans	Bacteria	Bacteroidota	894	Chondroitinas_B + BACON_2|BACON + Por_Secre_tail	3	Chondroitinas_B	52	411	3.3e-52	BACON_2|BACON	536	626	2.2e-06	Por_Secre_tail	818	891	5.2e-12
taj	taj:C1A40_05240	A0A2I7SMX5	poly(beta-D-mannuronate) lyase	Tamlana carrageenivorans	Bacteria	Bacteroidota	864	Chondroitinas_B + BACON_2|BACON + F5_F8_type_C + Por_Secre_tail	4	Chondroitinas_B	50	390	4.8e-62	BACON_2|BACON	532	607	1.3e-05	F5_F8_type_C	647	749	1.5e-05	Por_Secre_tail	789	861	3.3e-12
talb	talb:FTW19_11750	A0A5B9EGY0	hypothetical protein	Terriglobus albidus	Bacteria	Acidobacteriota	1385	BACON_2 + BACON_2	2	BACON_2	637	720	4.3e-09	BACON_2	740	825	6.9e-08
tfo	tfo:BFO_0833	G8UNZ0	bacterial group 2 Ig-like protein	Tannerella forsythia	Bacteria	Bacteroidota	1092	LRR_5 + LRR_5 + LRR_5 + LRR_5 + BACON_2|BACON + Big_2	6	LRR_5	69	184	4.2e-33	LRR_5	129	256	3.4e-30	LRR_5	338	413	9.9e-18	LRR_5	511	591	7.6e-12	BACON_2|BACON	725	806	1.9e-12	Big_2	813	889	1.9e-21
tfo	tfo:BFO_0983	G8UQ13	hypothetical protein	Tannerella forsythia	Bacteria	Bacteroidota	120	BACON_2 + BACON	2	BACON_2	35	105	2e-09	BACON	63	120	8e-13
tfo	tfo:BFO_1918	G8UPM8	bacterial group 2 Ig-like protein	Tannerella forsythia	Bacteria	Bacteroidota	760	LRR_5 + BACON_2|BACON + BACON_2|BACON + BACON + Big_2	5	LRR_5	79	184	7.1e-18	BACON_2|BACON	322	397	1.3e-05	BACON_2|BACON	415	488	3.4e-06	BACON	520	575	5.3e-07	Big_2	606	680	7.1e-14
tfo	tfo:BFO_2000	G8UQ73	bacterial group 2 Ig-like protein	Tannerella forsythia	Bacteria	Bacteroidota	1075	LRR_5 + LRR_5 + LRR_5 + LRR_5 + LRR_5 + LRR_5 + BACON_2|BACON + Big_2	8	LRR_5	62	165	4.9e-32	LRR_5	144	254	3.6e-38	LRR_5	234	353	2.2e-44	LRR_5	326	436	2e-30	LRR_5	507	590	7.5e-25	LRR_5	565	651	1.1e-27	BACON_2|BACON	708	789	3.1e-10	Big_2	796	872	3.9e-22
tmd	tmd:KUV46_03250		autotransporter domain-containing protein	Thalassovita mediterranea	Bacteria	Alphaproteobacteria	1448	Big_12 + Big_12 + BACON_2 + Autotransporter	4	Big_12	613	700	2.9e-17	Big_12	708	799	2.5e-13	BACON_2	827	887	2e-06	Autotransporter	1137	1368	6.8e-20
toh	toh:BCB71_06000		hypothetical protein	Tannerella serpentiformis	Bacteria	Bacteroidota	991	BACON_2|BACON + Big_2 + Big_2 + BACON + BACON + Big_2	6	BACON_2|BACON	47	122	9.6e-07	Big_2	140	222	1.1e-10	Big_2	230	308	3.2e-06	BACON	354	412	2.1e-05	BACON	550	611	7.6e-05	Big_2	836	910	2.7e-16
toh	toh:BCB71_09115		hypothetical protein	Tannerella serpentiformis	Bacteria	Bacteroidota	1168	BACON + BACON + BACON_2|BACON	3	BACON	438	487	8.1e-05	BACON	814	870	4.7e-08	BACON_2|BACON	893	974	7e-06
toh	toh:BCB71_10615		hypothetical protein	Tannerella serpentiformis	Bacteria	Bacteroidota	1111	BACON + BACON + BACON + BACON_2|BACON	4	BACON	285	336	1.3e-09	BACON	567	618	7.1e-05	BACON	757	813	4.5e-08	BACON_2|BACON	836	917	1.4e-06
trs	trs:Terro_1249	I3ZE91	hypothetical protein	Terriglobus roseus	Bacteria	Acidobacteriota	1399	BACON_2 + BACON_2 + BACON_2	3	BACON_2	653	735	6.3e-07	BACON_2	754	845	5.3e-11	BACON_2	1030	1117	1.9e-07
tva	tva:TVAG_2v0954660	A2FZW9	phosphatidylinositol dephosphorylation	Trichomonas vaginalis	Protists	Metamonada	811	OCRL-like_ASH|BACON_2	1	OCRL-like_ASH|BACON_2	506	574	6.8e-06
tvs	tvs:TRAVEDRAFT_49304		uncharacterized protein	Trametes versicolor	Fungi	Basidiomycetes	1009	Glyco_hydro_115 + BACON_2 + GH115_C	3	Glyco_hydro_115	202	549	4.4e-140	BACON_2	744	811	4.3e-05	GH115_C	825	1005	3.7e-51
vg	vg:71932178		M1M27_gp09; Cellulophaga phage Ingeline_1; BACON domain-containing protein	Cellulophaga phage Ingeline_1	Virus	Phage	633	BACON_2	1	BACON_2	116	201	7.7e-05
vg	vg:71932227		M1M28_gp15; Polaribacter phage Leef_1; BACON domain-containing protein	Polaribacter phage Leef_1	Virus	Phage	632	BACON_2	1	BACON_2	213	277	4.8e-05
vg	vg:71932428		M1M29_gp062; Maribacter phage Molly_1; BACON domain-containing protein	Maribacter phage Molly_1	Virus	Phage	151	BACON_2|BACON	1	BACON_2|BACON	65	148	5.3e-08
vg	vg:71932619		M1M30_gp060; Maribacter phage Colly_1; BACON domain-containing protein	Maribacter phage Colly_1	Virus	Phage	151	BACON_2|BACON	1	BACON_2|BACON	65	148	9.4e-08
vg	vg:75690822		gp_23169, M1M55_gp29; uncultured phage cr25_1; hypothetical protein	uncultured phage cr25_1	Virus	Phage	188	BACON|BACON_2	1	BACON|BACON_2	4	53	9.1e-09
wma	wma:WM2015_1518	A0A0K0XW31	hypothetical protein	Wenzhouxiangella marina	Bacteria	Other Gammaproteobacteria	1239	Peptidase_S8 + BACON_2	2	Peptidase_S8	295	602	1.5e-30	BACON_2	1166	1208	3e-05
xbc	xbc:ELE36_00425	A0A411HEP6	hypothetical protein	Pseudolysobacter antarcticus	Bacteria	Other Gammaproteobacteria	1139	Inhibitor_I9 + Peptidase_S8|PA + BACON_2	3	Inhibitor_I9	132	176	4.2e-06	Peptidase_S8|PA	203	679	3.1e-37	BACON_2	1078	1125	2.5e-05
xce	xce:Xcel_2702	D1BXS5	polysaccharide deacetylase	Xylanimonas cellulosilytica	Bacteria	Actinomycetota	1305	BACON_2 + GH43_C2|DUF1349 + GH43_C2|DUF1349 + GH43_C2	4	BACON_2	504	600	1.4e-06	GH43_C2|DUF1349	664	774	7.7e-08	GH43_C2|DUF1349	916	1026	7.7e-08	GH43_C2	1160	1270	1.8e-06
xyl	xyl:ET495_03325	A0A4P6EJ25	hypothetical protein	Xylanimonas allomyrinae	Bacteria	Actinomycetota	991	Glyco_hydro_115 + BACON_2 + GH115_C	3	Glyco_hydro_115	147	499	1.1e-112	BACON_2	671	745	3e-07	GH115_C	761	921	2.5e-27
yia	yia:LO772_19865		hypothetical protein	Yinghuangia sp. ASG 101	Bacteria	Actinomycetota	575	BACON_2	1	BACON_2	463	524	8e-07
[truncated: 12 more columns]

## Sheet: BACON_2 DomainsOnly
KEGG genome ID	KEGG gene ID	UniProt ID	Annotation	Organism	Kingdom	Phyla	Length protein sequence [aa]	Protein sequence	Domain position	Domain Name	Start	End	E-Value
aalg	aalg:AREALGSMS7_04370	A0A221V2F1	hypothetical protein	Arenibacter algicola	Bacteria	Bacteroidota	68	SLSKGILSFGYFEDEKNFYVKNEGNVGLEWSATLAESYISITPQNSSLNPGDSIMVNAVLDRSTLPTT	D1	BACON_2	133	200	3.7e-05
abac	abac:LuPra_02305	A0A143PMT9	hypothetical protein	Luteitalea pratensis	Bacteria	Acidobacteriota	80	TVDTTAIFVSGDEQTRPIHVTASSSRATWSAATSTAWLTLSPAAGSGNGTVMLTAAPNPTALPRTAIVTIAGRQVTVTQD	D1	BACON_2|BACON	49	128	1e-08
abac	abac:LuPra_03880	A0A143PPV9	hypothetical protein	Luteitalea pratensis	Bacteria	Acidobacteriota	72	VSAEGGTGTVNLTINRECAWNARAGAEWIAFTSPTSGQGSATLAFTVAPNPRGTPRQAALTVNEGRSDVQQA	D1	BACON_2|BACON	60	131	3.3e-05
acou	acou:A5CBH24_04530	A0A4Y1WPV5	hypothetical protein	Alistipes communis	Bacteria	Bacteroidota	73	EVTPASLETIADYGGSFSFDVRSNSYWHVSVEDADELPLDWASADIVSGMGNASVNLSVETNDGQAVRTGRIV	D1	BACON_2	27	99	1.5e-05
acou	acou:A5CBH24_06400	A0A4Y1WR85	hypothetical protein	Alistipes communis	Bacteria	Bacteroidota	82	EVSQDTLLLDSDAGTVHVIVSAPGAWTITDIPEWVTVVPTEADGSREITIDYSENLDALREADLKVTCNGEFRYIGIGQEGK	D1	BACON_2|BACON	30	111	6.2e-05
acou	acou:A5CBH24_06900	A0A3D2BD78	hypothetical protein	Alistipes communis	Bacteria	Bacteroidota	81	SLEFTTEGGSQTFLLYSNVPEWSIRCRYGDEWIDVWPAEGDFDGRFSVTVDENDRAELRYDHLEIYAGGELMRTLEVRQQA	D1	BACON_2	37	117	5.8e-06
acou	acou:A5CBH24_07500	A0A4Y1WRI5	hypothetical protein	Alistipes communis	Bacteria	Bacteroidota	77	QNNTITVVASHDVSWTAAKTDEQADWLTITSASGKGNGNIVFTLTEKDTPGRRSTTIAVTGTSERDSRTLSGTVTVE	D1	BACON_2|BACON	54	130	8.9e-06
acou	acou:A5CBH24_07840	A0A4Y1WQU9	hypothetical protein	Alistipes communis	Bacteria	Bacteroidota	79	TPDTEISLPVGGGSVEVAVSTNLGSWTALSNETWCEVTLAEGKFTVSADANDALAARPTATVTVTAGEGERSITREVRV	D1	BACON_2|BACON	20	98	1.4e-06
acou	acou:A5CBH24_08220	A0A4Y1WTA1	hypothetical protein	Alistipes communis	Bacteria	Bacteroidota	78	SASQTVKLTVNLNVQTIHWQVSSDSEWCKVDSDLIHTGSDEVELVVESNDSFDKRNAVLTVTAGRYTRKVEIDQAGNV	D1	BACON_2|BACON	45	122	6.2e-08
acou	acou:A5CBH24_08700	A0A4Y1WRV3	hypothetical protein	Alistipes communis	Bacteria	Bacteroidota	79	FSSNLASSQRITLRCNGAWRSVVPEDAQWLSTTPSEGVGTGEFEWITVSATHNRSAERTATLYLECNGVQYPITVTQAN	D1	BACON_2|BACON	38	116	1.1e-06
acou	acou:A5CBH24_11080	A0A4Y1WT18	hypothetical protein	Alistipes communis	Bacteria	Bacteroidota	95	SVTPDTLVFDAEGGTLVLNLATTTAEWKIESPSEWLTIKVESSDGSPHGSLGGGAGNFSIRISATSNETDARRTASIRVSGNDAGTVTIPVEQKA	D1	BACON_2|BACON	45	139	7.6e-08
acou	acou:A5CBH24_11810	A0A4Y1WUS8	hypothetical protein	Alistipes communis	Bacteria	Bacteroidota	64	IIADNSFNVSPDGGTQEVKLTTNLNYTVEIPENAKSWLSISPFTRVMREDTITFYITANEGTQR	D1	BACON_2	80	143	7e-06
acou	acou:A5CBH24_11840	A0A4Y1WS27	hypothetical protein	Alistipes communis	Bacteria	Bacteroidota	79	EGISFTTTGPWRATVAETRADVSGGSSWVTVSPDHGDAAGDYTITITLGVNTTGKDRRATVMIECGGTKITITVEQKGT	D1	BACON_2|BACON	53	131	6.6e-09
acou	acou:A5CBH24_18850	A0A4Y1WUN3	hypothetical protein	Alistipes communis	Bacteria	Bacteroidota	77	LRFKTPGGEVVFSVETNAETWSYTNDNEAWLAVEQNEYDGTLTLRVQRNEEASEPAAEVVVTAGEGSGARTWTVEVV	D1	BACON_2	57	133	3.7e-05
acou	acou:A5CBH24_19820	A0A4Y1WWR6	hypothetical protein	Alistipes communis	Bacteria	Bacteroidota	73	FPAEGGSVEITVTTNMESWNAVSDQKWCNVAVSAGKFTVSAVKNETPEAMPAATVTVTATSGERSVSRELQVS	D1	BACON_2|BACON	42	114	5.5e-07
acou	acou:A5CBH24_20640	A0A4Y1WUR5	endonuclease G, mitochondrial	Alistipes communis	Bacteria	Bacteroidota	83	QIASGEETASLRVIVEVSGSGQLNYTATITSGDWLSLSARDFSAAGRQRQGTVDSGENLLFFYYKANASAQSRIATFTIAFDD	D1	BACON_2	49	131	8.2e-06
acou	acou:A5CBH24_25440	A0A4Y1WW54	hypothetical protein	Alistipes communis	Bacteria	Bacteroidota	79	ITFNVSSNTPWRITVDCGEGFAERPWCSVSPSLSAVSSLVEVVTIKMKDNPTYESRTAAITIEADGIAEPTVITVRQTG	D1	BACON_2|BACON	51	129	2.8e-05
ada	ada:A5CPEGH6_02400	A0A4Y1WXS6	hypothetical protein	Alistipes dispar	Bacteria	Bacteroidota	71	VTQSLLFDCAETQTKELEIKLNGKIDWKIETNADWIETAPASGKGSATVKVTVPANETSRTGVITVTATGY	D1	BACON_2	41	111	2.1e-07
ada	ada:A5CPEGH6_13700	A0A4Y1X133	carboxyl-terminal processing protease	Alistipes dispar	Bacteria	Bacteroidota	67	IAASGAQKAYTFTSPALWSAESSAPGWCEVLTESGPKGNATLRIAVAPNTGSTARSATVRITAGNFF	D1	BACON_2|BACON	49	115	2.7e-06
ada	ada:A5CPEGH6_15380	A0A4Y1X180	hypothetical protein	Alistipes dispar	Bacteria	Bacteroidota	88	EAVPAEFTVPNTKGSDRIAVRVSPKHMGWTVSSDASWLTATPAKGYYSPDPWSVQINYEANTGGDRTGHLTFRHQDGTVSKIVTVHQT	D1	BACON_2|BACON	1144	1231	1.7e-05
ada	ada:A5CPEGH6_19440	A0A4Y1X4B9	hypothetical protein	Alistipes dispar	Bacteria	Bacteroidota	81	SEGISFTTTGPWRATVAETRAEVSGGSPSWVTVSPDHGDAAGDYTITIGLGVNATGKDRRATVTIECGSTKITITVEQKGT	D1	BACON_2|BACON	52	132	1.1e-07
ada	ada:A5CPEGH6_19450	A0A4Y1X1X1	hypothetical protein	Alistipes dispar	Bacteria	Bacteroidota	82	PSEGISFTTTGPWRATVAETRADVSGGSPSWVTVSPDYGDAAGDYTITIGFGVNATGKDRRATITIECGSTKITITVEQKGT	D1	BACON_2|BACON	49	130	9e-08
ada	ada:A5CPEGH6_19460	A0A4Y1X4Q4	hypothetical protein	Alistipes dispar	Bacteria	Bacteroidota	80	EGISFTTTGPWRATVAETRAEVSGGSPSWVTVSPDHGDAAGDYTITIGLGVNATGKDRRATITIECGSTKITITVEQKGT	D1	BACON_2|BACON	51	130	1.2e-07
ada	ada:A5CPEGH6_21450	A0A4Y1X2F8	hypothetical protein	Alistipes dispar	Bacteria	Bacteroidota	83	TVSPLTIEAVATAETYDIEIKTKAPWEAQANKDFIKVSPSWGIGNATMVITVEKNRTQEERSAVVVVWIDEENAREITITQAA	D1	BACON_2|BACON	36	118	3e-06
afd	afd:Alfi_1393	I3YL70	hypothetical protein	Alistipes finegoldii	Bacteria	Bacteroidota	82	SIRFASCLASSKQITLRCNGSWRTVIPEDAGWLSTSPSEGVGSGAFEWIAVSATHNRSAERTATIYLESGGRQYPITVTQAD	D1	BACON_2|BACON	34	115	2.3e-06
afd	afd:Alfi_1934	I3YMN2	alpha-amylase	Alistipes finegoldii	Bacteria	Bacteroidota	86	SVTPAEIEFEAAGGSRLLDLRTDAGAWSLTQSDNTAWCTPALTSGKTSTSFAVTATANESSKRSATLTFTAPGCDPVVVTVTQSGD	D1	BACON_2|BACON	32	117	1.1e-06
age	age:AA314_07847		fibronectin type III domain protein	Archangium gephyra	Bacteria	Myxococcota	99	SVTPNALTFGPEGAQLLSRTLSLTLGTGSAAYAWTATVDTGSGPAWLSLSRTEGQASTTPTELKVRVDPTGLPDGTHTAGLTFTTTVKGVTFTQTVPVS	D1	BACON_2	233	331	2.9e-05
ait	ait:AI2BBH_01180	A0A6S6M7V1	hypothetical protein	Alistipes indistinctus	Bacteria	Bacteroidota	83	ANAINSNGGTRTIAFYSPVTWTAAVTTSDGGDWVKLEPASGPVGTCSVTVTAAKNESKDKTRSATVTITAGSETLTYTVEQRY	D1	BACON_2|BACON	45	127	2.3e-08
ait	ait:AI2BBH_10510	A0A6S6M8E2	hypothetical protein	Alistipes indistinctus	Bacteria	Bacteroidota	83	TVTPSSLSFAGEGESETLQVNCNASLNWSVTGLPSGWSASPASGTGPATVTIAAPENPAPASVRGTITVSGGGMTASCSYLQE	D1	BACON_2	275	357	2.5e-07
ait	ait:AI2BBH_10780	A0A6S6MAV5	hypothetical protein	Alistipes indistinctus	Bacteria	Bacteroidota	70	MEITTDAAWSISHDDAPWITVAPAEGPAGLSVVEITATAPEDYLPRTGSLSVRSANGLSRKVSITQTGAE	D1	BACON_2|BACON	47	116	4.8e-08
ait	ait:AI2BBH_12510	A0A6S6M8X5	hypothetical protein	Alistipes indistinctus	Bacteria	Bacteroidota	82	SVDNEEITLNATNASSVQLTVPAGVSWKATHNSPWLNVTPAEGTGSGQLSFKFNDLGYRAVSSVINVTIMTNSGSATVKVTL	D1	BACON_2	33	114	2.6e-07
aiu	aiu:NQ491_01405		endonuclease/exonuclease/phosphatase family protein	Alistipes ihumii	Bacteria	Bacteroidota	83	WNVPSQGATEEVDLQAPGEWKVKTDYIAGGERWLSVSKTSGAAGQHKLTLSAGNNPSNSTDREALLTVTCGNEQKTISVTQRT	D1	BACON_2|BACON	38	120	2.7e-11
aiu	aiu:NQ491_04665		BACON domain-containing protein	Alistipes ihumii	Bacteria	Bacteroidota	85	SATPGTLTFTATPDTPKTIDVKAENVSWKATTEAGWLTLKNAEGTADGTITVEAQSNTTTDPQNATIVIKAEGVDDVTITVTQDA	D1	BACON_2|BACON	31	115	4.1e-10
aiu	aiu:NQ491_07400		BACON domain-containing protein	Alistipes ihumii	Bacteria	Bacteroidota	71	NSTISLQSAKDWKLDVEYDATDPDKDWLSTDPTSGTASGTASVTVTTLASLVERKATLVLSQVGEDTEAPV	D1	BACON_2|BACON	50	120	9.2e-07
aiu	aiu:NQ491_07515		hypothetical protein	Alistipes ihumii	Bacteria	Bacteroidota	80	GATGSEQNVSFGATVDWTAALTDPKAAEWCAVTPTRGKAGSELKLTVRSLRTNDTDGERTAEIVVTAGTASGKVTVTQVK	D1	BACON_2|BACON	45	124	4.5e-06
aiu	aiu:NQ491_07775		hypothetical protein	Alistipes ihumii	Bacteria	Bacteroidota	58	KASSGEVDWLTLSAYEGGAGQYTLQITLRANETGSDRAAEIRIVCGEDEIVIVVRQKA	D1	BACON_2|BACON	69	126	1.4e-05
aiu	aiu:NQ491_08165		M64 family metallo-endopeptidase	Alistipes ihumii	Bacteria	Bacteroidota	79	LATGGGSESVTFTTNTTWSAEIASATPGEWCRVSPESGGAGPATVTVTAEANPDTRSRTAVLTIRAGGLTETVTFTQGE	D1	BACON_2|BACON	39	117	1.1e-13
ald	ald:GFH31_00065		hypothetical protein	Alistipes sp. dk3624	Bacteria	Bacteroidota	77	GANKNVPLEAPGEWTAEVVYVSGSGKWLNATPLKGKAGKSQINLSVGKNTSYDEAREATLTVTCGTESKSIKITQDT	D1	BACON_2|BACON	45	121	4.2e-08
ald	ald:GFH31_06650		hypothetical protein	Alistipes sp. dk3624	Bacteria	Bacteroidota	77	KKVIGFSTVGDWTAEVKYKVAPATVDDEWLEISPKSGNAGHWFLTLNLDENTDYDDREAEVVITSGGETKTLKVTQF	D1	BACON_2|BACON	48	124	1e-08
ald	ald:GFH31_06655		hypothetical protein	Alistipes sp. dk3624	Bacteria	Bacteroidota	72	NGVISFTTNVAWSAKVNDTKASSWCSISPESGKAGDVKITVTAKKDYELYDDFSAEVVITAGTASETVTVTR	D1	BACON_2|BACON	49	120	3.7e-07
ald	ald:GFH31_08395		hypothetical protein	Alistipes sp. dk3624	Bacteria	Bacteroidota	75	LSQRVDIEAPDRWSAAVAYAEAESEPWLTVEPASGRAGRSSFTLKAKTNPSLGVRNATVTVTCGGESRTIAVSQP	D1	BACON_2|BACON	44	118	2.2e-11
ald	ald:GFH31_11315		hypothetical protein	Alistipes sp. dk3624	Bacteria	Bacteroidota	76	GGSTAVKFTATKGWSISIDYPEGAIQKDWCTVSPMSGGAGDNEITITAAQNETFEDRTVDVVVHSGSASKVYKVTM	D1	BACON_2|BACON	43	118	1.4e-09
alkq	alkq:M9189_09020	A0A9J6ZMA2	endoglucanase	Alkaliflexus sp. Ai-910	Bacteria	Bacteroidota	84	DVNPTSLSFESDGGEKEVSINSNGSWNIDFTGISWVRPNISVSKGDAIVKFTADKNNSTTNRSAAITVSAQGAQPVRLQLTQAP	D1	BACON_2|BACON	38	121	1.1e-07
als	als:DJ013_05315	A0A2Z4G9L5	hypothetical protein	Arcticibacterium luteifluviistationis	Bacteria	Bacteroidota	60	GVIKSSQNFNLSLSKLGSEDLSYVITTNANWLNFSKVEGELTSNESIEVTVNTDSLSYGL	D1	BACON_2	149	208	1e-06
alus	alus:STSP2_00878	A0A1U9NIH1	M6 family metalloprotease domain protein	Anaerohalosphaera lusitana	Bacteria	Planctomycetota	50	TTKTFELANTTNATLNWTADENADWFDLSPSSGTLAAGASTTVSVVLNGA	D1	BACON_2	556	605	1.6e-07
alus	alus:STSP2_01170	A0A1U9NKH4	large repetitive protein	Anaerohalosphaera lusitana	Bacteria	Planctomycetota	84	EVQPTQLDFLYDPNDPNTTTAATLTITNNGTGPMPWSASESDQSSPWLSFNPASGTLPDDPNAFRTITVTADPNAVPTGFYATE	D1	BACON_2	128	211	7.3e-09
alus	alus:STSP2_02883	A0A1U9NPP6	hypothetical protein	Anaerohalosphaera lusitana	Bacteria	Planctomycetota	93	KTDLQIRAAAGDSDIQTHTITLTNPADTPLDWQIEYDCPWLRIEPATGTTPADSSSDITLRIAHTGLPADAYTTTAAITTASDQQNIDLTLTV	D1	BACON_2	25	117	5.3e-06
aok	aok:A3BBH6_00680	A0A4Y1WG24	hypothetical protein	Alistipes onderdonkii subsp. vulgaris	Bacteria	Bacteroidota	70	SLTFDCTQTQTKNLEIELNGKLNWQIKADAWIELSQTSGKGSATVAVTVPANATSRTGTITVTATGYMGA	D1	BACON_2|BACON	44	113	2.1e-05
aok	aok:A3BBH6_01240	A0A4Y1WIX7	hypothetical protein	Alistipes onderdonkii subsp. vulgaris	Bacteria	Bacteroidota	56	TADPTALDFTDETATTQTVAITANCEWTVTASNLDWATISPMSGKGNGTISVTVSE	D1	BACON_2	36	91	3.6e-08
aok	aok:A3BBH6_10490	A0A4Y1WI22	carboxyl-terminal processing protease	Alistipes onderdonkii subsp. vulgaris	Bacteria	Bacteroidota	75	SETVGADRTTKKYTFKASANWVAQSDKPEWCKILTSSGDKGSDRQLNITVEANETGSTRSANITVQVSGYARAAQ	D1	BACON_2|BACON	41	115	7.6e-08
aok	aok:A3BBH6_12360	A0A4Y1WIL2	hypothetical protein	Alistipes onderdonkii subsp. vulgaris	Bacteria	Bacteroidota	89	VTRQEIEVEYTGLTTEGEMVNFDLGTNRSWRATYVEEWIHLTHTEGDRGRVRIFLSIDENNTGEDRTGFIIFEGDGGTRRTIAVTQKLK	D1	BACON_2|BACON	35	123	2.4e-05
aok	aok:A3BBH6_12370	A0A4Y1WIK8	hypothetical protein	Alistipes onderdonkii subsp. vulgaris	Bacteria	Bacteroidota	86	SKVSVEVIRTGTLSTGSKATLDVLANRGYAITSDADWLSVDKPTGKGRVSVVLDVKPNETEAIRVGHLAVVSGGLSETVTVTQTLA	D1	BACON_2|BACON	35	120	2.1e-10
aok	aok:A3BBH6_16360	A0A4Y1WJQ2	hypothetical protein	Alistipes onderdonkii subsp. vulgaris	Bacteria	Bacteroidota	69	FEAEDTDPVVFTVEASYDWTLTVENETWLTVAPKSGKAGSAAQVTITPKANTTDERRESKITITAGDAE	D1	BACON_2|BACON	152	220	1.8e-06
aok	aok:A3BBH6_28770	A0A4Y1WNE5	carboxyl-terminal processing protease	Alistipes onderdonkii subsp. vulgaris	Bacteria	Bacteroidota	70	GETLDFEFTAEGRWTAVSSADWCEVKTPSGVAGESLLRLKVAKNNLAEARTATITVHVKGYAASASFVVK	D1	BACON_2|BACON	47	116	9.4e-10
aput	aput:L6V35_02325		clostripain-related cysteine peptidase	Alistipes putredinis	Bacteria	Bacteroidota	72	SFDGTVTSNVDWSVSGMTDWCSVSLEKGAGDGRTRQISVILTENTKNYSRHTTLYITGGAVTVKIPVSQRGI	D1	BACON_2|BACON	32	103	2.8e-06
aput	aput:L6V35_03285		BACON domain-containing protein	Alistipes putredinis	Bacteria	Bacteroidota	60	WEYEVVQDGRWCNATVGGDERNPAIEVSVKENTGEQSRTAKIYVRLFDASDSITVTQTGI	D1	BACON_2|BACON	47	106	1.9e-06
aput	aput:L6V35_03520		DUF4876 domain-containing protein	Alistipes putredinis	Bacteria	Bacteroidota	77	PLEGGEQTIAFKASGNWTVTTDNQDWYTVAPANGKGDATITITAEPFDAYSAPSFSRIAQITIACGSLSEQLSVMQS	D1	BACON_2|BACON	37	113	4.1e-06
aput	aput:L6V35_04385		DUF5689 domain-containing protein	Alistipes putredinis	Bacteria	Bacteroidota	76	LSAGKDGVTLSFAVESNRSWTVSSDASWAKVTTASGKNNGMVSIEIEPNDGGMRVANITVTISTLTRKVAITQSGS	D1	BACON_2|BACON	37	112	3.6e-07
aput	aput:L6V35_04725		hypothetical protein	Alistipes putredinis	Bacteria	Bacteroidota	74	DAQTFAVSVLGNVDWTITSSADWCSASPAYGLGDQNPHDVVVSVTANTEYDDRTATLTVKGDGIAEEITVTQKK	D1	BACON_2|BACON	45	118	2.9e-13
aput	aput:L6V35_05155		M60 family metallopeptidase	Alistipes putredinis	Bacteria	Bacteroidota	83	ADNLSFASADAAPQSVSVTASDQSWTVDIPSTNKWLSAEAKTSETGGEIVVSVTDNEGLDARSSYVYVRLFDKSDSVLVTQIG	D1	BACON_2|BACON	3	85	7.6e-06
aput	aput:L6V35_05190		hypothetical protein	Alistipes putredinis	Bacteria	Bacteroidota	86	SVEADTVFFTGDAAENRIVAVKAIDNSWVAACQDDASWCKVNTSKNSLGEKEIKISVDKNEDTLARECTVEVTLDALSEKFVVKQL	D1	BACON_2|BACON	39	124	1.2e-06
aput	aput:L6V35_06695		hypothetical protein	Alistipes putredinis	Bacteria	Bacteroidota	59	TASGSWTAETDAAWCRAVKAGGTVLISVEKNDEGALRSATVTLRCSTASATITVLQNAA	D1	BACON_2|BACON	3	61	1.3e-06
aput	aput:L6V35_06705		endonuclease/exonuclease/phosphatase family protein	Alistipes putredinis	Bacteria	Bacteroidota	88	ALSEKQLAFGHEAGSQTVTLDVTGEWSVQLPQDCTWLKVSPQSGVSGKYEIAVEVAENPSKTEQRKASVRFNAPASKFATLSVEQAAA	D1	BACON_2|BACON	32	119	3.3e-12
aput	aput:L6V35_06710		BACON domain-containing protein	Alistipes putredinis	Bacteria	Bacteroidota	67	AKSSRDIEVRASGSWSAESDNTWCTAAKSGETLLVIVEKNDTKDARTATVTVKCGSASAQLAVRQAA	D1	BACON_2|BACON	5	71	1.6e-09
aput	aput:L6V35_07365		hypothetical protein	Alistipes putredinis	Bacteria	Bacteroidota	59	EAATASEWIAFDSKSVAENGQTMVAFSVQKNPSEEPRSAEIEFKSLRTSTVVSVTQKGY	D1	BACON_2|BACON	6	64	2e-05
aput	aput:L6V35_08020		BACON domain-containing protein	Alistipes putredinis	Bacteria	Bacteroidota	70	SLVANSAWTITSEQDWIKADPAEGGITSAEGVEVVVGIDENPVTDDRTGAFTIKCGTAEKTISVTQRGAG	D1	BACON_2|BACON	3	72	1.3e-11
aput	aput:L6V35_08615		BACON domain-containing protein	Alistipes putredinis	Bacteria	Bacteroidota	76	SVESLQFSDAGDSKSFNINANCEWTITIDQSWCRIAAGNKTGSGKKNNIAVMCSANDSDDSREAVLTVKCPSDPKA	D1	BACON_2|BACON	42	117	1.4e-10
aput	aput:L6V35_08620		hypothetical protein	Alistipes putredinis	Bacteria	Bacteroidota	62	WKAAVSNGADWLTVDPAEGNSGEVSVTITVAANAGQATREADVVFTSMEKASATLKVSQSGL	D1	BACON_2|BACON	6	67	1.1e-08
aput	aput:L6V35_08885		M64 family metallo-endopeptidase	Alistipes putredinis	Bacteria	Bacteroidota	63	WSAQVQSDRPVNWIDLTEDWGEVGYGKIKFSLSANTGFDSRSTTILITAGEYTKEITVTQNQN	D1	BACON_2|BACON	35	97	9.7e-05
ark	ark:D6B99_06485	A0A386HN05	endoglucanase	Arachidicoccus soli	Bacteria	Bacteroidota	84	IVSADSLKFSMNGGDDTLHITMNGGRWAAASDQSWCTLSNNSSTSASSKITVTLSANQNMGNRSAKLTFVMDAKTIVNVVVSQL	D1	BACON_2|BACON	38	121	9e-07
asem	asem:NNL22_06200	A0A9E8HTD4	PQQ-dependent sugar dehydrogenase	Alkalimarinus sediminis	Bacteria	Other Gammaproteobacteria	87	QVNNQNLNISSQSNVGMVSRTLNLTASDNSVNNYTVSSDSAWLTSNPVSGTTPDDITVNVDTSSLTDGNYQGVLTISANNFEPLLVN	D1	BACON_2	451	537	7.6e-07
asen	asen:NQ519_01165		leucine-rich repeat protein	Alistipes senegalensis	Bacteria	Bacteroidota	84	VDITSLEFSGRGGTRYISFESTQDWTLSGGASWCEPSQKSGSGTDRYFSVDFSATSNTTTDNRSTAFTLKSGEQSVEIQITQGF	D1	BACON_2|BACON	34	117	2e-06
asen	asen:NQ519_02870		BACON domain-containing protein	Alistipes senegalensis	Bacteria	Bacteroidota	78	SSSQTRTVAVTLNVESVHWTVASDSDWCIVDEEENHVGSGEFTVEVTANEDFKSRDAVVTLSAGAFTYRMTVDQSGNI	D1	BACON_2|BACON	47	124	8.2e-09
asen	asen:NQ519_03430		BACON domain-containing protein	Alistipes senegalensis	Bacteria	Bacteroidota	81	ELSSDNLHFTEEGGNSSLTLSTNSQWEVNTSSDWVSFVPTQSGAAADKQSITVTALPFSEENSSRTTVISIKCGDISTDAV	D1	BACON_2|BACON	38	118	1.4e-06
asen	asen:NQ519_04020		DUF5689 domain-containing protein	Alistipes senegalensis	Bacteria	Bacteroidota	71	TQEVRVVVRSNISWTVASDAEEWCTVYPAAGKDEGRFYVTVQVQDQPYPRSCTLTARDGGGNVVATIPVNQ	D1	BACON_2|BACON	51	121	2.5e-07
asen	asen:NQ519_04070		right-handed parallel beta-helix repeat-containing protein	Alistipes senegalensis	Bacteria	Bacteroidota	83	TVSPLTIEAGATAETHDIEIKTKAPWEAQANKDFIKVSPSWGIGNATMVITVEKNRTQEKRSAVVVVWIDEENAREITITQAA	D1	BACON_2|BACON	36	118	5e-07
asen	asen:NQ519_04755		fibronectin type III domain-containing protein	Alistipes senegalensis	Bacteria	Bacteroidota	74	DELNFAYSVSTQSFTVRTDGSWNLSTEDDWIHTDPAQGVGNGHNYQYINVTVDRNTGEKRSGEITIHAAGRDLK	D1	BACON_2|BACON	33	106	3.9e-07
asen	asen:NQ519_05380		family 43 glycosylhydrolase	Alistipes senegalensis	Bacteria	Bacteroidota	72	SNSAGSLEVFVSSNTEWTSEPRSKWLSVDRSGGKGDLAVRISFEENGTEKRTGIVRFTADGVNPVEIIITQS	D1	BACON_2|BACON	48	119	6.6e-05
asen	asen:NQ519_06230		BACON domain-containing protein	Alistipes senegalensis	Bacteria	Bacteroidota	70	GSKASFDVLANRGYVITSDAEWLDVDKPTGKGRVSVTLEAKPNETAGERTGHLTVTSGKLSERVTVTQTL	D1	BACON_2|BACON	50	119	1.4e-09
asen	asen:NQ519_06235		BACON domain-containing protein	Alistipes senegalensis	Bacteria	Bacteroidota	87	SKQEIEVEYNGLTANGETVNFDLGSNHAWQATYVEEWIHPTHTEGDRGRTRIFLAIDENDTGKDREGYVIFEGGGSRRTVAVTQKLK	D1	BACON_2|BACON	36	122	1.6e-05
asen	asen:NQ519_06610		BACON domain-containing protein	Alistipes senegalensis	Bacteria	Bacteroidota	82	HSTSGTVEAAAGTQSVTIYTTCGWKATGDDWITVEPLSGGEKGIFAVHLGFGANDTGAPRTGRVVFEAGTYSETYTLTQKAQ	D1	BACON_2|BACON	33	114	7.6e-08
asen	asen:NQ519_08465		DUF5689 domain-containing protein	Alistipes senegalensis	Bacteria	Bacteroidota	88	IQQESLTADGAGEDLTLNVTSNAYWRINFTDPETGESVRWVTASETSGMGNTAVTLKVARNRSTSARSTYVNVITESESSAVSVLLSQ	D1	BACON_2|BACON	34	121	2.5e-06
asen	asen:NQ519_11080		DUF4595 domain-containing protein	Alistipes senegalensis	Bacteria	Bacteroidota	86	VTADDTQTARGVTFTTEGAWTSTIAEKTRAEAPDWIGISPDHGDAAGSYTLKITLQPNDSEESRTATIVINCGTSKIEITVTQEGT	D1	BACON_2|BACON	44	129	9.2e-10
asen	asen:NQ519_11395		BACON domain-containing protein	Alistipes senegalensis	Bacteria	Bacteroidota	67	FSIVSNKTWSIAKSNLDWLEVSQMNGGSKYPSTVLLTPSVNDDLERSGILTVYAGATTRRVTIVQEA	D1	BACON_2|BACON	58	124	3e-05
asen	asen:NQ519_12670		BACON domain-containing protein	Alistipes senegalensis	Bacteria	Bacteroidota	79	ITFNVSSNTPWRITVDCGEGFAERPWCSVSPSLSAVSSLVEEVTIKMKDNPTYESRTAAITIEADGIAEPTVITVRQTG	D1	BACON_2|BACON	57	135	1.4e-05
asen	asen:NQ519_13335		M64 family metallo-endopeptidase	Alistipes senegalensis	Bacteria	Bacteroidota	87	EVSPRSVVLPHEGGDEWIELQADGAWTSEVSPPIAREWLTTEPASGGAGKHRVRLHVAPNADFAQRDASVYFDAAELSQVVAVTQAP	D1	BACON_2|BACON	29	115	2.1e-05
ash	ash:AL1_00520	D4IIM8	alpha-amylase	Alistipes shahii	Bacteria	Bacteroidota	86	SVTPTEIEFEAAGGSRLLDLRTDAGAWSLTQSDNTAWCTPALTSGKTSTSFAVTATANESSKRSATLTFTAPGCDPVVVTVTQSGD	D1	BACON_2|BACON	32	117	1.1e-06
ash	ash:AL1_07840	D4IK87	hypothetical protein	Alistipes shahii	Bacteria	Bacteroidota	57	KTTLTIPVESNLPWRAGTDASWISFEKARGTGDGDCIISVALNTSRDERTGTVRIWI	D1	BACON_2	56	112	6.5e-06
ash	ash:AL1_07910	D4IK92	hypothetical protein	Alistipes shahii	Bacteria	Bacteroidota	82	HSTSGTVEAAAGTQSVTIYTTCGWKATGDDWITIEPLSGGEKGIFAVHLSFGANDTGALRTGRVVFEAGTYSETYTLTQKAQ	D1	BACON_2|BACON	33	114	2.8e-08
ash	ash:AL1_13130	D4ILG8	hypothetical protein	Alistipes shahii	Bacteria	Bacteroidota	86	VSADDTQSARGVTFTTEGAWTSTIAETRAEAPAWISISPDRGDAAGSYTLKITLEPNTSGASRTATIVITCGTSKIEITVTQEGAD	D1	BACON_2|BACON	43	128	4.5e-10
ash	ash:AL1_23630	D4INU5	hypothetical protein	Alistipes shahii	Bacteria	Bacteroidota	83	FVETSITAEKATKDYELSIKSNLPWRIECDKDWVSFDPSYGQGDATITVTVAANRTLDERTATISAYVIKGENVTLPVTQAAA	D1	BACON_2|BACON	37	119	6.4e-10
ash	ash:AL1_25890	D4IPC5	hypothetical protein	Alistipes shahii	Bacteria	Bacteroidota	76	IGFKSLGGEVVVDIQTNTTWKYDAVNAGWLTIEKDDVADQLVLNCEGNKVEEQQQATITITAGDKTATISATQNAY	D1	BACON_2	45	120	9.4e-05
ash	ash:AL1_28310	D4IPV1	hypothetical protein	Alistipes shahii	Bacteria	Bacteroidota	83	SVSPQTAIAFTAAATETFTVKVVTNQPAWKAESSQSWCKVAAGEGQFTVSADPNTSETAPTPAVITVTAGSEKATIDVTQSAA	D1	BACON_2|BACON	31	113	1e-05
ash	ash:AL1_29400	D4IQ34	Glycosyl hydrolases family 18./Domain of unknown function (DUF1735).	Alistipes shahii	Bacteria	Bacteroidota	83	SVTPASAIEFKAGDNQDVVLTVKTDAKSWAFEKNGEWIVAKQDGDKLTVNAQANTTESVRPGRITITAGNAEPVNINVNQKGL	D1	BACON_2|BACON	24	106	6.6e-05
ash	ash:AL1_29540	D4IQ47	hypothetical protein	Alistipes shahii	Bacteria	Bacteroidota	70	IGPESSTASFILRSDTSWKLHSDADWFTLNLTKGAKSASVIITYSENTSMTEKRTAVITATTLSGDASDS	D1	BACON_2|BACON	43	112	9.6e-06
ash	ash:AL1_32480	D4IQU1	hypothetical protein	Alistipes shahii	Bacteria	Bacteroidota	81	STDEWSFAKEGGTQNLIVLAPGVWKVSEKPDWCTLIPEGAERSREVKINCSANTGKKREGTLVLTCGDETRTIAVFQQGAY	D1	BACON_2|BACON	30	110	1.9e-05
asx	asx:CDL62_13665		endoglucanase	Alkalitalea saponilacus	Bacteria	Bacteroidota	84	EVDVSEIELDADKTTGVFTITTDADSWEITNPATEWLSLSRTSGTGSIAMIMVTVDGKTPEVRSAELVINAGNAPPVTVTVTQL	D1	BACON_2|BACON	31	114	9.6e-05
atee	atee:K9M52_08200		BACON domain-containing protein	Arachidicoccus terrestris	Bacteria	Bacteroidota	84	TDKLSFSYNESTATFTVRSTGPWTITIPEGSDWIKVSPERGTGDGTTYQTVQVTCLDNSGEAREGIIYLNGSGQVDVPVTINQA	D1	BACON_2|BACON	32	115	7.1e-07
bacc	bacc:BRDCF_p1277	U5Q9A8	hypothetical protein	Bacteroidales bacterium CF	Bacteria	Bacteroidota	90	SISETDISVSASGSETRIFTVTSDAAWNLSISDTKSAPSWCQASPMNSKAGTTTVTVTISEQNISFDDRNAFIKVISGESSKLLTVTQKK	D1	BACON_2|BACON	34	123	8e-07
bacc	bacc:BRDCF_p152	U5Q602	hypothetical protein	Bacteroidales bacterium CF	Bacteria	Bacteroidota	88	NISGGQISGQHISSSQTVTFTTNKSWTATVAESGSPSWVSVRPTSGKAGTITLNIDMQANAVYQSRDADVTITAGTITNTFRVHQDAA	D1	BACON_2|BACON	28	115	7.7e-10
bacc	bacc:BRDCF_p1544	U5Q6L7	hypothetical protein	Bacteroidales bacterium CF	Bacteria	Bacteroidota	76	VTLPTNESTAEVQFTANTNWTATITGTWCTISPTNGKGDATITVSAGNNYSSQSRTATLKIVSKDLVKEVVITQNY	D1	BACON_2|BACON	34	109	2.4e-11
bacc	bacc:BRDCF_p172	U5Q622	hypothetical protein	Bacteroidales bacterium CF	Bacteria	Bacteroidota	83	TLSTSNIDISDDTYVSQITVTSNKSWSISGGEGWVTYSPGSGTGTATVTVTVARNISDNSRSTNLTVTAGSLTQKIAVSQKQK	D1	BACON_2|BACON	23	105	1.6e-06
bacc	bacc:BRDCF_p1853	U5QAP1	hypothetical protein	Bacteroidales bacterium CF	Bacteria	Bacteroidota	86	EISTETLNVAKEGGNSTFVVNTNRDWTTTVTYSTGADWVALSPSTGKKGETTVTVTCLPNTGNDRTATIKVATSTIYEYVQVIQAA	D1	BACON_2|BACON	35	120	7.8e-06
bacc	bacc:BRDCF_p1876	U5Q7U6	Cell Surface Leucine-Rich Repeat-Containing Protein	Bacteroidales bacterium CF	Bacteria	Bacteroidota	64	SIASNTEWTIAGTTDWCTVTQNSGDGSASVGIRVSANTTKLERSTTLTIVGGPLSSTIVVTQKQ	D1	BACON_2|BACON	2	65	6.9e-09
bcac	bcac:CGC64_02535	A0A413IWQ2	hypothetical protein	Bacteroides caccae	Bacteria	Bacteroidota	69	FNISSNTPWTIESNQQWCKPTPTMSAASSLVSEIVVTLENNVGKQMRTAQLFIKAEGIEGTKVVTIEQA	D1	BACON_2|BACON	58	126	1.1e-06
bcac	bcac:CGC64_04685		carbohydrate-binding protein	Bacteroides caccae	Bacteria	Bacteroidota	81	TEDLIQNFSKDAANVSISITTNLNVDNWEAKVTDKWLRATQFKNSLKISVDANIGSNRRTANVKVSSATKHYTITVTQYSA	D1	BACON_2|BACON	37	117	5.4e-08
bcac	bcac:CGC64_07535	A0A6L3KVQ2	carbohydrate-binding protein	Bacteroides caccae	Bacteria	Bacteroidota	78	EISKTTVDFKSEASEQSLTITTNAVAWTAQSDKSWCRPSIVGKLLKISVDQSDERLVREATVSVTADGLSKTIRVRQL	D1	BACON_2|BACON	31	108	6.9e-06
bcac	bcac:CGC64_07580		carbohydrate-binding protein	Bacteroides caccae	Bacteria	Bacteroidota	78	SVNKEVVDFKSEAGTQNITVSTNAPTWEAKADKNWCTLSVAGKILKVSVDESEERLVREATITITAEGQKKMVKVRQL	D1	BACON_2|BACON	37	114	9.1e-09
bcac	bcac:CGC64_14820	A0A414F7P4	carbohydrate-binding protein	Bacteroides caccae	Bacteria	Bacteroidota	57	WQVESDADWLKVYKEADPEKGQVIVMKAESNNTRDNRTATISVTSAIHDYTITVLQF	D1	BACON|BACON_2	3	59	2.4e-08
bcae	bcae:A4V03_14145	A0A1C7H4W2	zinc-dependent metalloproteinase lipoprotein	Bacteroides caecimuris	Bacteria	Bacteroidota	83	EISQSTFDDVSPEGATIKVSITCSSTWRTSSNQNWCIPNLQNGSNDGELVLTIHANNTSEERNATVTIMAKKTNKTIKITQSP	D1	BACON_2|BACON	28	110	6.2e-07
bcae	bcae:A4V03_14985	A0A1C7H251	hypothetical protein	Bacteroides caecimuris	Bacteria	Bacteroidota	52	YTNINWEVTSDAEWLYATPDKRLGCVQGKIIIKENTVEEERTGTITVRSENP	D1	BACON_2|BACON	48	99	1.8e-07
bcae	bcae:A4V03_18510	A0A1C7H422	hypothetical protein	Bacteroides caecimuris	Bacteria	Bacteroidota	51	ASSSTEWCSIQNVTGNKITFNVTENAEITTRTAIIRVTAGAITKQVAITQI	D1	BACON|BACON_2	58	108	6e-08
bcel	bcel:BcellWH2_01227	A0A0P0G3G5	hypothetical protein	Bacteroides cellulosilyticus	Bacteria	Bacteroidota	81	FTTSAGTQSLEFTATENWNITAATTRNGEKWYQVYPTSGGPGKAEISISVEDNDSYDERSVAITINAGKTKKTLMVAQKQK	D1	BACON_2|BACON	43	123	1.4e-08
bcel	bcel:BcellWH2_03343	A0A0P0FSL6	endoglucanase	Bacteroides cellulosilyticus	Bacteria	Bacteroidota	75	NFSKAGGTNTLSIKANVSLKVTSSQTWCTVTPVSSTSDTVFKYMVNVEPNTGKERMGTITFALGDLMKTVTVTQL	D1	BACON_2|BACON	46	120	6.2e-08
bcel	bcel:BcellWH2_03344	A0A0P0GR97	endoglucanase	Bacteroides cellulosilyticus	Bacteria	Bacteroidota	76	SFSKTGGTNTLSIKSNVSLELTSNEDWCTVTPAASASATVLKYAVAVDENPDAVERIATITVKGGGLTETFNVVQL	D1	BACON_2|BACON	49	124	2.7e-08
bcel	bcel:BcellWH2_03510	A0A0P0GRG4	Fibrobacter succinogenes major domain (Fib_succ_major)	Bacteroides cellulosilyticus	Bacteria	Bacteroidota	83	MTVSKEAINVVPEGTDETVEVKSNYAWTAESNATWCKLSLESGPEGTSSFHIKVEKNHNIEERVAEVTVTAGTVVRKIRVVQL	D1	BACON_2|BACON	32	114	6.7e-08
bcel	bcel:BcellWH2_04354	A0A0N7IFZ4	bglA_2; Beta-glucanase precursor	Bacteroides cellulosilyticus	Bacteria	Bacteroidota	87	ECSPEKVETSGAGGVYTLDVTCSDSEWTALASDDCSSWIAVKVAGSLSSKGTATVTVSANTSKDSRNGSVIIKSGAKRVVIPVTQGA	D1	BACON_2|BACON	32	118	7.6e-06
bdh	bdh:GV66_04305	A0A6M4K559	hypothetical protein	Phocaeicola dorei HS1_L_3_B_079	Bacteria	Bacteroidota	84	TRLVFTSDGGEDTLAFIATTGWSVAIKTADLAGDWLAVSPLTGNKGDNELIITLASNPSAEDREGEVIIQCGEVADTVIVRQNF	D1	BACON_2|BACON	50	133	6.6e-09
bdo	bdo:EL88_01890		hypothetical protein	Phocaeicola dorei HS1_L_1_B_010	Bacteria	Bacteroidota	84	TRLVFTSDGGEDTLAFIATTGWSVAIKTADLAGDWLAVSPLTGNKGDNELIITLASNPSAEDREGEVIIQCGEVADTVIVRQNF	D1	BACON_2|BACON	50	133	6.6e-09
beg	beg:INE88_00355	A0A975KCC9	Pregnancy-associated plasma protein-A	Bacteroides eggerthii	Bacteria	Bacteroidota	81	QDFTDIPYDGATIQVDVNSASKWYAESVDAPWITIPDAGKVGETTLDIMIEGNLAEESRTGQVKLTAGGEVQMLTFTQNGK	D1	BACON_2|BACON	31	111	7.6e-06
beg	beg:INE88_01446	A0A414ML55	fibrobacter succinogenes major domain protein	Bacteroides eggerthii	Bacteria	Bacteroidota	83	MTVSSETINVVSEGATETIEVNSNFNWTVESNAEWCKPTIKGGSAGSSSFQIIVEKNEKIEERLAEVTVKAGSVERKIEVVQL	D1	BACON_2|BACON	33	115	2.4e-10
beg	beg:INE88_01956	A0A415RWC8	Leucine Rich repeats (2 copies)	Bacteroides eggerthii	Bacteria	Bacteroidota	44	LDEKEIQMEAVGGTREVHVSVPGNWTATPSESWVQVSPTNGKSS	D1	BACON_2	29	72	9.3e-05
beg	beg:INE88_02321	A0A975KH81	Viral BACON domain protein	Bacteroides eggerthii	Bacteria	Bacteroidota	86	KVSQSSFNNISCDGTTLEVDIISSSDWTVSKTAKWCNVTPAKGSGNQKLTLEIEANLEETTRNATITITPSNGGISQAIKITQNGI	D1	BACON_2|BACON	27	112	2.2e-10
beg	beg:INE88_03049	A0A415S3H3	Putative binding domain, N-terminal	Bacteroides eggerthii	Bacteria	Bacteroidota	87	NLSMSEITFGSKSEVKSVEVYANTSWSAEIAPSASSSWISLNVVSGKSGTSAIQITLTENDTPDERTAEIIFRGSSTSQTLKVTQEK	D1	BACON_2|BACON	31	117	1.2e-06
beg	beg:INE88_03137	A0A975KI66	Viral BACON domain protein	Bacteroides eggerthii	Bacteria	Bacteroidota	83	SIDPATALHFTAAATESHEINVTTNQDSWTAISNQNWCKVTQDKNKLIVKADPNTTETSPAPATITISAGSAKSIMLAVTQDA	D1	BACON_2|BACON	32	114	8.7e-08
bfb	bfb:VU15_02810	F7LKS0	peptidase	Bacteroides fragilis BOB25	Bacteria	Bacteroidota	84	ELSQSTFENISSDGATLTVNITCSDSWTAASSSTACNLVPNQGTSNQSLSIVVEANLDEAERNMTVVVTSGGIKKTISISQQGR	D1	BACON_2|BACON	28	111	8.3e-06
bfb	bfb:VU15_10240	A0A9X9ITU1	hypothetical protein	Bacteroides fragilis BOB25	Bacteria	Bacteroidota	54	ASWCNVSPMSGSENGTLTISAAAHAGREARSTTVTVTAKNGTKPSASIAVSQAG	D1	BACON|BACON_2	3	56	2.9e-11
bfb	bfb:VU15_13195	A0A9Q4JNP5	carbohydrate-binding protein	Bacteroides fragilis BOB25	Bacteria	Bacteroidota	79	EVAQSAIDFKSDAGTRDIAIVTNADHWTARSDKDWCSVAVNESTLTVNVSGYDGKETREAVIKVTADGLAETVNVRQLG	D1	BACON_2|BACON	34	112	9.8e-07
bfb	bfb:VU15_14000		hypothetical protein	Bacteroides fragilis BOB25	Bacteria	Bacteroidota	54	ASWCNVSPMSGKGNGTLTISAGAHGGRVARNTVVTVTAANGTKPSATVAVSQAG	D1	BACON|BACON_2	3	56	6.3e-09
bfb	bfb:VU15_14005		hypothetical protein	Bacteroides fragilis BOB25	Bacteria	Bacteroidota	54	ASWCNVSPMSGEGNGTLTISAAAHAGRDTRSTTVTVAAKNGTKPSANIAVSQAG	D1	BACON_2|BACON	3	56	3.5e-06
bfb	bfb:VU15_14755	A0A9Q4JNH8	alpha-amylase	Bacteroides fragilis BOB25	Bacteria	Bacteroidota	85	DFAATSGTRNLSFSSGRPWRISLTTDTDTRRAADWCTVSPSSGTAGDASVTISIQENADYDSRSVKLTLVAGGIEKSFTISQKQK	D1	BACON_2|BACON	44	128	3.2e-13
bfc	bfc:BacF7301_00475	A0A6H0KHR7	zinc-dependent metalloproteinase lipoprotein	Bacteroides faecium	Bacteria	Bacteroidota	85	EVSKSTFEDISASGETLTIDITCSSSWTVVSNKQWCIPDKNKGENDEKLTLSININPESSSRTATVTIISNKVSKTFNITQKGAD	D1	BACON_2|BACON	27	111	5.6e-09
bfc	bfc:BacF7301_02960	A0A6H0KIC2	BACON domain-containing protein	Bacteroides faecium	Bacteria	Bacteroidota	73	IVFNISSNTPWKIESNKNWCVPSPAMSSASSLIAEVSVITEENPDEQERTAILTITADGMKESKTITVTQAAK	D1	BACON_2|BACON	56	128	5.6e-07
bfc	bfc:BacF7301_02965	A0A6H0KLC9	BACON domain-containing protein	Bacteroides faecium	Bacteria	Bacteroidota	68	TIAASGEEKVSIQVKSTDPWIVYSNHSDWCTISPNQGEADELYDVQITYKPNTSLDDRIDTITIKSDY	D1	BACON_2	48	115	3.8e-08
bfc	bfc:BacF7301_03085	A0A6H0KIW8	BACON domain-containing protein	Bacteroides faecium	Bacteria	Bacteroidota	70	VFNISSNTPWTIESDQQWCKPTPSMSAASSLVSEIVVTLENNIGKQKRTARLTIKAEGIEGTKVVNIEQA	D1	BACON_2|BACON	57	126	1.1e-06
bfc	bfc:BacF7301_03630	A0A6H0KIN5	hypothetical protein	Bacteroides faecium	Bacteria	Bacteroidota	80	EVDSKSMYFGEEADTKEIEVTSNVEWVAAVDASGRSWCHMTVEQGKMIVRVDENTDKDMRRASIEISASELRKTIEVAQL	D1	BACON_2|BACON	33	112	4.5e-06
bfc	bfc:BacF7301_04470	A0A6H0KJ41	BACON domain-containing protein	Bacteroides faecium	Bacteria	Bacteroidota	63	FLCNLDWKASTDASWITLDETSGSQSATIDARIAKNEEGADRTGTITLVAGELKKTLSITQKY	D1	BACON_2|BACON	64	126	3.6e-09
bfc	bfc:BacF7301_04475	A0A6H0KJJ5	hypothetical protein	Bacteroides faecium	Bacteria	Bacteroidota	57	WTISSDVGWIKFESPTEGNGNAIIRISVDKNTSEKERIGQLSITCGSNAEIIKVVQS	D1	BACON|BACON_2	58	114	1e-08
bfc	bfc:BacF7301_05030	A0A6H0KJD8	carbohydrate-binding protein	Bacteroides faecium	Bacteria	Bacteroidota	77	VVDKNINTIEIPVNTTLAKSEWQVEPTEKWIKAEKSMATGEPFISINVEENATDEARTAQIRVSSFVQDYVITVRQF	D1	BACON_2|BACON	43	119	2.9e-06
bfc	bfc:BacF7301_05410	A0A6H0KK76	zinc-dependent metalloproteinase lipoprotein	Bacteroides faecium	Bacteria	Bacteroidota	74	DAGNSTLTVSVKSNVEWTVESDKAWCVALSGNTGSGDADIRLKIAENLTQEARTASVKLSSTDKVREVTVTVNQ	D1	BACON_2|BACON	45	118	7.9e-09
bfc	bfc:BacF7301_10315	A0A6H0KMC5	BACON domain-containing protein	Bacteroides faecium	Bacteria	Bacteroidota	78	EVSKNEVKLTNVNGSFTINVTATSEWTAEVTSTGGWLSVSKNSGEGNDDLRLFFTENTDGPKRTGTVKVSMSGAGSTL	D1	BACON_2|BACON	31	108	1.5e-09
bfc	bfc:BacF7301_11055	A0A6H0KWH2	carbohydrate-binding protein	Bacteroides faecium	Bacteria	Bacteroidota	78	SVNKEIVDFSSEAGIQNITVSTNASIWEAKADKSWCTLSVAGKILKISVDESEERLVREATVTIKAEGQMRTIKVRQL	D1	BACON_2|BACON	31	108	8.2e-09
bfc	bfc:BacF7301_14970	A0A6H0KQA1	hypothetical protein	Bacteroides faecium	Bacteria	Bacteroidota	44	IDKEDITMGADGGTDVVTVSSGGEWTASSSEPWVSISPASGSGV	D1	BACON_2	33	76	1.5e-05
bfe	bfe:K6V30_02780		BACON domain-containing protein	Bacteroides faecis	Bacteria	Bacteroidota	84	AVSSNVFTLSSDGDSQVLKIQSNVSWLITGASGWLSLSSSSGKGNASVVLTAQENKDIDERKCTLMVQSERGEISEPVSVVQQG	D1	BACON_2|BACON	30	113	1.7e-08
bfe	bfe:K6V30_02800		hypothetical protein	Bacteroides faecis	Bacteria	Bacteroidota	81	AITPDSVRFGYETTKAEYIKVDSAPEEWTATSDSNWCKVIPHGKNLSVSCEINQLTSERKATVTISNGKMEETVKVVQSGQ	D1	BACON_2|BACON	89	169	2.9e-08
bfe	bfe:K6V30_03110		BACON domain-containing protein	Bacteroides faecis	Bacteria	Bacteroidota	70	VFNISSNTPWTIESDQQWCKPTPSMSAASSLVSEIVVTMENNTGKKARTAKLTIKAEGVEGTKVVTIEQA	D1	BACON_2|BACON	57	126	4.2e-08
bfe	bfe:K6V30_03770		M60 family metallopeptidase	Bacteroides faecis	Bacteria	Bacteroidota	79	TVGKETVDFNCESGSQSVVITTNVDTWIVKSDKNWCHPSADGKALKISVDESEERYVRKATVTVIAADQTKTITVRQLG	D1	BACON_2|BACON	32	110	1.1e-07
bfe	bfe:K6V30_04130		BACON domain-containing protein	Bacteroides faecis	Bacteria	Bacteroidota	80	VIQSDVTFKAAGGTGSIRIEATGDVTAVADADWCTIKETSHEMVTFDVKENYDFPGRSAQIIIRNEANTQRVTVTQQGAI	D1	BACON_2|BACON	30	109	7.1e-06
bfe	bfe:K6V30_04820		BACON domain-containing protein	Bacteroides faecis	Bacteria	Bacteroidota	81	NIVQSTVDFSAAGGEGFITLENGNDNLEVLSNMEWCSIKSVTSDKITFNVALNNDLVTRAAAITVKLGGEMKRVSITQSGV	D1	BACON_2|BACON	30	110	5.6e-05
bfe	bfe:K6V30_09785		M60 family metallopeptidase	Bacteroides faecis	Bacteria	Bacteroidota	80	NLDKSSTSVQIPINTSLELTQWNVSYEANWLQCSKQKTAAEGTFLKITVNENTGEAKRTASIKVTSTTATYTITVNQYAK	D1	BACON_2|BACON	44	123	1.7e-07
bfe	bfe:K6V30_09925		discoidin domain-containing protein	Bacteroides faecis	Bacteria	Bacteroidota	71	PLAGGEHEIEVETNVAFDNWTASSNAGWCKLQKQEGKVTVSADENEDYKQRIAEITIAYGHQSYSINVKQF	D1	BACON_2|BACON	48	118	7.1e-08
bfe	bfe:K6V30_10015		discoidin domain-containing protein	Bacteroides faecis	Bacteria	Bacteroidota	68	EHEIEVQTNVPLDRWSAQSNAEWCKVVQHEGKVVVSTSANNIYKQRRAEITVAYGHQSYSITVSQFGK	D1	BACON_2|BACON	55	122	1.9e-07
bfe	bfe:K6V30_12340		BACON domain-containing protein	Bacteroides faecis	Bacteria	Bacteroidota	83	SLSKTEVAANAEGGKETVSVSSEGEWVAKSSEPWLNISPANGFGNTECVITIDEALKNEVREAEIRFIPKGQAPKVITVTQLG	D1	BACON_2|BACON	32	114	2.7e-06
bfe	bfe:K6V30_13620		zinc-dependent metalloproteinase lipoprotein	Bacteroides faecis	Bacteria	Bacteroidota	83	EISQNIFRNIDNNGGKITVAITSNSEWIIANSADWCIPDKYQGEGNDILTIKILANTKHANRQTNLIISAQGINQTIKISQQK	D1	BACON_2|BACON	30	112	1.6e-05
bfe	bfe:K6V30_14110		hypothetical protein	Bacteroides faecis	Bacteria	Bacteroidota	82	TVDKEEITIGAEGGTEKIAVSSNTQWVTRASEPWIAISPANGIGSAVCDLAIDSTLMNTARTAQIRFSADGRESKLVTVTQF	D1	BACON_2|BACON	32	113	2.9e-05
bfg	bfg:BF638R_0674	E1WL95	conserved hypothetical protein	Bacteroides fragilis 638R	Bacteria	Bacteroidota	84	ELSQSTFENISSDGATLTVNITSSDSWTAASSSTACNPVPNQGTSNQSLSIVVEANLDEAERNMTVVVTSGGIKKTISISQQGR	D1	BACON_2|BACON	28	111	3.5e-05
bfg	bfg:BF638R_2945	E1WS97	putative lipoprotein	Bacteroides fragilis 638R	Bacteria	Bacteroidota	79	EVAQSAIDFKSDAGTRDIAIVTNADHWTARSDKDWCSVAVNESTLTVNVSGYDGKETREAVIKVTADGLAETVNVRQLG	D1	BACON_2|BACON	34	112	9.8e-07
bfg	bfg:BF638R_3167	E1WU07	conserved hypothetical lipoprotein	Bacteroides fragilis 638R	Bacteria	Bacteroidota	85	DFAATSGTQNLSFSSGRPWRISLTTDTDTRRAADWCTVSPSSGTAGDASVTISIQENADYDSRSVKLTLVAGGIEKSFTVSQKQK	D1	BACON_2|BACON	44	128	1.3e-13
bfh	bfh:F1611_03645		zinc-dependent metalloproteinase lipoprotein	Butyricimonas faecihominis	Bacteria	Bacteroidota	77	IQVSSEQQTIRIALRSGSDWSFASPTSWCRASKISTPQGDTLVINTQVNTTTTERTGTVTISNSDQQKILTVTQKGE	D1	BACON_2|BACON	32	108	8.3e-08
bfin	bfin:BFINE_01690		hypothetical protein	Bacteroides finegoldii	Bacteria	Bacteroidota	82	STEELVFPENGGTESVTITTANTWNINANASWLKITPANGMGSGEFTVSADASVLAEPRTASIRIEAAGEMPKTIKLTQMGY	D1	BACON_2|BACON	36	117	1.7e-09
bfin	bfin:BFINE_08230		hypothetical protein	Bacteroides finegoldii	Bacteria	Bacteroidota	83	SLSKTEVAANAEGGKETVTVSSEGEWVAKSSEPWLSISPANGFGNTECVITIDEALKNEVREAEIRFIPKGQAPKVITVTQLG	D1	BACON_2|BACON	33	115	9.6e-07
bfin	bfin:BFINE_18970		hypothetical protein	Bacteroides finegoldii	Bacteria	Bacteroidota	66	VDIESNLPWRVKTSAAWIDLLTSNGLKSGSFKMSVTKNTDVASREAEISAWIVEGAEIKLKVVQEG	D1	BACON_2|BACON	43	108	7.9e-05
bfr	bfr:BF2355	Q64TS4	hypothetical protein	Bacteroides fragilis YCH46	Bacteria	Bacteroidota	54	ASWCNVSPMSGSENGTLTISAAAHAGREARSTTVTVTAKNGTKPSASIAVSQAG	D1	BACON|BACON_2	3	56	2.9e-11
bfr	bfr:BF3101	Q64RN5	conserved hypothetical protein	Bacteroides fragilis YCH46	Bacteria	Bacteroidota	79	EVAQSAIDFKSDAGTRDIAIVTNADHWTARSDKDWCSVAVNESTLTVNVSGYDGKETREAVIKVTADGLAETVNVRQLG	D1	BACON_2|BACON	34	112	9.8e-07
bfr	bfr:BF3304	Q64R33	putative alpha-amylase	Bacteroides fragilis YCH46	Bacteria	Bacteroidota	85	DFAATSGTRNLSFSSGRPWRISLTTDTDTRRAADWCTVSPSSGTAGDASVTISIQENADYDSRSVKLTLVAGGIEKSFTVSQKQK	D1	BACON_2|BACON	44	128	1.4e-13
bfs	bfs:BF9343_0600	Q5LHK1	conserved hypothetical protein	Bacteroides fragilis NCTC 9343	Bacteria	Bacteroidota	84	ELSQSTFENISSDGATLTVNITSSDSWTAASSSTACNLVPNQGTSNQSLSIVVEANLDEAERNMTVVVTSGGIKKTISISQQGR	D1	BACON_2|BACON	28	111	4.3e-06
bfs	bfs:BF9343_2357	Q5LCM6	hypothetical protein	Bacteroides fragilis NCTC 9343	Bacteria	Bacteroidota	54	ASWCNVSPMSGSKNGTLTISAGVHTGRTARSTTVTVTAANGTKPSATIAVSQAG	D1	BACON|BACON_2	3	56	1.2e-09
bfs	bfs:BF9343_2358	D1JXA5	hypothetical protein	Bacteroides fragilis NCTC 9343	Bacteria	Bacteroidota	54	ASWCNVSPMSGSENGALTISAAAHAGREARSTTVTVTAKNGTKPSASIAVSQAG	D1	BACON|BACON_2	3	56	2.1e-10
bfs	bfs:BF9343_2853	Q5LB88	putative lipoprotein	Bacteroides fragilis NCTC 9343	Bacteria	Bacteroidota	79	EVAQSAIDFKSDAGTRDIAIVTNADHWTARSDKDWCSVAVNESTLTVNVSGYDGKETREAVIKVTADGLAETVNVRQLG	D1	BACON_2|BACON	34	112	9.8e-07
bfs	bfs:BF9343_3057	Q5LAN5	conserved hypothetical lipoprotein	Bacteroides fragilis NCTC 9343	Bacteria	Bacteroidota	85	DFAATSGTRNLSFSSGRPWRISLTTDTDTRRAADWCTVSPSSGTAGDASVTISIQENADYDSRSVKLTLVAGGIEKSFTVSQKQK	D1	BACON_2|BACON	44	128	1.4e-13
bhf	bhf:C3V43_01580	A0A2R3MP64	alpha-amylase	Bacteroides heparinolyticus	Bacteria	Bacteroidota	69	EYTFTAAAGTQSLSFYASRDWTIQSGADWCKLSATSGKAGNANVNIQVTENTEAGDRNTVITIIAGETG	D1	BACON_2	52	120	8.1e-11
bhf	bhf:C3V43_02355	A0A2R3MPJ9	licheninase	Bacteroides heparinolyticus	Bacteria	Bacteroidota	76	EVSPADLEFMAAGEEKTLIIKSGSPWKVTTDGQTWYSLSVASGYTGETAVKISAGRNNLDIERAALLSFTSGKGAK	D1	BACON_2	36	111	9.2e-07
bhf	bhf:C3V43_08310	A0A2R3MSE7	hypothetical protein	Bacteroides heparinolyticus	Bacteria	Bacteroidota	84	SLDFTSDGGENMITFTSNKDWKIEMSQSGGQTSWCSVSPTEGKAGENTVKIKTTRNTTYDDRNVTLTLTANELTKKIVVTQKQK	D1	BACON_2|BACON	48	131	5.9e-14
bhl	bhl:Bache_0035	E6SR61	hypothetical protein	Bacteroides helcogenes	Bacteria	Bacteroidota	80	LPQVLSDNGGAASLSFTANGTWTAQADQSWCSVSPSQGEAGSYTLQISASANTDYDERNTKVIITCGTIKKEITITQKQK	D1	BACON_2|BACON	34	113	6.8e-18
bhl	bhl:Bache_0914	E6SQ24	hypothetical protein	Bacteroides helcogenes	Bacteria	Bacteroidota	79	VHDFQKEQANISIPVKTNLNSGEWSVESSSNWCLATTSQTTSQSSITIVVKANEEPDVRSADVTVKTPTGDYTIRINQL	D1	BACON_2|BACON	39	117	5.6e-09
bhl	bhl:Bache_1667	E6SMZ8	Licheninase	Bacteroides helcogenes	Bacteria	Bacteroidota	81	TPSELTLGCGKETVEIEVDASAEFGVISDKEWCTCFPKGGLKGKNKLSITVARNSQETERSAELTLDAGTYKKTIIVKQEK	D1	BACON_2|BACON	34	114	1.6e-10
bhl	bhl:Bache_2003	E6SQP4	hypothetical protein	Bacteroides helcogenes	Bacteria	Bacteroidota	77	ELSQSSFSNVSNEGETLRINVTSDMEWQVSQNVHWCTVTPSTGSGNQTLVIQIGVNTDNKERNATITVTPTTSSGTS	D1	BACON_2|BACON	28	104	9.4e-12
bhl	bhl:Bache_3067	E6SQE8	alpha amylase catalytic region	Bacteroides helcogenes	Bacteria	Bacteroidota	82	GFSFGEAASSQSASFEAGQQWTATINGVDNGWCSITPKEGKAGKGTVMVSVGKNETGNPRTAQLNIISGSKSKQITVTQSAN	D1	BACON_2|BACON	48	129	3.5e-11
bhum	bhum:JXR92_002275		endoglucanase	Bacteroides humanifaecis	Bacteria	Bacteroidota	84	IVEPTSFHFEQTGGSRKFGITPNKPATFQSSEAWCKVTSESSTPVQAIYNITVEPNTTPDVRNATITVSVKEHVQEINVEQAAY	D1	BACON_2|BACON	30	113	5.8e-07
bhum	bhum:JXR92_016175		PDZ domain-containing protein	Bacteroides humanifaecis	Bacteria	Bacteroidota	69	ETIDFEFMAEAEWTASSSAEWCVVKTPSGVAGESLLRLTIEKNEETAARVATITLQVSGFANSVSFNVK	D1	BACON_2|BACON	49	117	3.8e-08
bis	bis:DXK01_002970		zinc-dependent metalloproteinase lipoprotein	Bacteroides intestinalis	Bacteria	Bacteroidota	84	VSQSSFTDLDATATTLTLKITSNASWTVTSDASWCVPLKAGGEGTADVQLNIAENIDRGTRTARITVVVAGGVSSQTVTVSQKV	D1	BACON_2|BACON	34	117	2.5e-09
bis	bis:DXK01_008920		hypothetical protein	Bacteroides intestinalis	Bacteria	Bacteroidota	68	DSRLTLNFSSTHSWQANTDAVWITISPAQGNTGNSSLAIFAKEENRTGEIREATVTLSADGVPIKELK	D1	BACON_2|BACON	46	113	1e-08
bis	bis:DXK01_011180		family 16 glycosylhydrolase	Bacteroides intestinalis	Bacteria	Bacteroidota	82	VVPTQITATYEGSVTTLSVKSDQEWTAFSNEDWITCKILSNTLQGTVEVTVKANTTYQPREGAVVVKSGTTRVSVPVSQEAK	D1	BACON_2|BACON	38	119	8.1e-06
bno	bno:K8P02_05990		hypothetical protein	Bacteroides nordii	Bacteria	Bacteroidota	82	SVSKETVNFTAPADEEIITVSTNQATWKAVRPEKDDWCSLRFEGALLIIEVDDNLKVQPRTTTVTVYAGNITKNIVVEQAAA	D1	BACON_2|BACON	29	110	3.8e-05
bno	bno:K8P02_15070		hypothetical protein	Bacteroides nordii	Bacteria	Bacteroidota	82	EEESEFVVPDCGDTCAVNLSADQDWYVESNAEWCMVSPANGNASTVCELRVDTSYLYKEREAVITFRSGSKASQVKVFQYGY	D1	BACON_2|BACON	41	122	1.9e-07
boa	boa:Bovatus_01984	A0A414E9I7	hypothetical protein	Bacteroides ovatus	Bacteria	Bacteroidota	80	IMNADVDLAAGGGTVEVALQATGELTAVSGADWCRVIEVTNEKITLLARANYEYTSRATQVTVSDGNSEQKIVVTQEGNI	D1	BACON_2|BACON	32	111	1.6e-07
boa	boa:Bovatus_02303	A0A395VVC3	Pregnancy-associated plasma protein-A	Bacteroides ovatus	Bacteria	Bacteroidota	84	NISESKFDNISASGESLTIDITCSSSWTVTSNKQWCIPNTQKGENDGKLILSINANLESNSRTATVTIISHKVSKTVQIIQNGS	D1	BACON_2|BACON	26	109	2e-06
boa	boa:Bovatus_02441	A0A395VYR6	hypothetical protein	Bacteroides ovatus	Bacteria	Bacteroidota	75	LQIGNDGFTEVYSIKSNTEWKFVNETDQSWVTISPAKGSGNGTVTITANANTGTGRTAVFRVVPNGVKTQEIEIM	D1	BACON_2|BACON	45	119	2.4e-05
boa	boa:Bovatus_02899	A0A414E0S7	hypothetical protein	Bacteroides ovatus	Bacteria	Bacteroidota	85	STNALTFGVSSTEVQTVDITSEAAWEVAVDQAGGNWLTVSPLEGTGNGTLTIAADKNNGPKRSATLTIAAKGAELRTITVIQDGY	D1	BACON_2|BACON	36	120	1.1e-07
boa	boa:Bovatus_03072	A0A1Y4PV28	endoglucanase	Bacteroides ovatus	Bacteria	Bacteroidota	70	LEFDARGSRQTIQIDGPAEWHISTSESWCKSSHTIGEGKQYVNITVEANDTQKERTATVTVSASGAPDII	D1	BACON_2|BACON	51	120	7e-07
boa	boa:Bovatus_03672	A0A1Y4PCF4	endonuclease G, mitochondrial	Bacteroides ovatus	Bacteria	Bacteroidota	75	QTQINANGGGFIIRVKADGTWQASSSETWCTLSRTSGNGNGSISGYMKANTGAERSVIITITAGKEEAKFTLKQL	D1	BACON_2|BACON	44	118	3.5e-06
boa	boa:Bovatus_04374	A0A3E5HMZ1	hypothetical protein	Bacteroides ovatus	Bacteria	Bacteroidota	78	EVSKNEVKLSNVDGSFTINVTATSTWTAEVTSTGDWLTISKSSGEGNGDLRLFFTENTDGPKRTGTVKVSMSGAGSTL	D1	BACON_2|BACON	31	108	3.6e-10
boa	boa:Bovatus_04839		IgA Peptidase M64	Bacteroides ovatus	Bacteria	Bacteroidota	75	AKGSQVTISFTSTREWKASTVADWFTIAPVSGEAGTCNITLTAISENITGNVRTATLTLTSGTLTQDITIEQESA	D1	BACON_2|BACON	40	114	1.5e-07
bsa	bsa:Bacsa_0886	F0R2T3	endoglucanase	Phocaeicola salanitronis	Bacteria	Bacteroidota	85	QISATEMTFPKSGDTLTLSVLSSVEPQVTSNQTWCNVSFASVTERGTYTYNVTVDANSETDDRVATLSVVAGSFTASVQVTQTAG	D1	BACON_2|BACON	33	117	2.7e-08
bsa	bsa:Bacsa_2681	F0QZU4	hypothetical protein	Phocaeicola salanitronis	Bacteria	Bacteroidota	80	QSFPYEGGSASIVFSSSDAWTAEVSAGVEWMHVSPGQGEMGDNCTIELSVDKNEASDPRAAMVTIRSGSFSETVTVTQDA	D1	BACON_2|BACON	53	132	1.6e-12
bsal	bsal:K6V25_11010		hypothetical protein	Bacteroides salyersiae	Bacteria	Bacteroidota	72	GGQTQISFTSSREWQASTTADWITISPMSGNAGAVSITVTANSLNDNDYTRTATLTLTSGTLRKNITLKQEP	D1	BACON_2|BACON	42	113	1.4e-10
bste	bste:K6V31_08605		zinc-dependent metalloproteinase lipoprotein	Bacteroides stercoris	Bacteria	Bacteroidota	84	ELSESSFSNVDGDGATLTVSVTSDVEWQISKTAQWCNVTPGKGSGNQTLTLQIEANPDSKERKVTVTVASPATKMSRKIEITQA	D1	BACON_2|BACON	27	110	3.8e-13
bste	bste:K6V31_10770		BACON domain-containing protein	Bacteroides stercoris	Bacteria	Bacteroidota	71	AITFDIKFTATGEWKAKTSHGWLSLDKKRGTAGEHTILVTVKENKEVANREAKITIAGNNNAEPVVVTVVQ	D1	BACON_2|BACON	56	126	4.6e-11
bste	bste:K6V31_10780		hypothetical protein	Bacteroides stercoris	Bacteria	Bacteroidota	81	DKESIELPDNGGEVALQISTNERWTASSDADWYMITPANGEGSAVCVVKADSSYMYTQREGLITFRTVSGEYTVKIQQGGY	D1	BACON_2|BACON	38	118	1.2e-06
bste	bste:K6V31_15695		hypothetical protein	Bacteroides stercoris	Bacteria	Bacteroidota	80	ELSKNELKLSNVAGSSTVDITATADWVAAVVEPVGDAENMWLTLSKDSGTGNDELRLFVTENTDGAKRTGKVKITMAGAG	D1	BACON_2	31	110	1.5e-07
bth	bth:BT_0171	Q8ABD9	Peptidase M-like protein	Bacteroides thetaiotaomicron VPI-5482	Bacteria	Bacteroidota	83	EISQNIFRNIDNNGGKITVAITSNSEWIIANSADWCIPDKYQGEGNDILTIKILANTKHANRQTNLIISAQGINQTIKISQQK	D1	BACON_2|BACON	30	112	1.6e-05
bth	bth:BT_0211	Q8AB99	Leucine-rich repeat protein	Bacteroides thetaiotaomicron VPI-5482	Bacteria	Bacteroidota	82	SVDKEEIAIGAEGGTEKIAVSSNDQWVVRVSKPWIAVSPANGFGSAVCELTIDSTLTNVARTAQISFTMNGREPSLVTVTQF	D1	BACON_2|BACON	32	113	3.8e-06
bth	bth:BT_2822	Q8A3Y2	conserved hypothetical protein	Bacteroides thetaiotaomicron VPI-5482	Bacteria	Bacteroidota	70	VFNISSNTPWTIESDQQWCKPTPSMSAASSLVSEIVVTMENNTGKKARTAKLTIKAEGVEGTKVVTIEQA	D1	BACON_2|BACON	57	126	4.3e-08
bth	bth:BT_3015	Q8A3D9	conserved hypothetical protein	Bacteroides thetaiotaomicron VPI-5482	Bacteria	Bacteroidota	79	TVGKETVDFNSESGSQNVAVTTNVDTWTVKSDKNWCHPSADGKALKISVDESDERYVRKATVTVIAADQTKTITVRQLG	D1	BACON_2|BACON	32	110	8.7e-09
bth	bth:BT_3105	Q8A350	conserved hypothetical protein	Bacteroides thetaiotaomicron VPI-5482	Bacteria	Bacteroidota	68	TYILKVISDDKWTLSSSQAWCSVSETEGFKYSQVPVSYSENPWNEPRTAELTFLINESQEIKIVTVEQ	D1	BACON_2|BACON	57	124	9.3e-07
bth	bth:BT_3500	Q8A208	hypothetical protein	Bacteroides thetaiotaomicron VPI-5482	Bacteria	Bacteroidota	71	GGEQEVNVSSGGAWQSSIHCDWMTLSPSSGGIGITKVRIKVKKNTSGLPRNGRIAIISGKEEKGITVMQSS	D1	BACON_2|BACON	4	74	2.2e-07
bth	bth:BT_3558	Q8A1V0	endonuclease G, mitochondrial	Bacteroides thetaiotaomicron VPI-5482	Bacteria	Bacteroidota	74	VSAKGGSFFLQIKTDGKWTASSQDSWCTINNKEGNGNASTICSVSANDDDERYTVITVTSNGKSENITITQKGG	D1	BACON_2|BACON	45	118	5.4e-08
bth	bth:BT_4244	Q89ZX7	conserved hypothetical protein	Bacteroides thetaiotaomicron VPI-5482	Bacteria	Bacteroidota	85	EYLIQNLDKSSTSVQIPINTSMELAQWSVSYEANWLQCSKQKTAAEGTFLRITVNENTGETKRTANIKVTSTTATYTITVNQYAK	D1	BACON_2|BACON	39	123	2.3e-08
bth	bth:BT_4270	Q89ZV1	putative chitobiase	Bacteroides thetaiotaomicron VPI-5482	Bacteria	Bacteroidota	72	FPLAGGEHEIEVETNVALDNWTASSNAGWCKLQKHEGKVTVSADENEDYKQRIAEITIAYGHQSFSINVKQF	D1	BACON_2|BACON	47	118	5.1e-08
bth	bth:BT_4272	Q89ZU9	hypothetical protein	Bacteroides thetaiotaomicron VPI-5482	Bacteria	Bacteroidota	78	KSIGFKKEGGEVAVPVKSNREWNASVTEGKEWLTARKASDTELTVSATSSPEKGVREGNITIANNALTAKLRVVQTGG	D1	BACON_2|BACON	42	119	8.5e-05
bth	bth:BT_4295	Q89ZT1	putative chitobiase	Bacteroides thetaiotaomicron VPI-5482	Bacteria	Bacteroidota	68	EHEIEVQTNVPLDRWSAQSNAEWCKVVQHEGKVVVSASANNIYKQRRAEITVAYGHQSYSITVSQFGK	D1	BACON_2|BACON	55	122	4e-08
bth	bth:BT_4605	Q89YX5	conserved hypothetical protein	Bacteroides thetaiotaomicron VPI-5482	Bacteria	Bacteroidota	80	VSSEGERATISFSTNKDWSVSLAETQNGDNWCTVSPSSGKAGNVTLTIVVASNTGYDDRNVVLKLSVDELTKSIMINQKQ	D1	BACON_2|BACON	55	134	2.2e-09
btho	btho:Btheta7330_00015	C6IHH5	hypothetical protein	Bacteroides thetaiotaomicron 7330	Bacteria	Bacteroidota	68	TYILKVISDDKWTLSSSQAWCSVSETEGFKYSQVPVSYSENPWNEPRTAELTFLINESQEIKIVTVEQ	D1	BACON_2|BACON	57	124	3e-06
btho	btho:Btheta7330_00104	A0A0P0EUP1	nagJ_1; O-GlcNAcase NagJ precursor	Bacteroides thetaiotaomicron 7330	Bacteria	Bacteroidota	79	TVGKETVDFNSESGSQNVAVTTNVDTWTVKSDKNWCHPSADGKALKISVDESDERYVRKATVTVIAADQTKTITVRQLG	D1	BACON_2|BACON	32	110	8.7e-09
btho	btho:Btheta7330_00248	A0A0P0ELA1	hypothetical protein	Bacteroides thetaiotaomicron 7330	Bacteria	Bacteroidota	59	SFQVKSTDPWEVFGKYDWYTISPSTGEAGETYTVTVTCKENTELDDRIDTLNIKSDYWT	D1	BACON_2|BACON	57	115	4.2e-05
btho	btho:Btheta7330_00249	A0A0P0FHW9	hypothetical protein	Bacteroides thetaiotaomicron 7330	Bacteria	Bacteroidota	70	VFNISSNTPWTIESDQQWCKPTPSMSAASSLVSEIVVTMENNTGKKARTAKLTIKAEGVEGTKVVTIEQA	D1	BACON_2|BACON	57	126	4.2e-08
btho	btho:Btheta7330_01607	A0A0P0FNC4	hypothetical protein	Bacteroides thetaiotaomicron 7330	Bacteria	Bacteroidota	83	VDKRVFAFDGDIQIGVASLPVNITTENTNWQITGKPSWISLSQTSGTAGVPATVTISANSKNFTQNMRSAVLSIRTGNSANEL	D1	BACON_2|BACON	413	495	3.9e-05
btho	btho:Btheta7330_03151	A0A0P0FH02	hypothetical protein	Bacteroides thetaiotaomicron 7330	Bacteria	Bacteroidota	82	SVDKEEIAIGAEGGTEKIAVSSNDQWVVRVSKPWIAVSPANGFGSAVCELTIDSTLTNVARTAQISFTMNGREPSLVTVTQF	D1	BACON_2|BACON	32	113	3.8e-06
btho	btho:Btheta7330_03193	A0A0P0EWH6	Pregnancy-associated plasma protein-A	Bacteroides thetaiotaomicron 7330	Bacteria	Bacteroidota	83	EISQNIFRNIDNNGGKITVAITSNSEWIIANSADWCIPDKYQGEGNDILTIKILANTKHANRQTNLIISAQGINQTIKISQQK	D1	BACON_2|BACON	30	112	1.6e-05
btho	btho:Btheta7330_03372	C6ITT5	hypothetical protein	Bacteroides thetaiotaomicron 7330	Bacteria	Bacteroidota	80	VSSEGERATISFSTNKDWSVSLAETQNGDNWCTVSPSSGKAGNVTLTIVVASNTGYDDRNVVLKLSVDELTKSIMINQKQ	D1	BACON_2|BACON	41	120	2.2e-09
btho	btho:Btheta7330_03807	A0A0P0F8H0	hypothetical protein	Bacteroides thetaiotaomicron 7330	Bacteria	Bacteroidota	68	EHEIEVQTNVPLDRWSAQSNAEWCKVVQHEGKVVVSASANNIYKQRRAEITVAYGHQSYSITVSQFGK	D1	BACON_2|BACON	53	120	4e-08
btho	btho:Btheta7330_03831	A0A0P0FIR7	hypothetical protein	Bacteroides thetaiotaomicron 7330	Bacteria	Bacteroidota	78	KSIGFKKEGGEVAVPVKSNREWNASVTEGKEWLTARKASDTELTVSATSSPEKGVREGNITIANNALTAKLRVVQTGG	D1	BACON_2|BACON	42	119	8.5e-05
btho	btho:Btheta7330_03833	A0A0N7IAN2	hypothetical protein	Bacteroides thetaiotaomicron 7330	Bacteria	Bacteroidota	72	FPLAGGEHEIEVETNVALDNWTASSNAGWCKLQKHEGKVTVSADENEDYKQRIAEITIAYGHQSFSINVKQF	D1	BACON_2|BACON	47	118	5.1e-08
btho	btho:Btheta7330_03862	A0A0P0EVH7	F5/8 type C domain protein	Bacteroides thetaiotaomicron 7330	Bacteria	Bacteroidota	85	EYLIQNLDKSSTSVQIPINTSMELAQWSVSYEANWLQCSKQKTAAEGTFLRITVNENTGETKRTANIKVTSTTATYTITVNQYAK	D1	BACON_2|BACON	39	123	2.3e-08
btho	btho:Btheta7330_04369	A0A0P0EZJ0	bglA_2; Beta-glucanase precursor	Bacteroides thetaiotaomicron 7330	Bacteria	Bacteroidota	72	VTSATINSGLEWTAFSDDACKDWISCKITDNGSQGTVEVTVKANTTYQSREGKVVVKAGAARTSIPVTQAAR	D1	BACON_2|BACON	42	113	3.6e-05
btho	btho:Btheta7330_04728	C6IP62	endonuclease G, mitochondrial	Bacteroides thetaiotaomicron 7330	Bacteria	Bacteroidota	74	VSAKGGSFFLQIKTDGKWTASSQDSWCTINNKEGNGNASTICSVSANDDDERYTVITVTSNGKSENITITQKGG	D1	BACON_2|BACON	45	118	5.4e-08
btho	btho:Btheta7330_04808	A0A0N7IB02	CotH protein	Bacteroides thetaiotaomicron 7330	Bacteria	Bacteroidota	71	GGEQEVNVSSGGAWQSSIHCDWMTLSPSSGGIGITKVRIKVKKNTSGLPRNGRIAIISGKEEKGITVMQSS	D1	BACON_2|BACON	45	115	8.3e-08
bun	bun:Bun01g_03940	A0A174PZV8	endoglucanase	Bacteroides uniformis	Bacteria	Bacteroidota	84	IVEPTSFHFEQTGGSKKFGITPNEPATFQSSEAWCKVTSESSTPVQAIYNITVEPNTTPDVRNAIITVSVKEHIQEINVEQAAY	D1	BACON_2|BACON	30	113	2.3e-06
bun	bun:Bun01g_10540	A0A174T9S5	endoglucanase	Bacteroides uniformis	Bacteria	Bacteroidota	80	TFSKTGGTSTLNIKSNVALEVTSSAPEWCKVTAESSASSSILKYTVMAEANTDTSDREAKVTVKAGGSEVGSFTVKQTAA	D1	BACON_2|BACON	49	128	2.5e-06
bun	bun:Bun01g_14890	A0A174FPE4	carboxyl-terminal processing protease	Bacteroides uniformis	Bacteria	Bacteroidota	75	QDNELSVSFNAAAKWVASVTSGADWCKLNTTSGTKGQSTLKLSVSTSSTTDRTARISINIDGYSPASFEVTQKGT	D1	BACON_2|BACON	48	122	6.6e-05
bun	bun:Bun01g_19280	A0A4Y1VGB8	alpha-amylase	Bacteroides uniformis	Bacteria	Bacteroidota	81	FSFAEAASSQSVSFEAGYQWTAELSGEDIGWCSINPAKGLSGKATIMVSVAKNETGIARTAQLNIISGSKREEISVTQAAN	D1	BACON_2|BACON	51	131	1.9e-11
buy	buy:D8S85_17645	A0A3S9VXD9	hypothetical protein	Butyricimonas faecalis	Bacteria	Bacteroidota	80	ELSETEIQLDAAGAEQYIQVNTNAITWQISSSSDWVIAERDSCFLVIKAESNQVRSERNAKIVIVADNKYVRINVSQAAS	D1	BACON_2	29	108	5.5e-05
bvir	bvir:I6J59_09725		zinc-dependent metalloproteinase lipoprotein	Butyricimonas virosa	Bacteria	Bacteroidota	77	IRVSSEQQTIRIALRSGSNWSFASPTSWCRASKISTPQGDTLVINTQVNTTTTERTGTVTISNSDQQKILTVIQKGE	D1	BACON_2|BACON	32	108	1.8e-07
bvs	bvs:BARVI_07790	W0ESP0	hypothetical protein	Barnesiella viscericola	Bacteria	Bacteroidota	78	SPSQGITFTTTGPWRATVAETRAGADWVTISPDHGDQAGSYTITVSLEANTTGQDRKAVVTIECGDTRVTITIEQKGV	D1	BACON_2|BACON	50	127	1.7e-08
bvu	bvu:BVU_1125	A6KZF2	hypothetical protein	Phocaeicola vulgatus	Bacteria	Bacteroidota	87	TLFWDETEASVKFSATGPWTATVEDVTSRATDSSCTWIKLPRYEGEAGEISLPMLLQKNDSENYREATLVIVCGESEVTVHIRQEAN	D1	BACON_2|BACON	47	133	7e-05
bvu	bvu:BVU_3191	A6L558	conserved hypothetical protein	Phocaeicola vulgatus	Bacteria	Bacteroidota	89	ITISDTSFDFEANGGEETLSFSTNRDWTVSLANTANGENWCTVTPLNGKAGDNNIQIRVAANKGYDDRNVSLTIAAGGTSRTVIINQKQ	D1	BACON_2|BACON	38	126	2.6e-15
bxy	bxy:BXY_10690	D6D878	Pregnancy-associated plasma protein-A.	Bacteroides xylanisolvens	Bacteria	Bacteroidota	84	NISESKFDNISASGESLTIDITCSSSWTVTSNKQWCIPSTQKGENDGKLILSINANLESNSRTATVTIISHKVSKTVQIIQNGS	D1	BACON_2|BACON	26	109	1.3e-06
bxy	bxy:BXY_13320	D6CWC0	hypothetical protein	Bacteroides xylanisolvens	Bacteria	Bacteroidota	77	TDVDLVAGGGTVEVVLQAAGELTAVSGADWCRVIEVTNEKITLLARANYEYVSRATQVTVSDGSNEQKIVVTQAGNI	D1	BACON_2|BACON	35	111	9.6e-06
bxy	bxy:BXY_17840	D6CXI3	hypothetical protein	Bacteroides xylanisolvens	Bacteria	Bacteroidota	77	LQIGNDGFTEVYSIKSNTEWKFVNETDQSWVTVSPAKGSGNGTVTITANANTGTGRTAVFRVVPNGVKTQEIEIIQG	D1	BACON_2|BACON	16	92	2.5e-05
bxy	bxy:BXY_28450	D6D0C0	endonuclease G, mitochondrial	Bacteroides xylanisolvens	Bacteria	Bacteroidota	54	QTQINANGGGFIIRVKADGTWQASSSETWCTLSRASGNGNGSISGYMKANTGAE	D1	BACON_2	44	97	5.4e-06
bzg	bzg:C4H11_00065	A0A562V774	alpha-amylase	Bacteroides zoogleoformans	Bacteria	Bacteroidota	68	YIFTSVAGTQSLSFYASRDWTIQSGADWCKLSATSGKAGNADVNIQVTENTGAGDRNTVITIIAGETG	D1	BACON_2	53	120	1.8e-10
cag	cag:Cagg_2001	B8GBS2	conserved hypothetical protein	Chloroflexus aggregans	Bacteria	Chloroflexota	71	ATTYTLSVKNLGSGSIGWTAVGSASWLTLITTNGSGHRSTLQYRIDPNGLATGDYTTTITVNAGSAGVQSI	D1	BACON_2	504	574	1e-05
cai	cai:Caci_8359	C7PWS5	RNA polymerase, sigma-24 subunit, ECF subfamily	Catenulispora acidiphila	Bacteria	Actinomycetota	48	TLWNSGTSPVSWTATPDAAWLTPSATSGMLAGGAQTSLHVLVDAAGEP	D1	BACON_2	817	864	2.4e-05
cau	cau:Caur_0720	A9WFM0	hypothetical protein	Chloroflexus aurantiacus	Bacteria	Chloroflexota	55	SAVVSVINAGSGSLTWTASSDRSWLSLSAGSGTTPVTLTLTANPTTFNEGNVYTA	D1	BACON_2	1091	1145	2.8e-05
cell	cell:CBR65_18150	A0A1Y0G0E1	hypothetical protein	Cellvibrio sp. PSBB006	Bacteria	Other Gammaproteobacteria	71	TSIEVSSIGQQLGWSIESNVDWLSFSPASGTGSSIVNVAVDSNALPAGTYTAEITVVADNQTEASVSVTLN	D1	BACON_2|BACON	165	235	2e-06
cfil	cfil:MYF79_20825		endoglucanase	Chitinophaga filiformis	Bacteria	Bacteroidota	86	LSASPSEIKLAAGAGTADLTISGNAQWSIDNAAPWLQLDKASGSSGNSTVRLTASANGTGATRSIILTVNASNGQSRRVTVSQTAE	D1	BACON_2|BACON	37	122	3.1e-11
chk	chk:D4L85_24765	A0A385SXN4	endoglucanase	Chryseolinea soli	Bacteria	Bacteroidota	84	VSETELSLSMAGATSEITVTSNDSWNINNNASAWLQLSQTGGNSGSATVQITAGPNATGSTRSAVLVVTAANGQSRRVSVSQAS	D1	BACON_2|BACON	32	115	3.4e-08
chl	chl:Chy400_0780		conserved hypothetical protein	Chloroflexus aurantiacus Y-400-fl	Bacteria	Chloroflexota	55	SAVVSVINAGSGSLTWTASSDRSWLSLSAGSGTTPVTLTLTANPTTFNEGNVYTA	D1	BACON_2	1091	1145	2.8e-05
chrm	chrm:FYK34_01440	A0A5C1DCD1	hypothetical protein	Chromobacterium paludis	Bacteria	Betaproteobacteria	48	KTLTIKDNFGGVLNWTASSDASWLKVTASGQTSSGSTLQLQADDSQLP	D1	BACON_2	466	513	1.9e-06
clit	clit:OQ292_11455		BACON domain-containing carbohydrate-binding protein	Chondrinema litorale	Bacteria	Bacteroidota	82	TSTNQVAFDHNSGGKDIQVSTEVNWNVTTPVSWISFSRINGTGNATVQIKVQINNSVDIRRGKVIVNTESESDTILIEQQGQ	D1	BACON_2|BACON	38	119	1.6e-06
copr	copr:Cop2CBH44_03370	A0A7G1HU88	hypothetical protein	Coprobacter secundus subsp. similis	Bacteria	Bacteroidota	84	LSQERLSVLYLESTEEIALSANIDWEVSNSSDWIDVSPLSGTASDEQQILTLSIARNDSYDSRSTQIVIKSIDGQTADTLTIEQ	D1	BACON_2|BACON	35	118	5.8e-13
copr	copr:Cop2CBH44_05940	A0A7G1HUP1	hypothetical protein	Coprobacter secundus subsp. similis	Bacteria	Bacteroidota	78	TVTANKSWTSTINYNDSQKDWCEYHPASTDITNDMSMSAFTNARLMIAQNTSGEERSATITITTGDISKSFTIKQKQN	D1	BACON_2|BACON	58	135	4.4e-05
coz	coz:A3Q34_14355	A0A1D8RXT1	hypothetical protein	Colwellia sp. PAMC 20917	Bacteria	Other Gammaproteobacteria	51	NQASLAFTSTANISVLEQIIKVSTNSSAEINWQASSASTWLTLTKLDNDFL	D1	BACON_2	232	282	5.3e-05
cpor	cpor:BED41_15655	A0A1B2I8V6	hypothetical protein	Cloacibacillus porcorum	Bacteria	Synergistota	80	ANNLDFSQAAGYKKLELGTFRDWTAESSESWCTLSRAAGTKEDADQGIYVDVSQNTTGVNREATITLKTKDGKGSSTVRV	D1	BACON_2|BACON	519	598	7.7e-08
csac	csac:SIO70_22890		endoglucanase	Chitinophaga sancti	Bacteria	Bacteroidota	87	LEVSLSEIVFEADGGASDITISSNVDWTINNPGSSWLALSQSTGNGSKASVRLTTTPNTTGATRSAVLVVNAGNSQMRRINISQASS	D1	BACON_2|BACON	31	117	9e-09
deu	deu:DBW_0499	A0A143B374	hypothetical protein	Desulfuromonas sp. DDH964	Bacteria	Thermodesulfobacteriota	66	TTSLTFTAPAEGGANPADQTFIVTNSGPAGTTLNWSVTDDAPWLTVTPASGSLDGGTSQSITVSTA	D1	BACON_2	44	109	3.5e-08
deu	deu:DBW_3292	A0A143BBY9	hypothetical protein	Desulfuromonas sp. DDH964	Bacteria	Thermodesulfobacteriota	62	KDGSIDWSAASDVDWLTIAPASGSNVAAPGFDTFAVSLNDNAEALGKGSYKGTLTFTNTSNG	D1	BACON_2	431	492	3.9e-05
dli	dli:dnl_10150	A0A975GF36	Peptidase M12 domain-containing protein, immunoglobulin-like fold-contain	Desulfonema limicola	Bacteria	Thermodesulfobacteriota	73	SLTVPSAGNSYYLTISNNGDETLYWNTQNAPDWVNLYQSNGSVSGGDDLSLQISIDQNTDTVTRTCNIKFSNN	D1	BACON_2	158	230	1.9e-05
dori	dori:FH5T_08435		DNA-binding protein	Draconibacterium orientale	Bacteria	Bacteroidota	79	SSYVSIPVDGGSTTITIMAKDSWTLENTVEWLSLSSTSGSAGESTLTFSAESALDGRTAEILIQCGGETQRINIIQGLA	D1	BACON_2|BACON	35	113	4.9e-05
dpd	dpd:Deipe_2976	L0A3F4	WD40 repeat-containing protein	Deinococcus peraridilitoris	Bacteria	Deinococcota	57	APSLLFGPSKSNTLIQFQNRGQLDLTYSATSDASWLRVTTAASGTLKPWDKTNIGVN	D1	BACON_2	232	288	1.2e-05
dun	dun:FDZ78_09090		hypothetical protein	Duncaniella sp. B8	Bacteria	Bacteroidota	69	GEEPSLTLNTSGSWKVSQKDEWIHLSRESGTRGSHKIFVTADENTGDPRTGFVEIKLSGSNKTELLAVS	D1	BACON_2|BACON	54	122	3e-06
dun	dun:FDZ78_09095		hypothetical protein	Duncaniella sp. B8	Bacteria	Bacteroidota	74	LSSGATATLTITANKGYNVTSDAEWLSVDKPTGRGAVNVSILAEKNESGAVRKGLLTITSGSNLSETITVVQNL	D1	BACON_2|BACON	49	122	1.1e-10
dyh	dyh:G7051_11360		BACON domain-containing protein	Dysgonomonas sp. HDW5B	Bacteria	Bacteroidota	62	KNEISFGYKESKDTIEIQTNTSWEIESMPEWLTVSKQKGTQEDTNVILYIQPNRNETVREFD	D1	BACON_2	33	94	6.6e-07
dyh	dyh:G7051_15465		endoglucanase	Dysgonomonas sp. HDW5B	Bacteria	Bacteroidota	84	SVSSATVAFDAVESTNTIEIASNTIWKINYTSNWCRPSIQTTKGNAKVIITADANDTNEDRSSTFSVSAEGLSDVIITISQKAK	D1	BACON_2|BACON	36	119	9e-05
dys	dys:G7050_11065	A0A6G7X6V6	BACON domain-containing protein	Dysgonomonas sp. HDW5A	Bacteria	Bacteroidota	62	KKEISLGYKESKDTIEIQTNTSWEIESMPEWLTVSKQKGTQEDTNVILYIQPNRNETVREFD	D1	BACON_2	33	94	2.1e-06
echi	echi:FKX85_05435	A0A514CF92	endoglucanase	Echinicola soli	Bacteria	Bacteroidota	81	DVSSPAVELDAEGENTEVSITSNASWSVQASSDWLSITPVAGQGNQTISITAIKNESSESRTGTIRVIAEALSQEIQVTQL	D1	BACON_2|BACON	32	112	9.8e-13
emz	emz:MB380_15190		PA14 domain-containing protein	Emticicia sp. 21SJ11W-3	Bacteria	Bacteroidota	83	ELDKYDLVFSNKAQSVSIAVTSNTSWQISTTDSTWLNRSIVSGVNNGTFTLSVTANAGEERKGTIRISIDGIVREIDVRQAGV	D1	BACON_2	764	846	1.2e-06
eol	eol:Emtol_0777		hypothetical protein	Emticicia oligotrophica	Bacteria	Bacteroidota	80	TVSNSTIDLGSITTTSSSSFMLVQSGEGSISYTISSNKNWLKLSKNSGVITGTDFISLSTIINAVDIQDGENTAVLSITP	D1	BACON_2	30	109	1.7e-06
evi	evi:Echvi_1163	L0FU56	endoglucanase	Echinicola vietnamensis	Bacteria	Bacteroidota	82	DVSSTRIELEADGESKEVSISSNTAWSAHASANWINMTPSSGTGSQTVSIAALANTTPDSREAVVQIVAGSLQREIQVSQAA	D1	BACON_2|BACON	33	114	3.7e-12
fbi	fbi:L0669_03935		endoglucanase	Flavobacterium bizetiae	Bacteria	Bacteroidota	86	TVDTNKIDFLNTGNAVDIKITTDVASWKISGSDTSWIQLNQVGGTAGTITVKITALANTTTTARTAIVTISSSQATSVQIAVSQAA	D1	BACON_2|BACON	40	125	4.1e-08
fbm	fbm:MQE35_05445	A0A9E6ZQJ5	cellulase family glycosylhydrolase	Abyssalbus ytuae	Bacteria	Bacteroidota	83	SVNQEDLSFIAQGGEETFNITASLSIKWGANTSDDWLSVSQDSGVGSTSITVTARANTTGGQRTGVVTVFTHDKSFDIQVTQN	D1	BACON_2|BACON	36	118	1.8e-11
fbm	fbm:MQE35_12590	A0A9E7D2D2	hypothetical protein	Abyssalbus ytuae	Bacteria	Bacteroidota	70	NVSPSNLNFQYTIGGSVPGNSFLSITSENNWSIIKDQTWITLSKTSGSGNTSISVGVDVSGLTSGNYNGQ	D1	BACON_2	111	180	2.8e-05
fcr	fcr:HYN56_03850	A0A2S1YH83	endoglucanase	Flavobacterium crocinum	Bacteria	Bacteroidota	85	AASTSKIDFESKENTIEITVNSNGVAWTLSNPVSWIKLSSTAGTSGQTVVKITALENTTTALRNAVITLSGGELASEAISVSQAA	D1	BACON_2|BACON	38	122	2.6e-07
fen	fen:J0383_12295		endoglucanase	Flavobacterium endoglycinae	Bacteria	Bacteroidota	86	SVNKDKVDFDSKKNTIEVTVNSNGVVWTLTNPVTWIKVNQTSGPSGSTVVKITALENTTSSVRNVVITLSGSEVPSATISVSQAAA	D1	BACON_2|BACON	38	123	1.8e-08
fen	fen:J0383_23605		endoglucanase	Flavobacterium endoglycinae	Bacteria	Bacteroidota	87	TVSTETVSFMPEGGTSEPIAIEANSKWTITNLASTWLQLSKLSGAQGTEKTVFTASANNSGVSRSVVLTVTADNGQARRITVTQTAN	D1	BACON_2|BACON	32	118	1.8e-08
ffl	ffl:HYN86_03520	A0A344LYG0	endoglucanase	Flavobacterium fluviale	Bacteria	Bacteroidota	80	IDFESKETTVEITINSNATNWTLSNPASWIKLSQAVGTSGSTIVKITASENVDTAVRNTVLKLTSTEGNASEITVSQAAG	D1	BACON_2|BACON	45	124	1.2e-07
fhu	fhu:M0M44_04115		endoglucanase	Flavobacterium humidisoli	Bacteria	Bacteroidota	86	SSSTNKIDFESKETTIDVTINSTGVTWTLSNPVSWIKLSQAVGTSGSTIVKITASENVDTAVRNAVLKLTSTEGNASEITVSQAAG	D1	BACON_2|BACON	39	124	2.1e-06
fjo	fjo:Fjoh_0774	A5FLW7	endoglucanase	Flavobacterium johnsoniae UW101	Bacteria	Bacteroidota	87	TVDTNKIDFANTGNDVNIKVTTNARTWKISSADTKWLELSQTSGVTGSVLVKITALENTGKEARTAVITITSDETSPIQIAVSQAGG	D1	BACON_2|BACON	39	125	1.6e-08
flm	flm:MY04_5243	A0A1B1G2H8	T9SS type A sorting domain-containing protein	Flammeovirga sp. MY04	Bacteria	Bacteroidota	78	SVNPNSVAFASNGGTQNISVTSTDAFSASSNQGWLSVSTSNNQISLVASANTSEQSRNATLTVAGCKNVSISITQEGA	D1	BACON_2|BACON	849	926	1.1e-07
flw	flw:LVD16_10785		endoglucanase	Fulvivirga ligni	Bacteria	Bacteroidota	85	SIAANSFAFGAEGGTHDTDISSNAIWKIEYDNALWARPSIQTAKGNATITITADANESTDERSMTFTLTSTGADDISITLTQEAA	D1	BACON_2|BACON	38	122	9.4e-06
fpb	fpb:NLJ00_04230		endoglucanase	Flavobacterium panici	Bacteria	Bacteroidota	88	TVDTNKIDFVSKGSEASVKINTNVTAWTISNPNSNWLQLSQAGGTSGTITVKITALENTSTEARTATITINSGETSSVQIAVTQAGAA	D1	BACON_2|BACON	38	125	4.2e-11
fpb	fpb:NLJ00_14510		cellulase family glycosylhydrolase	Flavobacterium panici	Bacteria	Bacteroidota	87	SVSAKTVSFGPEGGTSEEITIAANSKWSVSNSAASWLQLSKESGDSGNTAITFTASANGTAYTRSVVLTVVADNGQARRITIEQTAN	D1	BACON_2|BACON	32	118	1.2e-11
fya	fya:KMW28_20740		T9SS type A sorting domain-containing protein	Flammeovirga yaeyamensis	Bacteria	Bacteroidota	78	SVNPNSVAFASNGGTKNISVTSTDAFSASSNQGWLSVSTSNNQISVVASANTSEQSRNATVTVSGCKNVSISITQEGA	D1	BACON_2|BACON	849	926	1.4e-07
fya	fya:KMW28_20780		T9SS type A sorting domain-containing protein	Flammeovirga yaeyamensis	Bacteria	Bacteroidota	62	SVDEQSLSFTEVGGEDQLTISSVDAWDVESLSDWITVEKVDQVLNITVKENTSGQHRSAEIV	D1	BACON_2|BACON	633	694	3.8e-05
gma	gma:AciX8_3546	G8NXD4	hypothetical protein	Granulicella mallensis	Bacteria	Acidobacteriota	89	QLDPLTLSFAATTGTSTPSQSITVANAGSGAISWTVTSNAAWLTATPSSRSSAGTTVVSVASSTLAAGTYTGALTFTATGALSSPQTVP	D1	BACON_2	657	745	9.6e-09
gur	gur:Gura_1119	A5GAS1	hypothetical protein	Geotalea uraniireducens	Bacteria	Thermodesulfobacteriota	71	LDKAGQSKAVDIGVGRDWSVFPGQPWCRIEPASGTADNTRVNITADENTTGASRNAIITFKTRDIKGSATT	D1	BACON_2|BACON	198	268	1.4e-06
hahe	hahe:ENC22_09350	A0A3T0VJM4	hypothetical protein	Hahella sp. KA22	Bacteria	Other Gammaproteobacteria	69	TSDAYRVDLDAQSPGAKTIQLSNSGSDTDFKILINQHADWIKVTPANGTISGDGTKELEISIDSQKMGG	D1	BACON_2	577	645	1.1e-05
hau	hau:Haur_4606	A9B0L9	polysaccharide biosynthesis protein PslG	Herpetosiphon aurantiacus	Bacteria	Chloroflexota	81	VSSGEARADIPLSNGGSENALVWNISNASAGLTVTPSSGSVVGTANLTIKAQVGSLSAGTYSYQFTVNGDGVASRTVQVSL	D1	BACON_2	487	567	1.6e-05
hhy	hhy:Halhy_1368	F4KW75	hypothetical protein	Haliscomenobacter hydrossis	Bacteria	Bacteroidota	84	SVVPSVLDFTSAGGAKTLTINTSRGFSTYPTQSWLDLSPRSANTGGTTKVSVLRKSDSGSRQESITFTCGTESQTVLVTQAGSC	D1	BACON_2|BACON	420	503	2.8e-05
hhy	hhy:Halhy_5387	F4KQ08	hypothetical protein	Haliscomenobacter hydrossis	Bacteria	Bacteroidota	71	PGKQGTQKVTIQNIGTGEMGWTCSGSNDWLSFQSDSTGLNNGEVTLEFKDNQEKTPRIQKLLVVAPSSIRY	D1	BACON_2	1149	1219	5.2e-05
jah	jah:JAB4_047860	A0A853T2V7	hypothetical protein	Janthinobacterium sp. HH102	Bacteria	Betaproteobacteria	91	SIDHGQITFNGINGAPIAAAPVKFTAPNLAANWKATASAAWLGVTPTSGTTPAIASVYVDPANGKLASGRHDAMLTITAPNVSDSKVPVTL	D1	BACON_2	113	203	1.3e-05
kab	kab:B7C62_14320		hypothetical protein	Kitasatospora albolonga	Bacteria	Actinomycetota	52	GALTAITLTASARGPVEWSAATDARWLHLSRTSGTLAAGKSTTITAAVNHAA	D1	BACON_2	425	476	8.2e-07
kaq	kaq:L0B70_00555		hypothetical protein	Kaistella sp. 97-N-M2	Bacteria	Bacteroidota	76	TVQPESLAFEVFKAPGSEKSAVLTVTNPLGIDFEVTAFPSWITLSAESGNTDLNITVTTETSALAVGTYAGTITFA	D1	BACON_2	229	304	8.8e-05
kau	kau:B6264_13390		hypothetical protein	Kitasatospora aureofaciens	Bacteria	Actinomycetota	46	TLTNSGTTEIRWHAETNAGWLRLSRDAGTLEPGQRITVIVTVDEDL	D1	BACON_2	451	496	1.1e-06
kbb	kbb:ccbrp13_35470	A0A7I8ESF1	hypothetical protein	Ktedonobacteria bacterium brp13	Bacteria	Chloroflexota	68	TTLQQVTLSNMGGGAINWMASSDQPWLLTTPEGGSFNTRQPLTLAVSRAHMLPGHYQSTVTFTSNAGS	D1	BACON_2	234	301	1.1e-08
kbb	kbb:ccbrp13_44860	A0A7I8EU78	hypothetical protein	Ktedonobacteria bacterium brp13	Bacteria	Chloroflexota	91	STTSLDLGIGDQATNTMQTVALDNSGSGQIAWQGTTTQPWLMMSPRSGTLSAGQPAQITIAVNRYNLTPGNYTASVVFSSDAGNTTLNISM	D1	BACON_2	208	298	1.6e-11
kbb	kbb:ccbrp13_52370	A0A7I8EX31	carboxypeptidase regulatory-like domain-containing protein	Ktedonobacteria bacterium brp13	Bacteria	Chloroflexota	82	LSVSNSQIDFGSQVQGNTNIEAVNLINTGGGSISWSASSQSSWLMLTPPHGLFSNQQTFQIAADRAHLQPGRYKGSISIISN	D1	BACON_2	281	362	9.3e-10
kbb	kbb:ccbrp13_52390	A0A7I8EUW5	hypothetical protein	Ktedonobacteria bacterium brp13	Bacteria	Chloroflexota	81	LAQTDCHFSSALAAVSSSQDVMLTNGGAGLVAWSVSSDQPWLQVKPEHGVFTAQQVVQVTVLRKGLAAASYSGHLVFTQQG	D1	BACON_2	166	246	4.8e-08
kbs	kbs:EPA93_27315	A0A4P6JV00	hypothetical protein	Ktedonosporobacter rubrisoli	Bacteria	Chloroflexota	95	KLSSTKLDFGTATQGANTIRTISMSNTGSTPISWTASSDQPWLLVSPDRGTFSEDQTVQIGAQRTDLNPGNYEGTITISSNVGAPQKVTVTMGVS	D1	BACON_2	551	645	1.2e-11
kbu	kbu:Q4V64_29895		hypothetical protein	Kutzneria buriramensis	Bacteria	Actinomycetota	61	LEVAAGHSGDTTLVTLTATGFAPVRWSATTAVSWLYFSQSSGTLLPGESLTIKVYVDPLRE	D1	BACON_2	410	470	2.3e-06
kis	kis:HUT16_14735	A0A7H8KUX3	hypothetical protein	Kitasatospora sp. NA04385	Bacteria	Actinomycetota	65	AGAYGNRTVLTLTNSGDGPLSWHAVLDVDWLRLSRDSGTLEPGQRITVTVTVDEARAPRSRWTAH	D1	BACON_2	121	185	3.4e-09
kit	kit:CFP65_3217	A0A2H5B0T8	hypothetical protein	Kitasatospora sp. MMS16-BH015	Bacteria	Actinomycetota	54	AGRTVLTLTNTGGSPLDWHALSDAGWLRLSRDSGTLEPGQRITVTVTVDEASAP	D1	BACON_2	537	590	2.6e-08
ksk	ksk:KSE_34260	E4NDF2	hypothetical protein	Kitasatospora setae	Bacteria	Actinomycetota	47	LTLTNSGDGPLAWHAVLDVDWLRLSRDGGTLEPGQRITVTVTVDEAR	D1	BACON_2	429	475	6.3e-07
mals	mals:NWE55_13675		hypothetical protein	Myroides albus	Bacteria	Bacteroidota	85	KIDQSQFSVDKNSGEIQVNIQANLPWRLQANQSWVTPSVEQGEKGSHTVKLAYTRNTSLQARVAEVVVWISDQSKQTIKLVQGQA	D1	BACON_2	40	124	1.5e-05
mang	mang:RBH95_14225	A0AA51C3B3	endoglucanase	Mangrovimonas sp. YM274	Bacteria	Bacteroidota	82	DINDLNFSDCGGQATFNVTASPYITWGVSSEADWLTFSSTSGAGNGSIIITAPEMGTERTAVVTVYTAETTHEIQVFQEGAI	D1	BACON_2|BACON	37	118	3.9e-05
marf	marf:CJ739_1008	A0A385BLX9	endoglucanase	Mariniflexile sp. TRM1-10	Bacteria	Bacteroidota	87	TASVTTLEFQSEESSQDITITTNVDTWVISSSGTSWITLSETSGAAGSTVVQVTASENTSLAGRSSTITINANKVTPVKITVTQAGV	D1	BACON_2|BACON	43	129	9.3e-10
mbah	mbah:HYN46_15740	A0A345PA55	hypothetical protein	Aquirhabdus parva	Bacteria	Other Gammaproteobacteria	68	IAAQPFSFEINSKASVAWSAASSAPWMIVTPLSGSSTPAKITLQPDPSKGKLASGAYAANVTLSSSGI	D1	BACON_2	406	473	3.4e-05
mcos	mcos:GM418_11935	A0A6I6JPF8	DNA-binding protein	Maribellus comscasis	Bacteria	Bacteroidota	79	SSYVSIPVDGGSTSITVTAIDSWTVESDIEWLTISSTSGSAGESTLTFSAESALDGRTAELSIQCGDATQRINVVQGLA	D1	BACON_2|BACON	35	113	1.2e-08
mcos	mcos:GM418_15800	A0A6I6JVF4	endoglucanase	Maribellus comscasis	Bacteria	Bacteroidota	84	LSVAPLTFDFTKEGGTKTFSIASNTTWNINSSSTWCRPSIQTTKGNASVTITADANELEEERNTAFTITALNVDDITISISQEA	D1	BACON_2|BACON	35	118	1.6e-09
metm	metm:MSMTP_1765	A0A0E3NZC1	Large repetitive protein	Methanosarcina sp. MTP4	Archaea	Euryarchaeota	82	SVSEGDMSFNLAEGESDSDQFQISNPGAGVLLWTTSSDQPWINLSPKRGANTCNVIVQVDAEDMEEGTYEGTITIESPAGTE	D1	BACON_2	145	226	6.3e-09
mgin	mgin:FRZ54_02870	A0A5B8UT60	endoglucanase	Mucilaginibacter ginsenosidivorans	Bacteria	Bacteroidota	75	SGGTVALKFTTNAAWKVDTTGIGWLHLSQISGNSGAATINLTATGNSSGVSRSVLLNLNSTNGQSRRITVLQDAN	D1	BACON_2|BACON	48	122	1.2e-08
mgk	mgk:FSB76_02240	A0A5B8VTP4	endoglucanase	Mucilaginibacter ginsenosidivorax	Bacteria	Bacteroidota	78	IPEGGGTVALKFTSNASWKVDTVGIGWLHLNQTSGNSGNVAINLTAAANSSGMSRSVLLNLSSTNGQSRRITIMQNAK	D1	BACON_2|BACON	43	120	2.4e-10
mgos	mgos:DIU38_002765		endoglucanase	Mucilaginibacter gossypii	Bacteria	Bacteroidota	88	LTVNQTAITFTPEGGTQDFSISCNATWDIVNPGSTWLQLSTTSGNSGNIVIHIKTLSENGTGSTRSSTLTINSSNGQARTLKVSQTSN	D1	BACON_2|BACON	32	119	1e-06
mgot	mgot:MgSA37_02218	A0A0X8X2N3	endoglucanase	Mucilaginibacter gotjawali	Bacteria	Bacteroidota	77	PASGGTVTLNFTANAAWSIDTTGFGWLQLSQTTGGSGAATITLTGAANNKSGASRSLLLNLNASNGQSRRITVWQDV	D1	BACON_2	46	122	4.7e-06
moa	moa:I6I89_12225		hypothetical protein	Myroides odoratus	Bacteria	Bacteroidota	83	ALAQKDFEVSKEKGELTVSFESNLPWRIESNDNWIASNLLRGDAGKHTLTITYDKNLALADRVGSLTLKITDDSKEKITIKQD	D1	BACON_2|BACON	41	123	1.7e-05
msab	msab:SNE25_04930		endoglucanase	Mucilaginibacter sabulilitoris	Bacteria	Bacteroidota	75	GGGTVALKFTSNAPWSVDTTGIGWLQLNQTSGNGGGAVINLTAAANSSGMSRSVLLNISSANGQSRRISVMQDAK	D1	BACON_2|BACON	44	118	6.1e-10
msea	msea:METESE_31830	A0AA48H1E3	hypothetical protein	Mesoterricola sediminis	Bacteria	Acidobacteriota	75	QSLPVTLTSGAAVAWTASASDSWIVLDRTSGTTPGSLAVTADPSRGPLASGSYAGTITLSAVAGGTTLTRTVPVT	D1	BACON_2	252	326	7.7e-05
muh	muh:HYN43_009605	A0A494VP14	endoglucanase	Mucilaginibacter celer	Bacteria	Bacteroidota	88	LTVNQTAITFTPDGGTQDFSISCNATWNIVNPGSSWLQLNVTSGNSGQTVVHIKTLSSNGTGSTRSSTLTINSSNGQARSLKVSQTAN	D1	BACON_2|BACON	32	119	7.7e-06
mut	mut:GVT53_16825	A0A6G7J5Y3	BACON domain-containing protein	Allomuricauda oceani	Bacteria	Bacteroidota	84	TVSPTSRRVSSSSGSFTVTVTSNTQWTVSESLSWVSISGASGINNDTFTVNYTTNSITQSRSGTITVTIVGGGQSATISITQSA	D1	BACON_2|BACON	62	145	1.2e-08
nde	nde:NIDE3397	D8PIJ6	exported protein of unknown function, contains Fibronectin type III domai	Nitrospira defluvii	Bacteria	Nitrospirota	90	QASPTSLTFQAVQGGPNPPSKTVKVYKSSSRKVSWSGKDNAGWLSLSPTSGTLGSSTQVTVSVNISGLAAGTYSGTVTITTSRGSTVAIP	D1	BACON_2	41	130	6.7e-11
nhy	nhy:JQS43_18980	A0A895YDX5	hypothetical protein	Natronosporangium hydrolyticum	Bacteria	Actinomycetota	92	LEVTPEQIEVSQRLGEATEQWLEVANVGDGVLTWEASLMAQECGGPAGVPWLELTPSEGELSAGEVAQLRLTLDAAEVTAGDHAALVCVDSN	D1	BACON_2	392	483	8.8e-05
nif	nif:W02_12190	A0A679HGP8	hypothetical protein	Nitrospira sp. KM1	Bacteria	Nitrospirota	85	TVSPTSFSFTAPAGSTASMTQTLAISSPAGGALNWTVVDDSNWVIKNVGGGTGNGTVAVTVQPAGMKAGTHTSMITLTAAGASNS	D1	BACON_2	166	250	2.2e-05
nio	nio:NITINOP_1566	A0A0S4KTB3	exported protein of unknown function	Candidatus Nitrospira inopinata	Bacteria	Nitrospirota	93	ASPTSFSFAATRGGTNPASQTLNITNTGGGTLSWTLSENISWLTLSRTSGSGNGSVILNVTTGSLAAGTYTGTILISATGASSVTIPVTFTVS	D1	BACON_2	109	201	2.7e-07
nio	nio:NITINOP_2597	A0A0S4KSX0	protein of unknown function	Candidatus Nitrospira inopinata	Bacteria	Nitrospirota	94	GVSPTSLSFTAVQGSGNPSPQTLSVSNAGGGTLTWSSSDNASWLTHTPQSGTGNGTITVSVATDSLAAGTYTATLTLSATGAGSVSVPVTVTVT	D1	BACON_2|BACON	133	226	7.4e-10
nja	nja:NSJP_4013	A0A1W1IB03	protein of unknown function	Nitrospira japonica	Bacteria	Nitrospirota	88	VSPLSLAFTAQQGSSNPASQTVTISNTGGGTLTWSASDSTAWLALSPASGSGNGALTLTASTGSLTTGSYSGSVTVSATGATPVTIPV	D1	BACON_2	231	318	1.8e-08
nkf	nkf:Nkreftii_001440	A0A7S8FDG2	hypothetical protein	Candidatus Nitrospira kreftii	Bacteria	Nitrospirota	91	PSNFTFSAQQNAGNLPVQTLAVTNRGGGTLIWNATTNATWLTLSPAAGTGNGTIALTVTSSSLTAGTYNTTITVSAVGAPAITIPVNLTVA	D1	BACON_2	92	182	1e-06
nko	nko:Niako_2373	G8TKP3	endoglucanase	Niastella koreensis	Bacteria	Bacteroidota	71	STGSIQTLNFNSNSSWLIDTTGFGWVKVDPISGGAGDATIKISVADTNKTGASRTKLIFLSASNGQARRIN	D1	BACON_2	33	103	8.7e-05
nko	nko:Niako_4632	G8TMA7	hypothetical protein	Niastella koreensis	Bacteria	Bacteroidota	76	KISIPANVSGSADFVVQSNTDWELLVSSGSDWLQLSKSSGHGTDTIHVSVAGNVVAGQPRTAIVTAKVANASLNLK	D1	BACON_2|BACON	52	127	5.9e-06
nli	nli:G3M70_15060	A0A7T0G1N0	M6 family metalloprotease domain-containing protein	Candidatus Nitronauta litoralis	Bacteria	Nitrospinota	59	SNSGGTPIDYTVTKTESWIDLSNASGTLAPGNSVNVTVTINATANGLGDGVYNDTLTIT	D1	BACON_2	561	619	6.8e-07
nmv	nmv:NITMOv2_2419	A0A0K2GD83	exported protein of unknown function	Nitrospira moscoviensis	Bacteria	Nitrospirota	86	QLSPSSLNFSATQGGGAPSSQTLTFWKNSQASRSWTTTARVPWLSASPSSGSLTTERDQVHVMVNPAGLAPGAYSSSLIITTTGAD	D1	BACON_2	42	127	3.5e-08
nmv	nmv:NITMOv2_3373	A0A0K2GFY3	exported protein of unknown function	Nitrospira moscoviensis	Bacteria	Nitrospirota	94	SLSPLNLAFSAQQGGANPAAQMISVSNAGGGTLSWSANDNAAWLTLSPASGTGNGTVSATVALGSLGVGTYSASITVNATGAATVTVPVTLTVT	D1	BACON_2	219	312	2.8e-09
nti	nti:DNFV4_02248		hypothetical protein	Nitrospira tepida	Bacteria	Nitrospirota	75	SLSPSQLTFTATAGAGAPASQTLSLTASGSNEYQCESNASWLKLSTNYGVLSGESAQISVSVNTSGMSAGIYTAQ	D1	BACON_2	36	110	5.3e-08
nti	nti:DNFV4_02962		hypothetical protein	Nitrospira tepida	Bacteria	Nitrospirota	88	NVSPTALVFSATAGSGNPPSQAFSVSKSGGGPLSWTASENAAWLSLSSSSGGNNQTVSVSVNTSGLPAGIYSTPITVSASGASNSPQT	D1	BACON_2	241	328	3.9e-08
opr	opr:Ocepr_1878	E4U4Y0	hypothetical protein	Oceanithermus profundus	Bacteria	Deinococcota	93	DPTALTFSGQVGEAAPPAQTLTLKNAGGGAQPFTLSASAGWIHVAPASGDLDAGATASLQVSAETCTEAGTQTGTLTVGGAATLAVEVTRECA	D1	BACON_2	35	127	1.2e-07
orh	orh:Ornrh_0822	I3ZZ84	F5/8 type C domain-containing protein	Ornithobacterium rhinotracheale DSM 15997	Bacteria	Bacteroidota	81	EVLTQSLSFPTEGGTKSVEVKTNVSGWFVSLPKGQTWLKAKKNGSVVEITAERNLQHGERSANIKVKAGTLVRNIQVQQLG	D1	BACON_2|BACON	30	110	4.5e-05
ori	ori:Q785_04670		carbohydrate-binding protein	Ornithobacterium rhinotracheale ORT-UMN 88	Bacteria	Bacteroidota	81	EVLTQSLSFPTEGGTKSVEVKTNVSGWFVSLPKGQTWLKAKKNGSVVEITAERNLQHGERSANIKVKAGTLVRNIQVQQLG	D1	BACON_2|BACON	30	110	4.5e-05
osp	osp:Odosp_0078	F9ZC53	Colicin lysis protein	Odoribacter splanchnicus	Bacteria	Bacteroidota	80	AYADSPSCEITFTTTSSWESYIQNDEARSWVTVTPSAGEEAGEHTVQILLDENTTGNPRTVRIDLNCQSQTETITINQEA	D1	BACON_2|BACON	55	134	1.1e-08
osp	osp:Odosp_1194	F9ZBE1	peptidase M10A and M12B matrixin and adamalysin	Odoribacter splanchnicus	Bacteria	Bacteroidota	81	KISENTLRFSGNGGAWKLTVNSNCEWKITGGDTWCKTDKLEGSKTAEILIQVDTNDTKAERDTRFTFTCDQKEAEVHVYQD	D1	BACON_2|BACON	29	109	2.2e-06
osp	osp:Odosp_1666	F9Z5M0	hypothetical protein	Odoribacter splanchnicus	Bacteria	Bacteroidota	80	EVSESSLRFGSLATEQVIQVTSSEAWKIVNIPEWLSVEPVSGQAGEYEVKVAVIENTTEVERKVRLVVQAGTENWNLPVY	D1	BACON_2|BACON	32	111	1.3e-08
osp	osp:Odosp_1667	F9Z5M1	hypothetical protein	Odoribacter splanchnicus	Bacteria	Bacteroidota	83	STDQEKVNFKTEGGEITVKVNSSWENWKAEVNEEAQEWCSISTEGDVLKVNATVSELETDRTATITLSTGAASNTASCEVVVT	D1	BACON_2|BACON	314	396	5.4e-05
osp	osp:Odosp_2031	F9Z8P2	hypothetical protein	Odoribacter splanchnicus	Bacteria	Bacteroidota	81	ISVSDLVFGAEGGEKEFTIYCNSDWTITNESEWCKTTVNQGNGDSKIIVTVGVYSEMEDRNTNLTVKAGNITKVLTVTQKD	D1	BACON_2|BACON	43	123	1e-08
osp	osp:Odosp_2205	F9Z9Y3	hypothetical protein	Odoribacter splanchnicus	Bacteria	Bacteroidota	76	NLLLRAAGDTVVIDVTAGSGWEAESMADWCTVEKNRENPEGKLVIRVSPSDDIYERGTAVKVTCGDNVMRLAVRQE	D1	BACON_2|BACON	41	116	6.3e-05
osp	osp:Odosp_3076	F9Z7M4	hypothetical protein	Odoribacter splanchnicus	Bacteria	Bacteroidota	96	SISKDQLNQSAYANASERGITFTAQEAWKTEINYNSATKATDTSNWITLDPPSGEAGTVTVKILLSPNYTGTGRKATIRIICGGSSITVTIEQKGQ	D1	BACON_2|BACON	28	123	8.9e-09
osp	osp:Odosp_3077	F9Z7M5	Colicin lysis protein	Odoribacter splanchnicus	Bacteria	Bacteroidota	85	YADDTEKTIRFEATEAWHTEVDYTATKATETVEKWVSLDPASGEAGEITIKLALSTNYTGTDRKATIHIICGGTTITVIIEQKGE	D1	BACON_2|BACON	40	124	1.9e-09
pact	pact:CA264_06710	A0A1X9YQL0	hypothetical protein	Pontibacter actiniarum	Bacteria	Bacteroidota	80	NEAFDVANTSSSHALVFLTNQPWQAATDADWIVLEETSGEKGKVTLAFQVQANEEDARTGTIKIMTNDTTEKVITVKQEA	D1	BACON_2|BACON	40	119	4.4e-08
pah	pah:Poras_0867	F4KK85	endonuclease G, mitochondrial	Porphyromonas asaccharolytica	Bacteria	Bacteroidota	65	VEAPTRWTLTASPETWLSVSPSEGSAGKQEVIVSVSANEGGERKAQLTLSADGKSVTYAITQQQA	D1	BACON_2|BACON	65	129	1.2e-09
pary	pary:A4V02_07545	A0A1B1S9X8	hypothetical protein	Muribaculum intestinale	Bacteria	Bacteroidota	71	GGNPTFNVTSTYAWSIESSDWISAQPPSGQAGTTAVTLHVGINDTRATRSGRVTVTIGDKRVDITITQDAK	D1	BACON_2|BACON	148	218	1.6e-07
pary	pary:A4V02_07550	A0A1B1S9X3	hypothetical protein	Muribaculum intestinale	Bacteria	Bacteroidota	67	VKFRVIANKGYEITSEQDWLGVDKPTGHGLNDVLIVAKENESGALRTGTLLVRSGNLYEELVVTQTE	D1	BACON_2|BACON	24	90	2.8e-06
pary	pary:A4V02_12535	A0A1B1SCA7	hypothetical protein	Muribaculum intestinale	Bacteria	Bacteroidota	83	SDKEMAVSADGGTITMTVTSNVKYVVNHQTEWLNITEATNNHNVTTFTIDVNANEEFDPRTGRIKFIGEGVTPKALDITQRGL	D1	BACON_2|BACON	30	112	2.6e-05
pbt	pbt:ING2E5B_2197	A0A098C1Y8	hypothetical protein	Fermentimonas caenicola	Bacteria	Bacteroidota	82	ISPTETILSGEGDTKNIIVKANGDWSVTSSQRWCSLTPKIGGNGETLVRVSAFSNPVYETRNAELTFVSGKYSHKYTVKQEA	D1	BACON_2|BACON	35	116	2e-13
pby	pby:L6471_11310		endoglucanase	Segatella bryantii	Bacteria	Bacteroidota	84	QVSKSALQFSKTGGETYLYVESPTQPVVLSDQSWLVVSQDLSNSARVYKYKVAAAANTDTNDRTASISVSSGSEQITVPVNQVS	D1	BACON_2|BACON	39	122	4.6e-05
pcag	pcag:NCTC12856_00087		Bacteroidetes-Associated Carbohydrate-binding Often N-terminal	Porphyromonas cangingivalis	Bacteria	Bacteroidota	80	LSLSQKEVVLNNSNREIDINVTTKGSWNCITSSDWLECTKSENKIHLKAKVNHTEYERVATVIVTMGLVTEQVLVKQTTS	D1	BACON_2	35	114	1.5e-07
pcag	pcag:NCTC12856_00284		Bacteroidetes-Associated Carbohydrate-binding Often N-terminal	Porphyromonas cangingivalis	Bacteria	Bacteroidota	86	DIEEKTVSFAAAGEEKSVKFESNVDWTITVPADATWATVTPTSGKGGKATVAVKVLKNDGAERSAELTITAGTKSEKITIKQAGAA	D1	BACON_2|BACON	36	121	5.2e-10
pclr	pclr:PC1C4_04700		hypothetical protein	Paraprevotella clara	Bacteria	Bacteroidota	65	YIVVSNSGDFTAESSATWCTTECRNDSVIINASINKNLEGRTAVITITSAKGGVQKVPVTQYGAY	D1	BACON_2|BACON	49	113	9e-05
pcop	pcop:I6J50_10030		BACON domain-containing protein	Phocaeicola coprophilus	Bacteria	Bacteroidota	85	QTSWNISQSGETVSIQLHSDGRWSVELDDQFSSWISITPLTGGAGDSVISLTIGENWNKEERNGVVTIRSGELYQTVSVIQEGNS	D1	BACON_2|BACON	48	132	4.7e-12
pcou	pcou:L6468_03110		M6 family metalloprotease domain-containing protein	Prevotella communis	Bacteria	Bacteroidota	76	ILSQESFTLKGQANAAASLTIASDDDWTITGVPAWLTVTPVSGNAGTTTVSLTANSDNTTGATREATLIVTSNSDA	D1	BACON_2	436	511	1.3e-06
pcre	pcre:NCTC12858_01031	A0A2X4PGZ9	Uncharacterised protein	Porphyromonas crevioricanis	Bacteria	Bacteroidota	72	PFDQNGGVSLLTLNTNRAWRVETAGEWIKASPSSGNEGRHNINILVHPNSGVAREGGIRIVASGKSFFYTIT	D1	BACON_2|BACON	54	125	2.3e-05
pdn	pdn:HMPREF9137_2226		hypothetical protein	Prevotella denticola	Bacteria	Bacteroidota	80	SENNVAFDKGVGERNISVTTNQSSWVASSPQEGDWISLVQDGNLLKVKVGENKMGVERTGYVLVNANGATGKIEVKQSAA	D1	BACON_2|BACON	38	117	1.2e-06
pdn	pdn:HMPREF9137_2227		hypothetical protein	Prevotella denticola	Bacteria	Bacteroidota	79	NVSEKDITFSNQMGEKTITVNTNCKEWIATTPKPWIHLTQSGNEIAVRVDANTTGVERSSYILVDGGLAVEKIMVRQSA	D1	BACON_2|BACON	36	114	4.7e-06
pet	pet:PEIBARAKI_4213	A0A3G9ELS8	GHF16 protein	Petrimonas sp. IBARAKI	Bacteria	Bacteroidota	82	ITPATTQFSAKGEIKNIVVTANGDWTATSGQSWCSLTPDKGGNGQTLVKISATANPKEEVRNAEITFTSGKYSQKYTVSQDA	D1	BACON_2|BACON	37	118	1.6e-14
pfai	pfai:NXY11_00705		BACON domain-containing protein	Parabacteroides faecis	Bacteria	Bacteroidota	75	AACEEKIGFEATADWSVLNAAESWISVSPKEGEKGKNLTLTVTVNENKDDKERIAQIIVKARSGQTADTLTVRQA	D1	BACON_2|BACON	55	129	3.7e-09
pfai	pfai:NXY11_02300		leucine-rich repeat protein	Parabacteroides faecis	Bacteria	Bacteroidota	84	EAGKESLSFTQTSGSQTVKITTSHDWTAVSSGGWLTVSPDKGGAGTHELTLAAAANTTTVPRTAQVDIQVGHKISTIKVSQAQR	D1	BACON_2|BACON	28	111	1.2e-13
pfai	pfai:NXY11_21625		zinc-dependent metalloproteinase lipoprotein	Parabacteroides faecis	Bacteria	Bacteroidota	78	AFDEVSSEGASLTVDIICNSSWTAESSASWCSISQTEGTGNQTLSLSVGANLNDKPRRATIIVTSHRTQKTVTVTQNA	D1	BACON_2|BACON	35	112	8.8e-11
pfai	pfai:NXY11_23255		hypothetical protein	Parabacteroides faecis	Bacteria	Bacteroidota	81	KLDKTSMTINQEGGNEYLTLKSNGPWQVQDVPDWISMDRTSGDYSDGITLEVAENPENGRRKASLLFVRGKASEALEVEQL	D1	BACON_2|BACON	32	112	1.2e-06
pfer	pfer:IRI77_04635	A0A7S7NT14	hypothetical protein	Paludibaculum fermentans	Bacteria	Acidobacteriota	63	TSVRMINTGPGFNFSVQGNQGWLEVFPTSGAVAAGGTFDIQVTCNPFQMQTGTYSGKVTITPT	D1	BACON_2	43	105	4.8e-06
pfer	pfer:IRI77_09940	A0A7S7NV19	DUF11 domain-containing protein	Paludibaculum fermentans	Bacteria	Acidobacteriota	50	PAAQTVQLRNRGTGTLNWTALTSTFDGNNWLTVSAASGTAPSKVSIGIVT	D1	BACON_2	807	856	6.3e-05
pfus	pfus:ADJ77_12700	A0A0K1NPB3	hypothetical protein	Prevotella fusca	Bacteria	Bacteroidota	80	SENNVTFDKGVGERNISVTTNQSSWVASSPQEGDWLSLVQDGNLLKVKVGENKMGTERRSYVLVNANGATGKVEVKQSAA	D1	BACON_2|BACON	35	114	5.8e-06
pfus	pfus:ADJ77_12705	A0A0K1NNG9	hypothetical protein	Prevotella fusca	Bacteria	Bacteroidota	80	SVSEKDIAFSNQMGEKTITVSTNCKEWVATTPKPWVHLTRNGNEIAVQVDANTTGAERSSYILVDGGLAVEKVMVKQSAA	D1	BACON_2|BACON	36	115	1.8e-05
pgin	pgin:FRZ67_18530	A0A5B8VI41	endoglucanase	Panacibacter ginsenosidivorans	Bacteria	Bacteroidota	83	SASPSEIVLPASGGTTDLTINGNANWTISNGASWLQLSKTSGNSGNSTVQLSATSNETGATRSITLSIDAANGQARRVSVSQP	D1	BACON_2|BACON	15	97	7.6e-10
pgo	pgo:FSB84_05855		BACON domain-containing protein	Pseudobacter ginsenosidimutans	Bacteria	Bacteroidota	73	LTVTPNSITLGGSKGEKATVTLHATMDWTLSISPSVTWLTFNVSEGAAGHHEIQITTSSDNFDAERTATFTII	D1	BACON_2	29	101	6.3e-05
pgo	pgo:FSB84_12995		SUMF1/EgtB/PvdOfamily nonheme iron enzyme	Pseudobacter ginsenosidimutans	Bacteria	Bacteroidota	69	AITGPHSGWTVTSSESWLTVEKGTTSENGKEEPVVKLSAATNTGYSRKATVTIKLEGTEKEVTKTFTVT	D1	BACON_2|BACON	62	130	7.4e-05
pgo	pgo:FSB84_13090		BACON domain-containing protein	Pseudobacter ginsenosidimutans	Bacteria	Bacteroidota	72	SVDKTEVNISGLINGQASLKITSSTNWTIKAAGSADWLQIEPSSGTGDATVQLKNKVTNNSGPAEITLTLSG	D1	BACON_2	27	98	3e-05
pgo	pgo:FSB84_29300		endoglucanase	Pseudobacter ginsenosidimutans	Bacteria	Bacteroidota	72	FPAAGGSKDITVTTSGSFAASDTSAWCLTTAGNGKFTVLVQPNITTAERKTAITITAGSNRKEFMVVQAGAE	D1	BACON_2|BACON	33	104	2e-05
pgo	pgo:FSB84_29935		hypothetical protein	Pseudobacter ginsenosidimutans	Bacteria	Bacteroidota	79	EVDKPSIEATAEAGTASLDITSNVDWDFSGIPSWLTIEPSSGRGNATVEFSYPANAKAEQLTVTLILNAKGLSSSRVVF	D1	BACON_2|BACON	31	109	1.1e-07
pgol	pgol:K6V26_03290		leucine-rich repeat protein	Parabacteroides goldsteinii	Bacteria	Bacteroidota	83	AGKENLSFAQVTGAQTVKVTTSHAWTAVSSGSWLTVSPDSGGAGTYELTLTAAANTSTVARSAQVDIQVGHKISTIKVSQAQQ	D1	BACON_2|BACON	31	113	5.9e-13
pgol	pgol:K6V26_17345		hypothetical protein	Parabacteroides goldsteinii	Bacteria	Bacteroidota	87	TISVSELNIPAKGEEKSIDIHTNSVWIAEVMPAGNSSWVTLNTMSGDANTSSVHIMFAENNTDQERTAEILFRAGKTAQSLKITQKE	D1	BACON_2|BACON	33	119	3.7e-05
pgol	pgol:K6V26_24300		thiol-activated cytolysin family protein	Parabacteroides goldsteinii	Bacteria	Bacteroidota	81	ELYTTSLLINQEGGEECIDLMANGLWEIQDIPDWISASPTSGDGYGMVTIKVAENKGVERRKASLQFSHGKATETLEVEQL	D1	BACON_2|BACON	32	112	2.7e-07
pgs	pgs:CPT03_02415	A0A2D1U1A6	endoglucanase	Pedobacter ginsengisoli	Bacteria	Bacteroidota	87	LSISLSEAAFEPEGGTSTITVASNSNWTINNPATSWVQLNQTLGSAGSTDLQLTVIANGTGASRSATLIVTSGNGQSRRLKLSQKGH	D1	BACON_2|BACON	37	123	2.5e-08
phe	phe:Phep_1386	C6XT39	hypothetical protein	Pedobacter heparinus	Bacteria	Bacteroidota	77	VADTAASTRILVYADGNWNLQIKGDASWVKLDRESGSGKGEFQATVQSNTGNLPRSVTIVVTADHKTDTISLQQRGL	D1	BACON_2|BACON	49	125	8.9e-07
phe	phe:Phep_3774	C6XUV7	hypothetical protein	Pedobacter heparinus	Bacteria	Bacteroidota	74	ELSFNYFEESKEFTIRATGDWSIDIPAGNEWIKVEPSSGTGDGKSYQKIKVTCLQNISEKREGTIYLNGAGQAN	D1	BACON_2|BACON	36	109	7.3e-07
pher	pher:prwr041_04580		BACON and DUF4859 domain-containing protein	Prevotella herbatica	Bacteria	Bacteroidota	89	PKTVDWDEVESTVSFNANSSWTATVDDVTSRAAHTQISWIKLTCPSGSAGDNKMPILLTKNDNDTYREATITVKCGDKLSQITIHQNAN	D1	BACON_2|BACON	27	115	1.7e-05
phis	phis:J5A62_10005		BACON domain-containing protein	Prevotella histicola	Bacteria	Bacteroidota	80	SENSIAFDKGVNERTISVTTNQGNWIASSPQEGDWLSLVQDANVLKVKVTENTMGTERTGYVIVNANGATTKIEVRQSAA	D1	BACON_2|BACON	35	114	4.8e-07
pit	pit:PIN17_A0071		Bacteroidetes-associated carbohydrate-binding domain protein	Prevotella intermedia	Bacteria	Bacteroidota	80	SENNVTFDKGVGERNISVTTNQSNWIASSPQEGDWVSVLQDGNILKIKVAENKMGTDRTSYVLVNANGATGKVEVKQSAA	D1	BACON_2|BACON	35	114	3.2e-07
pit	pit:PIN17_A0072		Bacteroidetes-associated carbohydrate-binding domain protein	Prevotella intermedia	Bacteria	Bacteroidota	79	SVSEKEIKFTNQIGEKTITVNTNCKEWIATTPKNWIHITQNGNEFVVKVDANTSGTERSSYILVDGGLAVEKIMVNQSA	D1	BACON_2|BACON	16	94	1.1e-08
pje	pje:CRM71_11425	A0A2K9HE22	hypothetical protein	Prevotella jejuni	Bacteria	Bacteroidota	80	SENNITFDKGVSERNISVTTNQNSWIASSPQEGEWLSLVQDGNVLKVKVTENKMGAERTSYVLVNANGATGKIAVTQSAA	D1	BACON_2|BACON	35	114	4.9e-07
pje	pje:CRM71_11430	A0A2K9HC41	hypothetical protein	Prevotella jejuni	Bacteria	Bacteroidota	80	NVSEKEISFSNQVGEKTITVNTNCKEWVTTTPKSWVHLTQNRNEIAVQVDPNTTGAERSSYILVDGGLAVQKIMVSQSAA	D1	BACON_2|BACON	36	115	9.5e-05
pjo	pjo:LK449_03610		BACON domain-containing protein	Parabacteroides johnsonii	Bacteria	Bacteroidota	76	ESYEFPEAGGEQIIPVKTKRSWSFSDVHDWCTATKEKDGLKIVVNPNRTTVRRSQTITLKWSGRKQLVKIVQEGAE	D1	BACON_2|BACON	91	166	5.6e-05
pko	pko:PKOR_01300	A0A0E3UUW2	hypothetical protein	Pontibacter korlensis	Bacteria	Bacteroidota	80	NQAFSVANTSSKHTIVFLTNQAWQVETDVDWISLEQTSGEKGKVNLSFTVEENDDDERTGKITVSANGVTQQEILVTQEA	D1	BACON_2|BACON	40	119	1.3e-09
pmuc	pmuc:ING2E5A_0298	A0A1G4G3Q0	Coagulation factor 5/8 type domain protein {ECO:0000313	Petrimonas mucosa	Bacteria	Bacteroidota	83	TVKPERLHLASTASQAVVNISTNAVEWSATASPSASGWLTIQKREKDITVSVTENLDENTREGEITIKAGNLTEVVEVVQMGQ	D1	BACON_2|BACON	38	120	3.8e-05
pmuc	pmuc:ING2E5A_1211	A0A1G4G6G7	endoglucanase	Petrimonas mucosa	Bacteria	Bacteroidota	83	SEMTFSKTGGTETLSVKSNVALEVKSNDESWCRVAPASSASGAVYKYTVTVDANPDTDDRSTTITVKGGNITQTINVVQTAAD	D1	BACON_2|BACON	39	121	2.4e-11
pmuc	pmuc:ING2E5A_1433	A0A1G4G6X0	putative protein {ECO:0000313	Petrimonas mucosa	Bacteria	Bacteroidota	88	QVSSSYVAIPKDGGSTTITVTAKESWTAEKVVTSKDSVKWLKLSATSGSAGESQLTFSAESTLDGRTAEVLIKCAGKTQRINVIQGLA	D1	BACON_2|BACON	32	119	1.1e-05
pmuc	pmuc:ING2E5A_2968	A0A1G4GB33	hypothetical protein	Petrimonas mucosa	Bacteria	Bacteroidota	80	EVTDTPIHFPAEGGSKEITVTTNAKSWNVTSSKTWCTVSKGASNFTVTATENKAFAPPENAMLTVTAEGTTKKVTIEVTQ	D1	BACON_2|BACON	41	120	3.1e-07
pmuf	pmuf:J4864_10310		BACON domain-containing protein	Prevotella multiformis	Bacteria	Bacteroidota	80	SENNVAFDKGVGERNISVTTNQSSWVASSPQEGDWISLVQDGNLLKVKVGENKMGAERTGYVLVNANGATGKIEVKQSAA	D1	BACON_2|BACON	35	114	1.1e-06
pmuf	pmuf:J4864_10315		BACON domain-containing protein	Prevotella multiformis	Bacteria	Bacteroidota	79	NVSEKDITFSNQMGEKTITVNTNCKEWIATTPKPWIHLTQSGNEIAVRVDANTTGVERSSYILVDGGLAVEKIMVRQSA	D1	BACON_2|BACON	36	114	4.7e-06
pmz	pmz:HMPREF0659_A7001		hypothetical protein	Prevotella melaninogenica	Bacteria	Bacteroidota	80	SENSIAFDKGVSERNISVTTNQNSWIASSPQEGDWLSLVQDGNVLKVKVTENKIGTERTSYVLVNANGASGKIAVTQSAA	D1	BACON_2|BACON	35	114	3.9e-08
pmz	pmz:HMPREF0659_A7002		hypothetical protein	Prevotella melaninogenica	Bacteria	Bacteroidota	80	NVSEKEISFSNQIGEKTITVNTNCKEWMATTPKAWVHLSQSGNEIAVHVDPNTTGMERSSYILVDGGLAVQKIMVSQSAA	D1	BACON_2|BACON	36	115	3.6e-07
pni	pni:J5A59_06325		BACON domain-containing protein	Prevotella nigrescens	Bacteria	Bacteroidota	80	SENNVTFSKGADERGISVTTNQSNWIASSPQEGDWLSLMQEGNILKVKVTENKMGVERTSHIVVNANGATGKVEVRQSAA	D1	BACON_2|BACON	35	114	1.3e-06
pola	pola:BXQ17_13040	A0A1U9LA42	hypothetical protein	Polaribacter sp. BM10	Bacteria	Bacteroidota	77	SEFSVQEETKSVNISSNIDWNVTTNQNWISVTPTYSSNNGKIDVTVSENTTLNARTGTIQISGLSLLETIEVKQAAR	D1	BACON_2|BACON	38	114	1.7e-10
pom	pom:MED152_06195	A2TZT7	alyA3; alginate lyase precursor	Polaribacter sp. MED152	Bacteria	Bacteroidota	86	QDQLTVSTLNTFSADQESQSLEITANLYWYTESDLNWLTISPRFGTNDGTVNITAASNPNFEERSGTIKVIGGNLTRNVTITQEAK	D1	BACON_2|BACON	31	116	2.9e-11
porp	porp:J4862_04610		BACON domain-containing protein	Porphyromonas sp. oral taxon 275	Bacteria	Bacteroidota	79	TFAIPEAGGTASLQLTSNRSWKAVTTADWINISPSAGGAGSAEIKIQVLPNAGANRSAQVALQLGGKSELYTITQTGSG	D1	BACON_2|BACON	48	126	1.2e-09
porp	porp:J4862_05350		BACON domain-containing protein	Porphyromonas sp. oral taxon 275	Bacteria	Bacteroidota	82	TVSTTTLSFASTASEQSISVQTSAESWSYLSPQEFTWFTLEQSGAQLKVKVKANTEARERTGVIAISSGGQQRRVLVKQAAA	D1	BACON_2|BACON	34	115	9.8e-08
prk	prk:H9N25_04040		cellulase family glycosylhydrolase	Pedobacter riviphilus	Bacteria	Bacteroidota	86	TLSNITQAISEEGGTVGLSFTSDADWSATKEGAEWLSLSQTSGGSGAGTINLTASSNSTGASRSVVLIINSTNGQRRRITVTQNAK	D1	BACON_2|BACON	35	120	1e-09
prk	prk:H9N25_04045		endoglucanase	Pedobacter riviphilus	Bacteria	Bacteroidota	85	SISSSEIAFQPEGSVSNVTVASNGKWSTKNPADSWLQLNQVAGNEGNTELKLTAVPNTTGSSRSVILTVTSDNGQARRLTLSQAS	D1	BACON_2|BACON	21	105	9.1e-09
prn	prn:BW723_08755		hypothetical protein	Polaribacter reichenbachii	Bacteria	Bacteroidota	75	FSAYQETQTVNVTANMYWFTDVVGDWISVTPRYGTNNATIEITAATNSVYEKRTGSITVNVGNLSKTITITQAAR	D1	BACON_2|BACON	26	100	2e-09
proj	proj:KDN43_02280		BACON domain-containing protein	Proteiniphilum propionicum	Bacteria	Bacteroidota	84	EIKELTQNFETKSESRSIEVVTNISGWSAKSSEPLWCAASKSSINNNVLIISVKENRGTASRECAVTVTGDKLERVVTVKQLGN	D1	BACON_2|BACON	33	116	1.6e-09
proj	proj:KDN43_04805		BACON domain-containing protein	Proteiniphilum propionicum	Bacteria	Bacteroidota	79	TSSPQTMRMVVPLTSSYPWFAEASGDWINMTKYRGQALKADSIVFSCEENQSMDDREGWIEVRLMDQLSQRIKVVQKGR	D1	BACON_2	43	121	3.2e-05
proj	proj:KDN43_16035		M60 family metallopeptidase	Proteiniphilum propionicum	Bacteria	Bacteroidota	83	TIETQTLNFNSVSTTRDIPVKTSIENWTVMVQPDARTWMEATRIGSILRVVVSENTEFESRHGEIRVVADDLSETITVVQLGT	D1	BACON_2|BACON	32	114	9.9e-05
pru	pru:PRU_0275	D5EWB1	conserved domain protein	Xylanibacter ruminicola	Bacteria	Bacteroidota	68	LTVTSRAVWSAKVENGGDWLTLKDAKGVGGSEKLSFEMKRNTTKQPRVANITVTSGTASTNLKVTQGP	D1	BACON_2|BACON	50	117	7.8e-07
pru	pru:PRU_1402	D5ESV9	putative surface protein	Xylanibacter ruminicola	Bacteria	Bacteroidota	72	DFDFDGGSKIVAFSANLRWSMEKTNTQNGVDWLTIDPTVGGSGNSKVTFTAAENNTYEDRNMVVRFICGDTI	D1	BACON_2|BACON	50	121	4.2e-07
pru	pru:PRU_1953	D5EUC9	glycosyl hydrolase, family 16	Xylanibacter ruminicola	Bacteria	Bacteroidota	83	TVSQESINAPAEGGSYTINVTTTGKEWGVYADGDFVKATAQYANNAVAVTIDENPNTTERTGNVIIMSGTARKNITVTQAAAA	D1	BACON_2|BACON	30	112	3.5e-06
pru	pru:PRU_2873	D5EYT0	putative lipoprotein	Xylanibacter ruminicola	Bacteria	Bacteroidota	63	RVSQSYVALNTAGGSASIDVTTNGSWTVTEVPNWLTVSPASGTGNGTITFSADAGEGRSGSVK	D1	BACON_2	33	95	6.1e-10
psac	psac:PSM36_0129	A0A1R3T4Q6	Licheninase	Proteiniphilum saccharofermentans	Bacteria	Bacteroidota	83	CSPTQIYAGYSKETSTIDVTADREWAAYSNEDWITCSPTGSVNTTGTITVTIAANTSTSAREGAVVVKAGTQRVSIPVEQEGK	D1	BACON_2|BACON	35	117	1.5e-08
psac	psac:PSM36_1364	A0A1R3SV47	hypothetical protein	Proteiniphilum saccharofermentans	Bacteria	Bacteroidota	81	EVSASPIHFAAEGGSKEITVATNAKSWSVTSSKNWCTVSKETSHFTVTAAENKAFTPPVKAIVTVTAEGTAKKVTIEVTQA	D1	BACON_2|BACON	43	123	3.3e-08
psac	psac:PSM36_1485	A0A1R3SVG4	Bacteroidetes-Associated Carbohydrate-binding Often N-terminal	Proteiniphilum saccharofermentans	Bacteria	Bacteroidota	86	TPGTSQSISLEAGAASSEFVFSTNSNWTARASESWLSVSPSSGGAGENIKLKVSAGENTQYETRSATVTISAGEATLTLTVQQASK	D1	BACON_2|BACON	32	117	2.1e-19
psac	psac:PSM36_2985	A0A1R3TDS7	putative Alpha-L-arabinofuranosidase	Proteiniphilum saccharofermentans	Bacteria	Bacteroidota	81	INTQEKLVANAAGSFDIYVTSNSSWTIESKNSWLRPERKEGKGDISVRIQYDESTADKRTGIIVFTCEGVSPVELTVTQTR	D1	BACON_2|BACON	34	114	3.5e-05
psac	psac:PSM36_3305	A0A1R3T4E4	endoglucanase	Proteiniphilum saccharofermentans	Bacteria	Bacteroidota	82	SEMTFSKTGGTETLSVKSNVALEVKSNDESWCRVAPAFSASDAVYKYTVTVDANPDTDDRSTTITVKGGNITQTINVAQTAA	D1	BACON_2|BACON	39	120	1.5e-10
pscj	pscj:J4856_00990		BACON domain-containing protein	Prevotella scopos	Bacteria	Bacteroidota	80	NVSEKELAFSNQIDEKKIAVNTNCKEWIATTPKPWVHLTQNGNELSVQVDANPTGMDRSSYILVDGGLAVQKIMVSQNAS	D1	BACON_2|BACON	36	115	5.7e-07
pscj	pscj:J4856_00995		BACON domain-containing protein	Prevotella scopos	Bacteria	Bacteroidota	79	SENTVSFDKGVGEKNISVTTNQSSWIASSPQEGDWISLAQDGNVLKIKVNENKVGSERTSYVLVNANGASSKIEVRQSS	D1	BACON_2|BACON	35	113	2.8e-06
psn	psn:Pedsa_1514	F0S5D0	Polymorphic membrane protein	Pseudopedobacter saltans	Bacteria	Bacteroidota	82	SFVQKEVRVGNDVDTIEVELKSNLPWRVKSTANWLSLLTANGPSDDKFKIAIQKNRTTTERSTKIEAYITGEDKTELTIIQN	D1	BACON_2|BACON	38	119	1.4e-06
psoe	psoe:CE91St14_01640		hypothetical protein	Porphyromonas somerae	Bacteria	Bacteroidota	89	ELSQSELSFDRSAGVQEVNVKVCNRCGDAIDWIYSISPQVEWLTVTPSDNKLAIATTENHSSKERHATVSVISDNNLVRHITVSQKGAD	D1	BACON_2|BACON	34	122	5.9e-07
psoe	psoe:CE91St14_13940		zinc-dependent metalloproteinase lipoprotein, BF0631 family	Porphyromonas somerae	Bacteria	Bacteroidota	70	IKSLQVVISSPEEWQVNSDASWLSTNSQMGGISRTVVGIKVTPNLTGKERTGQLTFSTSNQSVAVKVKQL	D1	BACON_2|BACON	52	121	4.1e-05
pun	pun:NQP51_08835		polysaccharide lyase family 7 protein	Polaribacter undariae	Bacteria	Bacteroidota	75	FSASQETQSVTVTANAYWYTSNNNDWITISPTNGIGNKTINISVSSNTEFNTRTGSITVISGDLSESLIITQAAR	D1	BACON_2|BACON	40	114	1.8e-08
puo	puo:RZN69_11245		hypothetical protein	Puniceicoccus sp. CR14	Bacteria	Verrucomicrobiota	59	ATTANVTITNPDAAITYTILKNDAFDWLTVTPASGTLPASGSLQFSVTVDHTIAAQRTP	D1	BACON_2	578	636	2.3e-07
puo	puo:RZN69_16685		hypothetical protein	Puniceicoccus sp. CR14	Bacteria	Verrucomicrobiota	46	NHSVILTNNQAAPLDWSTSLDQSWLHVTPSSGTLGVGENIALSVSF	D1	BACON_2	796	841	3.4e-07
pvf	pvf:J5A55_03480		BACON domain-containing protein	Prevotella veroralis	Bacteria	Bacteroidota	78	NVSEKELSFSSQIDEKTITVNTNCKEWIATTPKPWIHITQNGNSLSVRVDNNTTGAERNSYILVDGGLAVEKVIVKQS	D1	BACON_2	36	113	5.6e-07
pvf	pvf:J5A55_03485		BACON domain-containing protein	Prevotella veroralis	Bacteria	Bacteroidota	80	SENSVTFDKGANEKNISVTTNQSNWVASSPQEGDWLSLVQDGNLLKVKVGENKMGAERTSYVLVNANGATGKVEIKQSAA	D1	BACON_2|BACON	35	114	8.7e-08
rbc	rbc:BN938_0934	A0A060RB61	hypothetical protein	Mucinivorans hirudinis	Bacteria	Bacteroidota	73	FQNTGGSTTIDIATNQTDWSATVADGANWITLTPVAGTPGKLTVAVAENSLMDERVAEVRIGAANGSLQQTLR	D1	BACON_2|BACON	2	74	3e-06
rbc	rbc:BN938_2063	A0A060R966	alpha-amylase	Mucinivorans hirudinis	Bacteria	Bacteroidota	75	ELSGVELNFEGDAAEKTLTLSSNVAWQIKGSNDWCTVTPDRGAATGSVTLTVTVKDNNTNKNRSIALVVSPTEQT	D1	BACON_2	38	112	3.1e-10
rbc	rbc:BN938_2076	A0A060RDV4	hypothetical protein	Mucinivorans hirudinis	Bacteria	Bacteroidota	84	EVTFTEGITNQTVTFEANKSWAIVVTDTKADEVTWLTVSPTKGDAGKATLTVTAQHNYSRHQRNTYLKIAVDGLVRTIPITQLA	D1	BACON_2|BACON	35	118	1.3e-10
rbc	rbc:BN938_2326	A0A060RDQ3	hypothetical protein	Mucinivorans hirudinis	Bacteria	Bacteroidota	82	YISANALSFEAASESKTFSVVSNGSWTISCSDGWLYFSTNSGNGNAEITATVAANGGQNGRTAVVTVVAGAATKTINVQQLG	D1	BACON_2|BACON	32	113	1.2e-11
rge	rge:RGE_09680	I0HMS2	hypothetical protein	Rubrivivax gelatinosus	Bacteria	Betaproteobacteria	58	LTLRDNFGGALAWTASSDASWLAVTASGNTAGASTLTLSADPATLPDATLAVATVTVS	D1	BACON_2	467	524	1.9e-05
rher	rher:EHE19_015220	A0A4U7JJK7	BACON domain-containing protein	Ruminiclostridium herbifermentans	Bacteria	Clostridia	65	EQSVTLKFRSTESWKIKSDNSFVTFSKTSGSGSPNEQSVVIKIAKNNGFTDRKAKITLSSNMYNV	D1	BACON_2|BACON	137	201	5.2e-05
sabu	sabu:MBM09_08925		endoglucanase	Flaviramulus sp. BrNp1-15	Bacteria	Bacteroidota	87	TASTTNIDFESNASDFDVTITTNIDTWVISSSGTSWITLSQTSGSSGTTTVKVTVSENTSIAERSSIITVNANGINAVKIDVSQAGV	D1	BACON_2|BACON	45	131	1.5e-08
sact	sact:DMT42_21995	A0A2U9PEX8	hypothetical protein	Streptomyces actuosus	Bacteria	Actinomycetota	63	VTAGHDGATTLITLTNSGSEPVRWSAAAGSAWLYLSRSSGTLRPGESFTIKVYVDQLREPSGY	D1	BACON_2	410	472	2.8e-08
sakb	sakb:K1J60_18550		hypothetical protein	Streptomyces akebiae	Bacteria	Actinomycetota	78	ANDGDTTLITLRATGDSSVRWSARTGADWLYLSQYSGTLKPGESLTIKVYVDQLSEPTGYWTARVTLDPSDAVVTIEG	D1	BACON_2	455	532	3.3e-08
salf	salf:SMD44_04907	A0A1Z1WG80	hypothetical protein	Streptomyces alboflavus	Bacteria	Actinomycetota	57	GGVTLITLTGGGSSPVRWSASTGASWLALSQSSGTLSPGESVTIRVYVDADREPAGH	D1	BACON_2	454	510	1.1e-07
salj	salj:SMD11_2998	A0A1Z2L2U2	hypothetical protein	Streptomyces albireticuli	Bacteria	Actinomycetota	56	GTTTLITLRASGGEPVVWSMTTDAPWLRLSRTGGVLRPGQSLTVVVTVDHASEPVG	D1	BACON_2	438	493	1.9e-05
sall	sall:SAZ_24675		hypothetical protein	Streptomyces noursei ZPM	Bacteria	Actinomycetota	72	TVDAQPAEGTTVITIRASGGTPVRWRAATGAPWLQMSHTAGELQPGQSARITVYVDHDREPEGHWRTKVAIE	D1	BACON_2	428	499	5.9e-05
sals	sals:SLNWT_2841	A0A0B5EYP7	alanine-rich protein	Streptomyces albus	Bacteria	Actinomycetota	57	SGLTLLTLRASGGAPVRWSAAPSARWLLLSRSSGTLRPGESVTVRVYVDRTREPGGP	D1	BACON_2	452	508	6.2e-06
salu	salu:DC74_4620		alanine-rich protein	Streptomyces noursei NK660	Bacteria	Actinomycetota	72	TVDAQPAEGTTVITIRASGGTPVRWRAATGAPWLQMSHTAGELQPGQSARITVYVDHDREPEGHWRTKVAIE	D1	BACON_2	428	499	5.9e-05
salw	salw:CP975_19910	A0A5J6HJP5	hypothetical protein	Streptomyces alboniger	Bacteria	Actinomycetota	62	LTVEARPSGDTTLITLTATGGSPVRWSASEGASWLYLSRSSGTLAPGESVTVRVYVDHAREP	D1	BACON_2	475	536	3.2e-07
samb	samb:SAM23877_4211	A0A0K2AWI0	hypothetical protein	Streptomyces ambofaciens	Bacteria	Actinomycetota	63	VTAGHDGDTTLITLTATGDAPVAWSASTGASWLYLSQSSGTLRPGEALTVKVYVDHLREPSGH	D1	BACON_2	434	496	1.4e-08
sanl	sanl:KZO11_15275		hypothetical protein	Streptomyces anulatus	Bacteria	Actinomycetota	51	GAVTTLTLTASGRGPVSWSAATDAAWLRLSRTSGTLAAGQSTTIAVSVVRE	D1	BACON_2	468	518	2.9e-07
sant	sant:QR300_19885		sigma-70 family RNA polymerase sigma factor	Streptomyces antimycoticus	Bacteria	Actinomycetota	68	AHPEGEVTVITLTASGGSPVHWSASAGASWLQLNHTGGVLRPDDSTTITVSVDHGREPAGHWSARVSV	D1	BACON_2	454	521	7.3e-06
sanu	sanu:K7396_15630		sigma-70 family RNA polymerase sigma factor	Streptomyces angustmyceticus	Bacteria	Actinomycetota	53	GRTTLLTLSAAGGAAVRWHASAGAAWLQLSHTAGTLRPGETTTITVDIDHDRE	D1	BACON_2	446	498	7.3e-05
saov	saov:G3H79_15845		sigma-70 family RNA polymerase sigma factor	Streptomyces aureoverticillatus	Bacteria	Actinomycetota	66	GGVTLITLTGGGSSPVRWSASTGASWLVLSQSAGTLSPGESVTIRVYVDDDREPPGHWSARVSIAP	D1	BACON_2	470	535	7.3e-08
saqu	saqu:EJC51_27570	A0A3Q9C567	hypothetical protein	Streptomyces aquilus	Bacteria	Actinomycetota	56	NSGDTTLITLTATGETPVRWSATTGASWLYLSQSAGTLGPGESLTIKVYVDHLREP	D1	BACON_2	416	471	1.2e-07
sarg	sarg:HKX69_15135	A0A6M4PXC3	BACON domain-containing protein	Streptomyces argyrophyllae	Bacteria	Actinomycetota	67	VSAANDGDTTLITLTASGASEVRWSVSTSAGWLYFSQSSGTLEPGRTLTVKVYVDHLREPSGHWHAQ	D1	BACON_2	227	293	1.4e-08
sast	sast:CD934_17130	A0A514JSB1	hypothetical protein	Streptomyces calvus	Bacteria	Actinomycetota	71	GDTTLITLTATGSGPVRWSASTGASWLYLSQSSGTLDAGESLTIRVYVDQLREPSGHWSATVAISPAGAVV	D1	BACON_2	419	489	1.4e-08
sata	sata:C5746_18675	A0A2Z5JR19	hypothetical protein	Streptomyces atratus	Bacteria	Actinomycetota	51	SGGTTLIRLTASGGAPVAWSARAAASWLRLSSSSGTLAAGASITIRVLVDH	D1	BACON_2	470	520	4.9e-05
sauo	sauo:BV401_25215	A0A1P8XYE0	hypothetical protein	Streptomyces autolyticus	Bacteria	Actinomycetota	63	TAHPEGEVTVITLTASGGAPVHWSASAEASWLRLNHASGVLRPGDSSTITVSVDHGREPAGHW	D1	BACON_2	452	514	9.5e-07
sbao	sbao:L6469_06160		endoglucanase	Segatella baroniae	Bacteria	Bacteroidota	84	QVSKSALQFSKTGGETYLYVESPTQPVVLSDQSWLVVSQDLSNSARVYKYKVAAATNTDTNDRTASISVSSGSEQVTVPVNQVS	D1	BACON_2|BACON	39	122	6.4e-05
sbh	sbh:SBI_05983	D7CHQ3	hypothetical protein	Streptomyces bingchenggensis	Bacteria	Actinomycetota	65	GEVTVITLRASGGAPVRWSASAGAAWLQLNHTAGVLRPGETTTITVSVDRDREPPGHWRARVGVD	D1	BACON_2	590	654	4.2e-06
sbro	sbro:GQF42_24960	A0A6I6N3K8	hypothetical protein	Streptomyces broussonetiae	Bacteria	Actinomycetota	70	DVGAANDGDTTLITLTDAGSAPVRWSASTAAGWLYLSQSSGTLEPGGTATIRVYVDHLREPSGHWRAQVA	D1	BACON_2	418	487	2.5e-07
sby	sby:H7H31_18840	A0A7G8KEY3	sigma-70 family RNA polymerase sigma factor	Streptomyces buecherae	Bacteria	Actinomycetota	85	GHLTVTAQPGQDTTLITLSASGGSPVSWSATSDAPWLRLSQSAGELRPGESLTITASVDHGLEPAGPWTAHVSVAPSGSVVTIQG	D1	BACON_2	478	562	1.9e-09
scad	scad:DN051_17950	A0A2Z4IZJ4	hypothetical protein	Streptomyces cadmiisoli	Bacteria	Actinomycetota	61	DNSGDTTLITLTASGQAPVRWSATTDAPWLYLSQSAGTLRPGESLTVKVYVDQLREPSGHW	D1	BACON_2	417	477	6.5e-08
scae	scae:IHE65_18835		hypothetical protein	Streptomyces caniscabiei	Bacteria	Actinomycetota	59	ANDGDTTLITLRATGDSAVRWSARTGADWLYLSQSSGTLKPGESLTIKVYVDQLSEPSG	D1	BACON_2	472	530	2.2e-08
scal	scal:I6J39_19760		hypothetical protein	Streptomyces californicus	Bacteria	Actinomycetota	57	RTSGAVTTLTLTAGGGEPVSWSAAADAHWLRLSRTSGTLAAGGSTTVTVTVIRHAQP	D1	BACON_2	481	537	6.6e-07
scb	scb:SCAB_39341	C9Z0Q1	alanine-rich hypothetical protein	Streptomyces scabiei	Bacteria	Actinomycetota	71	VTAANDGDTTLVTLRATGDSPVRWSARTGADWLYLSRSSGTLEPGASTTIKVYVDQLSEPAGYWTAEVSLA	D1	BACON_2	415	485	1.3e-07
scha	scha:CP983_18770	A0A8E3PYA8	hypothetical protein	Streptomyces chartreusis	Bacteria	Actinomycetota	65	AGNLDVSADHSGDTTLVTLTATGSKPVRWSASTGAHWLYLSRSSGTLAPGESLTIKVYVDQLREP	D1	BACON_2	405	469	7.4e-08
schf	schf:IPT68_20500	A0A7M2T2X0	sigma-70 family RNA polymerase sigma factor	Streptomyces chromofuscus	Bacteria	Actinomycetota	52	HGDTTLITLTASGSAPVRWSASTAASWLYPSQSSGTLRPGETLTIKVYVDHL	D1	BACON_2	418	469	6.7e-07
sci	sci:B446_20905	S5UUZ8	hypothetical protein	Streptomyces collinus	Bacteria	Actinomycetota	68	GASNDGDTTLITLTASGAGPVRWSASTSADWLYLSQSAGTLDPGDALTIKVYVDHLREPSGHWHAQVA	D1	BACON_2	407	474	9.6e-08
scin	scin:CP977_15465	A0A5J6IT00	sigma-70 family RNA polymerase sigma factor	Streptomyces cinereoruber	Bacteria	Actinomycetota	50	TLTAAGGSPVAWSLWTDAPWIYVSRASGTLRPGERITIEVRVDHGREPVD	D1	BACON_2	428	477	3.4e-05
scir	scir:STRCI_004585		hypothetical protein	Streptomyces cinnabarinus	Bacteria	Actinomycetota	61	DVTADTSGDTTLITLTATGDAPVRWSAATGASWLYLSRSSGTLAPGESFTIKVYVDPLREP	D1	BACON_2	405	465	6.8e-08
sco	sco:SCO3350		SCE7.17c, SCE94.01c; hypothetical protein	Streptomyces coelicolor	Bacteria	Actinomycetota	60	GHDGDTTLVTLTATGDAPVHWSASVGASWLYLSQSSGTLRPGEAVTVRVYVDHLREPSGR	D1	BACON_2	428	487	1.1e-07
scoa	scoa:QU709_17940		hypothetical protein	Streptomyces coralus	Bacteria	Actinomycetota	55	AGNDGDTTLITLTATGSAPVRWSATTGVDWLYFSQSSGTLAPGASLTIKVYVDRL	D1	BACON_2	410	464	8.5e-08
scoe	scoe:CP976_24625	A0A5J6I8K8	hypothetical protein	Streptomyces coeruleorubidus	Bacteria	Actinomycetota	58	DVTADNSGDTTLVTLTATGPSPVRWSASTGADWLYLSQSSGTLRPGESLTIKVYVDHL	D1	BACON_2	409	466	1.3e-07
scor	scor:J3U87_16405	A0A8A4TVR4	hypothetical protein	Sulfidibacter corallicola	Bacteria	Acidobacteriota	70	SLSDGAFEFSAEEGSQNLTLTTETNCTWDIRSTGGADWVSVSPSADSGIRSISIQVTANDGPQPRTETFE	D1	BACON_2	243	312	2.6e-07
scor	scor:J3U87_18315	A0A8A4TDA5	hypothetical protein	Sulfidibacter corallicola	Bacteria	Acidobacteriota	54	NATEIPFGSTTGSLQVRLSANTDQAFNWSLAQAPEWLTITPEEGSVAAGETQVV	D1	BACON_2	518	571	2e-06
scor	scor:J3U87_34790	A0A8A4TPF0	hypothetical protein	Sulfidibacter corallicola	Bacteria	Acidobacteriota	74	EAGNGSLKVTAEGDCAWTAEVSDSEWIELQQPQENELTYEITANTSGSARSAAISFKGEGRILRTFSVFQEGAR	D1	BACON_2|BACON	58	131	4.2e-05
sct	sct:SCAT_2606		Alanine-rich protein (fragment)	Streptantibioticus cattleyicolor NRRL 8057 = DSM 46488	Bacteria	Actinomycetota	61	VHPQGADTVLTLTDDGGTPLRWSATTAAPWLRLSATGGELLPGRPVTVLVTVDHQAEPPGP	D1	BACON_2	174	234	1.5e-05
scw	scw:TU94_14700	A0A0C5G1Z3	alanine-rich protein	Streptomyces cyaneogriseus	Bacteria	Actinomycetota	46	ITLTATGRAPVDWSATIDADWLYTSRSSGTLEPGESVTIKVYVDHL	D1	BACON_2	422	467	5.4e-08
scx	scx:AS200_21560	A0A0U3ESQ8	hypothetical protein	Streptomyces sp. CdTB01	Bacteria	Actinomycetota	53	NSGDTTLVTLTATGSAPVSWSATTGASWLYLSKASGTLAPGETVTIKVYVDHL	D1	BACON_2	411	463	2.8e-09
scy	scy:SCATT_25910	G8WWS5	alanine-rich protein	Streptantibioticus cattleyicolor NRRL 8057 = DSM 46488	Bacteria	Actinomycetota	61	VHPQGADTVLTLTDDGGTPLRWSATTAAPWLRLSATGGELLPGRPVTVLVTVDHQAEPPGP	D1	BACON_2	432	492	4.4e-05
scya	scya:EJ357_26320	A0A3S9MBT3	sigma-70 family RNA polymerase sigma factor	Streptomyces cyaneochromogenes	Bacteria	Actinomycetota	57	AGNSGDTTLVTLTATGRAPVRWSATTGAQWLYLSQSAGTLAPGESLTIKVYVDQLRE	D1	BACON_2	416	472	1.6e-07
scye	scye:R2B67_20430		hypothetical protein	Streptomyces cyaneofuscatus	Bacteria	Actinomycetota	55	ALTAITLTASARGPVDWTATTDARWLRLSRTAGTLAAGKSATVTVAVNHAAAPRS	D1	BACON_2	451	505	3.5e-06
scyg	scyg:S1361_22245		hypothetical protein	Streptomyces cyanogenus	Bacteria	Actinomycetota	66	AVGAANDGDTTLITLTASGASEVRWSVTTSAEWLYFSRSSGTLRPGQTLTVKVYVDHLREPSGHWH	D1	BACON_2	418	483	1.5e-08
scyn	scyn:N8I84_22820		hypothetical protein	Streptomyces cynarae	Bacteria	Actinomycetota	55	RNDGTTTLITLTASGSSPVHWSATTGASWLYMSQSSGTLDPGASSTIRVYVDHLR	D1	BACON_2	427	481	1e-07
scz	scz:ABE83_20840	A0A0M4E333	alanine-rich protein	Streptomyces sp. CFMR 7	Bacteria	Actinomycetota	57	ALTTITLTASAHGPVDWTAATDARWLRLSRTAGTLAAGRSTTVTVAVDHAAAPRGAW	D1	BACON_2	475	531	2.7e-06
sdec	sdec:L3078_26845		hypothetical protein	Streptomyces deccanensis	Bacteria	Actinomycetota	82	ITAANDGDTTLITLRASGDSPVRWSARTGADWLYLSQSSGTLKPGESLTIKVYVDQLSEPSGYWTARVMLAPSDAVVTIEGY	D1	BACON_2	423	504	9.4e-09
sdur	sdur:M4V62_19730		hypothetical protein	Streptomyces durmitorensis	Bacteria	Actinomycetota	61	QPSGGTTLITLSASGGEPVHWSASTGASWLYLSRSSGTLAPGETFTIRVYVDHAREPAGHW	D1	BACON_2	417	477	1.9e-06
sdv	sdv:BN159_4009	K4R4Z1	hypothetical protein	Streptomyces davaonensis	Bacteria	Actinomycetota	61	DVTADNSGDTTLITLTATGDAPVRWSATTGAPWLYLSRSSGTLAPGKSFTIKVYVDPLREP	D1	BACON_2	408	468	1.2e-07
sdw	sdw:K7C20_21135		sigma-70 family RNA polymerase sigma factor	Streptomyces decoyicus	Bacteria	Actinomycetota	54	GRTTVLTLSASGGAPVRWRASAGAAWLQMSHTAGSLRPGESTTVTVYIDHDREP	D1	BACON_2	450	503	5.4e-05
sdx	sdx:C4B68_17575	A0A2L2ML84	hypothetical protein	Streptomyces dengpaensis	Bacteria	Actinomycetota	55	AGNSGDTTLITLTASGSSPVHWSAHTGASWLYLSQSSGTLAPGESLTIKVYVDHL	D1	BACON_2	455	509	6.6e-08
sfa	sfa:Sfla_3520	A0A8D3WM43	putative alanine-rich protein	Streptomyces pratensis	Bacteria	Actinomycetota	58	SGGRTAITLTVTGDEAVAWSARTAAPWLRLTRTSGTVAPGRSTTFYVFVDRSAEPQGP	D1	BACON_2	442	499	3.4e-06
sfeu	sfeu:IM697_41930	A0A7M2SKF1	hypothetical protein	Streptomyces ferrugineus	Bacteria	Actinomycetota	65	LDVSADNSGDTTFVTLTATGRTPVRWSASTGAHWLYLSRSSGTLAPGESLTIKVYVDQLREPSGR	D1	BACON_2	411	475	2.7e-07
sfi	sfi:SFUL_3022	N0CWG4	RNA polymerase, sigma-24 subunit, ECF subfamily	Streptomyces microflavus	Bacteria	Actinomycetota	57	GALTTITLTASARGPVDWTAATDARWLRLSRTSGTLAAGQSTTVTVAVNHAAAPRGP	D1	BACON_2	444	500	1.4e-07
sfic	sfic:EIZ62_14005	A0A6I6FJB8	hypothetical protein	Streptomyces ficellus	Bacteria	Actinomycetota	64	QPSGGDTTMLTLTASGGAPVAWSLWTNAPWLYADRSSGTLAPGRSVTVYVSVDHDREPAGAWTA	D1	BACON_2	426	489	1.8e-06
sfiy	sfiy:F0344_20425	A0A7G7BMV8	hypothetical protein	Streptomyces finlayi	Bacteria	Actinomycetota	65	GSLAVTARTSGDLTTITLTASGSEQVSWTAWVDAPWLHLSSASGTLAPGRSVTLRVTVDHAAEPD	D1	BACON_2	422	486	3.7e-08
sfk	sfk:KY5_4511	A0A291QCV3	alanine-rich protein	Streptomyces formicae	Bacteria	Actinomycetota	65	LTVEAQPSGDTTLITLTASGGSPVWWSASEGASWLYLSRSSGTLAPGESFTIQVYVDHDREPSGH	D1	BACON_2	431	495	1.6e-07
sfy	sfy:GFH48_18490	A0A5Q0LD22	hypothetical protein	Streptomyces fagopyri	Bacteria	Actinomycetota	58	SVQATGSGETTFITLTASGSSPVHWSARSGAPWLYLSRSSGTIAPGDSVTVKVYVDQL	D1	BACON_2	446	503	1e-06
sgal	sgal:CP966_20675	A0A5J6EWG3	sigma-70 family RNA polymerase sigma factor	Streptomyces galilaeus	Bacteria	Actinomycetota	70	LITLTAAEDADGPVRWSATTGASWLHLSRTMGTLQPGESITLQVYVDHAREPAGYWHARVAVSPAGAVVS	D1	BACON_2	418	487	2.2e-07
sgb	sgb:WQO_14940	A0A0U3DC90	hypothetical protein	Streptomyces globisporus	Bacteria	Actinomycetota	53	ARTSGAVTTITLTNPGREPVGWSAATDAGWLRLSRTSGTLAAGQTTTIAVSVI	D1	BACON_2	466	518	1.1e-06
sge	sge:DWG14_03735	A0A385ZPN1	hypothetical protein	Streptomyces griseorubiginosus	Bacteria	Actinomycetota	55	DNDGDTTLVTLTANGAAPVRWSATTGASWLYLSHSSGTLKPGQSLTIKVYVDHLR	D1	BACON_2	410	464	5.4e-09
sgf	sgf:HEP81_03498	A0A7H1Q0H0	alanine-rich protein	Streptomyces griseofuscus	Bacteria	Actinomycetota	71	TGSLSVTAANDGDTTLITLTATGTEPVRWSAVTGSAWLYLSQSSGTLASGESVTLKAYVDHLHEPRGAWRA	D1	BACON_2	414	484	4.8e-10
sgj	sgj:IAG43_17765	A0A7H0HVL0	hypothetical protein	Streptomyces genisteinicus	Bacteria	Actinomycetota	61	LTVEARPAGDTTLITLTASGGAPVTWSLWSDAPWLRLSRSSGTLEPGETITLRVTVDTARE	D1	BACON_2	402	462	1.1e-07
sgm	sgm:GCM10017557_46960	A0A7G1P7V2	hypothetical protein	Streptomyces aurantiacus	Bacteria	Actinomycetota	57	GTSGDTTLITLTATGGSTVHWSAHTGASWLYLSRSSGALATGESVTLKVYVDQLREP	D1	BACON_2	472	528	1.3e-05
sgob	sgob:test1122_10925		sigma-70 family RNA polymerase sigma factor	Streptomyces gobiensis	Bacteria	Actinomycetota	62	VDAQPSGDVTQITLTASGGSPVHWSASTDASWLRLSHTSGTLQPGESTTITVTIDRAREPQG	D1	BACON_2	430	491	1e-08
sgr	sgr:SGR_4130	B1VSK5	putative alanine-rich protein	Streptomyces griseus	Bacteria	Actinomycetota	50	SGAVTTLTLTASGRGPVSWSAATDAPWLRFSRTSGTLAAGGSTTIAVTVI	D1	BACON_2	469	518	8.7e-06
sgrf	sgrf:SGFS_069070		hypothetical protein	Streptomyces graminofaciens	Bacteria	Actinomycetota	57	GETTLITLRATGGTPVHWTARTGADWLYLSQSSGTLEPGESFTIKVHVDQLSEPSEY	D1	BACON_2	441	497	2.1e-07
sgs	sgs:AVL59_03025	A0A1B1AQ75	hypothetical protein	Streptomyces griseochromogenes	Bacteria	Actinomycetota	59	GAANDGDTTVITLTASGSAPVRWSASTSAPWLYLSRPAGTLAPGQTLTIKVYVDHLREP	D1	BACON_2	408	466	2.3e-06
sgu	sgu:SGLAU_19010	A0A089X765	hypothetical protein	Streptomyces glaucescens	Bacteria	Actinomycetota	80	LQVTAGRSGDTTLVTLTASGRAPVRWSASTGAAWLYLSRTSGTLRPGESLTIRVYVDHLREPSGYWTARVAVSPAGAVVT	D1	BACON_2	411	490	2.2e-07
sgv	sgv:B1H19_23700	A0A1V0TV01	hypothetical protein	Streptomyces gilvosporeus	Bacteria	Actinomycetota	59	TITAQPSGGTTLITLTASGGAPVRWTASAGAPWIQMSQTAGALRPGESTTITVYIDHDW	D1	BACON_2	445	503	4.3e-05
sgx	sgx:H4W23_18070		sigma-70 family RNA polymerase sigma factor	Streptomyces gardneri	Bacteria	Actinomycetota	68	LTMLTLTADGGSPVSWSLWTDAPWLYVSRASGTLRPGETITIVVRVDHGREPAGAWSARVGVNPSGAV	D1	BACON_2	427	494	1.8e-07
sgz	sgz:C0216_02000	A0A344TUQ4	hypothetical protein	Streptomyces globosus	Bacteria	Actinomycetota	63	RLTVSASADGATTVLTLTASGGAPVHWRLSSDGPWLRASRTAGTLAPGDSARILITVDGASEP	D1	BACON_2	418	480	6.2e-05
shar	shar:HUT13_10235	A0A7H8GZD4	BACON domain-containing protein	Streptomyces harbinensis	Bacteria	Actinomycetota	66	GRLTVDAVSTARGTEITLTASGGAPVQWNAVWSAQWLTLSATSGTLEPGESVTLVVTVDRDREPSG	D1	BACON_2	381	446	4.3e-10
shaw	shaw:CEB94_23180	A0A6G5RH24	hypothetical protein	Streptomyces hawaiiensis	Bacteria	Actinomycetota	56	TADNSGDTTLVTLTATGPAPVRWSASTGAHWLYLSQSSGTLRPGESLTIKVYVDHL	D1	BACON_2	413	468	2.8e-07
shk	shk:J2N69_20950		hypothetical protein	Streptomyces huasconensis	Bacteria	Actinomycetota	62	TVDAQPSGDTTLITLTASGGSPVRWSASEQASWLYLSRSSGTLAPGESVTIQVYVDRNREPS	D1	BACON_2	424	485	1.8e-08
sho	sho:SHJGH_5341		alanine-rich protein	Streptomyces hygroscopicus subsp. jinggangensis TL01	Bacteria	Actinomycetota	69	GAANDGDTTLITLTASGTSEVRWSVSTSAGWLYFSRSSGTLEPGRTLTVKVYVDPLREPSGHWHAQVAV	D1	BACON_2	228	296	1.3e-08
shoi	shoi:KUA50_002265		endoglucanase	Segatella hominis	Bacteria	Bacteroidota	82	SRSDMAFTKNGGETDLYVKAAQVPTVSTEAAWLAVTPVAGSSSITHHFLIKAEANTANDDRSATITVAAGSDTKTITVIQNS	D1	BACON_2|BACON	40	121	1.6e-07
shoi	shoi:KUA50_002300		cellulase family glycosylhydrolase	Segatella hominis	Bacteria	Bacteroidota	84	ESSVMLGVNTDAEWTVSVPEADASWISVTPHEGYGWNISDSTASNYRSYFKVTTKKNVEAPRTSTLTITAGGLTKVITVNQAGI	D1	BACON_2|BACON	50	133	8.2e-05
shun	shun:DWB77_03442	A0A387HBS5	hypothetical protein	Streptomyces hundungensis	Bacteria	Actinomycetota	57	SSAGDTTVLTLTSTGGAPVDWSLRSRARWLTISQSAGRLAPGQSVTVYIRVDHAEEP	D1	BACON_2	378	434	7e-08
shy	shy:SHJG_5578		alanine-rich protein	Streptomyces hygroscopicus subsp. jinggangensis 5008	Bacteria	Actinomycetota	69	GAANDGDTTLITLTASGTSEVRWSVSTSAGWLYFSRSSGTLEPGRTLTVKVYVDPLREPSGHWHAQVAV	D1	BACON_2	228	296	1.3e-08
sine	sine:KI385_26035		sigma-70 family RNA polymerase sigma factor	Streptomyces inhibens	Bacteria	Actinomycetota	63	GGTTLITINASGDTPVRWSASAGASWLQMSHTAGYLRPGQSTTITVYVDHDREPGGHWQARVA	D1	BACON_2	437	499	1.1e-05
sinh	sinh:LS482_07300		endoglucanase	Sinomicrobium kalidii	Bacteria	Bacteroidota	82	DVSSNKADFTAEGGDVEITITSNSEWSISNPVSWLQPSQTTGSSGSTSVKLSTEANGTGSARASVLEVAASNGQVRRINASQ	D1	BACON_2	33	114	1.7e-05
sjn	sjn:RI060_17920		hypothetical protein	Streptomyces janthinus	Bacteria	Actinomycetota	58	DVTADNTGDTTLITLAATGAAPVRWSASTGADWLYLSQSSGTLRPGESLTIKVYVDHL	D1	BACON_2	406	463	5.1e-08
ska	ska:CP970_18905	A0A5J6GB52	hypothetical protein	Streptomyces kanamyceticus	Bacteria	Actinomycetota	66	RLTVEAQPSGDTTLITLTASGGSPVRWSASEGASWLYLSRSSGTLAPGESFTIQVYVDHDREPSGH	D1	BACON_2	432	497	6.9e-08
skg	skg:KJK29_15675		sigma-70 family RNA polymerase sigma factor	Streptomyces koelreuteriae	Bacteria	Actinomycetota	58	DVTADNTGDTTLITLAATGSAPVRWSASTGADWLYLSQSSGTLRPGESLTIKVYVDHL	D1	BACON_2	405	462	1.9e-08
slai	slai:P8A22_22120		hypothetical protein	Streptomyces laculatispora	Bacteria	Actinomycetota	53	GGTTMITLTASKAGPVAWSARTPASWLRLSSSSGKLAAGGSVTIRVLVDHGRE	D1	BACON_2	461	513	6.6e-05
slc	slc:SL103_33155	A0A1D7VY63	hypothetical protein	Streptomyces lydicus 103	Bacteria	Actinomycetota	58	QPSGGTTVITISASGGKAVRWTAVSGADWLQMSHTAGALQPGESTTITVYVDHDREPT	D1	BACON_2	443	500	5.6e-07
sle	sle:sle_31820	A0A0F7VW01	sle_31820; Alanine-Rich Protein	Streptomyces leeuwenhoekii	Bacteria	Actinomycetota	46	ITLTATGRAPVDWSAAIDADWLYTSRSSGTLEPGESVTIKVYVDHL	D1	BACON_2	423	468	2.3e-07
slf	slf:JEQ17_26270	A0A7T7I846	hypothetical protein	Streptomyces liliifuscus	Bacteria	Actinomycetota	73	AGNSGDTTLITLTATGSSPVHWSAHTGASWLYLSQSSGTLEPGESLTIKVYVDHLREPIGSWSASVSVAPAGA	D1	BACON_2	460	532	7.1e-09
slon	slon:LGI35_25335		hypothetical protein	Streptomyces longhuiensis	Bacteria	Actinomycetota	53	SATLITLTASGSSPVHWSAHTGASWLYLTSTSGTLRPGESFTIRVYVDHDREP	D1	BACON_2	417	469	1.2e-06
sls	sls:SLINC_4809	A0A1B1MEU7	hypothetical protein	Streptomyces lincolnensis	Bacteria	Actinomycetota	57	GNDGDTTLITLTATGSAPVRWSATTGVDWLYFSQSSGTLAPGESLTIKVYVDRLREP	D1	BACON_2	411	467	4.1e-08
slv	slv:SLIV_21025		alanine-rich protein	Streptomyces lividans	Bacteria	Actinomycetota	60	GHDGDTTLVTLTATGDAPVHWSASVGASWLYLSQSSGTLRPGEAVTVRVYVDHLREPSGR	D1	BACON_2	428	487	1.1e-07
slx	slx:SLAV_21350	A0A2K8PJ01	RNA polymerase sigma factor	Streptomyces lavendulae subsp. lavendulae	Bacteria	Actinomycetota	67	TTRGSTTLLTLTAFGGGPVDWRLWSDAPWLRASRTAGTLAPGESVTLRITVDAGAQPVGAWSARVGV	D1	BACON_2	450	516	8.2e-05
sma	sma:SAVERM_4711	Q82EA4	putative alanine-rich protein	Streptomyces avermitilis	Bacteria	Actinomycetota	69	AGHNGDTTLVTLTASGRSPVHWSARSGAPWLYLSRSSGTLEPGESFTIKVYVDHLREPVGPWHASVSVA	D1	BACON_2	433	501	3.4e-07
smal	smal:SMALA_4279	A0A291SUE6	alanine-rich protein	Streptomyces malaysiensis	Bacteria	Actinomycetota	63	TAHPEGEVTVITLTASGGAPVHWSASAEASWLRLNHASGVLRPGDSSTITVSVDHGREPAGHW	D1	BACON_2	452	514	9.5e-07
smon	smon:AWR27_21570	A0A1P9X239	hypothetical protein	Spirosoma montaniterrae	Bacteria	Bacteroidota	87	SVSPGVVSVSATAGNVASVSVTTSASSWSIANAPAWLTVSPRQGTGSQSLTIAAAANASVSSRTGVVTFAAPDFPASSVTVVQAGAA	D1	BACON_2|BACON	434	520	3.7e-10
smui	smui:I6J00_24350		BACON domain-containing protein	Sphingobacterium multivorum	Bacteria	Bacteroidota	80	SKLTAAADGLSETYTVQATGKWKVEPLRKENWLKIDPMEGNGNGTFTVTVHKNTDPEARELTLFFTLDGKLQNNVLKVEQ	D1	BACON_2|BACON	49	128	1e-05
snig	snig:HEK616_65380		hypothetical protein	Streptomyces nigrescens	Bacteria	Actinomycetota	58	QPSGGTTAITISASGGEPVHWTATPGAAWLQMSQTAGYLRPGQSTTVTVYVDHDREPA	D1	BACON_2	443	500	2.7e-06
snk	snk:CP967_19180	A0A5J6FCB5	sigma-70 family RNA polymerase sigma factor	Streptomyces nitrosporeus	Bacteria	Actinomycetota	74	VSPGSPAAGALRIEVRSVAGRTAVALTATGDGPVSWSARADAPWLRLSRSLGTLAPGRSTVLYVEVDRTAEPAG	D1	BACON_2	418	491	6.9e-08
snq	snq:CP978_19105	A0A5P2W415	hypothetical protein	Streptomyces nodosus	Bacteria	Actinomycetota	67	DGTTTLITLTATGHTPVTWTASTGVSWLYLSRASGTLEPGASFTIRVYVDHLREPSGAWHARVAVAP	D1	BACON_2	428	494	9e-07
snw	snw:BBN63_14030	A0A1U9R3I2	hypothetical protein	Streptomyces niveus	Bacteria	Actinomycetota	57	STGDRTRITLTATGGEPVTWSAWTSASWLRLSRTSGTLAPGRSVTVHVHVDHSREPS	D1	BACON_2	432	488	7.8e-08
snz	snz:DC008_19600	A0A2S1IGG7	hypothetical protein	Streptomyces nigra	Bacteria	Actinomycetota	57	TSGDTTLVTLHATGRTPVRWSASTSAPWLYMSRSTGTLAPGESATVKVYVDHLREPS	D1	BACON_2	417	473	1e-05
sov	sov:QZH56_14640		sigma-70 family RNA polymerase sigma factor	Streptomyces olivoreticuli	Bacteria	Actinomycetota	57	GNATLITLTASGGEPVVWSMSTDAPWLRLSRTGGVLRPGQSITVVVEVDAANEPAGH	D1	BACON_2	428	484	1.9e-05
spac	spac:B1H29_16410	A0A1S6J9A3	hypothetical protein	Streptomyces pactum	Bacteria	Actinomycetota	60	GHDGDTTLVTLTAAGDAPVRWSASTGAPWLYLSQSSGTLGPGETLTIRVYVDHLREPSGH	D1	BACON_2	459	518	9.5e-07
spav	spav:Spa2297_18430	A0A191V1J8	hypothetical protein	Streptomyces parvulus	Bacteria	Actinomycetota	55	TTLITLTATATGDAPVRWSASTGASWLYLSESSGTLRPGQSLTIRVHVDHLREPS	D1	BACON_2	432	486	1.7e-07
speu	speu:CGZ69_20065		hypothetical protein	Streptomyces peucetius subsp. caesius	Bacteria	Actinomycetota	60	EPAGDRTRITLTASGGAPVRWGAWAGASWLYLSRTSGTLNPGETISLYVIVDHSSEPAGP	D1	BACON_2	412	471	8.2e-06
sphe	sphe:GFH32_16755	A0A5Q0QIT6	hypothetical protein	Sphingobacterium sp. dk4302	Bacteria	Bacteroidota	69	GSYALTIDATTNAFWIEAAAEANWVTISRKYGSAKVTQQVIVAKNNTSAERTATVLVKSTNGESVSLVF	D1	BACON_2|BACON	56	124	5.1e-05
sphv	sphv:F9278_29285	A0A5P8K9R7	sigma-70 family RNA polymerase sigma factor	Streptomyces phaeolivaceus	Bacteria	Actinomycetota	78	ANDGDTTLITLKATGDSPVSWSARTGAGWLYLSRSSGTLEPGESVTIKVYVDQLSEPSGYWTAQVSLAPSGAVVTIEG	D1	BACON_2	406	483	1.1e-08
sphw	sphw:NFX46_02610		hypothetical protein	Streptomyces phaeoluteigriseus	Bacteria	Actinomycetota	65	TTLITLTVPEEAEGPVRWSATTGASWLYLSRATGTLQPGESITLKVYVDHLREPAGHWHARVAVS	D1	BACON_2	416	480	6.2e-07
splu	splu:LK06_013545	A0A221NYL5	hypothetical protein	Streptomyces pluripotens	Bacteria	Actinomycetota	74	GQLAVDAANDDETTLITLTASGSSPVRWSASTPAAWLYLSQSSGTLDPGESLTVKVYVDHLREPSGHWTAQVAI	D1	BACON_2	405	478	3.8e-09
spra	spra:CP972_20245	A0A5J6H3M8	hypothetical protein	Streptomyces prasinus	Bacteria	Actinomycetota	59	GDTTLITLTARGAAPVRWSVSTDAPWLHPSRSSGTLRPGQSLRIKVYVDPLREPSGRWS	D1	BACON_2	423	481	1.5e-07
spri	spri:SPRI_3381	A0A0M4DSA0	alanine-rich protein	Streptomyces pristinaespiralis	Bacteria	Actinomycetota	64	RITVEAEPAGDHTRITLTASGGSPVGWSAWTDASWLHLTRSSGTLDPGETITLYVIVDRSREPA	D1	BACON_2	380	443	2.7e-08
spsc	spsc:E2P86_10920	A0A7Z1X0I4	hypothetical protein	Sphingobacterium psychroaquaticum	Bacteria	Bacteroidota	71	FEYLANSKDFAIKSSGSWSASSSTDWITVSPASGEGKGASEQQVQIQVQQNTGNAREGKVNITQGGKSFDV	D1	BACON_2|BACON	50	120	6.4e-10
spun	spun:BFF78_18905	A0A1D7YB56	hypothetical protein	Streptomyces fodineus	Bacteria	Actinomycetota	63	ANDGDTTLITLTASGSAPVHWSATTSAPWLYLSRSSGTLAPGHTLTIKVYVDHLREPSGSWHA	D1	BACON_2	423	485	9.3e-08
srj	srj:SRO_3285		sigma-70 family RNA polymerase sigma factor	Streptomyces rochei	Bacteria	Actinomycetota	71	TGSLSVTAANDGDTTLITLTATGTQPVRWSAVTGSAWLYLSQSSGTLASGESVTLKAYVDHLHEPRGAWRA	D1	BACON_2	452	522	2.5e-10
srk	srk:FGW37_18585		sigma-70 family RNA polymerase sigma factor	Streptomyces rectiverticillatus	Bacteria	Actinomycetota	54	GTATVVTLTASGGQAVVWSMTADAPWLRLSRPGGVLQPGQSVTVVIEVDGEREP	D1	BACON_2	486	539	9.1e-06
sroc	sroc:RGF97_18690	A0AA51VX04	hypothetical protein	Streptomyces roseicoloratus	Bacteria	Actinomycetota	83	AAPARLTVSARGSGATTLLTLTNEGGSPAAWSLWSDAPWLYVSQASGTLGAGESVTVRIFVDRAHEPAGAWSARVGVNPSGAV	D1	BACON_2	400	482	1.7e-07
sroi	sroi:IAG44_17175	A0A7H0IDY1	BACON domain-containing protein	Streptomyces roseirectus	Bacteria	Actinomycetota	65	TTLVTLTAAKDGGPVRWSATTGAAWLYLSTSSGTLDPGESITVKVYVDALREPAGAWHARVAIAP	D1	BACON_2	416	480	2.5e-06
srw	srw:TUE45_04954		hypothetical protein	Streptomyces reticuli	Bacteria	Actinomycetota	67	VSAANDGDTTLITLTASGASEVRWSVSTPAAWLYFSQSSGTLAPGRTLTIKVYVDHLREPSGHWHAR	D1	BACON_2	484	550	1.8e-07
sseo	sseo:D0Z67_16335	A0A4P6TWA8	sigma-70 family RNA polymerase sigma factor	Streptomyces seoulensis	Bacteria	Actinomycetota	50	DTTLITLSASGDAPVRWSATTSAPWLYLSRSAGTLDPGDSVTVKVYVDHL	D1	BACON_2	418	467	2.3e-06
ssia	ssia:A7J05_16070	A0A1P8THD6	hypothetical protein	Streptomyces alfalfae	Bacteria	Actinomycetota	57	TSGDVTLITLTASGSAPVDWSAGVNASWLYLNRSSGTLSPGESITLRVYVDHRREPS	D1	BACON_2	447	503	1.6e-07
ssoi	ssoi:I1A49_25460		sigma-70 family RNA polymerase sigma factor	Streptomyces solisilvae	Bacteria	Actinomycetota	63	TAHPEGEVTVITLTASGGAPVHWSASAEASWLRLNHASGVLRPGDSSTITVSVDHGREPAGHW	D1	BACON_2	452	514	9.5e-07
sspb	sspb:CP982_23900	A0A5P2XCG6	hypothetical protein	Streptomyces spectabilis	Bacteria	Actinomycetota	58	NGGVTLITLTASGSSPVRWSASTGAPWLVLSQSSGTLAPGDSFTIRVYVDDDREPAGH	D1	BACON_2	436	493	3e-07
sspi	sspi:I6J01_02650		BACON domain-containing protein	Sphingobacterium spiritivorum	Bacteria	Bacteroidota	76	AAANGSSATFTVQSGGNWKVQPLRKEHWFKIDPAEGSGDGTFTVTVTKNKDQEVRTMTLFFTVNGQLQSNVLKIEQ	D1	BACON_2|BACON	53	128	4.3e-08
sspn	sspn:LXH13_18710		hypothetical protein	Streptomyces spinosirectus	Bacteria	Actinomycetota	55	AGNSGDTTLVTLAATGPAPVHWSASTGASWLYLSQSSGTLRPGHSLTIKVYVDHL	D1	BACON_2	412	466	8.7e-07
sspo	sspo:DDQ41_18080	A0A2S1Z2B1	hypothetical protein	Streptomyces spongiicola	Bacteria	Actinomycetota	57	GGSVLLTLAASGDAPVPWSLWTDARWLYADLTSGTLSPGESVIVRVHVDRTAEPSGQ	D1	BACON_2	474	530	2.7e-05
ssub	ssub:CP968_14990	A0A5P2UJT3	sigma-70 family RNA polymerase sigma factor	Streptomyces subrutilus	Bacteria	Actinomycetota	63	GPTTLLTLTASGGAPVDWRLWSDAPWLRASRTAGTLAPGESVTLRITVDAAAQPVGAWSARVG	D1	BACON_2	477	539	3.6e-05
ssx	ssx:SACTE_2807	G2NCH7	RNA polymerase, sigma-24 subunit, ECF subfamily	Streptomyces sp. SirexAA-E	Bacteria	Actinomycetota	57	LSSGGRTTITLTATGGEPVSWSARADAPWLRLSRASGTLAPGRSTTLYVLVDRAAEP	D1	BACON_2	433	489	1.7e-07
staa	staa:LDH80_22510		sigma-70 family RNA polymerase sigma factor	Streptomyces tanashiensis	Bacteria	Actinomycetota	48	TLSASGGSPVDWSLWTDAPWLYVSRASGTLRPGEKITVTVRVDHGREP	D1	BACON_2	424	471	1.1e-05
stee	stee:F3L20_02055	A0A5P1YEF7	sigma-70 family RNA polymerase sigma factor	Streptomyces tendae	Bacteria	Actinomycetota	67	GDTTLITLTAKGTGPVRWSASTGASWLYLSRSSGTLAPGESVTIRVFVDQLREPSGHWRATVAVSPA	D1	BACON_2	424	490	7.6e-07
stha	stha:NCTC11429_03058	A0A4U9VGJ4	Bacteroidetes-Associated Carbohydrate-binding Often N-terminal	Sphingobacterium thalpophilum	Bacteria	Bacteroidota	80	SKLEAAAAGSSATYTVQASGSWKVEPLRKENWVKIDPMEGNGNGTFTVTVNRNTNPELRSLTLFFTLNGKLQNSVLKIEQ	D1	BACON_2|BACON	46	125	2.3e-05
stir	stir:DDW44_17005	A0A2S1SV49	hypothetical protein	Streptomyces tirandamycinicus	Bacteria	Actinomycetota	57	ESVMLTLTASGDAPVSWSLWTDAPWLYADRTSGTLAPGETAIVRVHVDRAAEPAGQW	D1	BACON_2	463	519	6.8e-06
strc	strc:AA958_17855	A0A0F7NAN7	hypothetical protein	Streptomyces sp. CNQ-509	Bacteria	Actinomycetota	75	RLTVEAWPAGETTYLRLRASGGTPVDWRVGTDAGWLRFSATYGTLRPGQATTVAVTVAEVSEPRTGWQTRVYVSP	D1	BACON_2	445	519	9.1e-06
strd	strd:NI25_16900	A0A0N6ZJZ5	alanine-rich protein	Streptomyces sp. CCM_MD2014	Bacteria	Actinomycetota	68	GHDGDTTLVTLTATGDAPVRWSVSPNASWLYVSRSSGTLRPGESVTVRVYVDHLREPAGHWSARVAVS	D1	BACON_2	426	493	4.3e-09
strf	strf:ASR50_14670		hypothetical protein	Streptomyces sp. 4F	Bacteria	Actinomycetota	67	GDTTLITLTARGDGPVRWSASTGASWLYLSRSSGTLAPGESVTIRVFVDQLREPSGHWRATVAVSPA	D1	BACON_2	421	487	1.4e-06
stri	stri:C7M71_017360	A0A345SYW2	sigma-70 family RNA polymerase sigma factor	Peterkaempfera bronchialis	Bacteria	Actinomycetota	53	VTLTNSGGSSVFWRAVSDAAWLRLSRDSGALEPGQRITVIVTVDADRVPHGHW	D1	BACON_2	493	545	6e-07
strm	strm:M444_19810	A0A0G3ULW7	alanine-rich protein	Streptomyces sp. Mg1	Bacteria	Actinomycetota	70	TVTAYSRGAVTWLTLIASGGAPVDWRLWSDAPWLRASATAGTLAPGESVTLRITVDPDGQPEGAWSARVG	D1	BACON_2	461	530	4.6e-05
stro	stro:STRMOE7_22205	A0A1W5Y031	hypothetical protein	Streptomyces sp. MOE7	Bacteria	Actinomycetota	58	QPSGATTVITLSASGGKPVRWTASSGAAWLQMSHTAGSLRPGESTTITVYVDHDREPT	D1	BACON_2	442	499	1.5e-06
strp	strp:F750_3208		alanine-rich protein	Streptomyces sp. PAMC 26508	Bacteria	Actinomycetota	58	SGGRTAITLTVTGDEAVAWSARTAAPWLRLTRTSGTVAPGRSTTFYVFVDRSAEPQGP	D1	BACON_2	400	457	3.1e-06
strt	strt:A8713_17600	A0A1A9IZ13	hypothetical protein	Streptomyces sp. SAT1	Bacteria	Actinomycetota	51	ADTTLVTLTASGPEPVRWIVSTQASWLYFSRSSGTLEPGASITVKVYVDHL	D1	BACON_2	425	475	1.8e-05
stsi	stsi:A4E84_22915	A0A143C3P4	hypothetical protein	Streptomyces qaidamensis	Bacteria	Actinomycetota	58	EVTADNSGDTTLVTLTATGPAPVRWSASTGAHWLYLSQSSGTLRPGESLTIKVYVDHL	D1	BACON_2	411	468	3e-07
stui	stui:GCM10017668_39550	A0A7G1NIR1	hypothetical protein	Streptomyces tuirus	Bacteria	Actinomycetota	55	ADNSGDTTLITLTASGPAPVRWSASTGAPWLYLSQSSGTLRPGESVTIKVYVDHL	D1	BACON_2	414	468	1.3e-06
sus	sus:Acid_0042	Q02D08	hypothetical protein	Candidatus Solibacter usitatus	Bacteria	Acidobacteriota	96	NFQPSSLSFSTVNGVTTPTSTTLSVGANVSTNFTYTTSVSGNVANWISISPANNGSGVTTTNLSVSVNAAGLAAGTYTGSITFNANSFIQTVPVTL	D1	BACON_2	666	761	2.7e-05
sus	sus:Acid_1621	Q028E6	hypothetical protein	Candidatus Solibacter usitatus	Bacteria	Acidobacteriota	70	PSSMSFSQGGPTSQSFNLGSAGSPISFRIQSDSSWLRASPTSGVTPQQIAVTVDASNLSANTYTGNLAVM	D1	BACON_2	456	525	2.5e-05
sus	sus:Acid_1622	Q028E5	hypothetical protein	Candidatus Solibacter usitatus	Bacteria	Acidobacteriota	78	PSSMSFSQGGPTSQNFNLGSAGASISFNIQSDSPWLRVSPTGGATPLQITVTVNAANLSANTHTGNLTVSDLSGSVQP	D1	BACON_2|BACON	465	542	1.8e-05
sus	sus:Acid_2023	Q026Q6	hypothetical protein	Candidatus Solibacter usitatus	Bacteria	Acidobacteriota	86	AAKLEFTGPDDYALNLKVQSNGNPVAFTAAASDGAAPHWLNVTPSSGATPATLTVAVNSKALAEGNYTGQIVITGPNNTVTVRVSL	D1	BACON_2	476	561	1.3e-07
sus	sus:Acid_2494	Q024U3	hypothetical protein	Candidatus Solibacter usitatus	Bacteria	Acidobacteriota	99	TVTPASLTFNAALGGGAPTAQTLTVTAPFNTPATAQVSAQSCNGTWLTISPSGSFTAGSNGTSFTVSVDPTGIASGTKCSGVITMSAASGVRSTTVTLI	D1	BACON_2	553	651	6.6e-05
sus	sus:Acid_4830	Q01X26	hypothetical protein	Candidatus Solibacter usitatus	Bacteria	Acidobacteriota	83	PALSFEQTAGGPAPPSQTVTIGSNGQPLSYSAVAASNAPVNWLTVSPASGNTSTSGQLTISADGSKLTPGATYTGTVTVTSPG	D1	BACON_2	680	762	2.9e-07
sus	sus:Acid_6175	Q01TB9	hypothetical protein	Candidatus Solibacter usitatus	Bacteria	Acidobacteriota	87	AVDKSSLSLSAQQGGAAVSQTLTVTGSSNGLAFSASSNASWLKVSPTSATTPTTLTVTADPTGLGLGAVQGSITIAGANSLIIPVTF	D1	BACON_2	28	114	4.7e-07
sus	sus:Acid_6577	Q01S71	hypothetical protein	Candidatus Solibacter usitatus	Bacteria	Acidobacteriota	84	LSPNTANAASNGNNNSVQVIDPQSVPWTASSNQDWLTITPPAKGSGNSTINYTVAGNPAGTSRIAILTVTPTTGTAATLTVTQF	D1	BACON_2|BACON	7	90	2.5e-06
svd	svd:CP969_21985	A0A5J6G132	hypothetical protein	Streptomyces viridosporus	Bacteria	Actinomycetota	67	GDTTLITLTATGSEPVRWSVSTGASWLYPSRTSGTLAPGESVTVKVYVDQLREPSGPWSAAVAVSPA	D1	BACON_2	418	484	7.8e-07
sve	sve:SVEN_3209	F2R935	alanine-rich protein	Streptomyces venezuelae	Bacteria	Actinomycetota	51	TLTASGGSPVDWSLWTDAPWLYVSRASGTLRPGGTVTIAVRVDHGREPQGV	D1	BACON_2	430	480	1.9e-05
svl	svl:Strvi_0678	G2NSL6	alanine-rich protein	Streptomyces violaceusniger	Bacteria	Actinomycetota	68	AHPEGEVTVITLTASGGSPVHWSASAGASWLRLNHTGGVLRPGDATTITVSVDHGREPAGHWSARVSV	D1	BACON_2	456	523	3.7e-05
svn	svn:CP980_15160	A0A5J6J5Z1	sigma-70 family RNA polymerase sigma factor	Streptomyces vinaceus	Bacteria	Actinomycetota	60	SHRGTTMLTLTASGGAPVDWQLWSDAPWLRASRSAGTLEPGESVTVWITIDTEAQPVGAW	D1	BACON_2	460	519	8e-06
svr	svr:CP971_18610		sigma-70 family RNA polymerase sigma factor	Streptomyces viridifaciens	Bacteria	Actinomycetota	46	TLTNSGTTEIRWHAETNAGWLRLSRDAGTLEPGQRITVIVTVDEDL	D1	BACON_2	457	502	1.1e-06
svt	svt:SVTN_16705	A0A0B5I5Z6	alanine-rich protein	Streptomyces vietnamensis	Bacteria	Actinomycetota	59	TLTASGGSPVDWSLWTDAPWLYVSRASGTLRPGEKITIAVRVDHAREPVGAWSARVGVN	D1	BACON_2	427	485	1.8e-05
svu	svu:B1H20_19940	A0A1V0UEJ6	hypothetical protein	Streptomyces violaceoruber	Bacteria	Actinomycetota	57	RTSGAVTTLTLTAGGGEPVTWSAAADAHWLRLSRTSGTLAAGGSTTVTVTVIRHAQP	D1	BACON_2	481	537	1e-06
sxi	sxi:SXIM_22610	A0A0F7FTD6	alanine-rich protein	Streptomyces xiamenensis	Bacteria	Actinomycetota	63	LTVDAMSTGTGTEITLTASGGAPVRWSAVWSAEWLWLSATSGTLQPGESVTLVVTVDRAREPS	D1	BACON_2	445	507	1.6e-08
sxn	sxn:IAG42_19850	A0A7H1BA65	hypothetical protein	Streptomyces xanthii	Bacteria	Actinomycetota	63	EAQPSGDVTLITLTASGSSAVDWSASTGASWLYLSRSSGTLQPGESVTLQVYVDHRTEPAGHW	D1	BACON_2	441	503	3.4e-09
sxt	sxt:KPP03845_103472		hypothetical protein	Streptomyces xanthophaeus	Bacteria	Actinomycetota	61	EGAVTLLTLTASGGAPVDWRLWSDAPWLRADRTAGTLAPGESVTLRIVVDPEAQPVGAWSA	D1	BACON_2	436	496	7.3e-05
syan	syan:NRK68_18980		hypothetical protein	Streptomyces yangpuensis	Bacteria	Actinomycetota	64	GALTLLTLTASGGAPVDWRLWSDAPWLRASRTAGTLAPGESVTLHIAVDPEAQPVGAWTARVGV	D1	BACON_2	443	506	3.4e-06
syun	syun:MOV08_18825		sigma-70 family RNA polymerase sigma factor	Streptomyces yunnanensis	Bacteria	Actinomycetota	62	DAQPVEDTTVVTIRASGGTPVRWRAAADAPWLQLSHTAGQLDPGQVARITVSVDHDREPDGN	D1	BACON_2	429	490	7.8e-05
talb	talb:FTW19_11750	A0A5B9EGY0	hypothetical protein	Terriglobus albidus	Bacteria	Acidobacteriota	84	QVTPVTLSFTTPSGSSPASKTVTVANIGSGSYSWTASDNASWLSVSPASGIAGSNTVTVSVNSSSLAAGSYSATITFTSATAAG	D1	BACON_2	637	720	4.3e-09
tfo	tfo:BFO_0983	G8UQ13	hypothetical protein	Tannerella forsythia	Bacteria	Bacteroidota	71	SVTPQTVQSVSKDGGNIELVIAAGNLGWWVESSATWCKVSKKYGSGDGKVTLTIDKNNSGTSRKAEITVYP	D1	BACON_2	35	105	2e-09
toh	toh:BCB71_06000		hypothetical protein	Tannerella serpentiformis	Bacteria	Bacteroidota	76	VTAAPTDSVADTGGTVTLTIQSDTAWSVSTVPAWITLSQTSGSKGVGSVTVDVAVNTTSSPRTATIEVYATDSSAL	D1	BACON_2|BACON	47	122	9.6e-07
trs	trs:Terro_1249	I3ZE91	hypothetical protein	Terriglobus roseus	Bacteria	Acidobacteriota	83	QVSPSTLSFTTPAGTSPANKSLTVANLGSGSFSWSVNSSASWLHATPTTGVSGSTVSVSVTSTGLAAGTYSGNLTFTSATATP	D1	BACON_2	653	735	6.3e-07
tva	tva:TVAG_2v0954660	A2FZW9	phosphatidylinositol dephosphorylation	Trichomonas vaginalis	Protists	Metamonada	69	SQDFIDFKSVSLGEPKSQVIKLKNEGQIPVLFQVQTDACWITCHPQRATVIPDKDIELLISVNIDAASQ	D1	OCRL-like_ASH|BACON_2	506	574	6.8e-06
vg	vg:71932178		M1M27_gp09; Cellulophaga phage Ingeline_1; BACON domain-containing protein	Cellulophaga phage Ingeline_1			86	DITPTQFNFAYTIGGTLPLKQYLAVTSKINWQLEKDASWVVVNKTYASGSTTVEISTDPSGLSAGVYTGNILIKDGRTSKTVTVSL	D1	BACON_2	116	201	7.7e-05
vg	vg:71932227		M1M28_gp15; Polaribacter phage Leef_1; BACON domain-containing protein	Polaribacter phage Leef_1			65	PQELEFVKNIGSSYNPTKSISLSSSESWTATSSESWLVLNKLTGSSGSDVINISIDEGVLEAGTY	D1	BACON_2	213	277	4.8e-05
vg	vg:71932428		M1M29_gp062; Maribacter phage Molly_1; BACON domain-containing protein	Maribacter phage Molly_1			84	SVNPTTHSNTSGFTDSFVVSVTSNTSWTVSDNQTWITLSSSSGSGNGSITVNLSSNGTGSTRYGVVVFTTGDITRTVTVTQTSN	D1	BACON_2|BACON	65	148	5.3e-08
vg	vg:71932619		M1M30_gp060; Maribacter phage Colly_1; BACON domain-containing protein	Maribacter phage Colly_1			84	SISPTTYSNTSGFTDSFVVSVISNTSWTVSDNQTWITLSSSSGSGNGSITVNLSSNGTGSTRYGVVVFTTGDISRTVTVTQASN	D1	BACON_2|BACON	65	148	9.4e-08
vg	vg:75690822		gp_23169, M1M55_gp29; uncultured phage cr25_1; hypothetical protein	uncultured phage cr25_1			50	SWISVSPTSGTNNGSFDVTANDNYINPAREGAVTVTGGGINKTIDVSQKS	D1	BACON|BACON_2	4	53	9.1e-09
xce	xce:Xcel_2702	D1BXS5	polysaccharide deacetylase	Xylanimonas cellulosilytica	Bacteria	Actinomycetota	97	VGASSLTFTTNEGETVGDQTVAVSFTGGDAVAWTATTTGDDAGWLSVTPASGTGDGEIVVHADTAGLAAGTHRGTVTVTAAGAAGSPRAISVTLTVR	D1	BACON_2	504	600	1.4e-06
yia	yia:LO772_19865		hypothetical protein	Yinghuangia sp. ASG 101	Bacteria	Actinomycetota	62	VDAAHDSDRTVITLRNTGAEPVDWTAEPSAAWLRVSRRAGTLAPGATETVTVRVDSAAAPSG	D1	BACON_2	463	524	8e-07
abac	abac:LuPra_01418	A0A143PI59	apr_1; Subtilisin Carlsberg precursor	Luteitalea pratensis	Bacteria	Acidobacteriota	82	GISPTTWAPLATGGTQAVVVTSAPAAASWSASTDAAWLSVSPASGVGSGSTTLTATAHTTSALPRTATATIAGHSVAVTQSG	D2	BACON_2|BACON	441	522	8.3e-08
abac	abac:LuPra_02305	A0A143PMT9	hypothetical protein	Luteitalea pratensis	Bacteria	Acidobacteriota	53	ASTPWTVADAPAWLTVSPGSGTGSGAVTLTAAPNMSVQPRTATVTIAGRPVTV	D2	BACON_2|BACON	135	187	2.8e-05
abac	abac:LuPra_03880	A0A143PPV9	hypothetical protein	Luteitalea pratensis	Bacteria	Acidobacteriota	73	VKPTAISAAAEGTSETIAVDASRGNCAWTAQSGASWLVLEGTSGVGDGGVTVRVEANTADTPRTGAVTVAAQV	D2	BACON_2|BACON	354	426	9e-05
aca	aca:ACP_2735	C1F343	conserved hypothetical protein	Acidobacterium capsulatum	Bacteria	Acidobacteriota	73	QTRVIQLFNRGNQPFAWTAKASEAWIHLSAKGGTVAKSATVRVSIDWAKVPKGASSGVVVIQQKDGPAVTVRV	D2	BACON_2	745	817	4.4e-06
acou	acou:A5CBH24_01380	A0A4Y1WQ70	trimeric autotransporter adhesin	Alistipes communis	Bacteria	Bacteroidota	89	NVMPEELDFGEETATLAIDITNAGKGTLQWNIDEDIAWLSCSPVSGTTNKESSPVVVTVSRTEMDRGDYNGMIVVTSNGGSQKIPVSMS	D2	BACON_2	89	177	6.2e-13
acou	acou:A5CBH24_11080	A0A4Y1WT18	hypothetical protein	Alistipes communis	Bacteria	Bacteroidota	82	SVEPSSLTFKADGESFDLVVTTDAAAWTATCEAAWITITSDNDATLRATAMPNRTASPRSATILFTGEDAEPFEVSVTQAAH	D2	BACON_2|BACON	149	230	7.5e-08
acou	acou:A5CBH24_25440	A0A4Y1WW54	hypothetical protein	Alistipes communis	Bacteria	Bacteroidota	77	ISKDGGSASFTVVSNRDWTAESDQKWLTLDKSSGTASDDPITVTVTASVSDGLRRTAVVTVRTDLETETIEVVQEGW	D2	BACON_2|BACON	144	220	1.9e-11
acp	acp:A2cp1_0256	B8J917	serine protease	Anaeromyxobacter dehalogenans 2CP-1	Bacteria	Myxococcota	52	SVTPGRLDFGPADATLQLQAAKVGEGALTVTAVSDDAAWLTVTAPGVDASGL	D2	BACON_2	645	696	6.1e-05
actn	actn:L083_3865	R4LQ72	hypothetical protein	Actinoplanes sp. N902-109	Bacteria	Actinomycetota	65	NKGTTAFRYEVSSPVRWLAVTPATGRVTDQTRLGVRVDWSKAPPGDTTVPITITGAGRQVVVQAP	D2	BACON_2	755	819	5.2e-05
ada	ada:A5CPEGH6_15380	A0A4Y1X180	hypothetical protein	Alistipes dispar	Bacteria	Bacteroidota	60	SVSPASLSFVPKGGSQQIQVTTENGGGWKVQSKPDWITLTPAGGSGGKVTVACAKNSLKN	D2	BACON_2	1238	1297	1.2e-07
agi	agi:FSB73_00195	A0A5B8VR54	hypothetical protein	Arachidicoccus ginsenosidivorans	Bacteria	Bacteroidota	71	DKLAKKSHYFVLYNTGMTPLTWSAKASAPWIKLSSHAGKVTNQQKIDVQVDWDQFKAKGRQTAMIDLITKS	D2	BACON_2	710	780	2.5e-05
ahz	ahz:APS56_07995	A0A0N7HYF0	poly(beta-D-mannuronate) lyase	Pseudalgibacter alginicilyticus	Bacteria	Bacteroidota	74	EANYDITVNANVGWTAVSNNDWITIDISAGTGDATISVSVTQNTETSSRVGSITFTQVAGGSDIVRNLTITQEG	D2	BACON_2|BACON	553	626	6.6e-07
aiu	aiu:NQ491_01405		endonuclease/exonuclease/phosphatase family protein	Alistipes ihumii	Bacteria	Bacteroidota	71	TVNVSANVAYQCSIVQEGNWIAQVQNKSAMETSSVRFQISANTDEQERTAVVKFTADNLAPTEITIVQAGQ	D2	BACON_2|BACON	141	211	9.4e-06
alq	alq:C7Y71_003570	A0A5P8E5H5	hypothetical protein	Pseudoprevotella muciniphila	Bacteria	Bacteroidota	76	KADTATTGQVIFTNYADGATLTSNSAWLTVSNETYDKGTHQVDYTLEPNTTTEDRTAIITLTSNGVSTPISIRQRA	D2	BACON_2|BACON	145	220	2.4e-05
alus	alus:STSP2_01170	A0A1U9NKH4	large repetitive protein	Anaerohalosphaera lusitana	Bacteria	Planctomycetota	69	DPTEFTFVHNSQPPQPQTLTISNIGTGNFTWTVDPNQLPGWLSVSPLSGKLSTNQSELLTLTATAENLP	D2	BACON_2	349	417	7.7e-05
alus	alus:STSP2_02494	A0A1U9NN92	PA14 domain protein	Anaerohalosphaera lusitana	Bacteria	Planctomycetota	76	ENFTETQTYTITNNSLAPIDYTLSADSPWLSISNTTGTINPDSSANAYVTITADAAQLPPGDHSTELTFTNTTTGQ	D2	BACON_2	405	480	3.3e-05
alut	alut:O5O44_12930		chondroitinase-B domain-containing protein	Algibacter luteus	Bacteria	Bacteroidota	58	SASSNDITVNSNVSWTAASNDSWITINTNSGTGNATVSVSVTENTDTSTRTGSVTFTQ	D2	BACON_2	535	592	1.4e-07
aok	aok:A3BBH6_00860	A0A4Y1WFE0	hypothetical protein	Alistipes onderdonkii subsp. vulgaris	Bacteria	Bacteroidota	88	SISPEDNLVLGSASGATATVTVTANIAWTATMSGDGFTISPQGGDNNGTVTVTATAANETSASKDLGSITFSGEGVTPLTLRVAQAAK	D2	BACON_2	356	443	9.1e-06
aok	aok:A3BBH6_12360	A0A4Y1WIL2	hypothetical protein	Alistipes onderdonkii subsp. vulgaris	Bacteria	Bacteroidota	90	SVTPAKITVVKSGLLETGEKAAIFISTNCDWEISVADDSKWISPVKTSGAPGDESIGLDIAQNTTDGVRTGTFTVTADSKTATVTVTQNL	D2	BACON_2|BACON	128	217	2.3e-09
aok	aok:A3BBH6_16330	A0A4Y1WKV1	hypothetical protein	Alistipes onderdonkii subsp. vulgaris	Bacteria	Bacteroidota	67	AFTFKVKSNWDWTISVAENAWIEVTPSAGEADKEYVMTVKATSNLSLDERSASFSIISDEVLGTKAV	D2	BACON_2|BACON	269	335	3.5e-07
aput	aput:L6V35_03285		BACON domain-containing protein	Alistipes putredinis	Bacteria	Bacteroidota	77	NEYDIDSHGGVINVGVTANVDFEVSCDASWLSADRTSAEGKVVLAVQPNDEYEPRKAEVEFDFADGRRAAAVTVTQQ	D2	BACON_2|BACON	115	191	3.6e-08
aput	aput:L6V35_05170		BACON domain-containing protein	Alistipes putredinis	Bacteria	Bacteroidota	84	EVAEDQYEAKAEGETLTVDVTTNVEYTVVIPEDCDWIASEIQQNGAKVALTVAENINTESRTATVTLTSEQNKVSATVTVTQAA	D2	BACON_2|BACON	138	221	1.2e-06
aput	aput:L6V35_06710		BACON domain-containing protein	Alistipes putredinis	Bacteria	Bacteroidota	63	SVSPSSLILNAAPSQETVKVSSDTEWSVKSDEPWLTATPATGNGDAEVTVSTEQNHKKTNCGR	D2	BACON_2|BACON	77	139	1.8e-08
aput	aput:L6V35_08020		BACON domain-containing protein	Alistipes putredinis	Bacteria	Bacteroidota	56	DKTQMFTDAGGEISFTVNTNGTLTAKADASWITASVENGNTVKISVGSNAGEKNRP	D2	BACON_2	81	136	3.6e-05
aput	aput:L6V35_08615		BACON domain-containing protein	Alistipes putredinis	Bacteria	Bacteroidota	75	TVSKSELSFDAAPSSQTIIVASNADWTIDKPAADTWYTVAPVSGKADDVSTQVNIAVEQNETTEARSSSFDIKYT	D2	BACON_2|BACON	133	207	2.8e-06
aput	aput:L6V35_08620		hypothetical protein	Alistipes putredinis	Bacteria	Bacteroidota	79	EETISLAASNVSQDVTFSANYAWTASTDDEWLSITPVSGQAGEACVISVTATKNTGAERIGKVNVVCGTDDNKVTSTLN	D2	BACON_2|BACON	75	153	3.5e-09
apuu	apuu:APUU_40374S		uncharacterized protein	Aspergillus puulaauensis	Fungi	Ascomycetes	42	RSFEIYCRGSKAVAWTITSPQTWLSVSPATGTIEPKGNDKLV	D2	BACON_2	708	749	1e-05
aqa	aqa:D1815_12175	A0A3A9XFR2	poly(beta-D-mannuronate) lyase	Aquimarina sp. AD1	Bacteria	Bacteroidota	73	FSASSQSKTLTITSNVNWTISDNSSWITVSPLSGTNNGDATITVTANSQNTSRTGIITVAGGSITRTITITQL	D2	BACON_2|BACON	533	605	7.4e-14
aqa	aqa:D1815_21685	A0A3A9WS91	poly(beta-D-mannuronate) lyase	Aquimarina sp. AD1	Bacteria	Bacteroidota	54	IDANVDWTITDNADWLTLDITSGSNSAIITANFTENTSSAQRTATITISEVAGG	D2	BACON_2|BACON	535	588	5.4e-06
aqb	aqb:D1818_09460	A0A3A9W1S5	poly(beta-D-mannuronate) lyase	Aquimarina sp. BL5	Bacteria	Bacteroidota	79	TANPTSLNVARSAGSTLFDIDSNVDWTITDNADWLTLNISSGSNSAIITANFTENTTSAERTATVTINEVTGGSNLTTM	D2	BACON_2|BACON	514	592	3.5e-07
aqb	aqb:D1818_19265	A0A3A9WMX6	poly(beta-D-mannuronate) lyase	Aquimarina sp. BL5	Bacteria	Bacteroidota	73	FAATAGSQTLTIASNVNWTISDNSSWITVSPTSGVNNGNATISVTTNSESSTRTGTVTVSGGNLTRTITITQL	D2	BACON_2|BACON	536	608	4.9e-12
aqd	aqd:D1816_07960	A0A3A9VK28	T9SS C-terminal target domain-containing protein	Aquimarina sp. AD10	Bacteria	Bacteroidota	75	FTASASSKTATISSNVNWTVSDSSTWISVSPLTGSNNGSITISVSENTSNSDRSGTVTVSGGGLTRTISITQAAV	D2	BACON_2|BACON	542	616	2.3e-11
ark	ark:D6B99_09275	A0A386HV06	hypothetical protein	Arachidicoccus soli	Bacteria	Bacteroidota	59	GRYKIEVYNKGKQALSWSATTNSNWLQLSKTEGNTGTQDDIWVSVDWSKAPIGSDIKAS	D2	BACON_2	709	767	1.7e-05
asen	asen:NQ519_04740		fibronectin type III domain-containing protein	Alistipes senegalensis	Bacteria	Bacteroidota	86	LTTDPESLGFITAGEDKPVKVTANAAWSVRSEAGWLSFAPEGGDAGTSTVTITAERNQTGAERPATVEFLIDGEVIATLGVTQSGE	D2	BACON_2|BACON	501	586	8.4e-11
asen	asen:NQ519_06235		BACON domain-containing protein	Alistipes senegalensis	Bacteria	Bacteroidota	90	MVSPGKLTVVRSGLLETGEKASVYISANSDWTIETSGDSGWITPSKTSGKAGEEDVELTIAPNTTGAVRTGTFVVTAGSKKATVTVTQNL	D2	BACON_2|BACON	127	216	1.7e-10
asen	asen:NQ519_12670		BACON domain-containing protein	Alistipes senegalensis	Bacteria	Bacteroidota	77	ISKDGGSASFTVVSNRDWTAESDQKWLTLDKSSGTASDDPITVTVTASVSDGLRRTAVVTVRTDLETETIEVVQEGW	D2	BACON_2|BACON	150	226	1.9e-11
asx	asx:CDL62_13665		endoglucanase	Alkalitalea saponilacus	Bacteria	Bacteroidota	84	TSNRTSLTIRRLGGSQTFDINTSAPEWSLEIEGDWINVDRRTGTESSVTITVSADGNESGAERKGKITIRAEYAPQRVVEVSQL	D2	BACON_2|BACON	123	206	4.7e-06
atee	atee:K9M52_00390		glycosyl hydrolase 115 family protein	Arachidicoccus terrestris	Bacteria	Bacteroidota	79	DKLAAKTHYFDLYNTGSKVLSWTARANAPWVKLSRRSGKVQDQQRVEVAVDWNQLKESGRKTAIIDIVMDGGHQQVLVA	D2	BACON_2	691	769	8.9e-08
aym	aym:YM304_09290	A0A6C7E3K9	putative RNA polymerase ECF subfamily sigma factor	Ilumatobacter coccineus	Bacteria	Actinomycetota	71	GGLINLGSNSNSGSVTVSNTGGQPISYTVTGATAPFTVSPTSGTLSPGETQQIVASIDRSGLPEGQTQFRN	D2	BACON_2	452	522	3.3e-07
bacc	bacc:BRDCF_p1544	U5Q6L7	hypothetical protein	Bacteroidales bacterium CF	Bacteria	Bacteroidota	84	STSSLELSFPKTASTSQLVITSNTKWIIEMPLTLTWASIATMSGEGNASVNIAVPENTSGPARSSFITIKYANESKVITITQAR	D2	BACON_2|BACON	113	196	2.1e-05
bacc	bacc:BRDCF_p172	U5Q622	hypothetical protein	Bacteroidales bacterium CF	Bacteria	Bacteroidota	64	SLEAFPNSGGSSKIELRSNISYDVTIPATASWLTLTQTKAMSTYEYSLQVSQNTTLSSRSAKII	D2	BACON_2	113	176	7.6e-05
bacc	bacc:BRDCF_p985	U5Q4X2	hypothetical protein	Bacteroidales bacterium CF	Bacteria	Bacteroidota	66	INQLEQTFTINVKANVTYTYVSDSPWLTVASENVGASSTDITFAATANNGANKRVGYINFTCAQFP	D2	BACON_2	142	207	7.3e-07
bcel	bcel:BcellWH2_04354	A0A0N7IFZ4	bglA_2; Beta-glucanase precursor	Bacteroides cellulosilyticus	Bacteria	Bacteroidota	80	SVSQREIYSNSRGENFTLSVVTTGDWSVTFNDSWIKVEKKDSKTVSVTTEPNESKTSRKGTLDIVSGAEKITVSVAQESA	D2	BACON_2|BACON	121	200	4.4e-09
bfc	bfc:BacF7301_02960	A0A6H0KIC2	BACON domain-containing protein	Bacteroides faecium	Bacteria	Bacteroidota	75	SEGGEATFTVTSNKAWKVTSSNQWLTLAKEEGEGNGEKVTITATAKPNTGLKRTATLTIASDGYETEITATQNGI	D2	BACON_2|BACON	142	216	3.5e-10
bfc	bfc:BacF7301_04190	A0A6H0KK50	hypothetical protein	Bacteroides faecium	Bacteria	Bacteroidota	93	RLSTASLNFGSQSTSKTFTIQNISTSGKSILWGVSKASSANWLSVTPANGSTASAKESTIVVNIDRSRIKKDETTILLIDAEGESLSVEVSVS	D2	BACON_2	118	210	2.5e-07
bfc	bfc:BacF7301_04470	A0A6H0KJ41	BACON domain-containing protein	Bacteroides faecium	Bacteria	Bacteroidota	82	TTKSPLKLGFEGGNQSISFVCNVRWEASVDVDWISFSNATSGLEDGTLDFVVDTNEGDEIREGIITIAAQGLIKTVEIVQQT	D2	BACON_2|BACON	137	218	3.3e-06
bfe	bfe:K6V30_06070		glycosyl hydrolase 115 family protein	Bacteroides faecis	Bacteria	Bacteroidota	72	IDIYNQGTGELNWSVAPSDDWILISQKSGKTSTENRIHISVNWDKVPVGEKVKGQIDITSGNQKESVLVSVF	D2	BACON_2	714	785	7.7e-07
bhl	bhl:Bache_0035	E6SR61	hypothetical protein	Bacteroides helcogenes	Bacteria	Bacteroidota	85	SKVEMKAEGGEISIELKSNVQYNYEIAEKDKEWIKSKPNTNTRGLTTSTLLFTTDENTGTDKREGHITISYGELSEEVTIYQEGM	D2	BACON_2|BACON	121	205	1.1e-06
bhum	bhum:JXR92_009505		family 16 glycosylhydrolase	Bacteroides humanifaecis	Bacteria	Bacteroidota	79	SVSQTELYSNSVGENFVLSVIASGEWNVKSNDSWISAEKNGEEIVVTTLANDAKISRTGTVEVVAGAEKVTVTVIQESA	D2	BACON_2|BACON	121	199	1.7e-07
bis	bis:DXK01_005995		BACON domain-containing protein	Bacteroides intestinalis	Bacteria	Bacteroidota	85	TVTPTQVGLTSEAGATAESTVTTNKSSYTVTIEGDGSTWLSVSKAENKITFTALSENTTDGSRTATVTVVAGSGEGQATATITVS	D2	BACON_2|BACON	318	402	2.6e-06
bno	bno:K8P02_00630		carboxypeptidase regulatory-like domain-containing protein	Bacteroides nordii	Bacteria	Bacteroidota	79	LNTNTLNFGKDYSSLTFDIKNIGNAGNVNWTVTGIDVDWIKVTPKTGTTSMGNSSTVKVDLDRTKVIGSMSTTILVEGD	D2	BACON_2	216	294	9.1e-08
bno	bno:K8P02_00635		SUMF1/EgtB/PvdO family nonheme iron enzyme	Bacteroides nordii	Bacteria	Bacteroidota	90	TVSPGSLDFGPSATTLTLNIINSGQSTLKWQISEDAQWLSCLPTSGNTTVTEQSSVVVSVDRTELSRGNYSQTIAITSNGGSAVVKVTMS	D2	BACON_2	114	203	1.2e-11
bno	bno:K8P02_01930		M6 family metalloprotease domain-containing protein	Bacteroides nordii	Bacteria	Bacteroidota	65	TAESTVEVNVEADVAWKAVDIPDWLTVTPLQGEAGKSTLILQAKSANENAQLRTAVFYLQGVEDA	D2	BACON_2	438	502	6.8e-07
bsa	bsa:Bacsa_0886	F0R2T3	endoglucanase	Phocaeicola salanitronis	Bacteria	Bacteroidota	85	IVAQTAYDMPAAGGALSITLTTNGDYAYTINDSWIAEAEVTDARAMTEYTLHFTVSANHGTERTGTITFTLGDLTETVTVTQAAG	D2	BACON_2|BACON	121	205	1.4e-07
bth	bth:BT_3105	Q8A350	conserved hypothetical protein	Bacteroides thetaiotaomicron VPI-5482	Bacteria	Bacteroidota	90	AADSKELQYNIGGGEKDITLQTNAVEWNVEVVDEPTHTPVKWCTVTPVTGKGTATLKVTTESNTTEVVRKASLVFTAADKSLSIPVIQAD	D2	BACON_2|BACON	132	221	1.9e-06
bth	bth:BT_3514	Q8A1Z4	conserved hypothetical protein	Bacteroides thetaiotaomicron VPI-5482	Bacteria	Bacteroidota	76	KSHWIDIYNQGTGELSWSITPSEDWILISQKSGKTSAENRIYISVDWDKVPAGEKVKGQIDITSGTQKETVLVSVF	D2	BACON_2	710	785	1.2e-06
btho	btho:Btheta7330_00015	C6IHH5	hypothetical protein	Bacteroides thetaiotaomicron 7330	Bacteria	Bacteroidota	90	AADSKELQYNIGGGEKDITLQTNAVEWNVEVVDEPTHTPVKWCTVTPVTGKGTATLKVTTESNTTEVVRKASLVFTAADKSLSIPVIQAD	D2	BACON_2|BACON	132	221	7.5e-06
btho	btho:Btheta7330_01378	A0A0N7I9T0	Fibronectin type III domain protein	Bacteroides thetaiotaomicron 7330	Bacteria	Bacteroidota	87	SVNKINLDFSDSETELPIEIRNDGKSTLKWEISTGTKWIKINPTSGTSTKDIASVLISVDRTGLSKGDYNGSINITSNGGTATIKVN	D2	BACON_2	112	198	2.9e-08
btho	btho:Btheta7330_04784	A0A0N7IAZ9	hypothetical protein	Bacteroides thetaiotaomicron 7330	Bacteria	Bacteroidota	76	KSHWIDIYNQGTGELSWSITPSEDWILISQKSGKTSAENRIYISVDWDKVPAGEKVKGQIDITSGTQKETVLVSVF	D2	BACON_2	710	785	1.2e-06
bun	bun:Bun01g_20690	A0A139K601	hypothetical protein	Bacteroides uniformis	Bacteria	Bacteroidota	79	SVSQTELYSNSIGESFVLSVIASGEWNVKSNDSWISAEKNSGEIVVTTLANDAKISRTGTVEVVAGAEKVTVTVIQESA	D2	BACON_2|BACON	121	199	6.4e-09
bvu	bvu:BVU_3191	A6L558	conserved hypothetical protein	Phocaeicola vulgatus	Bacteria	Bacteroidota	87	TLTANKFEVGKNGGKINVEVKANIQYEVIISETSKNWISQSAKTRGLTSNNLSFDIAPSEEYDKRTGEIIIKSGEFSETVHVYQSGE	D2	BACON_2|BACON	131	217	2.2e-05
cap	cap:CLDAP_38970	I0I9J9	hypothetical protein	Caldilinea aerophila	Bacteria	Chloroflexota	75	ANPASVTTVAYKGFTKTGTIQLQNPATADAIPFTATRDREWLSVTPTSGFAPGNTSAALNLTYQIDTTLLVVGQQ	D2	BACON_2	417	491	1.6e-05
capn	capn:CBG49_03585	A0A1Z4BLW1	hypothetical protein	Capnocytophaga endodontalis	Bacteria	Bacteroidota	86	FVTPETTAVEVGAQAAEHTINITDKNVNDYTLKASHDWITFPIQPNKNKIVFQVKENTTGADRTATITVLVGDKTAGEIAVTQRVN	D2	BACON_2|BACON	113	198	8.7e-07
cau	cau:Caur_0949	A9WHR3	hypothetical protein	Chloroflexus aurantiacus	Bacteria	Chloroflexota	69	YALTIQNLGSTSIAWNASGGTGWLTLETTSGNGYRTELRYRVNPAGLTPGTYTTTITVNAGSAGSQSIP	D2	BACON_2	521	589	4e-06
ceu	ceu:A7L45_08680	A0A1J0GMP9	hypothetical protein	Clostridium estertheticum	Bacteria	Clostridia	79	EFTNLGKESYFINISNGSGKSFHYKVEASEDWIKVDNMEGSINIGKTIRVCVNWSKVSKTTSGVIKIFGGEKTVKVNVK	D2	BACON_2	664	742	6.9e-05
cheb	cheb:HH215_16230	A0A7Z2VK51	hypothetical protein	Cohnella herbarum	Bacteria	Bacilli	81	ASIGAQSVPLANTGIASMTWTASASQPWITASVGSGTGTVAAEQTNGLLNVAVNTAGLAEGTYAGTVTISTNGGLSSTVGV	D2	BACON_2	882	962	1.7e-05
chl	chl:Chy400_1035		conserved hypothetical protein	Chloroflexus aurantiacus Y-400-fl	Bacteria	Chloroflexota	69	YALTIQNLGSTSIAWNASGGTGWLTLETTSGNGYRTELRYRVNPAGLTPGTYTTTITVNAGSAGSQSIP	D2	BACON_2	505	573	3.9e-06
clb	clb:Clo1100_1728	H2JJG4	hypothetical protein	Clostridium sp. BNL1100	Bacteria	Clostridia	73	KETYHITISNGGNDKFDFNIDTSGDWIKVNIVKGSITDGETIQVSVDWDKVAETTSGLIKITGAGQTVNANVI	D2	BACON_2	686	758	6.7e-05
clit	clit:OQ292_11455		BACON domain-containing carbohydrate-binding protein	Chondrinema litorale	Bacteria	Bacteroidota	71	ASPSTFEIDKRSQSFEVQVVANTNWEIINVDNWINIDKVEKDLLGKINITVSSADQTERTGKVTLRASEKE	D2	BACON_2|BACON	125	195	5.4e-05
cnn	cnn:CNEO_0653		Conserved hypothetical protein	Clostridium neonatale	Bacteria	Clostridia	74	KENYDITISNGGKIEFEYEVKTSKDWINVDNMHGSISNGKTINISIDWSKVSKTLAGYITISGAGKIVKINVTA	D2	BACON_2	687	760	2.8e-06
cprv	cprv:CYPRO_2085	A0A345ULI3	Por secretion system C-terminal sorting domain-containing protein	Cyclonatronum proteinivorum	Bacteria	Balneolota	96	SVDPASLSFEVSEFSSDTQLLTLSNTGQLDATLSVSAEAEDAGSWLSASEIQVTVPAGGEASVSITADAAAGNLEPGAYTGIVSFTGSDTDLTVWV	D2	BACON_2	291	386	3.2e-07
deu	deu:DBW_0499	A0A143B374	hypothetical protein	Desulfuromonas sp. DDH964	Bacteria	Thermodesulfobacteriota	62	TLNPAALNLTVTAGSNPADQTVTLANASNLSVPWTAASDQPWLTMNQTSGTLAANGQANLPV	D2	BACON_2	145	206	1.1e-05
deu	deu:DBW_3292	A0A143BBY9	hypothetical protein	Desulfuromonas sp. DDH964	Bacteria	Thermodesulfobacteriota	52	SVDFTLGSDLGTIDYAVASDADWLTVTPASGSVAAGIPVTVTLSVDDSKAPL	D2	BACON_2	533	584	1.3e-07
dmm	dmm:dnm_021840	A0A975BIW8	Peptidase C1A domain-containing protein	Desulfonema magnum	Bacteria	Thermodesulfobacteriota	82	VTEDKININISGTSGNIELDVSNGNDGSMSWTATTDDPWLNIVSGNSGDDNGTITIYYESNLGDARTGTISISSPEAENGLQ	D2	BACON_2|BACON	445	526	4.3e-05
dmm	dmm:dnm_030550	A0A975GNN1	Peptidase domains-containing protein	Desulfonema magnum	Bacteria	Thermodesulfobacteriota	77	SVTPASRTVSKRSGTTTFNVSNSGKGTMDWTAVSNVSWLTIRGSAGTDDGTLTVDYDPTETGRTGTITITANGAKNS	D2	BACON_2|BACON	640	716	3e-10
dun	dun:FDZ78_09090		hypothetical protein	Duncaniella sp. B8	Bacteria	Bacteroidota	91	AVSPALISVTTLGNAAEGETLAFTIDTNSNWTVSLPAGCDWITPSKTSGQAGKEKISFTAALNQTGAEREARITVTAGALSRYTTVRQDGT	D2	BACON_2|BACON	131	221	4.8e-09
eol	eol:Emtol_0777		hypothetical protein	Emticicia oligotrophica	Bacteria	Bacteroidota	55	LDLQTIRAGKSVFLKMTKVGVENLNYEVTVDQPWLSVDKSVGTLSGTDSVKVNID	D2	BACON_2	139	193	2.5e-07
fek	fek:C1H87_08165	A0A2K9PNQ2	poly(beta-D-mannuronate) lyase	Flavivirga eckloniae	Bacteria	Bacteroidota	76	FGIDGGSQNTTVTANIDWNVETSDSWITTDVSSGSGSATVAVTVTENTNVTERTGHVTFTKVGGTLSRVLSVTQAA	D2	BACON_2|BACON	530	605	2.9e-08
ffa	ffa:FFWV33_03490	A0A2S1LAC1	poly(beta-D-mannuronate) lyase	Flavobacterium faecale	Bacteria	Bacteroidota	69	KTTTVTTNLAWSATVDSSWLALSANSGLGNSSIGITATANPSGATRTGILTVTGQGVDPVMITITQVGP	D2	BACON_2|BACON	555	623	7.7e-09
fka	fka:KM029_21670		Ig-like domain-containing protein	Flammeovirga kamogawensis	Bacteria	Bacteroidota	70	GETITASITSNIDWSIEEELDWVTITPMSGSGNATIEVTASGHTADVERTGNFVLKGAGLDDKTILLTQS	D2	BACON_2|BACON	524	593	4.7e-07
fka	fka:KM029_21675		Ig-like domain-containing protein	Flammeovirga kamogawensis	Bacteria	Bacteroidota	74	SSEGETVSAAITSNVDWTIEEDLGWVTITPISGSGNSSIAITANENTSTEERTGNIVISGTGVDNQTIVLRQNG	D2	BACON_2|BACON	521	594	9.3e-09
fll	fll:EI427_20885	A0A3Q9FS49	poly(beta-D-mannuronate) lyase	Flammeovirga pectinis	Bacteria	Bacteroidota	68	VTAAISSNLDWTIEEELDWVTITPLSGTGNGTVEITVSAHTATEERMGSIVLKGTDLEDKTIILTQDG	D2	BACON_2|BACON	527	594	1.3e-06
fll	fll:EI427_20890	A0A3S9P959	poly(beta-D-mannuronate) lyase	Flammeovirga pectinis	Bacteria	Bacteroidota	77	SFSSEGETISASLTSNVAWTIEEDVNWISITPQSGAGNSTIEITANENSSTEERTGSIVVKGEGVDNQTIVLTQNGY	D2	BACON_2|BACON	519	595	3.1e-11
flm	flm:MY04_5251	A0A1B1G2D9	T9SS type A sorting domain-containing protein	Flammeovirga sp. MY04	Bacteria	Bacteroidota	62	SVDEQSLSFTEVGGEDQLTISSVEAWEVESLSDWITVEKVDQVLNITVTENTSEQDRIAEIV	D2	BACON_2|BACON	843	904	1.7e-05
flw	flw:LVD16_26560		M57 family metalloprotease	Fulvivirga ligni	Bacteria	Bacteroidota	86	TVTPTLVTFGSSSGSRTINVSSNVSWSVSDNQSWISLSASGGANNGTFVVTVSPYNMLCEPPRTGTVTINGGSAGSQSITVRQTAR	D2	BACON_2|BACON	303	388	9.4e-10
flw	flw:LVD16_27190		endoglucanase	Fulvivirga ligni	Bacteria	Bacteroidota	84	VVSTSNLTFSATAGTQNVDVSANISWSATSSATWLSVSPANGSNNGTLTISTTANSGSTARTGTITVSGSGITRTINVSQSGAN	D2	BACON_2|BACON	404	487	5.8e-15
fmm	fmm:LVD15_03465		endoglucanase	Fulvivirga maritima	Bacteria	Bacteroidota	83	ITSTSSISFSASSASSEISIQSNISWTASTSTSWISLSPTSGSGNGTLTVSVTENTDSTARSGNITLTGNDIVRTIEVSQNAS	D2	BACON_2|BACON	400	482	5.8e-12
fmm	fmm:LVD15_22320		M57 family metalloprotease	Fulvivirga maritima	Bacteria	Bacteroidota	67	VNVSSNLSWTVSENASWLSVTPTSGSNNGSFTVSTSFYNQPCEPPRTATITVSGGSITRTITVSQTS	D2	BACON_2|BACON	316	382	9.6e-13
fnk	fnk:E1750_01100	A0A4P6Y5N7	poly(beta-D-mannuronate) lyase	Flavobacterium nackdongense	Bacteria	Bacteroidota	84	LVLTPIPSFGASGGSQVTTVTSNVNWTATIDKPSWMSINPISGTNDGSITVVVTANSTFATRTGTITVVGGSLTRILTITQAGL	D2	BACON_2|BACON	530	613	1.6e-11
fop	fop:FNB79_07640	A0A516GQR5	poly(beta-D-mannuronate) lyase	Formosa sediminum	Bacteria	Bacteroidota	74	TAEAGTQETAVTSNMAWDVSVDQDWISASPTNGENNETIEIMVSENTTTEERTGTLTIASSTLTRTITITQMGK	D2	BACON_2|BACON	537	610	3.9e-13
fpes	fpes:NXS98_01200		S8 family serine peptidase	Fontisphaera persica	Bacteria	Verrucomicrobiota	57	VTLSNAGGTELLWSAEESETWLEILPADGRLASGESVELTLNLTTNLHALTPGVYTN	D2	BACON_2	990	1046	2.2e-05
fte	fte:Fluta_3739	F2IFJ2	peptidase C10 streptopain	Fluviicola taffensis	Bacteria	Bacteroidota	72	ASNVSIQLSSLNNWTMTGSSPWITPALNSGVSGYYQTNLSLAANPNYTTRYGTVQYSNGTITKTVVIVQHGI	D2	BACON_2	253	324	1.2e-05
fua	fua:LVD17_03435		M57 family metalloprotease	Fulvivirga ulvae	Bacteria	Bacteroidota	85	TVSPTSVGFGYTSGSRTITVSANVNWTVTDNAGWISVSPASGSNSGTFTISVSPYNMPCEPIRRGTVTIDGGAAGTKTISVSQSS	D2	BACON_2|BACON	296	380	4.6e-13
gma	gma:AciX8_3546	G8NXD4	hypothetical protein	Granulicella mallensis	Bacteria	Acidobacteriota	80	ASPTPLSFTATAGTANPPTQAVALTSSPSPVTWTVTSNASWLTASPTSGTTTPSSTSAAVNISGLTTGSYNGILTFTPSA	D2	BACON_2	1035	1114	1.5e-07
hhy	hhy:Halhy_4602	F4KUK3	hypothetical protein	Haliscomenobacter hydrossis	Bacteria	Bacteroidota	82	GPRSMNFTPQGGNQNISIETSSSWSVTSNSSWLSFNKTTGTGNGTVGVTCASNTSTQSRSAAITVNVSGQSPVTIAVTQEAT	D2	BACON_2|BACON	460	541	1.8e-10
hir	hir:HETIRDRAFT_322477	W4K2R9	hypothetical protein	Heterobasidion irregulare	Fungi	Basidiomycetes	62	DVSAGGPIPFTFTATSNASWLKVTPSQGSLSPQNSEQRVTITVDWSSVTGVQAAQILFSSIA	D2	BACON_2	737	798	6.7e-06
htb	htb:MTX78_23550		glycosyl hydrolase 115 family protein	Hymenobacter tibetensis	Bacteria	Bacteroidota	75	GRQAVTWRVKTSNKWLVLSAQQGQLRAGAGQNQQRLQVRINWEKVPKRAASLTGYITFTGAGKPQRVAVRVEGAA	D2	BACON_2	728	802	6.4e-05
hyp	hyp:A0257_18370		hypothetical protein	Hymenobacter psoromatis	Bacteria	Bacteroidota	69	VFDTGSQPLAWQASTSAPWIQLSQTSGTTADDARVWVSVDWNRAPAGATLAGTVAVRGAGGSRTINVSA	D2	BACON_2	717	785	9.2e-05
iro	iro:RT717_12825		M6 family metalloprotease domain-containing protein	Imperialibacter roseus	Bacteria	Bacteroidota	93	IEVTPTSLTQTLTEGRSGSKELTIQNTGDGELTYSISLEEDWTGVDPASGTIEPGESALITVTFDATALTPNVYQSDITIASNDDDEAETVVT	D2	BACON_2|Motile_Sperm	1020	1112	1.3e-10
kbb	kbb:ccbrp13_35470	A0A7I8ESF1	hypothetical protein	Ktedonobacteria bacterium brp13	Bacteria	Chloroflexota	79	AAQQNVSVSLPASCSVPLSWQAISLSPWLSLAPSRGVVYNSGSMYASVQVNSEHLLPGSYTGSIIFASPQRTQTVPIQF	D2	BACON_2	461	539	1.2e-11
kbb	kbb:ccbrp13_44860	A0A7I8EU78	hypothetical protein	Ktedonobacteria bacterium brp13	Bacteria	Chloroflexota	85	LTPAVLAFDATDAGNNPNPQVVTVSNPGHASLSWQAKSSAAWLTLSQYAGAISPAHSSAVAISVHTATLLPGVYSADITFSAEGS	D2	BACON_2	313	397	3.2e-08
kbb	kbb:ccbrp13_52370	A0A7I8EX31	carboxypeptidase regulatory-like domain-containing protein	Ktedonobacteria bacterium brp13	Bacteria	Chloroflexota	90	GSMAFTASAGQSVATQSLSLTSGSGCRSAVNWSASTSAHWLSLSPSSGSVTSAMPTTTTVNVNPTGMPAGTYEGFVTVTANHSSQSLAVR	D2	BACON_2	515	604	1.2e-09
kbs	kbs:EPA93_27315	A0A4P6JV00	hypothetical protein	Ktedonosporobacter rubrisoli	Bacteria	Chloroflexota	111	TVTPAVLSFTASDGGQAPDPQTLTISNPGSQPLNWSLASNTTVQSSVPSTPATAQAMGNWLSLDQNSGTTPPGGTSTVHVIVQSSHLLPGTYINALTFNGDQGAQNSPQSV	D2	BACON_2	656	766	9.9e-06
kbs	kbs:EPA93_32325	A0A4P6JXC9	choice-of-anchor D domain-containing protein	Ktedonosporobacter rubrisoli	Bacteria	Chloroflexota	84	LQLSQSSLDFGNGPQGSSTAQTVTLTNIGGGQISWKASSNQSWIQITPKSGTFVSGQNMKITIVADRSHLDPGSYNAAIAFISN	D2	BACON_2	310	393	4.5e-15
maqa	maqa:LAG90_14275		NPCBM/NEW2 domain-containing protein	Marinilongibacter aquaticus	Bacteria	Bacteroidota	76	YNSTGQSKTIALESANMSWNASINYNNSGSGWLNLSQSNGGSGDYNLTLTAQPNSGSNFRTATLTVTGYSPQGAVE	D2	BACON_2|BACON	579	654	3.1e-06
mbah	mbah:HYN46_15740	A0A345PA55	hypothetical protein	Aquirhabdus parva	Bacteria	Other Gammaproteobacteria	59	KPNLSTLTRTLQVRDNYAGDIPWTATSDSSWLTVTSSGSTGSSSNVTFTANPASLPLNT	D2	BACON_2	605	663	9.5e-06
mda	mda:IPZ59_09025		carboxypeptidase regulatory-like domain-containing protein	Mongoliitalea daihaiensis	Bacteria	Bacteroidota	81	TVETEAIRVGIREGLAELTITSNTNWRASTPVSWISFETAEGQGDKTIKFTYEENTTDDIREAMIEVKAGTVTRSVKITQD	D2	BACON_2|BACON	118	198	1.3e-07
metm	metm:MSMTP_1765	A0A0E3NZC1	Large repetitive protein	Methanosarcina sp. MTP4	Archaea	Euryarchaeota	71	SLIKRESKKELEISNVGEETLEWEASADKPWINLSPESGTNSGTVTVEVQVDKLDSGIHEGNITINSNGGI	D2	BACON_2|BACON	257	327	5.2e-08
misz	misz:MishRS11D_20290		hypothetical protein	Methylomagnum ishizawai	Bacteria	Other Gammaproteobacteria	82	SVTPAAPSVQPEGGAGPVLNVAAPSQCAWTVASDSPWLTVSSGASGQGSGTVEYQAEPNPGFVARTAKLTVGADNQAIATLT	D2	BACON_2|BACON	537	618	5e-06
mmab	mmab:HQ865_21385	A0A7D4Q3I1	glycosyl hydrolase 115 family protein	Mucilaginibacter mali	Bacteria	Bacteroidota	66	AVNYTVQTSAPWINVSQQSGTLQTKGKTEQRLWISINNAKLPAGTADGAITIKSGSKSYSVAVTTE	D2	BACON_2	701	766	1.1e-05
msj	msj:MSSAC_1706	A0A0E3LCX8	cell surface protein	Methanosarcina siciliae C2J	Archaea	Euryarchaeota	72	LQLQISNEGDGNLDWKASSDEKWITLDPKSGTNAGTLNITVDTENLEPGEYEGKITINSEGGTKQLPVKLVV	D2	BACON_2|BACON	442	513	7.4e-09
mtim	mtim:DIR46_22380	A0A2S2DNK8	glycosyl hydrolase	Massilia oculi	Bacteria	Betaproteobacteria	52	KKSHYLDIFNRGSAPFDYRIESSQPWVVVSKASGKVTGEQRVTVDVRWDKVP	D2	BACON_2	701	752	2.2e-05
nia	nia:A8C56_07880	A0A1A9I2H4	hypothetical protein	Niabella ginsenosidivorans	Bacteria	Bacteroidota	69	SLSSIVKIQSNTKWITKDTSDWIEISKAEAFGDDEFYVQTKANLSDSIRSSTIKILAGDHEQQVVITQY	D2	BACON_2|BACON	127	195	8.6e-05
nif	nif:W02_12190	A0A679HGP8	hypothetical protein	Nitrospira sp. KM1	Bacteria	Nitrospirota	85	SLTPASLAFSTTTSGSNPSAQNIAIHNSGTGTLTWSVADNANWLTATQAGTTVTASVNKSGLAAGTYNAAITITASGATNTPQTI	D2	BACON_2	275	359	8.1e-06
nio	nio:NITINOP_1566	A0A0S4KTB3	exported protein of unknown function	Candidatus Nitrospira inopinata	Bacteria	Nitrospirota	91	SVSPTSLSFTARVGGANPSSQTLRISNSGGGTLNWSVRGNRSWMWLSPTDGSGNATITVGVTTAGLLAGTYNGQLTIGAAGTSSFISVPIT	D2	BACON_2	312	402	2.4e-06
nja	nja:NSJP_4013	A0A1W1IB03	protein of unknown function	Nitrospira japonica	Bacteria	Nitrospirota	88	VSPLSLAFTAQQGSSNPASQTVTISNTGGGTLTWSASDSAAWLALSPASGSGNGALTLTASTGSLTTGSYSGSVTVSATGATPVTIPV	D2	BACON_2	333	420	2.8e-09
nkf	nkf:Nkreftii_001440	A0A7S8FDG2	hypothetical protein	Candidatus Nitrospira kreftii	Bacteria	Nitrospirota	92	SPTSFSFTVQRGSGNPATQTLNISNTGGGTLTWTASDNAAWLTLSPASGTNNGVMSVTAVTGSLAAGTYNGTITVSAPGARSTSVPVTFTVA	D2	BACON_2	193	284	6.7e-08
nmv	nmv:NITMOv2_2419	A0A0K2GD83	exported protein of unknown function	Nitrospira moscoviensis	Bacteria	Nitrospirota	84	LSPASLAYSGTVGGANPAPQVINVSNSGGGTLTWTATDNAAWLTVTPATGTNSGTLTASVNLSGLAAGTYHAAVTISGSGVTAK	D2	BACON_2	256	339	6.8e-10
nmv	nmv:NITMOv2_3373	A0A0K2GFY3	exported protein of unknown function	Nitrospira moscoviensis	Bacteria	Nitrospirota	94	GLSPTSLSFSAQQGGGNPSPKTFSISNAGGGTLSWSVSDNASWLTLSPSSGTGNGTVTATVTTGTLTAATYTATVTVSATGAASQTVPITFTVA	D2	BACON_2	321	414	1.3e-11
nti	nti:DNFV4_02248		hypothetical protein	Nitrospira tepida	Bacteria	Nitrospirota	87	SITPTNLNFSGTVGGSNPSAQRINLTNPGGGTLSWNIASSEPWLLVTPLSGTTTTEADRPTVTANISGLAAGTYNGVLTVSGNASNS	D2	BACON_2	149	235	1.1e-08
nti	nti:DNFV4_02962		hypothetical protein	Nitrospira tepida	Bacteria	Nitrospirota	84	GLSPSSLAFTATQGGANPANQTVAVTNTGTGTLTWTVADNVNWLTATQSGSSIVAGVNLSGLAAGTYNGAITVSASGATNTPQT	D2	BACON_2	347	430	9.6e-05
opr	opr:Ocepr_0200	E4U6H7	PKD domain containing protein	Oceanithermus profundus	Bacteria	Deinococcota	89	TFDATVGGAAPDPQNLRLRNAGGAAGSFTATADRAWITVNPSSGTLDPASETQLAVRVAACEAAGSESARLTLAGGGARTEVTVVRNCA	D2	BACON_2|BACON	237	325	2.1e-07
orh	orh:Ornrh_0822	I3ZZ84	F5/8 type C domain-containing protein	Ornithobacterium rhinotracheale DSM 15997	Bacteria	Bacteroidota	84	SQSAISVSEEGGEVSFEITTNATYEVVLPENISWINSGTSTEIEQGKTKYVYQVEMNRNENGREATIKVVGTGRAEGITKTVQI	D2	BACON_2	118	201	8.1e-05
ori	ori:Q785_04670		carbohydrate-binding protein	Ornithobacterium rhinotracheale ORT-UMN 88	Bacteria	Bacteroidota	84	SQSAISVSEEGGEVSFEITTNATYEVVLPENISWINSGTSTEIEQGKTKYVYQVEMNRNENGREATIKVVGTGRAEGITKTVQI	D2	BACON_2	118	201	8.1e-05
osp	osp:Odosp_2031	F9Z8P2	hypothetical protein	Odoribacter splanchnicus	Bacteria	Bacteroidota	86	ILSKDKFDIPEEGGNVTVEVKSNIQYEVSIPSQFQNWIKHEPETKAITVKNFTFTILENKEYEKREGYIVFNGNSLKDTVHIYQTA	D2	BACON_2|BACON	128	213	4.5e-05
osp	osp:Odosp_3388	F9ZA68	hypothetical protein	Odoribacter splanchnicus	Bacteria	Bacteroidota	79	SLSADTLEVSAKGATGSFIVRSDVAWSIDKDADWVTCSVEKDSIVNFTAEVNTGSEERFGHITVSVSDQLYKIFTVAQR	D2	BACON_2|BACON	218	296	2.9e-05
paej	paej:H70737_10745	A0A089JQM4	hypothetical protein	Paenibacillus sp. FSL H7-0737	Bacteria	Bacilli	75	KENYCITISNGGEAGFEYQASSSAAWIKLEKTSGWIKAGETLQVSVDWEKVHEISTGEITISGAGGTVKVNVAVD	D2	BACON_2	685	759	1e-05
pbp	pbp:STSP1_01058	A0A1W6LLM0	hypothetical protein	Sedimentisphaera salicampi	Bacteria	Planctomycetota	58	FDWFSEGTVEYTLMNTSDAAYNWTAQSDQSWLNLNNTSGTVDAGGDFVLSASLDSNAP	D2	BACON_2	639	696	4.7e-06
pcag	pcag:NCTC12856_01104		Bacteroidetes-Associated Carbohydrate-binding Often N-terminal	Porphyromonas cangingivalis	Bacteria	Bacteroidota	76	QKDIQFGQFGGNKKFFVNASSPDWTVTASDSWLKVTPNTERGEILIHTEENTARTARSAKIEVKDLSGKVVHSVEV	D2	BACON_2|BACON	126	201	5.1e-05
pcag	pcag:NCTC12856_01482		Bacteroidetes-Associated Carbohydrate-binding Often N-terminal	Porphyromonas cangingivalis	Bacteria	Bacteroidota	82	SELHFTKAGGTIDVSFATNVKEVQIEVDETLKEWLTVDYVSGSHMISFNAQPNTGSAPRVGKIYLKATVTDFVEISIHQACT	D2	BACON_2|BACON	123	204	2.2e-05
pclr	pclr:PC1C4_07630		hypothetical protein	Paraprevotella clara	Bacteria	Bacteroidota	78	LSEEAVTLGGAAGDKLELSVEADVDWTVSGLPDWLKLAPQQGEAGKTTVTLETLTENATAQTRKAELAFTSPSDAGLK	D2	BACON_2|BACON	431	508	1.6e-05
pcoi	pcoi:LK433_12750		BACON domain-containing protein	Segatella copri	Bacteria	Bacteroidota	74	NVSQSNITLKGTACTSTFDVTSNCSYTVTNDADWLTLSQKDNSFVLNATANETSQYRTTTILFSYNGIDQASNK	D2	BACON_2|BACON	131	204	1.7e-08
pcre	pcre:NCTC12858_01182	A0A2X4PP53	Bacteroidetes-Associated Carbohydrate-binding Often N-terminal	Porphyromonas crevioricanis	Bacteria	Bacteroidota	79	TLNFDKTASTKTLSLKTTGKFEISKPEAANWITITPASGSGDTNVEIKVTANETTSERTADLTIKSLATKSTTGKTITI	D2	BACON_2|BACON	320	398	9.1e-11
pdh	pdh:B9T62_13265	A0A2Z2KCZ6	hypothetical protein	Paenibacillus donghaensis	Bacteria	Bacilli	72	DGKFIQVFNKGASSINWTAAADQPWVQLSAAAGTVSDETRLWVTIDQMEAHKGATAAITITDTAANTNKTIQ	D2	BACON_2	723	794	6.2e-05
pfai	pfai:NXY11_02300		leucine-rich repeat protein	Parabacteroides faecis	Bacteria	Bacteroidota	72	AGSAEFTLATNVADYEVTSDVAWLQPSNLKSMREEKLVLAYEENKSYEARTGTVTVSSGTLSSKVTVTQGGR	D2	BACON_2|BACON	127	198	1.3e-09
pfai	pfai:NXY11_05650		DUF4906 domain-containing protein	Parabacteroides faecis	Bacteria	Bacteroidota	76	AKGGSGEASFTATAGLDWAASVPPDGWISLTGGTSGTPTIGTAQKITFDAAVNPDASTREGAITVKVGNAVSGTDV	D2	BACON_2	569	644	6.2e-05
pfai	pfai:NXY11_23255		hypothetical protein	Parabacteroides faecis	Bacteria	Bacteroidota	67	RVKLTTNRPWKLYFAPDWITVTPSSGDQSTEITVSIAENRNLEGRESVVVFQGESENKPLKVSQQGL	D2	BACON_2|BACON	138	204	4.5e-05
pfer	pfer:IRI77_14110	A0A7S7SNL3	choice-of-anchor C family protein	Paludibaculum fermentans	Bacteria	Acidobacteriota	74	NSQTVGAAAASISVAVQTGSACKWTASSSASWIQVGSGSSGTGNGTVSLQVAANADAAARTGSVTIAGNAFTVS	D2	BACON_2|BACON	505	578	1.5e-07
pfus	pfus:ADJ77_12700	A0A0K1NPB3	hypothetical protein	Prevotella fusca	Bacteria	Bacteroidota	82	DVVPTEIYLPQTGGEKTVDVTTNSSVYDVTTSEEVSWLKIVKSEEEIKLIAGRNDSYQKREVKLYAKSGSVTREIVVSQSGI	D2	BACON_2	119	200	1.2e-05
pgo	pgo:FSB84_12995		SUMF1/EgtB/PvdOfamily nonheme iron enzyme	Pseudobacter ginsenosidimutans	Bacteria	Bacteroidota	75	TTLNFTATAENKTVTLTTNQTEWTATSDATWFTISKNGKDLIIAVTANTGNAPREAVVNIVAGVAPNTAKATLRV	D2	BACON_2|BACON	145	219	4.1e-06
pgol	pgol:K6V26_03290		leucine-rich repeat protein	Parabacteroides goldsteinii	Bacteria	Bacteroidota	72	AGSVEFTLATNKADYEVASDAAWLKPSATKAVKEEKLLLAYDENPTYDARTATVTVSSGTLSSKVTVTQGGR	D2	BACON_2|BACON	129	200	8.2e-10
pgol	pgol:K6V26_24300		thiol-activated cytolysin family protein	Parabacteroides goldsteinii	Bacteria	Bacteroidota	76	DVGCFAGTQTIKLTTNRPWEVYIVPKWISITPSSGDESTEITINIAENRSPDGRQAKVVFSGEFGQRVLEVNQSGL	D2	BACON_2|BACON	129	204	1.7e-06
phal	phal:H9I45_00585	A0A7L8AG75	poly(beta-D-mannuronate) lyase	Polaribacter haliotis	Bacteria	Bacteroidota	77	VPESLTVGTLQTLAPTAGSYNVSVNANVGWTAVSNDTWISIDTNAANGDATVSVTVLENATTDVRTGTITFTQNAGG	D2	BACON_2	507	583	5.8e-08
phal	phal:H9I45_10400	A0A7L8ACP7	poly(beta-D-mannuronate) lyase	Polaribacter haliotis	Bacteria	Bacteroidota	85	SLSTNTINFNIDTGSVNFDINSNINWTISDDATWLTLNPTNGNNSATITATVLENTSGVERTATITVSETGGNLLETIIVTQSMA	D2	BACON_2|BACON	496	580	3.4e-10
pher	pher:prwr041_15760		hypothetical protein	Prevotella herbatica	Bacteria	Bacteroidota	78	KASVNSLELMSKGESQDVVITGNANWTVSSSESWLTATKGSSGQLTITARANQNLISRTAKVVVNEGDGTGSLTINVS	D2	BACON_2|BACON	121	198	1.3e-07
pjo	pjo:LK449_03610		BACON domain-containing protein	Parabacteroides johnsonii	Bacteria	Bacteroidota	79	TLSESDLFFQADDTEKVIEITSNCDWAVESNDAPWCSWRKDSLHLYVEPSINEGSARRTGTIRIGAGSRHAEIRLMQEM	D2	BACON_2	170	248	6.1e-06
pjo	pjo:LK449_09895		carboxypeptidase regulatory-like domain-containing protein	Parabacteroides johnsonii	Bacteria	Bacteroidota	82	KVNKSEINLGTSNNMAAFEISNSGKIELQWTIKKDCDWISEITPSAGNTAPGKRSSVTVKIDRSKLEKGKNYSYSIIITSNA	D2	BACON_2	119	200	8.4e-08
pmuf	pmuf:J4864_10310		BACON domain-containing protein	Prevotella multiformis	Bacteria	Bacteroidota	81	VVPTAIYLPQTGGEKTIDVTTNSSVYEVTPSEEVDWLKIVKSDEEIKLVAGRNDTYQKREVKLYAKSGSVTREIVVSQSGI	D2	BACON_2	120	200	4.6e-05
pob	pob:LPB03_04285	A0A1B8TXQ4	poly(beta-D-mannuronate) lyase	Polaribacter vadi	Bacteria	Bacteroidota	79	PTLSSDADSYDITVAANVSWIAVSNDTWISINTASGTNDATVTISVTKNETTNPRTGSVTFSQIAGGDDIVKTLTITQE	D2	BACON_2|BACON	530	608	4.8e-08
pom	pom:MED152_03735	A2U176	poly(beta-D-mannuronate) lyase	Polaribacter sp. MED152	Bacteria	Bacteroidota	68	LETFAASASSKDVNVTANVSWTAVSNNDWITISTTSGTGNATVTVNITENSETTSRSGSVTFSQVAGG	D2	BACON_2	554	621	5.7e-09
pom	pom:MED152_08630	A2TYE9	poly(beta-D-mannuronate) lyase	Polaribacter sp. MED152	Bacteria	Bacteroidota	80	STNELNFSISGGNLNFDVSANVNWTISENADWLSLNVSDGVNSQTVAATTTNNTTGSIRSAIITISEVGGTLNQTINVSQ	D2	BACON_2|BACON	490	569	2.4e-05
ppec	ppec:H9W90_10825	A0A7G9L7U0	T9SS type A sorting domain-containing protein	Polaribacter pectinis	Bacteria	Bacteroidota	74	FIAAGESKDFTVTSNLSWSVTDDKTWITVSPSSGSNNGTVTITVSENATFSVRTGTVTVTAGSLTRTVTVNQDA	D2	BACON_2|BACON	543	616	6.9e-13
prn	prn:BW723_16235	A0A1B8TRP3	poly(beta-D-mannuronate) lyase	Polaribacter reichenbachii	Bacteria	Bacteroidota	77	SEAGSYDITVTANVGWTAVSNNDWITINVDSSTGDATVSLTVTKNESADSRTGTVTFTQVAGGDDIIKTLTITQEGA	D2	BACON_2|BACON	552	628	1.2e-09
psac	psac:PSM36_1485	A0A1R3SVG4	Bacteroidetes-Associated Carbohydrate-binding Often N-terminal	Proteiniphilum saccharofermentans	Bacteria	Bacteroidota	86	EISQASFSIGKDGGNVNIPVKANVSYTCTVSESAKSWLSVTQLKSLTDYTIVLSASKNETYDARTGTVTIAYENQTSTITVTQSQN	D2	BACON_2|BACON	121	206	1.2e-17
psoe	psoe:CE91St14_01640		hypothetical protein	Porphyromonas somerae	Bacteria	Bacteroidota	63	GGEISWDQITASEEWLAITPLQDSQSIKLAVPRNHSTEPRQAIVTIKKADASELTITVEQAGQ	D2	BACON_2|BACON	150	212	3.8e-06
psq	psq:PUNSTDRAFT_96714		hypothetical protein	Punctularia strigosozonata	Fungi	Basidiomycetes	73	YIDVSAGGPDSFNFTATTNASWLKLSPSSGSITSTKNEQRVFASVDWDQLEDSTGEAIITFSATSKTQSALQV	D2	BACON_2	723	795	3.3e-05
psu	psu:Psesu_2910	E6WX35	hypothetical protein	Pseudoxanthomonas suwonensis 11-1	Bacteria	Other Gammaproteobacteria	45	REVVVFNRGQAPIPFTATSRASWLKVSPASGEVTDEQPLKLEIDW	D2	BACON_2	692	736	1.6e-06
pta	pta:HPL003_16675	G7W2H7	hypothetical protein	Paenibacillus terrae	Bacteria	Bacilli	79	SLQKERCRITVSNAGKQAFAYRLETSADWIKTDRTHGSVLTGETVWVHVDWERLDASAAGEITMVCGDQTVKATVVAEV	D2	BACON_2	690	768	5.5e-05
ptj	ptj:JRJ22_10110		glycosyl hydrolase 115 family protein	Paenibacillus tianjinensis	Bacteria	Bacilli	69	GITISNGGDTGFDYEAVSSTEWIRLDKPSGWVEEGETIAVSVDCEKIGESASGEITITGAGGTVKVTAA	D2	BACON_2	700	768	4.3e-06
pun	pun:NQP51_14360		T9SS type A sorting domain-containing protein	Polaribacter undariae	Bacteria	Bacteroidota	64	PSFTAAAGSNDVSVNANVSWTAVSNNDWISIDITSGSGNATVSVTVTKNTETTNRTGSVTFTQD	D2	BACON_2	543	606	5.9e-09
pvf	pvf:J5A55_03485		BACON domain-containing protein	Prevotella veroralis	Bacteria	Bacteroidota	82	DVMPTNIYLPQAGGEKTVDITTNSTVYDVTMSEDVSWLKIVKAEEEIKLIAERNDTYQKRDVKLYAKSGNVTREIVVSQSGV	D2	BACON_2	119	200	2e-05
rek	rek:N6H18_17835		Ig-like domain-containing protein	Reichenbachiella agarivorans	Bacteria	Bacteroidota	72	TGSKTANISSNVSWTVTDNQSWITVSPTSGSGNGSISVTVTANTSSSARTGTVTVSASGVAAKTITVTQAGV	D2	BACON_2|BACON	521	592	1.3e-13
rher	rher:EHE19_017665	A0A4U7JG09	glycosyl hydrolase 115 family protein	Ruminiclostridium herbifermentans	Bacteria	Clostridia	78	FTNIGDESYGITISNGGDKSFNYNITTDAAWIKLDNTQGTVSIGKTIGVSVDWSKVSSSSSGVITITGAGQTVKVNVR	D2	BACON_2	717	794	1.8e-05
rsx	rsx:RhiXN_05542		glycoside hydrolase family 115 protein	Rhizoctonia solani	Fungi	Basidiomycetes	62	IDVSAGGPNTFSWTASSNASWLTITPSSGAISPSKPETRLSISVDWSKLGNSAGYAAISLKS	D2	BACON_2	746	807	2.9e-06
rufi	rufi:K0V07_13755		BACON domain-containing protein	Ruficoccus sp. ZRK36	Bacteria	Verrucomicrobiota	76	ITPTTKSVGNGDGSYTLSVASNTSWQVSGSYNWVRANINAGSGNSSITITYDPNNSTDSRSATFTIGGKSHTITQS	D2	BACON_2|BACON	361	436	1.5e-05
rug	rug:QC826_02030		BACON domain-containing carbohydrate-binding protein	Rugamonas sp. DEMB1	Bacteria	Betaproteobacteria	74	INPKTIKFSIDGSDLRWSAATDAAWLRASPSAGLAPGQTTLSVSSNDNMASGKYTARLALSTASSSRSVPVELN	D2	BACON_2	262	335	2.4e-07
salb	salb:XNR_3496		Hypothetical protein	Streptomyces albidoflavus	Bacteria	Actinomycetota	68	TLITLTATGTAPVDWSARAGSAWLRLSRTSGTLAPGETVMLRVFVDAGREPRGHWSARVAIGPHGAVV	D2	BACON_2	409	476	2e-07
salk	salk:FBQ74_00450	A0A5B7Y9P2	glycosyl hydrolase	Salinimonas iocasae	Bacteria	Other Gammaproteobacteria	73	KRQRDITIYNRQGKPFEFTIESEANWIRLSQKKGTVEEAATVSVSIDWSQLPPGEHQASVLIKGTGWGGATVD	D2	BACON_2	688	760	6.8e-05
scor	scor:J3U87_06280	A0A8A4TRB9	pre-peptidase C-terminal domain-containing protein	Sulfidibacter corallicola	Bacteria	Acidobacteriota	74	ISPTSADVAGTGGTGSVAVTTEDGCSWTATSNAGWLTITSGSSGSGSGSVSYSAAANAGNDARTGTLTIAGQTF	D2	BACON_2|BACON	950	1023	2e-09
scor	scor:J3U87_34790	A0A8A4TPF0	hypothetical protein	Sulfidibacter corallicola	Bacteria	Acidobacteriota	72	ALKPESSAFGIGGGGGTFAVKTQDSCDWKAQSQTDWITIDEDSRGLSPERVHFTVEENRGIAPRTGTIRVGE	D2	BACON_2|BACON	409	480	6.5e-06
sde	sde:Sde_1755	Q21JW4	hypothetical protein	Saccharophagus degradans	Bacteria	Other Gammaproteobacteria	72	TPYGKQTKILTVFNKGVKPLKFSVSSGAAWLKVSASSGEITHQEMQIQVSIDWAKLPLGIHESNVTIKGPSW	D2	BACON_2	701	772	6.5e-06
sky	sky:D0C37_19070	A0A385DDX4	hypothetical protein	Streptomyces koyangensis	Bacteria	Actinomycetota	55	LITLTATGTTLVDWSARAGSAWLQLSRTSGTLAPGETVILRVFVDADREPRGHWS	D2	BACON_2	411	465	1.3e-06
srug	srug:F0345_11810	A0A7G7C2A5	hypothetical protein	Streptomyces rutgersensis	Bacteria	Actinomycetota	77	TVEARHTRGGTLVTLTATGGTSVDWSARAGSAWLGLSRTSGTLAPGETVTLRVFVHAEREPRGHWSARVAIGPHGAV	D2	BACON_2	413	489	2.9e-06
sus	sus:Acid_0042	Q02D08	hypothetical protein	Candidatus Solibacter usitatus	Bacteria	Acidobacteriota	89	SASPTSLTFTYRAGDSAPAAQTVNVAGSGLSFSATAVSNGNWLSVSPTTGTAPGTVSVSVNGSGLQAGTYNGTVTVTGTSGAPGSTTVN	D2	BACON_2	879	967	7.8e-06
sus	sus:Acid_0064	Q02CY6	hypothetical protein	Candidatus Solibacter usitatus	Bacteria	Acidobacteriota	84	INPKSQSFPIGAGNGSFAVQANCGWSAFGSAAWIAIPSGGSGSSDGTVNFTVAANTCVDGRTGSITVSTGQPTPPVFTITQDGS	D2	BACON_2|BACON	115	198	1.4e-08
sus	sus:Acid_3694	Q020I8	Peptidase S7, flavivirus helicase (NS3)	Candidatus Solibacter usitatus	Bacteria	Acidobacteriota	79	APSSLQFAYAAGGDVPAAQAIQITNAGTSSLDWTATASVPWLSLSAASGTAPSSLSVTLVPAGLAAGTYNGTVQIASTA	D2	BACON_2	633	711	8.4e-05
sus	sus:Acid_6175	Q01TB9	hypothetical protein	Candidatus Solibacter usitatus	Bacteria	Acidobacteriota	87	TADKTSLAFIGQLAGAVTAAQTVTVSSATPGQPFTVQTNASWLKVSPTSGSTPTTLSVTADPTGLAAGTLNATLTISGINTIQIPVS	D2	BACON_2	125	211	2.8e-06
sus	sus:Acid_6577	Q01S71	hypothetical protein	Candidatus Solibacter usitatus	Bacteria	Acidobacteriota	86	SISPSSANIVADGGTGTITVSTEDSSLQWTAVSNQPWLTITSGASGVGPGPIQWSAANADNNSRIATITVTPMGGVGQIFTLNQEA	D2	BACON_2	95	180	1.8e-05
sus	sus:Acid_7684	Q01P37	lysyl endopeptidase	Candidatus Solibacter usitatus	Bacteria	Acidobacteriota	79	AQSVQLTTQATGQVTYKLRADASWIKLSSMTGNVSSKTPATVSVTVDTAQLNAAGQYSGTITILSGAAAPQFINVTATV	D2	BACON_2	468	546	3.4e-07
svio	svio:HWN34_17805		hypothetical protein	Streptomyces violascens	Bacteria	Actinomycetota	56	TLITLTATGTAPVDWSARAGSAWLRLSRTSGTLAPGETVMLRVFVDAGREPRGHWS	D2	BACON_2	409	464	8e-07
taj	taj:C1A40_03150	A0A2I7SF51	hypothetical protein	Tamlana carrageenivorans	Bacteria	Bacteroidota	79	LSDFPAEGDTATVNVSSNVSWAVTDNQSWITVSPSSDSGNGTINVTVQENTADSERSGTITVSGSGVSNQTIQVTQEAA	D2	BACON_2|BACON	509	587	9e-13
taj	taj:C1A40_05235	A0A2I7SG74	poly(beta-D-mannuronate) lyase	Tamlana carrageenivorans	Bacteria	Bacteroidota	91	IIVTPGEYLSVGTVSTLAYTAGIYDVSVSANVSWEVTSINGTWISNVSPSFSTGNETVSFTVSENSGTTSRSGSITFTQTSGADNKVVVLN	D2	BACON_2|BACON	536	626	2.2e-06
taj	taj:C1A40_05240	A0A2I7SMX5	poly(beta-D-mannuronate) lyase	Tamlana carrageenivorans	Bacteria	Bacteroidota	76	TYEADSETVNVTANVSWAAAPNDSWITIDTNAGAGDAVVTVSVTKHTGSASRTGTITFTQDPGGDDIVRTLTVTQE	D2	BACON_2|BACON	532	607	1.3e-05
talb	talb:FTW19_11750	A0A5B9EGY0	hypothetical protein	Terriglobus albidus	Bacteria	Acidobacteriota	86	ASPTSLSFSQNSGTTTATTQQLSITNPSGTNVTWTASDNASWLSVSPTTGGTPGTLNVSVVAGSLSPGTYSGTVTASSTNPVLSVS	D2	BACON_2	740	825	6.9e-08
tfo	tfo:BFO_1918	G8UPM8	bacterial group 2 Ig-like protein	Tannerella forsythia	Bacteria	Bacteroidota	76	THAAATGKTVTVTASGSWTTATTESWITGLPTSPTTGNGTFTFNVAANPGSAHRIGEITVTDGTLTQKVIVVQAGT	D2	BACON_2|BACON	322	397	1.3e-05
trs	trs:Terro_1249	I3ZE91	hypothetical protein	Terriglobus roseus	Bacteria	Acidobacteriota	92	SVSATALSFNQAVGTTTAASQSLSITNLSGTNVNWTASSNASWLTVTPSSGGTPGTLTASVIAGALPAGTYSGAVTIVANSIPQTLVVTVTF	D2	BACON_2	754	845	5.3e-11
tvs	tvs:TRAVEDRAFT_49304		uncharacterized protein	Trametes versicolor	Fungi	Basidiomycetes	68	PTPFTFTVTSNSSWVKISPSKGSISPSSPEQRVFFSVDWNKVSGVQTAAITFTASPQNQTQLSVPITL	D2	BACON_2	744	811	4.3e-05
wma	wma:WM2015_1518	A0A0K0XW31	hypothetical protein	Wenzhouxiangella marina	Bacteria	Other Gammaproteobacteria	43	WLSVTPESGSVGQGQTQQVSVDVDASGMLPGSYTAYLCVSSND	D2	BACON_2	1166	1208	3e-05
xyl	xyl:ET495_03325	A0A4P6EJ25	hypothetical protein	Xylanimonas allomyrinae	Bacteria	Actinomycetota	75	GVDEVTIEIANDGTGALDFTVEAPDRPDWLTVTPTSGTVTGQGEITLRCDRPRLGPGVHTARLLVSDGATTVALD	D2	BACON_2	671	745	3e-07
abac	abac:LuPra_01418	A0A143PI59	apr_1; Subtilisin Carlsberg precursor	Luteitalea pratensis	Bacteria	Acidobacteriota	75	TLSATTWEIGPAAATRMLTLTSSLPDATWSATSSQPWLTVVPAAGTGSATLGVSVSAHTSSVSPRTAAITVAGQT	D3	BACON_2|BACON	528	602	2e-05
abac	abac:LuPra_02305	A0A143PMT9	hypothetical protein	Luteitalea pratensis	Bacteria	Acidobacteriota	72	VTPGTWSADANGGLQNVGLTSSIDDAPWTASSDRTWMMVSPGAGAGSGTLALTIAANASVLPRTATATIAGR	D3	BACON_2|BACON	198	269	5.3e-06
abac	abac:LuPra_04139	A0A143PRA5	peptidyl-Asp metalloendopeptidase	Luteitalea pratensis	Bacteria	Acidobacteriota	71	VSTTSITFPAAGGSQSVSVTAPSGCSWQAAGDAAASWVSLSTSGGSGSGTVTVSAAANAGAARSAIVTIAG	D3	BACON_2|BACON	413	483	7.3e-05
acou	acou:A5CBH24_01380	A0A4Y1WQ70	trimeric autotransporter adhesin	Alistipes communis	Bacteria	Bacteroidota	87	EIEPEELNFGSLTNSLQLTLKNTGSGTLKYTVESSNEWLVLNKESGSVTKTDYLEAIVTREGLSAGKYNATISFSVSGGNVVVPVKM	D3	BACON_2	184	270	2.6e-12
afd	afd:Alfi_0848	I3YJQ1	hypothetical protein	Alistipes finegoldii	Bacteria	Bacteroidota	77	DTYTVNAAGGLLDVAVTANIDYTIQIPQDAKTWLSIQSQGENIRFSVAENESYDGRSADITLAGVDGTTSCKVTITQ	D3	BACON_2|BACON	338	414	2.5e-05
aok	aok:A3BBH6_04060	A0A4Y1X5P4	hypothetical protein	Alistipes onderdonkii subsp. vulgaris	Bacteria	Bacteroidota	78	EDTAFEFDLAERSFSVDVNANVDYKVMISDDWITQVPETRGLETKTLTFHLGAATTSRGGKITIEGAGITKELSVIQK	D3	BACON_2|BACON	212	289	1.9e-06
aok	aok:A3BBH6_12360	A0A4Y1WIL2	hypothetical protein	Alistipes onderdonkii subsp. vulgaris	Bacteria	Bacteroidota	79	KVSVNSFSVNKFGFADEDRTPLTFTVTAAEAWTAESDGWLTPSPASGDAGQTEVTLTVGENTTGAPRNGEVKILTSLSG	D3	BACON_2|BACON	221	299	2e-07
aput	aput:L6V35_06695		hypothetical protein	Alistipes putredinis	Bacteria	Bacteroidota	83	SVSESAIKISHEQSQFSVTLSAMGFWTAKVSEGGQWLDISPAEGASGEHTITLNAQANTTHELRNAVVRFSGQENKLATLRIT	D3	BACON_2|BACON	161	243	4.2e-08
asen	asen:NQ519_06235		BACON domain-containing protein	Alistipes senegalensis	Bacteria	Bacteroidota	90	KVSAASFKVNKFGFADEDRTPLTFTVTAAEAWTSTADGWLTLSPASGDAGETEVTLTVGENATGAPRSGEVKIVTALTGLEETVHVSQNA	D3	BACON_2|BACON	220	309	7.9e-09
ash	ash:AL1_25890	D4IPC5	hypothetical protein	Alistipes shahii	Bacteria	Bacteroidota	65	SDKKELGIRSNYDWEYTLSENSDWLSATKTEQGLTITAETNSSGSSRTATITVSAGDGKQNQTEQ	D3	BACON_2|BACON	231	295	2.3e-05
bacc	bacc:BRDCF_p152	U5Q602	hypothetical protein	Bacteroidales bacterium CF	Bacteria	Bacteroidota	82	SIDQNAKTVESVSGSFSVAVTTNSAAWKASGIPAWVTLTPSENTGSGNVVVNFTQNTTNASREATITFTAGSAVKTLTLTQL	D3	BACON_2|BACON	208	289	6.2e-07
beba	beba:BWI17_04070	A0A1P8FFR3	hypothetical protein	Betaproteobacteria bacterium GR16-43	Bacteria	Betaproteobacteria	70	VSPGSATYNQDAASGSIAVTHAPGCSWRVLQIPSWVTVTSSNPGIGTATLTYTVAENTTQFGRGATLKVG	D3	BACON_2	375	444	4.8e-05
bno	bno:K8P02_00635		SUMF1/EgtB/PvdO family nonheme iron enzyme	Bacteroides nordii	Bacteria	Bacteroidota	88	SLSPEELDFGSITSSMQLTLTNTGTGTISYSLTPSNEWIVPDKTKGIFTYSEVVTVAVNRSVLSTGDYTGELSLKVGDQSVSVPVKMN	D3	BACON_2	210	297	2.6e-11
broc	broc:IPI25_09380		BACON domain-containing protein	Candidatus Brocadia sp. Ega_18-Q3-R5-49_MAXAC.112v2	Bacteria	Planctomycetota	75	SSTSQTFDFGGGSGSVGVTASSEICVWMATSNADWIIITSGSSNAGSGTVYYSVSPNKDTSARSGIMAIAGQTFT	D3	BACON_2|BACON	257	331	2.6e-06
btho	btho:Btheta7330_01378	A0A0N7I9T0	Fibronectin type III domain protein	Bacteroides thetaiotaomicron 7330	Bacteria	Bacteroidota	79	KVTPSTLDFGEIETSKELFISNETEIGSITYSIQPSVNWIILSSNEGTVDTNTDKIKVLVNRDGLATNDYNEKLTINTK	D3	BACON_2	207	285	6.7e-06
caa	caa:Caka_2799	D5EQJ9	large repetitive protein	Coraliomargarita akajimensis	Bacteria	Verrucomicrobiota	92	TTELSANLRSQQSVDLSFTLSNTGAKHLTYAVSDNASWIAMSLDSGSLAPDTSKTFTVPVHAGALSDGTHQGTIQISTNDPLRRSITVTVTL	D3	BACON_2	2826	2917	1.6e-05
chlo	chlo:J8C02_10285		hypothetical protein	Chloracidobacterium sp. MS 40/45	Bacteria	Acidobacteriota	75	SSFPVGGGTGQFQITTAAGCNWTITGLPTWISASPLSGSGAATVNFTVAANTGSPRSATVTVAGQNITITQAGTC	D3	BACON_2|BACON	1234	1308	3.8e-05
deu	deu:DBW_2140	A0A143B8E0	serine protease	Desulfuromonas sp. DDH964	Bacteria	Thermodesulfobacteriota	48	AISPSYLNFGAGSTSLSLTLSNSGGGVLNVTAVTPNASWLTVDASAVP	D3	BACON_2	676	723	2.7e-05
deu	deu:DBW_3292	A0A143BBY9	hypothetical protein	Desulfuromonas sp. DDH964	Bacteria	Thermodesulfobacteriota	67	FDISAVNGPIPWTATSSVNWLLVSAASGVAPAGGASTLTVSIDDNKAKSFAPGTYTGVVTLTNTGAG	D3	BACON_2	639	705	6.7e-05
dmm	dmm:dnm_030550	A0A975GNN1	Peptidase domains-containing protein	Desulfonema magnum	Bacteria	Thermodesulfobacteriota	69	DFENVSAMAGSTTFTVKNIGTGLMNWTAIEDVSWLSITPTSETNGDTLTVNYDANSGDARTGKIIVTTG	D3	BACON_2	998	1066	3.6e-06
dov	dov:DSCO28_62770	A0A5K7ZZZ2	serine protease	Desulfosarcina ovata subsp. sediminis	Bacteria	Thermodesulfobacteriota	88	SVSPDNLSFGSTLSSATVTVENGGNPDEELTITGTTTDASWLSVQPSGDVDEQGLGTYTVSVDRDGLADGTYSGNITFESSENQAVVS	D3	BACON_2	763	850	2.8e-06
dun	dun:FDZ78_09090		hypothetical protein	Duncaniella sp. B8	Bacteria	Bacteroidota	58	TELTVGCIESWTLTAKPQWLTVTPSSGDAGETKVTLTAEVNTEAAREDYITITTAHGL	D3	BACON_2|BACON	247	304	4.4e-08
ffa	ffa:FFWV33_03490	A0A2S1LAC1	poly(beta-D-mannuronate) lyase	Flavobacterium faecale	Bacteria	Bacteroidota	68	ATITSNVSWTASVGTASWFSINTNSGNSNGMITVTASSNTATTSRTGTISVTGAGLSPVNVSIVQEGV	D3	BACON_2|BACON	642	709	5.9e-06
flw	flw:LVD16_27190		endoglucanase	Fulvivirga ligni	Bacteria	Bacteroidota	83	TVSTNELNFNSSSETETVNISANVSWSASISASWIDVAPASGTNNGSVDISVSANTTSSARTGSVTISGGALSQVIAISQAGD	D3	BACON_2|BACON	493	575	2.3e-12
fmm	fmm:LVD15_03465		endoglucanase	Fulvivirga maritima	Bacteria	Bacteroidota	81	TLSPQSLEFEAGSATASLSISSNISWAASTTVSWITISPATGSGSGNIDISVSANTSSERSAEVIVSGEGISASVTISQAE	D3	BACON_2|BACON	490	570	2.3e-11
fpes	fpes:NXS98_01200		S8 family serine peptidase	Fontisphaera persica	Bacteria	Verrucomicrobiota	61	GLTNHGDLAVAWSAQMESPWLEVSPAEGTVAANRSTSLWVRLNLPALPEGPGTATNYVEVL	D3	BACON_2	1102	1162	1.6e-06
fte	fte:Fluta_3739	F2IFJ2	peptidase C10 streptopain	Fluviicola taffensis	Bacteria	Bacteroidota	81	SVSPLSSSISSAGGMVSATITTDSTWTATTSYTWLSLSASTGTGNGMLDITAAPNGPTSRTGYVTIQRGGLSEVIEIIQGS	D3	BACON_2|BACON	329	409	1e-06
gai	gai:IMCC3135_31225	A0A2Z2NYB1	hypothetical protein	Granulosicoccus antarcticus	Bacteria	Other Gammaproteobacteria	94	ISPNSLSLNADVNQSDSSSVSFSNVGNALLNYSVTSDQSWIAATPSSGSVAVNGNESVQITAQCGEIEDTRTGTLSIGGDGGTRTVSVSIVCSQ	D3	BACON_2	610	703	1e-23
hhy	hhy:Halhy_4602	F4KUK3	hypothetical protein	Haliscomenobacter hydrossis	Bacteria	Bacteroidota	84	TLSSSSFSFESNSSTQSLTISSNTTWSVAESLSWLSVSPTSGSNNGTVSIACVANTSSSVRTGTITVSGSGVTSQTITITQAAG	D3	BACON_2|BACON	549	632	6.4e-11
kbb	kbb:ccbrp13_44860	A0A7I8EU78	hypothetical protein	Ktedonobacteria bacterium brp13	Bacteria	Chloroflexota	46	RVSNTGRGQLSWQASVQTNSGGNWLSLNATSGRLNPGQSIPLAVNA	D3	BACON_2	543	588	4.8e-05
kbs	kbs:EPA93_27315	A0A4P6JV00	hypothetical protein	Ktedonosporobacter rubrisoli	Bacteria	Chloroflexota	78	NPGNQSLTLRTSTGCASAIPWTATPSANWLSITPPSGQLKDPTTISISANTSGLAPKTYNATISLVTPQGTQSIAVQL	D3	BACON_2	795	872	1e-09
kbs	kbs:EPA93_32325	A0A4P6JXC9	choice-of-anchor D domain-containing protein	Ktedonosporobacter rubrisoli	Bacteria	Chloroflexota	87	QTSPGALSFSATDGGASPDAQTVTLNNPGKQTLQWSASTDSDWLSVSPQSASVAAGSSQTVQIRVNSSSLLPGTYNGAVTFTGQGSA	D3	BACON_2	417	503	1.6e-11
kim	kim:G3T16_08410	A0A6C0U002	serine protease	Kineobactrum salinum	Bacteria	Other Gammaproteobacteria	78	IASSTTLNFSSSTDSLDLVLSNGGSGDLQVLDLSSDEAWLLVSATDTDTAGLGRYTLQVQRQALADGLYSATLTVRSS	D3	BACON_2	741	818	6.2e-05
mke	mke:OOT55_17725		glycosyl hydrolase 115 family protein	Marinimicrobium sp. C6131	Bacteria	Other Gammaproteobacteria	73	PYGAESYRIEVFNKGTASFEFTAETSDEWIQVSQRKGTVNELVALDVSIDWNRAPVGSHQGHVFVKGTGWGGA	D3	BACON_2	692	764	4.3e-05
msj	msj:MSSAC_1706	A0A0E3LCX8	cell surface protein	Methanosarcina siciliae C2J	Archaea	Euryarchaeota	89	DPHSLSFNLSKGKSDSKELQITNEGGGILNWNVSEHETWIKLSQESGTDTGTVTVTVDTDDLSPGKEYDGTITITSNESSEECTVHLNV	D3	BACON_2	527	615	2.4e-09
ncx	ncx:Nocox_33950		RNA polymerase sigma factor	Nonomuraea coxensis	Bacteria	Actinomycetota	74	GVAQIGLSARGAAVSWSAAASQGLEVSPASGSIKAGGSVRIQVTVTEPEDEGDGRVSFTSNGGTSACTLTWEGR	D3	BACON_2	423	496	6.9e-05
nhy	nhy:JQS43_04850	A0A895YP01	S8 family serine peptidase	Natronosporangium hydrolyticum	Bacteria	Actinomycetota	43	LSVSPASGSTEPGGSSSVAVSFDAAGVEPGDYEALLCVASNDP	D3	BACON_2	1241	1283	8.3e-05
nhy	nhy:JQS43_18985	A0A895Y7D3	S8 family serine peptidase	Natronosporangium hydrolyticum	Bacteria	Actinomycetota	50	VPWLSVSPASGSTEPGGSSSVAVSFDAAGVEPGDYEALLCVASNDPVSPV	D3	BACON_2	1016	1065	4.4e-05
nhy	nhy:JQS43_19610	A0A895YC08	S8 family serine peptidase	Natronosporangium hydrolyticum	Bacteria	Actinomycetota	74	LTVAPESLASLLDVAQTESHLVTVGNDGGAELTWQLGCDLPDWATVSPDQGTLAPFSEQQLEVVFDTSELPDGG	D3	BACON_2	791	864	2.9e-05
nja	nja:NSJP_4013	A0A1W1IB03	protein of unknown function	Nitrospira japonica	Bacteria	Nitrospirota	77	VSPLSLAFTAQQGSSNPASQTVTISNKGGGSLSWSVSHDATWLSHTPNTGTETGTVTIGVNTGTLTAGTYSGQVTLW	D3	BACON_2	435	511	8.4e-08
nkf	nkf:Nkreftii_001440	A0A7S8FDG2	hypothetical protein	Candidatus Nitrospira kreftii	Bacteria	Nitrospirota	83	TTLSFTAQQGGGNPGAQTLSISNTGGGTLTWTASDNAPWLTLSQTSGSGNGTITVTAATGSLAAGTFNAMIALSSPGATTIQI	D3	BACON_2	297	379	2.9e-07
nmv	nmv:NITMOv2_2419	A0A0K2GD83	exported protein of unknown function	Nitrospira moscoviensis	Bacteria	Nitrospirota	86	LNPTSLSFSGTVGGANPAAKSIGISNAGGGTLTWTASDNAAWLTLSPTSGTNSGTVSASVNLSGLAAGTYNAAVTISATGAAAKTV	D3	BACON_2	357	442	1.2e-09
nmv	nmv:NITMOv2_3373	A0A0K2GFY3	exported protein of unknown function	Nitrospira moscoviensis	Bacteria	Nitrospirota	89	TLSPTTLTYSATQGGTNPAAKSITVTSNGSWTATSNAGWMTLSPSSGNGNGTISVSINAATAAVGSNTGTITVSGGGTTKTVAVTLTLS	D3	BACON_2|BACON	421	509	5.4e-10
nti	nti:DNFV4_02248		hypothetical protein	Nitrospira tepida	Bacteria	Nitrospirota	95	TVNPTSLNFSYSSGNQSSISQALNISNTGGGTLSWTLSESASWLSASPRSGTGSGTSTITVAGGLAAGTYTTNITVSASGASGSPRTIPVTVTVG	D3	BACON_2	368	462	1.5e-08
nti	nti:DNFV4_02962		hypothetical protein	Nitrospira tepida	Bacteria	Nitrospirota	91	ALSPTSLAFSGTQGGTNPASKTVTVSNTGGGTLTWTASDNANWLTATQSGSSIVAGVNLSGLAAGTYNGAITVSATGATNTPQTIPVTLTV	D3	BACON_2	448	538	3.1e-06
orz	orz:FNH13_01660	A0A516G6N6	S8 family serine peptidase	Ornithinimicrobium ciconiae	Bacteria	Actinomycetota	55	SCGADWLSVDPSSGTTAPDGSTEVTASFDSAGLAEGDYSTQLCVESNDPANPVVT	D3	BACON_2	1019	1073	6.4e-07
pcoi	pcoi:LK433_12750		BACON domain-containing protein	Segatella copri	Bacteria	Bacteroidota	77	NASTETLTFGNTAGEIKVEVTSESKWTASTSYSWIDVTPESGEAGTSSITISVSPNTSVNERTGYVILSIGSEERIQ	D3	BACON_2|BACON	215	291	6.3e-12
pfer	pfer:IRI77_14110	A0A7S7SNL3	choice-of-anchor C family protein	Paludibaculum fermentans	Bacteria	Acidobacteriota	63	KGVVSVTTAAGCNWTATTQADWVSLLGSGGAGSGRIEYRVSPNTSATPRAATLTVAGERHSVS	D3	BACON_2	603	665	9.7e-05
psac	psac:PSM36_1485	A0A1R3SVG4	Bacteroidetes-Associated Carbohydrate-binding Often N-terminal	Proteiniphilum saccharofermentans	Bacteria	Bacteroidota	90	IIVTQKEFEINSKGGELRIPVTTNIEYECSVMDGAQEWITISQSQTRGLEEYSIVLQVAENVGYTGRVGQIKVTGVGKESFITIIQGGNI	D3	BACON_2|BACON	209	298	5.7e-18
scor	scor:J3U87_16405	A0A8A4TVR4	hypothetical protein	Sulfidibacter corallicola	Bacteria	Acidobacteriota	71	VTPTTLQFTGEGGQGEIAVTTQNDCGWLPTTEADWIQIINQSPVSGNGTARFSVAGNFGNQPRSATIAIGD	D3	BACON_2	419	489	9.3e-06
scor	scor:J3U87_34790	A0A8A4TPF0	hypothetical protein	Sulfidibacter corallicola	Bacteria	Acidobacteriota	61	AAGATFSVSVTTRANCVWSAGSPEPWIQLDQGAEGSGSGPLKVTIAANPNAEPREGTLRIL	D3	BACON_2|BACON	593	653	3.8e-05
sus	sus:Acid_3694	Q020I8	Peptidase S7, flavivirus helicase (NS3)	Candidatus Solibacter usitatus	Bacteria	Acidobacteriota	78	SPQSVTFQYTAGGDLPAAQNISIGNGGAGAIAWTASSGAFWAAASPASGSTPGTVAISVDPSNLPAGSYTTTVTIATA	D3	BACON_2	735	812	1.1e-06
sus	sus:Acid_6175	Q01TB9	hypothetical protein	Candidatus Solibacter usitatus	Bacteria	Acidobacteriota	87	VVNPASLTFTQTLGGAAPANQTVQITSNGQPLNYVAVAANPGTVQWLTVSGTTTGQTPGSVTVAVDGSNLSAGTYNGTITVTAPGAS	D3	BACON_2	775	861	2.6e-05
sus	sus:Acid_6261	Q01T33	trimeric autotransporter adhesin	Candidatus Solibacter usitatus	Bacteria	Acidobacteriota	72	ASPASLTFSYSIGGSAPASQTLNITSSGGVLTYTASASSTGNWLSVSPATGSTPGTLTVSANPAGLAGGATY	D3	BACON_2	349	420	1.1e-06
sus	sus:Acid_6577	Q01S71	hypothetical protein	Candidatus Solibacter usitatus	Bacteria	Acidobacteriota	86	TVSPSNATADAGGITSTAQVTADSTLTWTATSDQPWLVVVSGSPGSGNGTVKYTAAPNPAATSRTSTITFNPNRGTRQFLVVTQSG	D3	BACON_2|BACON	187	272	1.6e-06
tfo	tfo:BFO_1918	G8UPM8	bacterial group 2 Ig-like protein	Tannerella forsythia	Bacteria	Bacteroidota	74	ASATGKTVTVTATGSWTPTTTDTWITGLPTSPTTGNGTFTFDVAANPGSAHRTGEITVTDGTLTQKVIVVQDGA	D3	BACON_2|BACON	415	488	3.4e-06
tmd	tmd:KUV46_03250		autotransporter domain-containing protein	Thalassovita mediterranea	Bacteria	Alphaproteobacteria	61	ISNPGSAPLPFTVQVDVPWITVTPLSGTISPLGTFDLSVSLNDEVNSLGAGDYVGTVTVTV	D3	BACON_2	827	887	2e-06
toh	toh:BCB71_09115		hypothetical protein	Tannerella serpentiformis	Bacteria	Bacteroidota	82	ALNPEEITVGPSDGAGSSISVATSRLWAGSTTEDWIRLESAVGRGNGTFTFRLAANPSKEMRHGTITVRTQQGMDELKVAIH	D3	BACON_2|BACON	893	974	7e-06
trs	trs:Terro_1249	I3ZE91	hypothetical protein	Terriglobus roseus	Bacteria	Acidobacteriota	88	TASPASLSFSAAAGATAATQSVALASSSSVSWSASSSAAWLTATPATGASTPASFNVTANAATLAAGTYSGTVTVTPSSGNAVTISVA	D3	BACON_2	1030	1117	1.9e-07
xbc	xbc:ELE36_00425	A0A411HEP6	hypothetical protein	Pseudolysobacter antarcticus	Bacteria	Other Gammaproteobacteria	48	GAPWLSVAPSSGTVNGQDSGTTTVTFNATGLAVGKYNANVCVNSDDEN	D3	BACON_2	1078	1125	2.5e-05
abac	abac:LuPra_02305	A0A143PMT9	hypothetical protein	Luteitalea pratensis	Bacteria	Acidobacteriota	50	DASWTASSDRAWLSLSPAAGTGPGGVTLTVAPTTSAQPRTATAMIAGQAV	D4	BACON_2|BACON	308	357	7.5e-05
abiw	abiw:Abiwalacus_09670		hypothetical protein	Akkermansia biwaensis	Bacteria	Verrucomicrobiota	72	TTAATFTVSSDASWTATSSAGWITVSPSSGSGNGTVTYSVDRWEGAGERAGAITISVPGIQPAVMTIIQSGR	D4	BACON_2|BACON	488	559	2.1e-09
abiw	abiw:Abiwalacus_11200		hypothetical protein	Akkermansia biwaensis	Bacteria	Verrucomicrobiota	82	VDKTEEAVGFAAAETTLTVQTQLPWTASCDQSWVTVTPASGNSTATLAVSVDANNQETQRTAVVTVTCDGEQRTFTLTQSAA	D4	BACON_2|BACON	1206	1287	2.8e-11
abiw	abiw:Abiwalacus_25220		hypothetical protein	Akkermansia biwaensis	Bacteria	Verrucomicrobiota	74	GGTADVEVQMEEENLGWMVTVRPEWLSVSADSGIGRTTVVLTAGENKSGRPRSGTVVFRASDGQECSVSVTQEA	D4	BACON_2|BACON	1026	1099	1.7e-05
amak	amak:J5W79_05080		sulfatase-like hydrolase/transferase	Akkermansia massiliensis	Bacteria	Verrucomicrobiota	82	IDKTEETVGFAAASTTLTVQTQLPWTASCDQACVTVRPASGSGTATLDIQMEANAQQTERVAVVTVQCGGEERTFTLTQSAA	D4	BACON_2|BACON	1133	1214	4e-08
amak	amak:J5W79_05840		sialidase-1	Akkermansia massiliensis	Bacteria	Verrucomicrobiota	68	TFTVSSDDSWTASSSAGWITVSPSSGSGNGSVTYSVDRWEGAGERTGTITVAVPGVQPVSVTIIQSGR	D4	BACON_2|BACON	752	819	3.1e-09
amak	amak:J5W79_12680		hypothetical protein	Akkermansia massiliensis	Bacteria	Verrucomicrobiota	70	EVQMKEEALGWVVADSPEWVSVSAASGIGRTTVILTASENKSAAGRSGTVVFRASDKQECAVTVTQAGAD	D4	BACON_2|BACON	1034	1103	9.8e-06
amu	amu:Amuc_0953	B2UQQ0	sulfatase	Akkermansia muciniphila	Bacteria	Verrucomicrobiota	64	VQTHLPWTVSCDQPWVTVSPVSGSGTSVLDIAVEANGLQTEREAVVTVVCGGEQRTFTLRQEAA	D4	BACON_2|BACON	1220	1283	1e-07
chlo	chlo:J8C02_10285		hypothetical protein	Chloracidobacterium sp. MS 40/45	Bacteria	Acidobacteriota	80	GTSLPVTGGTGQFTVTTSSGCTYTATSSAPWLVITGGASGGPTGTVAFSVGRNSGAARQATITVTTQGAPSQTVTVSQAP	D4	BACON_2|BACON	1317	1396	8.4e-05
ctm	ctm:Cabther_A2090	G2LJE4	large repetitive protein	Chloracidobacterium thermophilum	Bacteria	Acidobacteriota	81	TGTSLPVTGGTGSFTVTTLAGCTYTATSSAPWLVITGGASGGPTGTVTFSVGRNSGAARSATITVTAPGVPAQTVTVSQAP	D4	BACON_2|BACON	1364	1444	4.2e-06
deu	deu:DBW_3292	A0A143BBY9	hypothetical protein	Desulfuromonas sp. DDH964	Bacteria	Thermodesulfobacteriota	46	LSSDFPIDYAVSADDTWLDVTPASGQITPGNPVQVQVAVDELYANL	D4	BACON_2	750	795	1.7e-06
dmm	dmm:dnm_014310	A0A975GL56	PKD domain-containing protein, DUF1573	Desulfonema magnum	Bacteria	Thermodesulfobacteriota	78	SVTPPPQSVSADAGEITLHVANTGTGTMEWKVTTDASWLTVTPSSGTDDETLTVSYEANTNDKRTGSITITADGATGS	D4	BACON_2|BACON	792	869	8.9e-14
gai	gai:IMCC3135_31225	A0A2Z2NYB1	hypothetical protein	Granulosicoccus antarcticus	Bacteria	Other Gammaproteobacteria	94	IDPSSLSLSADVNQSDASSVSFSNDGNAVLNYSVTSNQPWITTEPASGSVAVNGNESVQITAQCGEIEDTRTGTLTIGGNGGTQTVAVSIVCSQ	D4	BACON_2	712	805	9.2e-23
hhy	hhy:Halhy_4602	F4KUK3	hypothetical protein	Haliscomenobacter hydrossis	Bacteria	Bacteroidota	82	SVSPTTLTFSASGGIQTFSIRSNLNWTVSESLDWLSVNLSSGSNDGQVSMTCIGNTQTATRTGTIFVTGGNISHTISVSQMG	D4	BACON_2|BACON	637	718	1.4e-11
kbs	kbs:EPA93_27315	A0A4P6JV00	hypothetical protein	Ktedonosporobacter rubrisoli	Bacteria	Chloroflexota	88	AAPLSINFTAAANQANIPGQAVTITNTGSGSLQWKAANASQNSNWLSFSPASGTIAAGQTNQMTIHVNTSSLSPGNYSGQITLSGSGD	D4	BACON_2	886	973	9.1e-08
kbs	kbs:EPA93_32325	A0A4P6JXC9	choice-of-anchor D domain-containing protein	Ktedonosporobacter rubrisoli	Bacteria	Chloroflexota	93	QLSPSMLTFSGAYQQGSPAAQKVNIGGSEGCQSGVKWNASSNANWLTISAQQGSTPASPAVGVNTQGLAPGTYHGTIDITSDAGTQTLAVTLA	D4	BACON_2	523	615	6.4e-08
msj	msj:MSSAC_1706	A0A0E3LCX8	cell surface protein	Methanosarcina siciliae C2J	Archaea	Euryarchaeota	79	KGESESKEFKISNEGEGTLEWDVSADKEWIILKPEKGTNSETVTVTIDTDDLDEGKHEGIITINSSGGVKKGTITLEVL	D4	BACON_2|BACON	642	720	6.1e-08
nhy	nhy:JQS43_18990	A0A895YBI8	S8 family serine peptidase	Natronosporangium hydrolyticum	Bacteria	Actinomycetota	44	WLSVSPASGSTEPGGSSSVAVSFDAAGVEPGDYEALLCVASNDP	D4	BACON_2	1383	1426	6.4e-05
nja	nja:NSJP_4013	A0A1W1IB03	protein of unknown function	Nitrospira japonica	Bacteria	Nitrospirota	78	SFSPSNLGFSGTVGSSNPASKTIVVTNSGTGTLTWTATDNANWLTVSQSGSSLIAAVNTSGLAAGDYSGMITITASGA	D4	BACON_2	536	613	1.9e-06
nkf	nkf:Nkreftii_001440	A0A7S8FDG2	hypothetical protein	Candidatus Nitrospira kreftii	Bacteria	Nitrospirota	89	TLSPSSLTYTAISGSPNPASQSMTVTSNGTWTASDNASWLTLSPTSGSGNGTVSASINLGGVPVGTHTAAITVTGGGAVRNVTVTLTVS	D4	BACON_2|BACON	393	481	4.4e-08
nmv	nmv:NITMOv2_2419	A0A0K2GD83	exported protein of unknown function	Nitrospira moscoviensis	Bacteria	Nitrospirota	96	SPTSLTFSATAGGSNPAGKSFIITNPGGGTLTWSISDNAAWLSVTPTSGTTTTETDTLTASVNLSGLAVGTYNGTITITAAGASNSPRTIPVTLTV	D4	BACON_2	460	555	6.4e-11
orz	orz:FNH13_01660	A0A516G6N6	S8 family serine peptidase	Ornithinimicrobium ciconiae	Bacteria	Actinomycetota	50	EVSDAAWLSVDPVAGTVAPGGSQEVTVGLDSAGLAVGEYTAALCVESNDP	D4	BACON_2	1367	1416	5.3e-05
pcoi	pcoi:LK433_12750		BACON domain-containing protein	Segatella copri	Bacteria	Bacteroidota	73	DKSQYDFEASSGTQTIQVNSNTSWQVSSVPSWVKVDKTSGTGNSAIKVTVEDNPNTTERNGEIVVSQPGLSAM	D4	BACON_2|BACON	304	376	4.6e-09
pry	pry:Prubr_66290	A0A810NCL3	hypothetical protein	Polymorphospora rubra	Bacteria	Actinomycetota	77	TLDPTSLSSSLDVAQTETHTVTVGNAGGAELTWRATGDGNCSWPSWVKVTPAQGTLAAFSEQEIKITLDSTGLDDGG	D4	BACON_2	773	849	2.9e-05
saga	saga:M5M_13700	K4KNR0	serine protease	Simiduia agarivorans	Bacteria	Other Gammaproteobacteria	83	AVNPGSVAMGAIQNAATVQVNKTGNGALQVISVFETADWLTVNPDTVDGDGFGSYQLLVDRTGLADGSYQTTVTFTDSNGATA	D4	BACON_2	813	895	1.4e-05
sus	sus:Acid_6175	Q01TB9	hypothetical protein	Candidatus Solibacter usitatus	Bacteria	Acidobacteriota	88	SASPTSLNFSQVAGGTAPAAQSVAVSSTPASLHYTVSTATKDGGTWLSATPASGTTNSNVQVSVNAGSLAPGSYSGTVTITSAGAGGS	D4	BACON_2	879	966	7.5e-09
sus	sus:Acid_6577	Q01S71	hypothetical protein	Candidatus Solibacter usitatus	Bacteria	Acidobacteriota	85	VVNPSSANVSADGGPGTFSLTTSLQWSVTSNQTWLTVTPPAAGTASATVGWSAAPNTGNAGRSGVLTITASGVASQTFTVNQAAA	D4	BACON_2|BACON	276	360	5.4e-08
toh	toh:BCB71_10615		hypothetical protein	Tannerella serpentiformis	Bacteria	Bacteroidota	82	ALNPEEITVGPSDGAGSSISVATSRLWAGSTTEDWIRLESAVGRGNGSFTFTVAPNPSKEMRHGTITVRTQQGMDELKVAIH	D4	BACON_2|BACON	836	917	1.4e-06
abac	abac:LuPra_01418	A0A143PI59	apr_1; Subtilisin Carlsberg precursor	Luteitalea pratensis	Bacteria	Acidobacteriota	71	TPSSVDLSAAGGAVTITLTSTLPDASWTASSTTPWLAVQPQSGIGSTIVTVTVAPHTLVQSRSGTVSVAGQ	D5	BACON_2	704	774	7.6e-05
abac	abac:LuPra_02305	A0A143PMT9	hypothetical protein	Luteitalea pratensis	Bacteria	Acidobacteriota	75	ITQGTWGVAAGGGTRSLAVASSLGDAPWTASSNQAWLSLSPAAGTGPGAVTLTAAPTASAQPRTATATIAGQAVI	D5	BACON_2|BACON	370	444	8.4e-06
abiw	abiw:Abiwalacus_09670		hypothetical protein	Akkermansia biwaensis	Bacteria	Verrucomicrobiota	74	NGGTAVFSVTCDVAWNVSKTADWLDITGTQGTETGNGTVSVTAAANAAAGSRTAELAFSSFGTVRSATVVQRGQ	D5	BACON_2|BACON	575	648	4.4e-11
amak	amak:J5W79_05840		sialidase-1	Akkermansia massiliensis	Bacteria	Verrucomicrobiota	85	AVSPAALVLPKNGGTAVFSVTCDAAWNVSKTADWINITGMQGADTGNGTVSIAAEANAAEGSRTAQLSFSSFGTVRSATVTQRGQ	D5	BACON_2|BACON	824	908	3.4e-11
bala	bala:DSM104299_04556		virion structural protein	Baekduia alba	Bacteria	Actinomycetota	94	ATTPASLTFSGTAGGANPAAQSIGVSNTGGGSLAWTATSSQPWLTVSPVSGGAPGTITVTPSVAGLSPGTYTANVTVTASGAAGSPKTIPVTFN	D5	BACON_2	992	1085	1.8e-09
beba	beba:BWI17_04070	A0A1P8FFR3	hypothetical protein	Betaproteobacteria bacterium GR16-43	Bacteria	Betaproteobacteria	76	ISPASRTLGSSGGSSSVTVTANSGCAWTVTGKPAWITMTTSGTGSTTLSFTVASNAGGGERTSTFTVAGQSFTVTQ	D5	BACON_2|BACON	548	623	1.5e-07
dmm	dmm:dnm_007180	A0A975GKG3	Carbohydrate-binding and PKD domains-containing protein	Desulfonema magnum	Bacteria	Thermodesulfobacteriota	85	SVSQTTLNLPASSGEITLEITKEGAGSIDWTAETDLPGLTLTPDSGTDGGTIIVAYEANTAAEQNGTITITANGDTKTVQVTQAS	D5	BACON_2|BACON	1376	1460	1.9e-07
gai	gai:IMCC3135_31225	A0A2Z2NYB1	hypothetical protein	Granulosicoccus antarcticus	Bacteria	Other Gammaproteobacteria	94	IDPASLVLSADVNQSDVSSVSFSNDGNAVLNYSVTSDQAWLTAEPASGSVAVNGNESLEVAAQCSEGEDTRKGTLTIGGNGGTRTVSVSIVCSP	D5	BACON_2	814	907	5.4e-24
hhy	hhy:Halhy_4602	F4KUK3	hypothetical protein	Haliscomenobacter hydrossis	Bacteria	Bacteroidota	79	SVSPTTLDFTANGGSQSFNITANTNWTTSESLDWLSLSPASGSNNATVTATCLPNTSTTSRTGTIAISGTDQTVTISQT	D5	BACON_2|BACON	724	802	2.6e-12
kbs	kbs:EPA93_27315	A0A4P6JV00	hypothetical protein	Ktedonosporobacter rubrisoli	Bacteria	Chloroflexota	71	QRSVSLTASGNCNWPLNWQAQTVGKVSWLTLSTSSGKFTASGQSATITPQVDPSGLAPGTYTAQVAITAKD	D5	BACON_2	1021	1091	1.9e-07
kbs	kbs:EPA93_32325	A0A4P6JXC9	choice-of-anchor D domain-containing protein	Ktedonosporobacter rubrisoli	Bacteria	Chloroflexota	87	INANALNFKATAGSDPSGQAITLQNSGNGSLNWTAKAQSSTGNWLSVSPASGALNGQKSTALNVSVSPPANLSPGNYTGTITINGTD	D5	BACON_2	626	712	1.6e-11
mrm	mrm:A7982_11111		Serine/threonine kinase associate protein KapC	Minicystis rosea	Bacteria	Myxococcota	59	AGGTQTVSLSTGCGWSANSDSPWLTVTPSGGVGDAVLTFTAAPNTGATSRTGTLTIGGQ	D5	BACON_2|BACON	1202	1260	1.9e-10
pcoi	pcoi:LK433_12750		BACON domain-containing protein	Segatella copri	Bacteria	Bacteroidota	82	VATTTLTFNDKEESQTITIATDGTWRAFSNADWIKVSPETATGNSILTITVQENSTDGERSGSVNILMGDASATVAIVQKGK	D5	BACON_2|BACON	390	471	3.1e-11
sclf	sclf:BB341_27185	E2Q628	peptidase	Streptomyces clavuligerus	Bacteria	Actinomycetota	79	SRAALDIVAPGDQRRTRVLELSNTGAPTPYTVTEDAPWLTVGPGSGELATGQKQPLTLSVDTAGLTPGTTLTTEVRVAS	D5	BACON_2	934	1012	2.3e-07
slx	slx:SLAV_04245	A0A2K8P7N9	bpr; Bacillopeptidase F precursor	Streptomyces lavendulae subsp. lavendulae	Bacteria	Actinomycetota	62	RTRGLDLTNPGLGTAFTVSEDAPWLTATPADGTLPTGGKATLSLAMDTAGLTPGSVLTTDLK	D5	BACON_2	945	1006	9.7e-05
snf	snf:JYK04_07796		bpr; Bacillopeptidase F	Streptomyces nojiriensis	Bacteria	Actinomycetota	62	QRTRTLDLTNPGLGTEFTVSEDASWLTATPATGTLATGAKVPLTLSVDTTGLTPGAVLTADL	D5	BACON_2	958	1019	1.4e-07
sqz	sqz:FQU76_02425	A0A5B8ISQ7	S8 family serine peptidase	Streptomyces qinzhouensis	Bacteria	Actinomycetota	57	DLTNPGLGTAFTVTEDAPWLTVGPAGGQLDTGARATLTLTVDTAGLAPGTVLTSAVR	D5	BACON_2	858	914	5.1e-05
sus	sus:Acid_2696	Q023Z1	peptidase M36, fungalysin	Candidatus Solibacter usitatus	Bacteria	Acidobacteriota	84	SVTAASVAFSAAEGGAAAAQTIAFSDASGSAFAWTAAAATSSGGSWLAISKASGTGNASLQVTADTKGLKAGAYQGTITLTAAT	D5	BACON_2	902	985	2.3e-05
sus	sus:Acid_6577	Q01S71	hypothetical protein	Candidatus Solibacter usitatus	Bacteria	Acidobacteriota	88	SVNPSAVSVPASISNGSTQVTATANLSWTAATDSPSWLTVTSSTNATGSGVLQFRALGNPTASPRTGTITLTPTTGTSATLVITQAAT	D5	BACON_2|BACON	366	453	6.6e-06
syan	syan:NRK68_32220		S8 family serine peptidase	Streptomyces yangpuensis	Bacteria	Actinomycetota	63	QRTRTLDLTNPGLGTAFTVSEDAAWLAATPASGDLPTGGKVPLTLSVDTTGMAPGTVLTADLK	D5	BACON_2	958	1020	3.4e-06
tfo	tfo:BFO_0833	G8UNZ0	bacterial group 2 Ig-like protein	Tannerella forsythia	Bacteria	Bacteroidota	82	SVTPATLTFTFDGEDKALTVTANRPWTAQCDASWITLSATSGTGNGTITVTAPAYEDEQPRTANIFFVSGALKETVTVTQNP	D5	BACON_2|BACON	725	806	1.9e-12
abac	abac:LuPra_01418	A0A143PI59	apr_1; Subtilisin Carlsberg precursor	Luteitalea pratensis	Bacteria	Acidobacteriota	72	ASPLSLDVPVGGALASVVLTTTATNAPWTAVSDVAWLSVTPTSGHGSATLDVAVDATTPAQPRTGTITVAGH	D6	BACON_2|BACON	789	860	4.1e-07
abac	abac:LuPra_02305	A0A143PMT9	hypothetical protein	Luteitalea pratensis	Bacteria	Acidobacteriota	84	AVTPGSSNVSADGGTHGVTVTSSLADAPWTAASDVPWLSVSPTSATGSGMVTVMAAAAAGQLGRTGTLTIAGRTVAVSQTGHQP	D6	BACON_2|BACON	455	538	5e-09
bala	bala:DSM104299_04556		virion structural protein	Baekduia alba	Bacteria	Actinomycetota	93	TAPASLAFSGTAGGSSPAAQTISVTNTGGGALSWTASDDQPWMSVAPASGTAPGTITVTPSITGLAAGTYTGNVAVTAPGASGSPKAIPVTFT	D6	BACON_2	1097	1189	5.3e-08
gai	gai:IMCC3135_31225	A0A2Z2NYB1	hypothetical protein	Granulosicoccus antarcticus	Bacteria	Other Gammaproteobacteria	96	DPEALNLSAFVNVSPTSATSSFSFSNGGNAVLSYSVTSDQSWLSVKPVSGNVAVDGFQNIEVTGQCGQDEETRTGALFVDSNGGTQTVPVSIACTQ	D6	BACON_2	917	1012	1.5e-22
hhy	hhy:Halhy_4602	F4KUK3	hypothetical protein	Haliscomenobacter hydrossis	Bacteria	Bacteroidota	85	SVAPSQLNFTDLADTKNISISSNTGWTTSDDADWLSITPSSGNGNGTLSVSVNANAGASERRAQITVRSSTGSLLQNISVIQAAK	D6	BACON_2|BACON	809	893	1.4e-12
kbs	kbs:EPA93_27315	A0A4P6JV00	hypothetical protein	Ktedonosporobacter rubrisoli	Bacteria	Chloroflexota	93	SISPESLTFTAQAGQSSVPAQTLHISQNGGCNGPAKWQVTPDSNSASWLSVNNGSGAGSGSVTVSVNPGSAAAGTSQKGTLTISASDGNVTVN	D6	BACON_2	1117	1209	1.6e-05
kbs	kbs:EPA93_32325	A0A4P6JXC9	choice-of-anchor D domain-containing protein	Ktedonosporobacter rubrisoli	Bacteria	Chloroflexota	96	NVNPASLNFSSTASATDPKPQAISIGASGACANALNWTANVGTTAASGSWLSVSSASGSATLNNAGTTSVKVSAAGLAPGTYQGLVTIAAVDSVTQ	D6	BACON_2	738	833	2.7e-05
pcoi	pcoi:LK433_12750		BACON domain-containing protein	Segatella copri	Bacteria	Bacteroidota	83	DNSLLDFTSKGGELKVTLTTNAPWSVRKDDTVNWLSISPTNGTDNANVKVTASDNASVNKRSANVYFDALGRSVNILVSQKAR	D6	BACON_2|BACON	476	558	3.3e-10
sus	sus:Acid_2696	Q023Z1	peptidase M36, fungalysin	Candidatus Solibacter usitatus	Bacteria	Acidobacteriota	93	HVSTTSLSVSGTSGQDPAVQVVAITNAGGGTLNWTAAAATSTGGSWLKVTPASGTGNSTVSISAAAGALAPGIYSGTVTIAAAGASGSPAVIQ	D6	BACON_2	1006	1098	5.5e-07
sus	sus:Acid_3672	Q020K9	large repetitive protein	Candidatus Solibacter usitatus	Bacteria	Acidobacteriota	71	SVTPDSVAFVSEINQGPPSGKGVQISASATVTWTASSSNSWLAALPASGTGNGRITVSVNPAALSVGNYSG	D6	BACON_2	981	1051	1.5e-06
sus	sus:Acid_6577	Q01S71	hypothetical protein	Candidatus Solibacter usitatus	Bacteria	Acidobacteriota	88	SITPTSASVLGSGGTGSFTFTTNNSTQVWRAVSDLIWLTLTTPASGTADATMSWAAAANPSGDSRTAHITITPDGGSPLVFTVTQQGL	D6	BACON_2|BACON	456	543	9e-10
bala	bala:DSM104299_04556		virion structural protein	Baekduia alba	Bacteria	Actinomycetota	97	AVAPTSLAFTATAGGANPAAQTASVTNAGGGSLTYSVADDQSWLTVTPTSGTAPGTLTITPNVSGLAAGTYTATVTVTAGAGATGSPKTIAVTLTVN	D7	BACON_2	1197	1293	9.2e-10
gai	gai:IMCC3135_31225	A0A2Z2NYB1	hypothetical protein	Granulosicoccus antarcticus	Bacteria	Other Gammaproteobacteria	95	SAYHGNQGDFVGESEAIDSASISFRNDGNAVLNFSVSSSSFWLTATPVSGDVAADGSQSVEVTAQCGDIQEELVGTLSIDSNGGMRTLSVSLYCY	D7	BACON_2	1037	1131	3.4e-21
kbs	kbs:EPA93_32325	A0A4P6JXC9	choice-of-anchor D domain-containing protein	Ktedonosporobacter rubrisoli	Bacteria	Chloroflexota	88	SFSAAVGSNPAPQTFTVGVSSNCNGPVTITPTAAMASGKGWLSVSPANAQVSPGGSATFTVNVASSALAAGSYTGSISLDGTSNGTAI	D7	BACON_2	863	950	8e-05
pcoi	pcoi:LK433_12750		BACON domain-containing protein	Segatella copri	Bacteria	Bacteroidota	80	VDANELLFYSKGGTSNAVTISTDGTYSINCSDNWLTISRNGDTFTVTASENDTKDARIGEITISLTDLKEGSYSVTLTVT	D7	BACON_2|BACON	562	641	2.9e-05
sus	sus:Acid_6577	Q01S71	hypothetical protein	Candidatus Solibacter usitatus	Bacteria	Acidobacteriota	87	DISQESLAFTAVTAQSQPISTTITMTTGQNPPVSFSLSVTASTWLSITPLSGTTPTTSTITVDPTGLRAGNYSGSVIVSSSGNVIRT	D7	BACON_2	2191	2277	9.7e-07
tfo	tfo:BFO_2000	G8UQ73	bacterial group 2 Ig-like protein	Tannerella forsythia	Bacteria	Bacteroidota	82	SVTPKTLSFVDAGGTKPITVNANGAWTARCDASWLTLSALSGTDDGTITVTAPIYEDEQPRTAKIIFASGALKETVTVTQNP	D7	BACON_2|BACON	708	789	3.1e-10
dol	dol:Dole_2171	A8ZUE3	hypothetical protein	Desulfosudis oleivorans	Bacteria	Thermodesulfobacteriota	72	LSPSAMDFDADGRHDSATVNTDANCPWIAVSNDDWITVYPDWDSGVGDGEFSFVVEENTGTKRRTGTITVVD	D8	BACON_2|BACON	1773	1844	1.2e-08
kbs	kbs:EPA93_32325	A0A4P6JXC9	choice-of-anchor D domain-containing protein	Ktedonosporobacter rubrisoli	Bacteria	Chloroflexota	86	QLSSTKLSFSDSVGGASPAPISLMATNTGGDGLTWTASGDPKASWLSVSPASGSAASGASTAIKFSVNTTGLAAGNYTATVTIKPS	D8	BACON_2	1082	1167	1.1e-08
dmm	dmm:dnm_053540	A0A975BQF1	Peptidase, C1Afamily and GG-GAP repeat-containing	Desulfonema magnum	Bacteria	Thermodesulfobacteriota	68	SEAHGAMTINISNAGKGTINWTAQTHDPWLSIISKTSGTNDGIIEVEYEANPGAARTGEIEISAPDIE	D9	BACON_2	848	915	2.3e-05
dmm	dmm:dnm_026160	A0A975GM98	Peptidase domains-containing protein	Desulfonema magnum	Bacteria	Thermodesulfobacteriota	84	SVTPTSRQVSETGGTTRFSVANTDTVMMEWTASGNADWFSIEPSSGTNNGKITVNYDSNPDKARTGTITVTAPGAMNSPQTVEL	D10	BACON_2|BACON	1187	1270	1.2e-09
dmm	dmm:dnm_026160	A0A975GM98	Peptidase domains-containing protein	Desulfonema magnum	Bacteria	Thermodesulfobacteriota	79	VIPPSGDLPETGGTATVEITNTGTGTMEWTASGNADWFSIDPSSGTDDGTITINYDANTDDIRVGKITVTAPEAVNSPQ	D11	BACON_2|BACON	1282	1360	2.4e-07
pfer	pfer:IRI77_36995	A0A7S7NR62	putative Ig domain-containing protein	Paludibaculum fermentans	Bacteria	Acidobacteriota	69	APGGTSAAVPLRILNHGAGALDWQAQASAPWIVLEPASGSAQASSTVQVKAEAANLAAGHYAGMVTVTP	D11	BACON_2	1193	1261	2.3e-05
dmm	dmm:dnm_026160	A0A975GM98	Peptidase domains-containing protein	Desulfonema magnum	Bacteria	Thermodesulfobacteriota	87	SVTPALQEIPETDGTTSFTVANTGTGTMEWTVSENADWLSVDPISGTNDGIITVSYDANSGEIRTGKITITATDTADSPQTVEVKQS	D12	BACON_2|BACON	1375	1461	5.6e-10

## Sheet: Taxonomy
Taxonomic distribution of BACON domain-containing proteins in KEGG
Kingdom	Phylum	Count	% of total		Sum	780
Bacteria	Bacteroidota	468	0.6		Count	23
Bacteria	Actinomycetota	171	0.219231
Bacteria	Acidobacteriota	33	0.0423077
Bacteria	Other Gammaproteobacteria	15	0.0192308
Bacteria	Chloroflexota	13	0.0166667
Bacteria	Thermodesulfobacteriota	13	0.0166667
Bacteria	Verrucomicrobiota	12	0.0153846
Bacteria	Nitrospirota	10	0.0128205
Bacteria	Planctomycetota	6	0.00769231
Bacteria	Betaproteobacteria	6	0.00769231
Bacteria	Bacilli	5	0.00641026
Bacteria	Clostridia	5	0.00641026
Virus	Phage	5	0.00641026
Fungi	Basidiomycetes	4	0.00512821
Bacteria	Myxococcota	3	0.00384615
Bacteria	Deinococcota	3	0.00384615
Archaea	Euryarchaeota	2	0.0025641
Bacteria	Synergistota	1	0.00128205
Bacteria	Nitrospinota	1	0.00128205
Bacteria	Balneolota	1	0.00128205
Fungi	Ascomycetes	1	0.00128205
Bacteria	Alphaproteobacteria	1	0.00128205
Protists	Metamonada	1	0.00128205

## Sheet: Genomes (Fig 2B)
Number of BACON domains per genome
KEGG Genome ID	Organism	Count	% of total		Number of BACON_2	780
btho	Bacteroides thetaiotaomicron 7330	17	0.0217949		Number of BACON_2 containing genomes	434
aput	Alistipes putredinis	16	0.0205128
asen	Alistipes senegalensis	16	0.0205128
acou	Alistipes communis	15	0.0192308
sus	Candidatus Solibacter usitatus	14	0.0179487
bfc	Bacteroides faecium	13	0.0166667
bfe	Bacteroides faecis	13	0.0166667
bth	Bacteroides thetaiotaomicron VPI-5482	13	0.0166667
aok	Alistipes onderdonkii subsp. vulgaris	10	0.0128205
ash	Alistipes shahii	10	0.0128205
	Other (<10 entries)	645	0.826923
osp	Odoribacter splanchnicus	9	0.0115385
boa	Bacteroides ovatus	8	0.0102564
ada	Alistipes dispar	7	0.00897436
bacc	Bacteroidales bacterium CF	7	0.00897436
aiu	Alistipes ihumii	6	0.00769231
beg	Bacteroides eggerthii	6	0.00769231
bfb	Bacteroides fragilis BOB25	6	0.00769231
dmm	Desulfonema magnum	6	0.00769231
ald	Alistipes sp. dk3624	5	0.00641026
bcac	Bacteroides caccae	5	0.00641026
bcel	Bacteroides cellulosilyticus	5	0.00641026
bfs	Bacteroides fragilis NCTC 9343	5	0.00641026
bhl	Bacteroides helcogenes	5	0.00641026
bno	Bacteroides nordii	5	0.00641026
bun	Bacteroides uniformis	5	0.00641026
nhy	Natronosporangium hydrolyticum	5	0.00641026
pfai	Parabacteroides faecis	5	0.00641026
pgo	Pseudobacter ginsenosidimutans	5	0.00641026
psac	Proteiniphilum saccharofermentans	5	0.00641026
abac	Luteitalea pratensis	4	0.00512821
ait	Alistipes indistinctus	4	0.00512821
alus	Anaerohalosphaera lusitana	4	0.00512821
bis	Bacteroides intestinalis	4	0.00512821
bste	Bacteroides stercoris	4	0.00512821
bxy	Bacteroides xylanisolvens	4	0.00512821
kbb	Ktedonobacteria bacterium brp13	4	0.00512821
pcag	Porphyromonas cangingivalis	4	0.00512821
pfer	Paludibaculum fermentans	4	0.00512821
pmuc	Petrimonas mucosa	4	0.00512821
pru	Xylanibacter ruminicola	4	0.00512821
rbc	Mucinivorans hirudinis	4	0.00512821
scor	Sulfidibacter corallicola	4	0.00512821
tfo	Tannerella forsythia	4	0.00512821
abiw	Akkermansia biwaensis	3	0.00384615
afd	Alistipes finegoldii	3	0.00384615
amak	Akkermansia massiliensis	3	0.00384615
bcae	Bacteroides caecimuris	3	0.00384615
bfg	Bacteroides fragilis 638R	3	0.00384615
bfin	Bacteroides finegoldii	3	0.00384615
bfr	Bacteroides fragilis YCH46	3	0.00384615
bhf	Bacteroides heparinolyticus	3	0.00384615
bhum	Bacteroides humanifaecis	3	0.00384615
deu	Desulfuromonas sp. DDH964	3	0.00384615
flw	Fulvivirga ligni	3	0.00384615
hhy	Haliscomenobacter hydrossis	3	0.00384615
pary	Muribaculum intestinale	3	0.00384615
pgol	Parabacteroides goldsteinii	3	0.00384615
pom	Polaribacter sp. MED152	3	0.00384615
proj	Proteiniphilum propionicum	3	0.00384615
taj	Tamlana carrageenivorans	3	0.00384615
toh	Tannerella serpentiformis	3	0.00384615
aqa	Aquimarina sp. AD1	2	0.0025641
aqb	Aquimarina sp. BL5	2	0.0025641
ark	Arachidicoccus soli	2	0.0025641
atee	Arachidicoccus terrestris	2	0.0025641
bsa	Phocaeicola salanitronis	2	0.0025641
bvu	Phocaeicola vulgatus	2	0.0025641
cau	Chloroflexus aurantiacus	2	0.0025641
chl	Chloroflexus aurantiacus Y-400-fl	2	0.0025641
copr	Coprobacter secundus subsp. similis	2	0.0025641
dun	Duncaniella sp. B8	2	0.0025641
dyh	Dysgonomonas sp. HDW5B	2	0.0025641
fbm	Abyssalbus ytuae	2	0.0025641
fen	Flavobacterium endoglycinae	2	0.0025641
fka	Flammeovirga kamogawensis	2	0.0025641
fll	Flammeovirga pectinis	2	0.0025641
flm	Flammeovirga sp. MY04	2	0.0025641
fmm	Fulvivirga maritima	2	0.0025641
fpb	Flavobacterium panici	2	0.0025641
fya	Flammeovirga yaeyamensis	2	0.0025641
kbs	Ktedonosporobacter rubrisoli	2	0.0025641
mcos	Maribellus comscasis	2	0.0025641
nio	Candidatus Nitrospira inopinata	2	0.0025641
nko	Niastella koreensis	2	0.0025641
nmv	Nitrospira moscoviensis	2	0.0025641
nti	Nitrospira tepida	2	0.0025641
opr	Oceanithermus profundus	2	0.0025641
pclr	Paraprevotella clara	2	0.0025641
pcre	Porphyromonas crevioricanis	2	0.0025641
pdn	Prevotella denticola	2	0.0025641
pfus	Prevotella fusca	2	0.0025641
phal	Polaribacter haliotis	2	0.0025641
phe	Pedobacter heparinus	2	0.0025641
pher	Prevotella herbatica	2	0.0025641
pit	Prevotella intermedia	2	0.0025641
pje	Prevotella jejuni	2	0.0025641
pjo	Parabacteroides johnsonii	2	0.0025641
pmuf	Prevotella multiformis	2	0.0025641
pmz	Prevotella melaninogenica	2	0.0025641
porp	Porphyromonas sp. oral taxon 275	2	0.0025641
prk	Pedobacter riviphilus	2	0.0025641
prn	Polaribacter reichenbachii	2	0.0025641
pscj	Prevotella scopos	2	0.0025641
psoe	Porphyromonas somerae	2	0.0025641
pun	Polaribacter undariae	2	0.0025641
puo	Puniceicoccus sp. CR14	2	0.0025641
pvf	Prevotella veroralis	2	0.0025641
rher	Ruminiclostridium herbifermentans	2	0.0025641
sct	Streptantibioticus cattleyicolor NRRL 8057 = DSM 46488	2	0.0025641
scy	Streptantibioticus cattleyicolor NRRL 8057 = DSM 46488	2	0.0025641
shoi	Segatella hominis	2	0.0025641
slx	Streptomyces lavendulae subsp. lavendulae	2	0.0025641
syan	Streptomyces yangpuensis	2	0.0025641
aalg	Arenibacter algicola	1	0.00128205
aca	Acidobacterium capsulatum	1	0.00128205
acp	Anaeromyxobacter dehalogenans 2CP-1	1	0.00128205
actn	Actinoplanes sp. N902-109	1	0.00128205
age	Archangium gephyra	1	0.00128205
agi	Arachidicoccus ginsenosidivorans	1	0.00128205
ahz	Pseudalgibacter alginicilyticus	1	0.00128205
alkq	Alkaliflexus sp. Ai-910	1	0.00128205
alq	Pseudoprevotella muciniphila	1	0.00128205
als	Arcticibacterium luteifluviistationis	1	0.00128205
alut	Algibacter luteus	1	0.00128205
amu	Akkermansia muciniphila	1	0.00128205
apuu	Aspergillus puulaauensis	1	0.00128205
aqd	Aquimarina sp. AD10	1	0.00128205
asem	Alkalimarinus sediminis	1	0.00128205
asx	Alkalitalea saponilacus	1	0.00128205
aym	Ilumatobacter coccineus	1	0.00128205
bala	Baekduia alba	1	0.00128205
bdh	Phocaeicola dorei HS1_L_3_B_079	1	0.00128205
bdo	Phocaeicola dorei HS1_L_1_B_010	1	0.00128205
beba	Betaproteobacteria bacterium GR16-43	1	0.00128205
bfh	Butyricimonas faecihominis	1	0.00128205
broc	Candidatus Brocadia sp. Ega_18-Q3-R5-49_MAXAC.112v2	1	0.00128205
bsal	Bacteroides salyersiae	1	0.00128205
buy	Butyricimonas faecalis	1	0.00128205
bvir	Butyricimonas virosa	1	0.00128205
bvs	Barnesiella viscericola	1	0.00128205
bzg	Bacteroides zoogleoformans	1	0.00128205
caa	Coraliomargarita akajimensis	1	0.00128205
cag	Chloroflexus aggregans	1	0.00128205
cai	Catenulispora acidiphila	1	0.00128205
cap	Caldilinea aerophila	1	0.00128205
capn	Capnocytophaga endodontalis	1	0.00128205
cell	Cellvibrio sp. PSBB006	1	0.00128205
ceu	Clostridium estertheticum	1	0.00128205
cfil	Chitinophaga filiformis	1	0.00128205
cheb	Cohnella herbarum	1	0.00128205
chk	Chryseolinea soli	1	0.00128205
chlo	Chloracidobacterium sp. MS 40/45	1	0.00128205
chrm	Chromobacterium paludis	1	0.00128205
clb	Clostridium sp. BNL1100	1	0.00128205
clit	Chondrinema litorale	1	0.00128205
cnn	Clostridium neonatale	1	0.00128205
coz	Colwellia sp. PAMC 20917	1	0.00128205
cpor	Cloacibacillus porcorum	1	0.00128205
cprv	Cyclonatronum proteinivorum	1	0.00128205
csac	Chitinophaga sancti	1	0.00128205
ctm	Chloracidobacterium thermophilum	1	0.00128205
dli	Desulfonema limicola	1	0.00128205
dol	Desulfosudis oleivorans	1	0.00128205
dori	Draconibacterium orientale	1	0.00128205
dov	Desulfosarcina ovata subsp. sediminis	1	0.00128205
dpd	Deinococcus peraridilitoris	1	0.00128205
dys	Dysgonomonas sp. HDW5A	1	0.00128205
echi	Echinicola soli	1	0.00128205
emz	Emticicia sp. 21SJ11W-3	1	0.00128205
eol	Emticicia oligotrophica	1	0.00128205
evi	Echinicola vietnamensis	1	0.00128205
fbi	Flavobacterium bizetiae	1	0.00128205
fcr	Flavobacterium crocinum	1	0.00128205
fek	Flavivirga eckloniae	1	0.00128205
ffa	Flavobacterium faecale	1	0.00128205
ffl	Flavobacterium fluviale	1	0.00128205
fhu	Flavobacterium humidisoli	1	0.00128205
fjo	Flavobacterium johnsoniae UW101	1	0.00128205
fnk	Flavobacterium nackdongense	1	0.00128205
fop	Formosa sediminum	1	0.00128205
fpes	Fontisphaera persica	1	0.00128205
fte	Fluviicola taffensis	1	0.00128205
fua	Fulvivirga ulvae	1	0.00128205
gai	Granulosicoccus antarcticus	1	0.00128205
gma	Granulicella mallensis	1	0.00128205
gur	Geotalea uraniireducens	1	0.00128205
hahe	Hahella sp. KA22	1	0.00128205
hau	Herpetosiphon aurantiacus	1	0.00128205
hir	Heterobasidion irregulare	1	0.00128205
htb	Hymenobacter tibetensis	1	0.00128205
hyp	Hymenobacter psoromatis	1	0.00128205
iro	Imperialibacter roseus	1	0.00128205
jah	Janthinobacterium sp. HH102	1	0.00128205
kab	Kitasatospora albolonga	1	0.00128205
kaq	Kaistella sp. 97-N-M2	1	0.00128205
kau	Kitasatospora aureofaciens	1	0.00128205
kbu	Kutzneria buriramensis	1	0.00128205
kim	Kineobactrum salinum	1	0.00128205
kis	Kitasatospora sp. NA04385	1	0.00128205
kit	Kitasatospora sp. MMS16-BH015	1	0.00128205
ksk	Kitasatospora setae	1	0.00128205
mals	Myroides albus	1	0.00128205
mang	Mangrovimonas sp. YM274	1	0.00128205
maqa	Marinilongibacter aquaticus	1	0.00128205
marf	Mariniflexile sp. TRM1-10	1	0.00128205
mbah	Aquirhabdus parva	1	0.00128205
mda	Mongoliitalea daihaiensis	1	0.00128205
metm	Methanosarcina sp. MTP4	1	0.00128205
mgin	Mucilaginibacter ginsenosidivorans	1	0.00128205
mgk	Mucilaginibacter ginsenosidivorax	1	0.00128205
mgos	Mucilaginibacter gossypii	1	0.00128205
mgot	Mucilaginibacter gotjawali	1	0.00128205
misz	Methylomagnum ishizawai	1	0.00128205
mke	Marinimicrobium sp. C6131	1	0.00128205
mmab	Mucilaginibacter mali	1	0.00128205
moa	Myroides odoratus	1	0.00128205
mrm	Minicystis rosea	1	0.00128205
msab	Mucilaginibacter sabulilitoris	1	0.00128205
msea	Mesoterricola sediminis	1	0.00128205
msj	Methanosarcina siciliae C2J	1	0.00128205
mtim	Massilia oculi	1	0.00128205
muh	Mucilaginibacter celer	1	0.00128205
mut	Allomuricauda oceani	1	0.00128205
ncx	Nonomuraea coxensis	1	0.00128205
nde	Nitrospira defluvii	1	0.00128205
nia	Niabella ginsenosidivorans	1	0.00128205
nif	Nitrospira sp. KM1	1	0.00128205
nja	Nitrospira japonica	1	0.00128205
nkf	Candidatus Nitrospira kreftii	1	0.00128205
nli	Candidatus Nitronauta litoralis	1	0.00128205
orh	Ornithobacterium rhinotracheale DSM 15997	1	0.00128205
ori	Ornithobacterium rhinotracheale ORT-UMN 88	1	0.00128205
orz	Ornithinimicrobium ciconiae	1	0.00128205
pact	Pontibacter actiniarum	1	0.00128205
paej	Paenibacillus sp. FSL H7-0737	1	0.00128205
pah	Porphyromonas asaccharolytica	1	0.00128205
pbp	Sedimentisphaera salicampi	1	0.00128205
pbt	Fermentimonas caenicola	1	0.00128205
pby	Segatella bryantii	1	0.00128205
pcoi	Segatella copri	1	0.00128205
pcop	Phocaeicola coprophilus	1	0.00128205
pcou	Prevotella communis	1	0.00128205
pdh	Paenibacillus donghaensis	1	0.00128205
pet	Petrimonas sp. IBARAKI	1	0.00128205
pgin	Panacibacter ginsenosidivorans	1	0.00128205
pgs	Pedobacter ginsengisoli	1	0.00128205
phis	Prevotella histicola	1	0.00128205
pko	Pontibacter korlensis	1	0.00128205
pni	Prevotella nigrescens	1	0.00128205
pob	Polaribacter vadi	1	0.00128205
pola	Polaribacter sp. BM10	1	0.00128205
ppec	Polaribacter pectinis	1	0.00128205
pry	Polymorphospora rubra	1	0.00128205
psn	Pseudopedobacter saltans	1	0.00128205
psq	Punctularia strigosozonata	1	0.00128205
psu	Pseudoxanthomonas suwonensis 11-1	1	0.00128205
pta	Paenibacillus terrae	1	0.00128205
ptj	Paenibacillus tianjinensis	1	0.00128205
rek	Reichenbachiella agarivorans	1	0.00128205
rge	Rubrivivax gelatinosus	1	0.00128205
rsx	Rhizoctonia solani	1	0.00128205
rufi	Ruficoccus sp. ZRK36	1	0.00128205
rug	Rugamonas sp. DEMB1	1	0.00128205
sabu	Flaviramulus sp. BrNp1-15	1	0.00128205
sact	Streptomyces actuosus	1	0.00128205
saga	Simiduia agarivorans	1	0.00128205
sakb	Streptomyces akebiae	1	0.00128205
salb	Streptomyces albidoflavus	1	0.00128205
salf	Streptomyces alboflavus	1	0.00128205
salj	Streptomyces albireticuli	1	0.00128205
salk	Salinimonas iocasae	1	0.00128205
sall	Streptomyces noursei ZPM	1	0.00128205
sals	Streptomyces albus	1	0.00128205
salu	Streptomyces noursei NK660	1	0.00128205
salw	Streptomyces alboniger	1	0.00128205
samb	Streptomyces ambofaciens	1	0.00128205
sanl	Streptomyces anulatus	1	0.00128205
sant	Streptomyces antimycoticus	1	0.00128205
sanu	Streptomyces angustmyceticus	1	0.00128205
saov	Streptomyces aureoverticillatus	1	0.00128205
saqu	Streptomyces aquilus	1	0.00128205
sarg	Streptomyces argyrophyllae	1	0.00128205
sast	Streptomyces calvus	1	0.00128205
sata	Streptomyces atratus	1	0.00128205
sauo	Streptomyces autolyticus	1	0.00128205
sbao	Segatella baroniae	1	0.00128205
sbh	Streptomyces bingchenggensis	1	0.00128205
sbro	Streptomyces broussonetiae	1	0.00128205
sby	Streptomyces buecherae	1	0.00128205
scad	Streptomyces cadmiisoli	1	0.00128205
scae	Streptomyces caniscabiei	1	0.00128205
scal	Streptomyces californicus	1	0.00128205
scb	Streptomyces scabiei	1	0.00128205
scha	Streptomyces chartreusis	1	0.00128205
schf	Streptomyces chromofuscus	1	0.00128205
sci	Streptomyces collinus	1	0.00128205
scin	Streptomyces cinereoruber	1	0.00128205
scir	Streptomyces cinnabarinus	1	0.00128205
sclf	Streptomyces clavuligerus	1	0.00128205
sco	Streptomyces coelicolor	1	0.00128205
scoa	Streptomyces coralus	1	0.00128205
scoe	Streptomyces coeruleorubidus	1	0.00128205
scw	Streptomyces cyaneogriseus	1	0.00128205
scx	Streptomyces sp. CdTB01	1	0.00128205
scya	Streptomyces cyaneochromogenes	1	0.00128205
scye	Streptomyces cyaneofuscatus	1	0.00128205
scyg	Streptomyces cyanogenus	1	0.00128205
scyn	Streptomyces cynarae	1	0.00128205
scz	Streptomyces sp. CFMR 7	1	0.00128205
sde	Saccharophagus degradans	1	0.00128205
sdec	Streptomyces deccanensis	1	0.00128205
sdur	Streptomyces durmitorensis	1	0.00128205
sdv	Streptomyces davaonensis	1	0.00128205
sdw	Streptomyces decoyicus	1	0.00128205
sdx	Streptomyces dengpaensis	1	0.00128205
sfa	Streptomyces pratensis	1	0.00128205
sfeu	Streptomyces ferrugineus	1	0.00128205
sfi	Streptomyces microflavus	1	0.00128205
sfic	Streptomyces ficellus	1	0.00128205
sfiy	Streptomyces finlayi	1	0.00128205
sfk	Streptomyces formicae	1	0.00128205
sfy	Streptomyces fagopyri	1	0.00128205
sgal	Streptomyces galilaeus	1	0.00128205
sgb	Streptomyces globisporus	1	0.00128205
sge	Streptomyces griseorubiginosus	1	0.00128205
sgf	Streptomyces griseofuscus	1	0.00128205
sgj	Streptomyces genisteinicus	1	0.00128205
sgm	Streptomyces aurantiacus	1	0.00128205
sgob	Streptomyces gobiensis	1	0.00128205
sgr	Streptomyces griseus	1	0.00128205
sgrf	Streptomyces graminofaciens	1	0.00128205
sgs	Streptomyces griseochromogenes	1	0.00128205
sgu	Streptomyces glaucescens	1	0.00128205
sgv	Streptomyces gilvosporeus	1	0.00128205
sgx	Streptomyces gardneri	1	0.00128205
sgz	Streptomyces globosus	1	0.00128205
shar	Streptomyces harbinensis	1	0.00128205
shaw	Streptomyces hawaiiensis	1	0.00128205
shk	Streptomyces huasconensis	1	0.00128205
sho	Streptomyces hygroscopicus subsp. jinggangensis TL01	1	0.00128205
shun	Streptomyces hundungensis	1	0.00128205
shy	Streptomyces hygroscopicus subsp. jinggangensis 5008	1	0.00128205
sine	Streptomyces inhibens	1	0.00128205
sinh	Sinomicrobium kalidii	1	0.00128205
sjn	Streptomyces janthinus	1	0.00128205
ska	Streptomyces kanamyceticus	1	0.00128205
skg	Streptomyces koelreuteriae	1	0.00128205
sky	Streptomyces koyangensis	1	0.00128205
slai	Streptomyces laculatispora	1	0.00128205
slc	Streptomyces lydicus 103	1	0.00128205
sle	Streptomyces leeuwenhoekii	1	0.00128205
slf	Streptomyces liliifuscus	1	0.00128205
slon	Streptomyces longhuiensis	1	0.00128205
sls	Streptomyces lincolnensis	1	0.00128205
slv	Streptomyces lividans	1	0.00128205
sma	Streptomyces avermitilis	1	0.00128205
smal	Streptomyces malaysiensis	1	0.00128205
smon	Spirosoma montaniterrae	1	0.00128205
smui	Sphingobacterium multivorum	1	0.00128205
snf	Streptomyces nojiriensis	1	0.00128205
snig	Streptomyces nigrescens	1	0.00128205
snk	Streptomyces nitrosporeus	1	0.00128205
snq	Streptomyces nodosus	1	0.00128205
snw	Streptomyces niveus	1	0.00128205
snz	Streptomyces nigra	1	0.00128205
sov	Streptomyces olivoreticuli	1	0.00128205
spac	Streptomyces pactum	1	0.00128205
spav	Streptomyces parvulus	1	0.00128205
speu	Streptomyces peucetius subsp. caesius	1	0.00128205
sphe	Sphingobacterium sp. dk4302	1	0.00128205
sphv	Streptomyces phaeolivaceus	1	0.00128205
sphw	Streptomyces phaeoluteigriseus	1	0.00128205
splu	Streptomyces pluripotens	1	0.00128205
spra	Streptomyces prasinus	1	0.00128205
spri	Streptomyces pristinaespiralis	1	0.00128205
spsc	Sphingobacterium psychroaquaticum	1	0.00128205
spun	Streptomyces fodineus	1	0.00128205
sqz	Streptomyces qinzhouensis	1	0.00128205
srj	Streptomyces rochei	1	0.00128205
srk	Streptomyces rectiverticillatus	1	0.00128205
sroc	Streptomyces roseicoloratus	1	0.00128205
sroi	Streptomyces roseirectus	1	0.00128205
srug	Streptomyces rutgersensis	1	0.00128205
srw	Streptomyces reticuli	1	0.00128205
sseo	Streptomyces seoulensis	1	0.00128205
ssia	Streptomyces alfalfae	1	0.00128205
ssoi	Streptomyces solisilvae	1	0.00128205
sspb	Streptomyces spectabilis	1	0.00128205
sspi	Sphingobacterium spiritivorum	1	0.00128205
sspn	Streptomyces spinosirectus	1	0.00128205
sspo	Streptomyces spongiicola	1	0.00128205
ssub	Streptomyces subrutilus	1	0.00128205
ssx	Streptomyces sp. SirexAA-E	1	0.00128205
staa	Streptomyces tanashiensis	1	0.00128205
stee	Streptomyces tendae	1	0.00128205
stha	Sphingobacterium thalpophilum	1	0.00128205
stir	Streptomyces tirandamycinicus	1	0.00128205
strc	Streptomyces sp. CNQ-509	1	0.00128205
strd	Streptomyces sp. CCM_MD2014	1	0.00128205
strf	Streptomyces sp. 4F	1	0.00128205
stri	Peterkaempfera bronchialis	1	0.00128205
strm	Streptomyces sp. Mg1	1	0.00128205
stro	Streptomyces sp. MOE7	1	0.00128205
strp	Streptomyces sp. PAMC 26508	1	0.00128205
strt	Streptomyces sp. SAT1	1	0.00128205
stsi	Streptomyces qaidamensis	1	0.00128205
stui	Streptomyces tuirus	1	0.00128205
svd	Streptomyces viridosporus	1	0.00128205
sve	Streptomyces venezuelae	1	0.00128205
svio	Streptomyces violascens	1	0.00128205
svl	Streptomyces violaceusniger	1	0.00128205
svn	Streptomyces vinaceus	1	0.00128205
svr	Streptomyces viridifaciens	1	0.00128205
svt	Streptomyces vietnamensis	1	0.00128205
svu	Streptomyces violaceoruber	1	0.00128205
sxi	Streptomyces xiamenensis	1	0.00128205
sxn	Streptomyces xanthii	1	0.00128205
sxt	Streptomyces xanthophaeus	1	0.00128205
syun	Streptomyces yunnanensis	1	0.00128205
talb	Terriglobus albidus	1	0.00128205
tmd	Thalassovita mediterranea	1	0.00128205
trs	Terriglobus roseus	1	0.00128205
tva	Trichomonas vaginalis	1	0.00128205
tvs	Trametes versicolor	1	0.00128205
vg	Cellulophaga phage Ingeline_1	1	0.00128205
vg	Polaribacter phage Leef_1	1	0.00128205
vg	Maribacter phage Molly_1	1	0.00128205
vg	Maribacter phage Colly_1	1	0.00128205
vg	uncultured phage cr25_1	1	0.00128205
wma	Wenzhouxiangella marina	1	0.00128205
xbc	Pseudolysobacter antarcticus	1	0.00128205
xce	Xylanimonas cellulosilytica	1	0.00128205
xyl	Xylanimonas allomyrinae	1	0.00128205
yia	Yinghuangia sp. ASG 101	1	0.00128205

## Sheet: Domain architecture
Number of domains	Domain architecture	Count	% of total		How many BACON in KEGG	725
	Other (n<10)	327	0.451034		How many different names	183
1	BACON_2	185	0.255172		How many are multimodular	502	0.692414
1	BACON_2|BACON	85	0.117241
2	BACON_2|BACON + Cellulase	36	0.0496552
3	Glyco_hydro_115 + BACON_2 + GH115_C	27	0.0372414
2	BACON_2|BACON + BACON	25	0.0344828
2	BACON_2|BACON + Peptidase_M43	17	0.0234483
2	BACON_2|BACON + BACON_2|BACON	13	0.017931
2	BACON_2 + BACON	10	0.0137931		BACON_2	[n]	[%]
2	BACON_2|BACON + DUF4595	8	0.0110345		BACON_2	277	38.2069
2	BACON + BACON_2|BACON	8	0.0110345		BACON_2 + Cellulase	36	4.96552
2	BACON_2|BACON + Glyco_hydro_16	7	0.00965517		BACON_2 + BACON	35	4.82759
2	BACON_2 + BACON_2	7	0.00965517		Glyco_hydro_115 + BACON_2 + GH115_C	27	3.72414
3	Chondroitinas_B + BACON_2|BACON + Por_Secre_tail	7	0.00965517		BACON_2 + BACON_2	26	3.58621
1	BACON|BACON_2	7	0.00965517		BACON_2 + Peptidase_M43	17	2.34483
3	BACON_2|BACON + BACON + Peptidase_M64	6	0.00827586		Other (n<10)	307	42.3448
3	BACON_2|BACON + BACON + Cellulase	6	0.00827586		Total	725	100
3	BACON_2|BACON + Peptidase_M60 + Peptidase_M60_C	6	0.00827586
4	Chondroitinas_B + BACON_2|BACON + F5_F8_type_C + Por_Secre_tail	6	0.00827586
2	BACON_2|BACON + DUF5689	6	0.00827586
3	BACON_2|BACON + BACON + F5_F8_type_C	6	0.00827586
2	BACON_2|BACON + BACON_2	5	0.00689655
2	BACON_2|BACON + Peptidase_M64	5	0.00689655
2	BACON_2|BACON + Endonuclease_NS	4	0.00551724
2	BACON_2|BACON + Alginate_lyase2	4	0.00551724
5	BACON_2|BACON + F5_F8_type_C + M60-like_N + Peptidase_M60 + Peptidase_M60_C	4	0.00551724
3	BACON_2|BACON + BACON_2|BACON + BACON_2|BACON	4	0.00551724
2	Sigma70_r4_2 + BACON_2	4	0.00551724
3	BACON_2|BACON + F5_F8_type_C + Peptidase_M60	4	0.00551724
4	Chondroitinas_B + BACON_2 + BACON + Por_Secre_tail	4	0.00551724
6	BACON_2|BACON + BACON + F5_F8_type_C + M60-like_N + Peptidase_M60 + Peptidase_M60_C	3	0.00413793
3	BACON + BACON + BACON_2|BACON	3	0.00413793
2	BACON_2|BACON + Por_Secre_tail	3	0.00413793
2	Peptidase_M57 + BACON_2|BACON	3	0.00413793
2	BACON_2 + Cellulase	3	0.00413793
2	BACON_2|BACON + Beta_helix	3	0.00413793
4	Sulfatase + SGSH_C + PA14 + BACON_2|BACON	3	0.00413793
3	BACON + BACON_2|BACON + Glyco_hydro_16	3	0.00413793
3	BACON_2|BACON + DUF6055 + DUF4859	3	0.00413793
3	BACON_2 + BACON + BACON	3	0.00413793
3	BACON_2|BACON + DUF5689 + DUF5689	3	0.00413793
3	BACON_2|BACON + BACON + BACON_2|BACON	2	0.00275862
2	Glyco_hydro_42 + BACON_2	2	0.00275862
5	BNR_assoc_N + BNR_3 + BNR_2 + BACON_2|BACON + BACON_2|BACON	2	0.00275862
5	BACON_2|BACON + BACON_2 + F5_F8_type_C + M60-like_N + Peptidase_M60	2	0.00275862
2	BACON_2|BACON + Fib_succ_major	2	0.00275862
9	Chondroitinas_B + BACON_2|BACON + Big_2 + F5_F8_type_C + Big_2 + F5_F8_type_C + Big_2 + F5_F8_type_C + Por_Secre_tail	2	0.00275862
6	BACON_2|BACON + BACON_2|BACON + BACON + LRR_5 + LRR_5 + LRR_5	2	0.00275862
3	BACON_2|BACON + BACON_2|BACON + Cellulase	2	0.00275862
6	Chondroitinas_B + BACON_2|BACON + Big_2 + F5_F8_type_C + F5_F8_type_C + Por_Secre_tail	2	0.00275862
6	Chondroitinas_B + BACON_2|BACON + Big_2 + F5_F8_type_C + Big_2 + Por_Secre_tail	2	0.00275862
7	Chondroitinas_B + BACON_2|BACON + Big_2 + F5_F8_type_C + Big_2 + F5_F8_type_C + Por_Secre_tail	2	0.00275862
2	BACON_2|BACON + Cellulase|Glyco_hydro_97	2	0.00275862
2	BACON_2|BACON + CotH	2	0.00275862
4	BACON_2|BACON + BACON + BACON + BACON	2	0.00275862
2	BACON_2|BACON + Exo_endo_phos	2	0.00275862
4	BACON_2|BACON + F5_F8_type_C + M60-like_N + Peptidase_M60	2	0.00275862
3	BACON_2|BACON + Flg_new_2 + Por_Secre_tail	2	0.00275862
2	BACON_2|BACON + Glyco_hydro_43	2	0.00275862
5	Cellulase + BACON_2|BACON + BACON_2|BACON + CBM64 + Por_Secre_tail	2	0.00275862
3	BACON_2|BACON + PDZ_6 + Peptidase_S41	2	0.00275862
4	Laminin_G_3|Laminin_G_2 + Laminin_G_3 + Glyco_hydro_18 + BACON_2|BACON	2	0.00275862
4	Inhibitor_I9 + Peptidase_S8|PA + fn3_6 + BACON_2	2	0.00275862
2	Peptidase_S8 + BACON_2	2	0.00275862
6	Peptidase_S8 + CarboxypepD_reg|CarbopepD_reg_2 + CarboxypepD_reg|CarbopepD_reg_2 + CarbopepD_reg_2|CarboxypepD_reg + BACON_2 + Malectin	2	0.00275862
3	BACON_2 + BACON_2 + BACON_2	2	0.00275862
4	BACON_2 + BACON_2 + BACON_2 + BACON_2	2	0.00275862
5	BACON_2 + BACON + Alpha-amylase + CBM58 + Alpha-amylase	2	0.00275862
5	BACON_2 + BACON_2 + BACON_2 + BACON_2 + fn3	2	0.00275862
4	BACON_2|BACON + Alpha-amylase + CBM58 + Alpha-amylase	2	0.00275862
3	Peptidase_S8|PA + fn3_6 + BACON_2	2	0.00275862
3	BACON_2|BACON + BACON + Alpha-amylase	2	0.00275862
4	BACON_2|BACON + BACON + Alpha-amylase + Alpha-amylase	2	0.00275862
3	BACON_2|BACON + BACON + BACON	2	0.00275862
7	Peptidase_S8|PA + fn3_6 + BACON_2 + BACON_2 + CW_binding_2 + CW_binding_2 + CW_binding_2	1	0.00137931
6	Reprolysin_5 + Reprolysin_4|Reprolysin_3 + BACON_2|BACON + F5_F8_type_C + F5_F8_type_C + F5_F8_type_C	1	0.00137931
7	Reprolysin_5|Reprolysin_4 + BACON_2|BACON + Calx-beta + Calx-beta + Calx-beta + Calx-beta + Calx-beta	1	0.00137931
4	Chondroitinas_B + BACON_2|BACON + BACON_2|BACON + Por_Secre_tail	1	0.00137931
8	Chondroitinas_B + BACON_2|BACON + Big_2 + F5_F8_type_C + Big_2 + CBM_6|CBM_35_2 + XRCC1_N|F5_F8_type_C + Por_Secre_tail	1	0.00137931
3	Propeptide_C25 + BACON_2 + Laminin_G_3	1	0.00137931
6	Peptidase_S8 + CarboxypepD_reg|CarbopepD_reg_2 + CarboxypepD_reg|CarbopepD_reg_2 + CarboxypepD_reg + BACON_2 + Malectin	1	0.00137931
5	Peptidase_S8 + TMEM131_like_N|ASH + BACON_2 + ASH + Peptidase_S8	1	0.00137931
6	Peptidase_S8 + CarboxypepD_reg|CarbopepD_reg_2 + CarboxypepD_reg + CarbopepD_reg_2|CarboxypepD_reg + BACON_2 + Malectin	1	0.00137931
6	Peptidase_S8 + CarboxypepD_reg|CarbopepD_reg_2 + CarbopepD_reg_2|CarboxypepD_reg + CarboxypepD_reg + BACON_2 + Malectin	1	0.00137931
3	Peptidase_S8 + CarboxypepD_reg|CarbopepD_reg_2 + BACON_2	1	0.00137931
6	Peptidase_S8 + BACON_2|BACON + BACON_2|BACON + BACON + BACON_2 + BACON_2|BACON	1	0.00137931
5	SASA + BACON_2|BACON + NPCBM + RicinB_lectin_2 + Por_Secre_tail	1	0.00137931
3	NHL + NHL + BACON_2	1	0.00137931
2	CarboxypepD_reg|CarbopepD_reg_2 + BACON_2|BACON	1	0.00137931
7	Trypsin + BACON_2|BACON + BACON_2|BACON + BACON_2|BACON + BACON_2|BACON + BACON_2|BACON + Por_Secre_tail	1	0.00137931
2	Trypsin_2 + BACON_2	1	0.00137931
8	CARDB + CARDB + CARDB + CARDB + Flg_new_2 + Flg_new + ASH + BACON_2|BACON	1	0.00137931
6	CHAP + SLH + PKD + PKD_4|PKD + BACON_2|BACON + BACON	1	0.00137931
7	Cadherin_4|Big_9 + He_PIG + BACON_2 + BACON_2 + BACON_2 + BACON_2 + BACON_2	1	0.00137931
3	CarbopepD_reg_2|CarboxypepD_reg + BACON_2 + BACON_2	1	0.00137931
3	CarbopepD_reg_2|CarboxypepD_reg + BACON_2 + Laminin_G_3	1	0.00137931
2	CarboxypepD_reg + BACON_2|BACON	1	0.00137931
13	CarboxypepD_reg + CarboxypepD_reg + CarboxypepD_reg + CarboxypepD_reg|CarbopepD_reg_2 + CarboxypepD_reg + CarboxypepD_reg + CarboxypepD_reg + CarboxypepD_reg + CarboxypepD_reg + BACON_2|BACON + BACON_2|BACON + BACON_2|BACON + Peptidase_S8	1	0.00137931
3	Peptidase_S8 + BACON_2 + BACON_2	1	0.00137931
4	SusE + BACON_2 + SusE + Por_Secre_tail	1	0.00137931
3	Sortilin-Vps10 + BACON_2|BACON + Por_Secre_tail	1	0.00137931
3	Sigma70_r2 + Sigma70_r4_2 + BACON_2	1	0.00137931
2	CarboxypepD_reg|CarbopepD_reg_2 + BACON_2	1	0.00137931
3	CarboxypepD_reg|CarbopepD_reg_2 + BACON_2 + BACON_2	1	0.00137931
4	CarboxypepD_reg|CarbopepD_reg_2 + BACON_2 + BACON_2 + FGE-sulfatase	1	0.00137931
2	Sigma70_r2 + BACON_2	1	0.00137931
3	CarboxypepD_reg|CarbopepD_reg_2 + BACON_2 + Laminin_G_3	1	0.00137931
2	Peptidase_M6 + BACON_2|BACON	1	0.00137931
9	Peptidase_M6 + BACON_2|Motile_Sperm + Flg_new_2 + Flg_new_2 + Flg_new_2 + Flg_new_2 + Flg_new_2 + Flg_new_2 + Por_Secre_tail	1	0.00137931
6	InhA-like_MAM + BACON_2|BACON + PKD_4 + PKD_4|PKD + PPC + PPC	1	0.00137931
5	Glyco_hydro_115 + BACON_2 + GH115_C + Big_4 + Lipase_GDSL|Lipase_GDSL_2	1	0.00137931
5	Glyco_hydro_115 + BACON_2 + GH115_C + CBM_6|CBM_35_2 + Dockerin_1	1	0.00137931
3	PKD_4|PKD + Peptidase_S8 + BACON_2	1	0.00137931
4	PKD_4|PKD + PKD_4|PKD + Peptidase_S8 + BACON_2	1	0.00137931
5	PKD_4|PKD + BACON_2|BACON + PKD_4|PKD + PKD_4|PKD + Peptidase_M8	1	0.00137931
4	Glyco_hydro_67N + Glyco_hydro_115 + BACON_2 + GH115_C	1	0.00137931
11	He_PIG + He_PIG + He_PIG + He_PIG + He_PIG + He_PIG + He_PIG + He_PIG + He_PIG + He_PIG + BACON_2	1	0.00137931
3	PKD_4 + Peptidase_S8 + BACON_2	1	0.00137931
2	Mfa_like_1 + BACON_2|BACON	1	0.00137931
3	Inhibitor_I9 + Peptidase_S8|PA + BACON_2	1	0.00137931
1	OCRL-like_ASH|BACON_2	1	0.00137931
6	Invasin_D3|Big_1 + Big_1|CarboxypepD_reg + Big_1 + Big_1 + Big_1 + BACON_2	1	0.00137931
7	Kelch_1|Kelch_6 + Kelch_4|Kelch_1 + BACON_2 + BACON + BACON_2|BACON + BACON + GEVED	1	0.00137931
5	LRR_5 + BACON_2|BACON + BACON_2|BACON + BACON + Big_2	1	0.00137931
6	LRR_5 + LRR_5 + LRR_5 + LRR_5 + BACON_2|BACON + Big_2	1	0.00137931
8	LRR_5 + LRR_5 + LRR_5 + LRR_5 + LRR_5 + LRR_5 + BACON_2|BACON + Big_2	1	0.00137931
3	PPC + Peptidase_S8 + BACON_2	1	0.00137931
4	Palm_thioest|Lipase_2 + BACON_2 + BACON_2 + TIG	1	0.00137931
5	Pectate_lyase_3 + BACON_2 + fn3 + fn3 + PA14|GLEYA	1	0.00137931
8	GSDH + GSDH + PKD_4|PKD + Laminin_G_3 + BACON_2 + BACON_2 + BACON_2 + Laminin_G_3	1	0.00137931
3	Peptidase_M6 + BACON_2 + BACON	1	0.00137931
4	Peptidase_C25 + BACON_2|BACON + BACON_2 + BACON	1	0.00137931
4	Peptidase_C25 + BACON_2 + Laminin_G_3 + PA14	1	0.00137931
4	DUF4906 + BACON_2 + BACON + DUF1566	1	0.00137931
4	DUF4988 + DUF4988 + BACON_2|BACON + BACON	1	0.00137931
4	DUF5122 + DUF5122 + BACON + BACON_2|BACON	1	0.00137931
4	DUF5122 + DUF5122 + BACON_2|BACON + BACON_2|BACON	1	0.00137931
3	DUF5689 + BACON_2 + DUF5689	1	0.00137931
6	Peptidase_C14|Peptidase_C13 + BACON_2|BACON + BACON_2 + BACON_2|BACON + PKD_4|PKD + PKD_4|PKD	1	0.00137931
3	DUF642 + BACON_2|BACON + BACON_2	1	0.00137931
10	FG-GAP_2 + FG-GAP_2 + FG-GAP_2 + FG-GAP_2 + FG-GAP_2 + FG-GAP_2 + FG-GAP_2 + Peptidase_C1 + BACON_2 + BACON	1	0.00137931
7	Peptidase_C10 + BACON_2 + BACON_2|BACON + GEVED + BACON + BACON + Por_Secre_tail	1	0.00137931
2	Peptidase_C1 + BACON_2|BACON	1	0.00137931
2	FG-GAP_3 + BACON_2	1	0.00137931
6	FTP + Peptidase_M36 + PPC + PPC + BACON_2 + BACON_2	1	0.00137931
4	Big_12 + Big_12 + BACON_2 + Autotransporter	1	0.00137931
4	ASH|DUF1573 + PKD|PKD_4 + SBBP + BACON_2|BACON	1	0.00137931
3	BACON|BACON_2 + Peptidase_M60 + Peptidase_M60_C	1	0.00137931
5	BACON_2 + Laminin_G_3 + PA14 + He_PIG + Laminin_G_3	1	0.00137931
3	BACON_2 + BACON_2 + fn3	1	0.00137931
2	BACON_2 + BACON_2|BACON	1	0.00137931
4	BACON_2 + Beta_helix + NosD|Beta_helix + Laminin_G_3	1	0.00137931
2	BACON_2 + DUF11	1	0.00137931
2	BACON_2 + Endonuclease_NS	1	0.00137931
3	BACON_2 + FG-GAP_3 + FG-GAP_3	1	0.00137931
4	BACON_2 + GH43_C2|DUF1349 + GH43_C2|DUF1349 + GH43_C2	1	0.00137931
6	BACON_2 + GSDH + Kelch_1|Kelch_3 + Kelch_1|Kelch_4 + Kelch_1|Kelch_4 + Kelch_6|Kelch_1	1	0.00137931
2	BACON_2 + Glyco_hydro_16	1	0.00137931
3	BACON_2 + PA14|GLEYA + PA14|GLEYA	1	0.00137931
2	BACON|BACON_2 + Alginate_lyase|DUF4962	1	0.00137931
2	BACON_2 + Peptidase_M64	1	0.00137931
2	BACON_2 + Por_Secre_tail	1	0.00137931
2	BACON_2 + SBBP	1	0.00137931
2	BACON_2 + fn3	1	0.00137931
2	BACON_2|BACON + Alpha-amylase	1	0.00137931
3	BACON_2|BACON + Alpha-amylase + Alpha-amylase	1	0.00137931
6	BACON_2|BACON + BACON + BACON + BACON + BACON + Big_2	1	0.00137931
8	BACON_2|BACON + BACON + BACON + BACON + BACON + LRR_5 + BACON + Peptidase_M64	1	0.00137931
4	BACON_2|BACON + BACON + BACON + Big_2	1	0.00137931
4	BACON_2 + BACON_2 + CarboxypepD_reg + PKD_4|PKD	1	0.00137931
3	BACON_2 + BACON_2 + CarboxypepD_reg	1	0.00137931
4	BACON_2 + BACON_2 + Beta_helix + Beta_helix	1	0.00137931
4	BACON_2 + BACON_2 + BACON_2|BACON + fn3	1	0.00137931
4	BACON + BACON + BACON + BACON_2|BACON	1	0.00137931
2	BACON + BACON_2	1	0.00137931
3	BACON + BACON_2 + BACON	1	0.00137931
4	BACON + BACON_2|BACON + BACON + BACON	1	0.00137931
7	BACON + BACON_2|BACON + BACON_2|BACON + BACON_2|BACON + BACON_2|BACON + BACON_2|BACON + BACON_2|BACON	1	0.00137931
3	BACON + BACON_2|BACON + DUF1566	1	0.00137931
3	BACON + BACON_2|BACON + fn3	1	0.00137931
3	BACON_2 + BACON + Alpha-amylase	1	0.00137931
4	BACON_2 + BACON + BACON_2 + Calx-beta	1	0.00137931
3	BACON_2 + BACON + BACON_2|BACON	1	0.00137931
3	BACON_2 + BACON + Beta_helix	1	0.00137931
4	BACON_2+BACON+DUF5689+DUF5689	0	#VALUE!
3	BACON_2+BACON+Endonuclease_NS	0	#VALUE!
4	BACON_2+BACON+LRR_5+LRR_5	0	#VALUE!
5	BACON_2+BACON+Reprolysin_5|Reprolysin_4+PKD_4+Glce_b_sandwich	0	#VALUE!
6	BACON_2+BACON_2+BACON_2+BACON_2+BACON_2+BACON_2	0	#VALUE!
5	BACON_2+BACON_2+BACON_2+BACON_2|BACON+fn3	0	#VALUE!
4	BACON_2+BACON_2+BACON_2+Pur_ac_phosph_N|fn3	0	#VALUE!
4	BACON_2+BACON_2+BACON_2+fn3	0	#VALUE!
5	BACON_2|BACON+BACON+BACON+LRR_8+Peptidase_M64	0	#VALUE!
4	BACON_2|BACON+BACON+BACON+Peptidase_M64	0	#VALUE!
4	BACON_2|BACON+BACON+BACON+SusD_RagB	0	#VALUE!
3	BACON_2|BACON+BACON_2|BACON+Thiol_cytolysin	0	#VALUE!
6	BACON_2|BACON+Big_2+Big_2+BACON+BACON+Big_2	0	#VALUE!
2	BACON_2|BACON+Cellulase|Glyco_hydro_53	0	#VALUE!
2	BACON_2|BACON+DUF5074	0	#VALUE!
5	BACON+BACON+BACON+BACON+BACON_2|BACON	0	#VALUE!
2	BACON_2|BACON+LRR_4	0	#VALUE!
4	BACON_2|BACON+LRR_4+LRR_4+LRR_4	0	#VALUE!
2	BACON_2|BACON+LRR_5	0	#VALUE!
3	BACON_2|BACON+LRR_5+LRR_5	0	#VALUE!
4	BACON_2|BACON+LRR_8+LRR_8+Peptidase_M64	0	#VALUE!
4	BACON_2|BACON+Pept_S41_N+PDZ_6+Peptidase_S41	0	#VALUE!
3	BACON_2|BACON+Pept_S41_N+Peptidase_S41	0	#VALUE!
3	BACON_2|BACON+Peptidase_C11+Peptidase_C11	0	#VALUE!
2	BACON_2|BACON+Peptidase_S41	0	#VALUE!
3	BACON_2|BACON+Reprolysin_2+Peptidase_M43|Reprolysin_4	0	#VALUE!
3	BACON_2|BACON+Reprolysin_5+Peptidase_M43	0	#VALUE!
3	BACON_2|BACON+Reprolysin_5|Reprolysin_2+Peptidase_M43	0	#VALUE!
3	BACON_2|BACON+Reprolysin_5|Reprolysin_3+Peptidase_M43	0	#VALUE!
3	BACON_2|BACON+TIG+SGL|NHL	0	#VALUE!
2	BACON_2|BACON+fn3	0	#VALUE!
3	BACON_2|BACON+Beta_helix+Beta_helix	0	#VALUE!
3	BACON_2|BACON+BACON_2|BACON+Por_Secre_tail	0	#VALUE!
3	BACON_2|BACON+BACON+DUF1735	0	#VALUE!
3	BACON_2|BACON+BACON_2|BACON+Peptidase_M64	0	#VALUE!
3	BACON_2|BACON+BACON+DUF4876	0	#VALUE!
3	BACON_2|BACON+BACON+Exo_endo_phos	0	#VALUE!
5	BACON_2|BACON+BACON+F5_F8_type_C+M60-like_N+Peptidase_M60	0	#VALUE!
3	BACON_2|BACON+BACON+Fib_succ_major	0	#VALUE!
5	BACON_2|BACON+BACON+LRR_5+LRR_5+LRR_5	0	#VALUE!
5	BACON_2|BACON+BACON+M60-like_N+Peptidase_M60+Peptidase_M60_C	0	#VALUE!
3	BACON_2|BACON+BACON+Peptidase_M60	0	#VALUE!
3	BACON_2|BACON+BACON_2+BACON	0	#VALUE!
6	BACON_2|BACON+BACON_2+BACON+LRR_5+BACON+Peptidase_M64	0	#VALUE!
7	BACON_2|BACON+BACON_2+BACON_2|BACON+BACON_2|BACON+BACON_2|BACON+BACON_2|BACON+BACON_2	0	#VALUE!
3	BACON_2|BACON+BACON_2|BACON+BACON	0	#VALUE!
4	BACON_2|BACON+BACON_2|BACON+BACON+BACON	0	#VALUE!
5	BACON_2|BACON+BACON_2|BACON+BACON+LRR_5+LRR_5	0	#VALUE!
6	BACON_2|BACON+BACON_2|BACON+BACON_2|BACON+BACON_2|BACON+BACON_2|BACON+BACON_2|BACON	0	#VALUE!
4	BACON_2|BACON+BACON_2|BACON+BACON_2|BACON+Big_1	0	#VALUE!
3	BACON_2|BACON+BACON_2|BACON+DUF5666	0	#VALUE!
3	BACON_2|BACON+BACON_2|BACON+Exo_endo_phos	0	#VALUE!
3	BACON_2|BACON+BACON_2|BACON+FGE-sulfatase	0	#VALUE!
3	BACON_2|BACON+BACON_2|BACON+Glyco_hydro_16	0	#VALUE!
8	zinc_ribbon_2+BACON_2+BACON_2+BACON_2+BACON_2+BACON_2+BACON_2+BACON_2	0	#VALUE!
3	BACON_2|BACON+BACON_2|BACON+Glyco_hydro_16	0	#VALUE!
3	BACON_2|BACON+BACON_2|BACON+Peptidase_M64	0	#VALUE!
3	BACON_2|BACON+BACON_2|BACON+Por_Secre_tail	0	#VALUE!
3	BACON_2|BACON+BACON_2|BACON+Thiol_cytolysin	0	#VALUE!
3	BACON_2|BACON+Beta_helix+Beta_helix	0	#VALUE!
6	BACON_2|BACON+Big_2+Big_2+BACON+BACON+Big_2	0	#VALUE!
2	BACON_2|BACON+Cellulase|Glyco_hydro_53	0	#VALUE!
2	BACON_2|BACON+DUF5074	0	#VALUE!
2	BACON_2|BACON+LRR_4	0	#VALUE!
4	BACON_2|BACON+LRR_4+LRR_4+LRR_4	0	#VALUE!
2	BACON_2|BACON+LRR_5	0	#VALUE!
3	BACON_2|BACON+LRR_5+LRR_5	0	#VALUE!
3	BACON_2|BACON+BACON_2+BACON	0	#VALUE!
5	BACON_2|BACON+BACON+M60-like_N+Peptidase_M60+Peptidase_M60_C	0	#VALUE!
3	BACON_2+BACON_2+CarboxypepD_reg	0	#VALUE!
5	BACON_2|BACON+BACON+LRR_5+LRR_5+LRR_5	0	#VALUE!
4	BACON_2+BACON_2+CarboxypepD_reg+PKD_4|PKD	0	#VALUE!
2	BACON_2+BACON_2|BACON	0	#VALUE!
4	BACON_2+GH43_C2|DUF1349+GH43_C2|DUF1349+GH43_C2	0	#VALUE!
6	BACON_2+GSDH+Kelch_1|Kelch_3+Kelch_1|Kelch_4+Kelch_1|Kelch_4+Kelch_1|Kelch_6	0	#VALUE!
2	BACON_2+Glyco_hydro_16	0	#VALUE!
2	BACON_2+Peptidase_M64	0	#VALUE!
2	BACON_2+SBBP	0	#VALUE!
2	BACON_2+fn3	0	#VALUE!
2	BACON_2|BACON+Alpha-amylase	0	#VALUE!
3	BACON_2|BACON+Alpha-amylase+Alpha-amylase	0	#VALUE!
6	BACON_2|BACON+BACON+BACON+BACON+BACON+Big_2	0	#VALUE!
8	BACON_2|BACON+BACON+BACON+BACON+BACON+LRR_5+BACON+Peptidase_M64	0	#VALUE!
4	BACON_2|BACON+BACON+BACON+Big_2	0	#VALUE!
5	BACON_2|BACON+BACON+BACON+LRR_8+Peptidase_M64	0	#VALUE!
4	BACON_2|BACON+BACON+BACON+Peptidase_M64	0	#VALUE!
4	BACON_2|BACON+BACON+BACON+SusD_RagB	0	#VALUE!
3	BACON_2|BACON+BACON+DUF1735	0	#VALUE!
3	BACON_2|BACON+BACON+DUF4876	0	#VALUE!
3	BACON_2|BACON+BACON+Exo_endo_phos	0	#VALUE!
5	BACON_2|BACON+BACON+F5_F8_type_C+M60-like_N+Peptidase_M60	0	#VALUE!
3	BACON_2|BACON+BACON+Fib_succ_major	0	#VALUE!
8	zinc_ribbon_2+BACON_2+BACON_2+BACON_2+BACON_2+BACON_2+BACON_2+BACON_2	0	#VALUE!

## Sheet: Adjacent domains
Identify and quantify domains in BACON_2 domain-containing proteins in KEGG
Domains	[n]	[% of total]	N-terminal [n]	[% of N-terminal]	C-terminal [n]	[% of C-terminal]
BACON_2|BACON	506	0.0845588	350	0.648718	506	0.0845588		Total	5984
BACON_2	412	0.0688503	247	0.528205	412	0.0688503		Total N-terminal domains	780
BACON	174	0.0290775	22	0.223077	174	0.0290775		Total C-terminal domains	1891
Cellulase	49	0.0081885	2	0.0628205	49	0.0081885		How many different domains	157
F5_F8_type_C	48	0.00802139	0	0.0615385	48	0.00802139
Por_Secre_tail	42	0.00701872	0	0.0538462	42	0.00701872
Glyco_hydro_115	30	0.00501337	29	0.0384615	30	0.00501337		This table contains the values mentioned in the manuscript's paragraph 'Domain architecture, N-terminal membrane-association, and review of functional characterization of DUF1735-containing proteins'
GH115_C	30	0.00501337	0	0.0384615	30	0.00501337
LRR_5	29	0.00484626	3	0.0371795	29	0.00484626
Chondroitinas_B	27	0.00451203	27	0.0346154	27	0.00451203
Big_2	26	0.00434492	0	0.0333333	26	0.00434492
Peptidase_M60	25	0.00417781	0	0.0320513	25	0.00417781		I	overlapping domains - start or end within 10 amino acids of each other
Peptidase_M43	20	0.00334225	0	0.025641	20	0.00334225
Alpha-amylase	18	0.00300802	0	0.0230769	18	0.00300802
Peptidase_M64	18	0.00300802	0	0.0230769	18	0.00300802
Peptidase_S8	17	0.00284091	11	0.0217949	17	0.00284091
DUF5689	16	0.0026738	1	0.0205128	16	0.0026738
CarboxypepD_reg|CarbopepD_reg_2	15	0.00250668	5	0.0192308	15	0.00250668
Peptidase_M60_C	15	0.00250668	0	0.0192308	15	0.00250668
CarboxypepD_reg	14	0.00233957	2	0.0179487	14	0.00233957
M60-like_N	13	0.00217246	0	0.0166667	13	0.00217246
PKD_4|PKD	12	0.00200535	3	0.0153846	12	0.00200535
He_PIG	12	0.00200535	1	0.0153846	12	0.00200535
Glyco_hydro_16	12	0.00200535	0	0.0153846	12	0.00200535
fn3	11	0.00183824	0	0.0141026	11	0.00183824
Laminin_G_3	11	0.00183824	0	0.0141026	11	0.00183824
BACON|BACON_2	9	0.00150401	9	0.0115385	9	0.00150401
Beta_helix	9	0.00150401	0	0.0115385	9	0.00150401
Flg_new_2	9	0.00150401	0	0.0115385	9	0.00150401
DUF4595	8	0.0013369	0	0.0102564	8	0.0013369
FG-GAP_2	7	0.00116979	1	0.00897436	7	0.00116979
Peptidase_S8|PA	6	0.00100267	3	0.00769231	6	0.00100267
CarbopepD_reg_2|CarboxypepD_reg	6	0.00100267	2	0.00769231	6	0.00100267
Calx-beta	6	0.00100267	0	0.00769231	6	0.00100267
Endonuclease_NS	6	0.00100267	0	0.00769231	6	0.00100267
Sigma70_r4_2	5	0.000835561	4	0.00641026	5	0.000835561
PPC	5	0.000835561	1	0.00641026	5	0.000835561
fn3_6	5	0.000835561	0	0.00641026	5	0.000835561
Malectin	5	0.000835561	0	0.00641026	5	0.000835561
PA14	5	0.000835561	0	0.00641026	5	0.000835561
Peptidase_S41	5	0.000835561	0	0.00641026	5	0.000835561
DUF5122	4	0.000668449	2	0.00512821	4	0.000668449
CARDB	4	0.000668449	1	0.00512821	4	0.000668449
Alginate_lyase2	4	0.000668449	0	0.00512821	4	0.000668449
Big_1	4	0.000668449	0	0.00512821	4	0.000668449
CBM58	4	0.000668449	0	0.00512821	4	0.000668449
Exo_endo_phos	4	0.000668449	0	0.00512821	4	0.000668449
LRR_4	4	0.000668449	0	0.00512821	4	0.000668449
Inhibitor_I9	3	0.000501337	3	0.00384615	3	0.000501337
[truncated: 109 more rows]

## Sheet: Annotation
Annotation of BACON-containing proteins in KEGG
[truncated: 145 more rows]

[truncated: 2 more sheets: All domains, Length]
