# Supplementary material for: Polysaccharide utilization loci encoded DUF1735 likely functions as membrane‐bound spacer for carbohydrate active enzymes
Source: FEBS Open Bio. 2024 May 12;14(7):1133–46. doi: 10.1002/2211-5463.13816 (PMC11216935; doi:10.1002/2211-5463.13816)
Supplement: Supplementary file 5 — Table S3. Datasets of DUF1735 generated by mining UniProt with domain analyzer. [file FEB4-14-1133-s007.xlsx]

## Sheet: Table Legend
Table S3 Datasets generated by mining UniProt [23] with Domain Analyzer. Target domain was DUF1735. Provided information are UniProt, KEGG, and EBML ID; domain annotation; host kingdom, phyla, and species; protein length; domain architecture and domain length. Data accessed in February 2024.
[23] The Uniprot Consortium (2017) UniProt: the universal protein knowledgebase. Nucleic Acids Res 45, D158–D169.

## Sheet: DUF1735 in UniProt (Tab S2A)
UniProt ID	KEGG gene ID	EBML ID	Annotation	Organism	Kingdom	Phyla	Length protein sequence [aa]	Protein archtecture	Number domains	Domain_1	Start	End	Domain_2	Start2	End2	Domain_3	Start3	End3	Domain_4	Start4	End4
A0A015S2E5			BT-3987-like N-terminal domain-containing protein	Bacteroides fragilis str 3986 N(B)19	Bacteria	Bacteroidota	393	DUF1735	1	DUF1735	35	161
A0A015S2G4			BT-3987-like N-terminal domain-containing protein	Bacteroides fragilis str 3986 N(B)19	Bacteria	Bacteroidota	378	DUF1735	1	DUF1735	32	147
A0A015SLY7		EXY73219.1	F5/8 type C domain protein	Bacteroides fragilis str 3988T(B)14	Bacteria	Bacteroidota	343	DUF1735	1	DUF1735	80	174
A0A015SS00			BT-3987-like N-terminal domain-containing protein	Bacteroides fragilis str 3988T(B)14	Bacteria	Bacteroidota	378	DUF1735	1	DUF1735	32	147
A0A015TRF2		EXY64378.1	F5/8 type C domain protein	Bacteroides fragilis str 3986 N(B)19	Bacteria	Bacteroidota	343	DUF1735	1	DUF1735	80	174
A0A015TXS5		EXY89214.1	F5/8 type C domain protein	Bacteroides fragilis str 3998T(B)3	Bacteria	Bacteroidota	343	DUF1735	1	DUF1735	80	174
A0A015U9J2			BT-3987-like N-terminal domain-containing protein	Bacteroides fragilis str 3998T(B)3	Bacteria	Bacteroidota	378	DUF1735	1	DUF1735	32	147
A0A015UH09			Concanavalin A-like lectin/glucanases superfamily protein	Bacteroides fragilis str 3988T(B)14	Bacteria	Bacteroidota	393	DUF1735	1	DUF1735	35	161
A0A015WF34		EXZ18163.1	F5/8 type C domain protein	Bacteroides fragilis str J-143-4	Bacteria	Bacteroidota	343	DUF1735	1	DUF1735	80	174
A0A015X513			BT-3987-like N-terminal domain-containing protein	Bacteroides fragilis str 3998T(B)3	Bacteria	Bacteroidota	393	DUF1735	1	DUF1735	35	161
A0A015X6D2		EXZ27263.1	F5/8 type C domain protein	Bacteroides fragilis str S36L11	Bacteria	Bacteroidota	305	DUF1735	1	DUF1735	42	136
A0A015XCI9			BT-3987-like N-terminal domain-containing protein	Bacteroides fragilis str S36L11	Bacteria	Bacteroidota	378	DUF1735	1	DUF1735	32	147
A0A015XEB4			BT-3987-like N-terminal domain-containing protein	Bacteroides fragilis str J-143-4	Bacteria	Bacteroidota	393	DUF1735	1	DUF1735	35	161
A0A015Y5R8			BT-3987-like N-terminal domain-containing protein	Bacteroides fragilis str S36L11	Bacteria	Bacteroidota	393	DUF1735	1	DUF1735	35	161
A0A015YGE8		EXZ43333.1	F5/8 type C domain protein	Bacteroides fragilis str 2-F-2 #4	Bacteria	Bacteroidota	343	DUF1735	1	DUF1735	80	174
A0A015YMH4			BT-3987-like N-terminal domain-containing protein	Bacteroides fragilis str 2-F-2 #4	Bacteria	Bacteroidota	378	DUF1735	1	DUF1735	32	147
A0A015ZG48			BT-3987-like N-terminal domain-containing protein	Bacteroides fragilis str 2-F-2 #4	Bacteria	Bacteroidota	393	DUF1735	1	DUF1735	35	161
A0A015ZVA2			BT-3987-like N-terminal domain-containing protein	Bacteroides fragilis str J-143-4	Bacteria	Bacteroidota	378	DUF1735	1	DUF1735	32	147
A0A016ARZ7			BT-3987-like N-terminal domain-containing protein	Bacteroides fragilis str 3976T8	Bacteria	Bacteroidota	378	DUF1735	1	DUF1735	32	147
A0A016CKI8			BT-3987-like N-terminal domain-containing protein	Bacteroides fragilis str 3976T8	Bacteria	Bacteroidota	393	DUF1735	1	DUF1735	35	161
A0A016CKL6		EXZ71974.1	F5/8 type C domain protein	Bacteroides fragilis str 3976T8	Bacteria	Bacteroidota	343	DUF1735	1	DUF1735	80	174
A0A016EHT5			BT-3987-like N-terminal domain-containing protein	Bacteroides fragilis str 1007-1-F #3	Bacteria	Bacteroidota	378	DUF1735	1	DUF1735	32	147
A0A016FIA9		EYA17978.1	F5/8 type C domain protein	Bacteroides fragilis str 1007-1-F #3	Bacteria	Bacteroidota	343	DUF1735	1	DUF1735	80	174
A0A016HWG8			BT-3987-like N-terminal domain-containing protein	Bacteroides fragilis str 1007-1-F #3	Bacteria	Bacteroidota	393	DUF1735	1	DUF1735	35	161
A0A017N3P1		EYE42568.1	F5/8 type C domain protein	Bacteroides fragilis str S23L17	Bacteria	Bacteroidota	343	DUF1735	1	DUF1735	80	174
A0A017N3T1			BT-3987-like N-terminal domain-containing protein	Bacteroides fragilis str S23L17	Bacteria	Bacteroidota	393	DUF1735	1	DUF1735	35	161
A0A017NGY9			BT-3987-like N-terminal domain-containing protein	Bacteroides fragilis str S23L17	Bacteria	Bacteroidota	378	DUF1735	1	DUF1735	32	147
A0A059P8M1			BT-3987-like N-terminal domain-containing protein	uncultured bacterium	Bacteria	environmental samples	461	DUF1735 + DUF1735	2	DUF1735	48	151	DUF1735	185	285
A0A060BX99		AIA85390.1	CAZy families CBM32 protein	uncultured Bacteroides sp	Bacteria	Bacteroidota	129	DUF1735	1	DUF1735	2	109
A0A060R7Z4	rbc:BN938_1388	CDN31475.1	Putative chitobiase	Mucinivorans hirudinis	Bacteria	Bacteroidota	265	DUF1735 + DUF1735	2	DUF1735	10	116	DUF1735	142	243
A0A060R9T4	rbc:BN938_2314	CDN32386.1	Laminin_G_3 domain containing protein	Mucinivorans hirudinis	Bacteria	Bacteroidota	400	DUF1735	1	DUF1735	29	144
A0A066WIL1			Adhesin	Flavobacterium seoulense	Bacteria	Bacteroidota	352	DUF1735 + DUF5627	2	DUF1735	29	156	DUF5627	196	341
A0A069D0M4			Adhesin	Bacteroides graminisolvens DSM 19988 = JCM 15093	Bacteria	Bacteroidota	344	DUF1735 + DUF5627	2	DUF1735	36	163	DUF5627	201	333
A0A069QF58			BT-3987-like N-terminal domain-containing protein	Hoylesella loescheii DSM 19665 = JCM 12249 = ATCC 15930	Bacteria	Bacteroidota	387	DUF1735	1	DUF1735	32	152
A0A069ZNS1			BT-3987-like N-terminal domain-containing protein	Porphyromonas sp KLE 1280	Bacteria	Bacteroidota	390	DUF1735	1	DUF1735	68	152
A0A074KUX7		KEO73781.1	Adhesin	Anditalea andensis	Bacteria	Bacteroidota	342	DUF1735 + DUF5627	2	DUF1735	30	157	DUF5627	195	331
A0A077EIN1	eao:BD94_3547	AIL47322.1	Patatin-like protein	Elizabethkingia anophelis NUHP1	Bacteria	Bacteroidota	365	DUF1735	1	DUF1735	30	145
A0A077XPD0			BT-3987-like N-terminal domain-containing protein	Sphingobacterium sp (strain PM2-P1-29)	Bacteria	Bacteroidota	440	DUF1735	1	DUF1735	70	174
A0A077XS90		CDS93712.1	HPE19	Sphingobacterium sp (strain PM2-P1-29)	Bacteria	Bacteroidota	344	DUF1735 + DUF5627	2	DUF1735	31	157	DUF5627	196	332
A0A078S1Y6			Concanavalin A-like lectin/glucanases superfamily protein	Bacteroides uniformis str 3978 T3 ii	Bacteria	Bacteroidota	384	DUF1735	1	DUF1735	29	145
A0A081UBQ1		RHH12449.1	DUF1735 domain-containing protein	Bacteroides fragilis	Bacteria	Bacteroidota	343	DUF1735	1	DUF1735	70	174
A0A088F2G8	sht:KO02_21760		BT-3987-like N-terminal domain-containing protein	Sphingobacterium sp ML3W	Bacteria	Bacteroidota	307	DUF1735 + DUF1735	2	DUF1735	35	148	DUF1735	174	273
A0A088F2R4	sht:KO02_22015		DUF4361 domain-containing protein	Sphingobacterium sp ML3W	Bacteria	Bacteroidota	298	DUF1735 + BT-3044-like C-terminal	2	DUF1735	30	151	BT-3044-like C-terminal	161	293
A0A090VJI0			BT-3987-like N-terminal domain-containing protein	Algibacter lectus	Bacteria	Bacteroidota	311	DUF1735	1	DUF1735	50	164
A0A090W1M4		GAL70836.1	Uncharacterized protein	Jejuia pallidilutea	Bacteria	Bacteroidota	332	DUF1735 + DUF5627	2	DUF1735	3	116	DUF5627	156	318
A0A090WXX1			BT-3987-like N-terminal domain-containing protein	Algibacter lectus	Bacteria	Bacteroidota	238	DUF1735	1	DUF1735	50	164
A0A095ZHV5			DUF1735 domain-containing protein	Hoylesella buccalis DNF00853	Bacteria	Bacteroidota	427	DUF1735 + F5/8 type C	2	DUF1735	35	151	F5/8 type C	298	410
A0A095ZNH4			BT-3987-like N-terminal domain-containing protein	Hoylesella buccalis DNF00853	Bacteria	Bacteroidota	378	DUF1735	1	DUF1735	33	146
A0A096AB57			Endo-beta-N-acetylglucosaminidase F1 domain protein	Prevotella bivia DNF00320	Bacteria	Bacteroidota	456	DUF1735	1	DUF1735	46	153
A0A096AF20			BT-3987-like N-terminal domain-containing protein	Prevotella bivia DNF00320	Bacteria	Bacteroidota	379	DUF1735	1	DUF1735	30	146
A0A096AGI0			BT-3987-like N-terminal domain-containing protein	Prevotella bivia DNF00320	Bacteria	Bacteroidota	391	DUF1735	1	DUF1735	34	153
A0A096B236		KGF53150.1	Lipoprotein	Prevotella amnii DNF00058	Bacteria	Bacteroidota	332	DUF1735	1	DUF1735	54	146
A0A096B2G7			BT-3987-like N-terminal domain-containing protein	Prevotella amnii DNF00058	Bacteria	Bacteroidota	389	DUF1735	1	DUF1735	33	152
A0A096BSP2			F5/8 type C domain-containing protein	Prevotella bivia DNF00320	Bacteria	Bacteroidota	452	DUF1735 + F5/8 type C	2	DUF1735	67	153	F5/8 type C	357	438
A0A096CEK1			Endo-beta-N-acetylglucosaminidase F1 domain protein	Prevotella amnii DNF00058	Bacteria	Bacteroidota	457	DUF1735	1	DUF1735	53	155
A0A096CUN8			DUF4361 domain-containing protein	Prevotella melaninogenica DNF00666	Bacteria	Bacteroidota	352	DUF1735 + BT-3044-like C-terminal	2	DUF1735	44	156	BT-3044-like C-terminal	173	324
A0A098YR49			DUF4361 domain-containing protein	Hoylesella timonensis S9-PR14	Bacteria	Bacteroidota	344	DUF1735 + BT-3044-like C-terminal	2	DUF1735	49	158	BT-3044-like C-terminal	167	316
A0A098YTJ1			DUF1735 domain-containing protein	Hoylesella timonensis S9-PR14	Bacteria	Bacteroidota	427	DUF1735 + F5/8 type C	2	DUF1735	35	151	F5/8 type C	295	410
A0A098YTP5			BT-3987-like N-terminal domain-containing protein	Hoylesella timonensis S9-PR14	Bacteria	Bacteroidota	380	DUF1735	1	DUF1735	33	146
A0A099BUX2			BT-3987-like N-terminal domain-containing protein	Prevotella sp S7 MS 2	Bacteria	Bacteroidota	400	DUF1735	1	DUF1735	34	152
A0A099BVC9			BT-3987-like N-terminal domain-containing protein	Prevotella sp S7 MS 2	Bacteria	Bacteroidota	333	DUF1735	1	DUF1735	30	133
A0A099BYU7			BT-3987-like N-terminal domain-containing protein	Prevotella sp S7 MS 2	Bacteria	Bacteroidota	379	DUF1735	1	DUF1735	31	144
A0A0A6XX68			BT-3987-like N-terminal domain-containing protein	Capnocytophaga sp oral taxon 329 str F0087	Bacteria	Bacteroidota	375	DUF1735	1	DUF1735	42	142
A0A0A6Y5K7			BT-3987-like N-terminal domain-containing protein	Capnocytophaga sp oral taxon 329 str F0087	Bacteria	Bacteroidota	474	DUF1735	1	DUF1735	72	172
A0A0A6Y5R3			BT-3987-like N-terminal domain-containing protein	Capnocytophaga sp oral taxon 329 str F0087	Bacteria	Bacteroidota	419	DUF1735	1	DUF1735	37	160
A0A0B7GZ43			BT-3987-like N-terminal domain-containing protein	Capnocytophaga cynodegmi	Bacteria	Bacteroidota	465	DUF1735	1	DUF1735	60	168
A0A0B7H1H5			BT-3987-like N-terminal domain-containing protein	Capnocytophaga cynodegmi	Bacteria	Bacteroidota	341	DUF1735	1	DUF1735	58	156
A0A0B7H3B5			BT-3987-like N-terminal domain-containing protein	Capnocytophaga cynodegmi	Bacteria	Bacteroidota	420	DUF1735	1	DUF1735	40	161
A0A0B7H3R3			BT-3987-like N-terminal domain-containing protein	Capnocytophaga cynodegmi	Bacteria	Bacteroidota	397	DUF1735	1	DUF1735	52	158
A0A0B7H6R7			BT-3987-like N-terminal domain-containing protein	Capnocytophaga cynodegmi	Bacteria	Bacteroidota	467	DUF1735	1	DUF1735	56	146
A0A0B7HE43			BT-3987-like N-terminal domain-containing protein	Capnocytophaga canimorsus	Bacteria	Bacteroidota	192	DUF1735	1	DUF1735	35	158
A0A0B7HIB6			BT-3987-like N-terminal domain-containing protein	Capnocytophaga cynodegmi	Bacteria	Bacteroidota	456	DUF1735	1	DUF1735	47	157
A0A0B7HPE1			BT-3987-like N-terminal domain-containing protein	Capnocytophaga cynodegmi	Bacteria	Bacteroidota	420	DUF1735	1	DUF1735	41	161
A0A0B7HQ67			BT-3987-like N-terminal domain-containing protein	Capnocytophaga cynodegmi	Bacteria	Bacteroidota	466	DUF1735	1	DUF1735	83	147
A0A0B7HUL6			BT-3987-like N-terminal domain-containing protein	Capnocytophaga cynodegmi	Bacteria	Bacteroidota	452	DUF1735	1	DUF1735	47	155
A0A0B7HVY0		VEJ18115.1	Domain of uncharacterized function (DUF1735)	Capnocytophaga canimorsus	Bacteria	Bacteroidota	441	DUF1735	1	DUF1735	35	167
A0A0B7HWE0			BT-3987-like N-terminal domain-containing protein	Capnocytophaga cynodegmi	Bacteria	Bacteroidota	397	DUF1735	1	DUF1735	51	158
A0A0B7IF43			BT-3987-like N-terminal domain-containing protein	Capnocytophaga canimorsus	Bacteria	Bacteroidota	394	DUF1735	1	DUF1735	32	142
A0A0B7IKK4			BT-3987-like N-terminal domain-containing protein	Capnocytophaga canimorsus	Bacteria	Bacteroidota	414	DUF1735	1	DUF1735	35	158
A0A0B8T6M7			BT-3987-like N-terminal domain-containing protein	Sphingobacterium deserti	Bacteria	Bacteroidota	372	DUF1735	1	DUF1735	32	144
A0A0C1DBP6			BT-3987-like N-terminal domain-containing protein	Pedobacter kyungheensis	Bacteria	Bacteroidota	321	DUF1735	1	DUF1735	54	160
A0A0C1FSJ8			BT-3987-like N-terminal domain-containing protein	Pedobacter kyungheensis	Bacteria	Bacteroidota	320	DUF1735	1	DUF1735	59	159
A0A0C1L0U3			BT-3987-like N-terminal domain-containing protein	Flavihumibacter solisilvae	Bacteria	Bacteroidota	322	DUF1735	1	DUF1735	73	160
A0A0C5WPV8	sze:AW14_13590		DUF1735 domain-containing protein	Siansivirga zeaxanthinifaciens CC-SAMT-1	Bacteria	Bacteroidota	377	DUF1735 + DUF5627	2	DUF1735	31	161	DUF5627	201	364
A0A0D0GIA0			BT-3987-like N-terminal domain-containing protein	Pedobacter lusitanus	Bacteria	Bacteroidota	321	DUF1735	1	DUF1735	51	156
A0A0D8J9G1			DUF1735 domain-containing protein	Draconibacterium sediminis	Bacteria	Bacteroidota	349	DUF1735 + DUF5627	2	DUF1735	30	161	DUF5627	201	336
A0A0D8JED4		KJF45164.1	Adhesin	Draconibacterium sediminis	Bacteria	Bacteroidota	344	DUF1735 + DUF5627	2	DUF1735	35	161	DUF5627	199	331
A0A0D8JHM8		KJF45348.1	Uncharacterized protein	Draconibacterium sediminis	Bacteria	Bacteroidota	302	DUF1735 + BT-3044-like C-terminal	2	DUF1735	40	156	BT-3044-like C-terminal	176	283
A0A0E2AMT1			BT-3987-like N-terminal domain-containing protein	Bacteroides fragilis CL07T12C05	Bacteria	Bacteroidota	393	DUF1735	1	DUF1735	35	161
A0A0E2AMW3			BT-3987-like N-terminal domain-containing protein	Bacteroides fragilis CL07T12C05	Bacteria	Bacteroidota	343	DUF1735	1	DUF1735	80	174
A0A0E2ASR8			BT-3987-like N-terminal domain-containing protein	Bacteroides fragilis CL07T12C05	Bacteria	Bacteroidota	378	DUF1735	1	DUF1735	32	147
A0A0E9LU77			DUF1735 domain-containing protein	Geofilum rubicundum JCM 15548	Bacteria	Bacteroidota	372	DUF1735 + DUF5627	2	DUF1735	34	163	DUF5627	202	360
A0A0E9N0N3			DUF1735 domain-containing protein	Flavihumibacter petaseus NBRC 106054	Bacteria	Bacteroidota	298	DUF1735 + BT-3044-like C-terminal	2	DUF1735	65	162	BT-3044-like C-terminal	230	296
A0A0E9N6M3			BT-3987-like N-terminal domain-containing protein	Flavihumibacter petaseus NBRC 106054	Bacteria	Bacteroidota	329	DUF1735	1	DUF1735	65	168
A0A0F5IIH5			DUF4361 domain-containing protein	Parabacteroides goldsteinii DSM 19448 = WAL 12034	Bacteria	Bacteroidota	337	DUF1735 + BT-3044-like C-terminal	2	DUF1735	35	159	BT-3044-like C-terminal	167	332
A0A0F5IMQ5			BT-3987-like N-terminal domain-containing protein	Parabacteroides sp HGS0025	Bacteria	Bacteroidota	152	DUF1735	1	DUF1735	43	135
A0A0F5JE04			DUF1735 domain-containing protein	Parabacteroides goldsteinii DSM 19448 = WAL 12034	Bacteria	Bacteroidota	293	DUF1735 + BT-3044-like C-terminal	2	DUF1735	32	154	BT-3044-like C-terminal	165	281
A0A0F5JGU8			F5/8 type C domain-containing protein	Parabacteroides goldsteinii DSM 19448 = WAL 12034	Bacteria	Bacteroidota	447	DUF1735 + DUF1735 + F5/8 type C	3	DUF1735	31	149	DUF1735	169	276	F5/8 type C	317	442
A0A0F5JKN2			BT-3987-like N-terminal domain-containing protein	Parabacteroides gordonii MS-1 = DSM 23371	Bacteria	Bacteroidota	152	DUF1735	1	DUF1735	43	135
A0A0F5JQW0			BT-3987-like N-terminal domain-containing protein	Parabacteroides goldsteinii DSM 19448 = WAL 12034	Bacteria	Bacteroidota	323	DUF1735	1	DUF1735	28	159
A0A0I9S194		MCZ2688091.1	DUF1735 and LamG domain-containing protein	Bacteroides fragilis	Bacteria	Bacteroidota	393	DUF1735	1	DUF1735	35	161
A0A0I9UPA2		QCQ51932.1	DUF1735 domain-containing protein	Bacteroides fragilis	Bacteria	Bacteroidota	393	DUF1735	1	DUF1735	35	161
A0A0J0Y1L8			DUF1735 domain-containing protein	Pedobacter sp BMA	Bacteria	Bacteroidota	304	DUF1735 + BT-3044-like C-terminal	2	DUF1735	35	164	BT-3044-like C-terminal	175	297
A0A0J1BHI8			BT-3987-like N-terminal domain-containing protein	Pedobacter sp BMA	Bacteria	Bacteroidota	344	DUF1735	1	DUF1735	71	163
A0A0J6CG19		KMM32125.1	Carbohydrate-binding protein	Parabacteroides goldsteinii	Bacteria	Bacteroidota	447	DUF1735 + DUF1735 + F5/8 type C	3	DUF1735	31	149	DUF1735	169	276	F5/8 type C	317	442
A0A0J6CLG0			DUF4361 domain-containing protein	Parabacteroides goldsteinii	Bacteria	Bacteroidota	337	DUF1735 + BT-3044-like C-terminal	2	DUF1735	35	159	BT-3044-like C-terminal	167	332
A0A0J6CPX7			DUF1735 domain-containing protein	Parabacteroides goldsteinii	Bacteria	Bacteroidota	293	DUF1735 + BT-3044-like C-terminal	2	DUF1735	32	154	BT-3044-like C-terminal	165	281
A0A0J6FJA8			BT-3987-like N-terminal domain-containing protein	Parabacteroides goldsteinii	Bacteria	Bacteroidota	323	DUF1735	1	DUF1735	28	159
A0A0J9FEQ3			BT-3987-like N-terminal domain-containing protein	Bacteroides sp 3_1_13	Bacteria	Bacteroidota	399	DUF1735	1	DUF1735	34	151
A0A0J9FFW3			BT-3987-like N-terminal domain-containing protein	Bacteroides sp 3_1_13	Bacteria	Bacteroidota	417	DUF1735	1	DUF1735	41	159
A0A0J9FLE0			BT-3987-like N-terminal domain-containing protein	Bacteroides sp 3_1_13	Bacteria	Bacteroidota	380	DUF1735	1	DUF1735	31	144
A0A0J9FM04			BT-3987-like N-terminal domain-containing protein	Bacteroides sp 3_1_13	Bacteria	Bacteroidota	520	DUF1735	1	DUF1735	57	171
A0A0J9FMC9			DUF1735 domain-containing protein	Bacteroides sp 3_1_13	Bacteria	Bacteroidota	352	DUF1735 + DUF5627	2	DUF1735	37	166	DUF5627	205	339
A0A0J9FN23			BT-3987-like N-terminal domain-containing protein	Bacteroides sp 3_1_13	Bacteria	Bacteroidota	615	DUF1735 + DUF1735	2	DUF1735	47	161	DUF1735	185	289
A0A0J9FN82			BT-3987-like N-terminal domain-containing protein	Bacteroides sp 3_1_13	Bacteria	Bacteroidota	312	DUF1735	1	DUF1735	41	140
A0A0J9FNC9			BT-3987-like N-terminal domain-containing protein	Bacteroides sp 3_1_13	Bacteria	Bacteroidota	306	DUF1735	1	DUF1735	41	142
A0A0J9FNM1			BT-3987-like N-terminal domain-containing protein	Bacteroides sp 3_1_13	Bacteria	Bacteroidota	478	DUF1735	1	DUF1735	44	162
A0A0J9FQT2		KMW80917.1	Uncharacterized protein	Bacteroides sp 3_1_13	Bacteria	Bacteroidota	541	DUF1735 + GLUG	2	DUF1735	54	140	GLUG	329	354
A0A0J9FRI1			BT-3987-like N-terminal domain-containing protein	Bacteroides sp 3_1_13	Bacteria	Bacteroidota	166	DUF1735	1	DUF1735	28	150
A0A0J9FWC9			BT-3987-like N-terminal domain-containing protein	Bacteroides sp 3_1_13	Bacteria	Bacteroidota	569	DUF1735 + DUF1735	2	DUF1735	29	141	DUF1735	174	270
A0A0J9FWN0			BT-3987-like N-terminal domain-containing protein	Bacteroides sp 3_1_13	Bacteria	Bacteroidota	315	DUF1735	1	DUF1735	42	142
A0A0J9IBB1			BT-3987-like N-terminal domain-containing protein	Bacteroides sp 3_1_13	Bacteria	Bacteroidota	432	DUF1735	1	DUF1735	33	151
A0A0J9ICY9			BT-3987-like N-terminal domain-containing protein	Bacteroides sp 3_1_13	Bacteria	Bacteroidota	385	DUF1735	1	DUF1735	32	148
A0A0K1NKN3	pfus:ADJ77_07405		BT-3987-like N-terminal domain-containing protein	Prevotella fusca JCM 17724	Bacteria	Bacteroidota	381	DUF1735	1	DUF1735	42	142
A0A0K1NLP0	pfus:ADJ77_07410		Endo-beta-N-acetylglucosaminidase F1 domain protein	Prevotella fusca JCM 17724	Bacteria	Bacteroidota	455	DUF1735	1	DUF1735	60	158
A0A0L8V907			DUF1735 domain-containing protein	Sunxiuqinia dokdonensis	Bacteria	Bacteroidota	350	DUF1735 + DUF5627	2	DUF1735	17	141	DUF5627	179	337
A0A0M2XQ09		KKO89748.1	Adhesin	Sphingobacterium sp Ag1	Bacteria	Bacteroidota	341	DUF1735 + DUF5627	2	DUF1735	32	156	DUF5627	194	329
A0A0M2XXT9			BT-3987-like N-terminal domain-containing protein	Sphingobacterium sp Ag1	Bacteria	Bacteroidota	321	DUF1735	1	DUF1735	60	161
A0A0M2XZY8			BT-3987-like N-terminal domain-containing protein	Sphingobacterium sp Ag1	Bacteria	Bacteroidota	310	DUF1735	1	DUF1735	55	160
A0A0M4BLE6			Concanavalin A-like lectin/glucanases superfamily protein	uncultured bacterium 40k7	Bacteria	environmental samples	386	DUF1735	1	DUF1735	32	148
A0A0M4BM62			Endo-beta-N-acetylglucosaminidase F1 domain protein	uncultured bacterium 40k7	Bacteria	environmental samples	475	DUF1735	1	DUF1735	44	162
A0A0M4BR75			Endo-beta-N-acetylglucosaminidase F1 domain protein	uncultured bacterium 15m04	Bacteria	environmental samples	476	DUF1735	1	DUF1735	44	162
A0A0M4BRW4			Concanavalin A-like lectin/glucanases superfamily protein	uncultured bacterium 40k7	Bacteria	environmental samples	390	DUF1735	1	DUF1735	30	147
A0A0M4BTW9		ALB76275.1	Glycosyl hydrolases 18 family protein	uncultured bacterium 40k7	Bacteria	environmental samples	444	DUF1735	1	DUF1735	49	160
A0A0M4C2P1			BT-3987-like N-terminal domain-containing protein	uncultured bacterium 15m04	Bacteria	environmental samples	384	DUF1735	1	DUF1735	32	149
A0A0M4G9X4	col:AM608_10595		BT-3987-like N-terminal domain-containing protein	Capnocytophaga sp oral taxon 323	Bacteria	Bacteroidota	419	DUF1735	1	DUF1735	38	160
A0A0M4GLE8	col:AM608_01995		BT-3987-like N-terminal domain-containing protein	Capnocytophaga sp oral taxon 323	Bacteria	Bacteroidota	377	DUF1735	1	DUF1735	34	143
A0A0M4GNK3	col:AM608_08720		BT-3987-like N-terminal domain-containing protein	Capnocytophaga sp oral taxon 323	Bacteria	Bacteroidota	518	DUF1735	1	DUF1735	33	162
A0A0M4GRC8	col:AM608_10600		BT-3987-like N-terminal domain-containing protein	Capnocytophaga sp oral taxon 323	Bacteria	Bacteroidota	465	DUF1735	1	DUF1735	75	171
A0A0N8W515			BT-3987-like N-terminal domain-containing protein	Pedobacter sp Hv1	Bacteria	Bacteroidota	320	DUF1735	1	DUF1735	55	157
A0A0N8W5N1			BT-3987-like N-terminal domain-containing protein	Pedobacter sp Hv1	Bacteria	Bacteroidota	328	DUF1735	1	DUF1735	64	160
A0A0P0CJP4	ahz:APS56_15570		BT-3987-like N-terminal domain-containing protein	Pseudalgibacter alginicilyticus	Bacteria	Bacteroidota	312	DUF1735	1	DUF1735	38	153
A0A0P0EKS8	btho:Btheta7330_00075	KAB4481670.1	DUF4361 domain-containing protein	Bacteroides thetaiotaomicron	Bacteria	Bacteroidota	295	DUF1735 + BT-3044-like C-terminal	2	DUF1735	31	152	BT-3044-like C-terminal	164	286
A0A0P0EMC0	btho:Btheta7330_00611		BT-3987-like N-terminal domain-containing protein	Bacteroides thetaiotaomicron	Bacteria	Bacteroidota	550	DUF1735 + DUF1735 + DUF1735	3	DUF1735	41	146	DUF1735	190	274	DUF1735	305	398
A0A0P0EPD2	btho:Btheta7330_00204	ALJ3980	Extracellular endo-alpha-(1-&gt;5)-L-arabinanase 1	Bacteroides thetaiotaomicron	Bacteria	Bacteroidota	632	DUF1735 + DUF1735	2	DUF1735	57	165	DUF1735	204	299
A0A0P0EQP5	btho:Btheta7330_00694	KAB5122850.1	DUF4361 domain-containing protein	Bacteroides thetaiotaomicron	Bacteria	Bacteroidota	298	DUF1735 + BT-3044-like C-terminal	2	DUF1735	30	156	BT-3044-like C-terminal	164	284
A0A0P0EV52	btho:Btheta7330_02651	CUO92824.1	Domain of uncharacterized function (DUF1735)	Bacteroides thetaiotaomicron	Bacteria	Bacteroidota	404	DUF1735	1	DUF1735	31	144
A0A0P0EWW6	btho:Btheta7330_04535	KAB4453141.1	DUF1735 domain-containing protein	Bacteroides thetaiotaomicron	Bacteria	Bacteroidota	396	DUF1735	1	DUF1735	31	150
A0A0P0F270	btho:Btheta7330_03314	UYU66167.1	DUF1735 domain-containing protein	Bacteroides thetaiotaomicron	Bacteria	Bacteroidota	317	DUF1735 + BT-3044-like C-terminal	2	DUF1735	33	158	BT-3044-like C-terminal	168	309
A0A0P0F455	btho:Btheta7330_04270	ALJ43797.1	Endo-beta-N-acetylglucosaminidase F1	Bacteroides thetaiotaomicron	Bacteria	Bacteroidota	476	DUF1735	1	DUF1735	44	162
A0A0P0FAV9	btho:Btheta7330_02664	KAB4316107.1	DUF1735 domain-containing protein	Bacteroides thetaiotaomicron	Bacteria	Bacteroidota	393	DUF1735	1	DUF1735	33	151
A0A0P0FC49	btho:Btheta7330_03276	ALJ42810.1	F5/8 type C domain protein	Bacteroides thetaiotaomicron	Bacteria	Bacteroidota	323	DUF1735 + F5/8 type C	2	DUF1735	38	164	F5/8 type C	206	314
A0A0P0FDD5	btho:Btheta7330_01945	ALJ41502.1	Endo-beta-N-acetylglucosaminidase F1	Bacteroides thetaiotaomicron	Bacteria	Bacteroidota	508	DUF1735	1	DUF1735	56	159
A0A0P0FDH4	btho:Btheta7330_03806	UYU73129.1	DUF4361 domain-containing protein	Bacteroides thetaiotaomicron	Bacteria	Bacteroidota	339	DUF1735 + BT-3044-like C-terminal	2	DUF1735	49	153	BT-3044-like C-terminal	162	329
A0A0P0FHK3	btho:Btheta7330_03360	KAB4487056.1	DUF1735 domain-containing protein	Bacteroides thetaiotaomicron	Bacteria	Bacteroidota	444	DUF1735 + DUF1735 + F5/8 type C	3	DUF1735	44	145	DUF1735	179	268	F5/8 type C	306	431
A0A0P0FJI4	btho:Btheta7330_04497	KAB4453106.1	DUF1735 domain-containing protein	Bacteroides thetaiotaomicron	Bacteria	Bacteroidota	322	DUF1735 + BT-3044-like C-terminal	2	DUF1735	34	159	BT-3044-like C-terminal	167	304
A0A0P0FJK9	btho:Btheta7330_04142		DUF4361 domain-containing protein	Bacteroides thetaiotaomicron	Bacteria	Bacteroidota	342	DUF1735 + BT-3044-like C-terminal	2	DUF1735	35	159	BT-3044-like C-terminal	166	332
A0A0P0FNW4	btho:Btheta7330_02650	KAB4316119.1	DUF1735 domain-containing protein	Bacteroides thetaiotaomicron	Bacteria	Bacteroidota	449	DUF4999 + DUF1735	2	DUF4999	1	75	DUF1735	219	299
A0A0P0FP16	btho:Btheta7330_01946		BT-3987-like N-terminal domain-containing protein	Bacteroides thetaiotaomicron	Bacteria	Bacteroidota	429	DUF1735	1	DUF1735	20	138
A0A0P0FQ20	btho:Btheta7330_03834	KAB4477158.1	DUF4361 domain-containing protein	Bacteroides thetaiotaomicron	Bacteria	Bacteroidota	331	DUF1735 + BT-3044-like C-terminal	2	DUF1735	51	153	BT-3044-like C-terminal	161	321
A0A0P0FR29	btho:Btheta7330_04271	CUP30772.1	Patatin-like protein	Bacteroides thetaiotaomicron	Bacteria	Bacteroidota	384	DUF1735	1	DUF1735	32	149
A0A0P0FR49	bcel:BcellWH2_02823		DUF4361 domain-containing protein	Bacteroides cellulosilyticus	Bacteria	Bacteroidota	308	DUF1735 + BT-3044-like C-terminal	2	DUF1735	34	150	BT-3044-like C-terminal	159	280
A0A0P0FRW6	btho:Btheta7330_04613	KAB4481253.1	DUF4361 domain-containing protein	Bacteroides thetaiotaomicron	Bacteria	Bacteroidota	295	DUF1735 + BT-3044-like C-terminal	2	DUF1735	31	153	BT-3044-like C-terminal	161	294
A0A0P0FT74	btho:Btheta7330_03861	CUP90350.1	Coagulation factor 5/8 type domain protein	Bacteroides thetaiotaomicron	Bacteria	Bacteroidota	430	DUF1735	1	DUF1735	37	154
A0A0P0FUX1	bcel:BcellWH2_04262		BT-3987-like N-terminal domain-containing protein	Bacteroides cellulosilyticus	Bacteria	Bacteroidota	388	DUF1735	1	DUF1735	28	145
A0A0P0GBP6	bcel:BcellWH2_00958	KAA5406698.1	DUF1735 domain-containing protein	Bacteroides cellulosilyticus	Bacteria	Bacteroidota	344	DUF1735 + DUF5627	2	DUF1735	32	160	DUF5627	198	331
A0A0P0GGN3	bcel:BcellWH2_04300	KAA5422518.1	DUF1735 domain-containing protein	Bacteroides cellulosilyticus	Bacteria	Bacteroidota	340	DUF1735 + DUF5627	2	DUF1735	32	159	DUF5627	197	329
A0A0P0GPP9	bcel:BcellWH2_02721	KAA5414765.1	DUF1735 domain-containing protein	Bacteroides cellulosilyticus	Bacteria	Bacteroidota	278	DUF1735 + BT-3044-like C-terminal	2	DUF1735	33	151	BT-3044-like C-terminal	162	258
A0A0P0NFP1	pep:AQ505_11660		BT-3987-like N-terminal domain-containing protein	Pedobacter sp PACM 27299	Bacteria	Bacteroidota	299	DUF1735	1	DUF1735	57	160
A0A0Q0X6D5		KQB44327.1	HPE19 protein	Flavobacterium daejeonense	Bacteria	Bacteroidota	297	DUF1735 + DUF5627	2	DUF1735	9	114	DUF5627	154	286
A0A0Q4FJB9			BT-3987-like N-terminal domain-containing protein	Pedobacter sp Leaf216	Bacteria	Bacteroidota	180	DUF1735	1	DUF1735	51	165
A0A0Q4FSE5			BT-3987-like N-terminal domain-containing protein	Pedobacter sp Leaf216	Bacteria	Bacteroidota	310	DUF1735	1	DUF1735	62	160
A0A0Q4GUV3			BT-3987-like N-terminal domain-containing protein	Pedobacter sp Leaf216	Bacteria	Bacteroidota	306	DUF1735	1	DUF1735	68	168
A0A0Q5NML8			BT-3987-like N-terminal domain-containing protein	Pedobacter sp Leaf176	Bacteria	Bacteroidota	339	DUF1735	1	DUF1735	72	167
A0A0Q5NRA8			BT-3987-like N-terminal domain-containing protein	Pedobacter sp Leaf176	Bacteria	Bacteroidota	337	DUF1735	1	DUF1735	69	169
A0A0Q5SYN0			BT-3987-like N-terminal domain-containing protein	Pedobacter sp Leaf194	Bacteria	Bacteroidota	297	DUF1735	1	DUF1735	49	149
A0A0Q5T8J0			DUF1735 domain-containing protein	Dyadobacter sp Leaf189	Bacteria	Bacteroidota	287	DUF1735 + BT-3044-like C-terminal	2	DUF1735	38	142	BT-3044-like C-terminal	151	281
A0A0Q7FWL8		KQW99289.1	Adhesin	Flavobacterium sp Root420	Bacteria	Bacteroidota	343	DUF1735 + DUF5627	2	DUF1735	30	158	DUF5627	196	332
A0A0S2KMB1	peo:AS203_10180		BT-3987-like N-terminal domain-containing protein	Hoylesella enoeca	Bacteria	Bacteroidota	387	DUF1735	1	DUF1735	33	152
A0A0T5VMZ3		KRT15234.1	Adhesin	Pedobacter ginsenosidimutans	Bacteria	Bacteroidota	323	DUF1735 + DUF5627	2	DUF1735	31	158	DUF5627	177	313
A0A0T5VVE5			BT-3987-like N-terminal domain-containing protein	Pedobacter ginsenosidimutans	Bacteria	Bacteroidota	338	DUF1735	1	DUF1735	56	163
A0A0X8J9N3	chg:AXF12_04650		BT-3987-like N-terminal domain-containing protein	Capnocytophaga haemolytica	Bacteria	Bacteroidota	415	DUF1735	1	DUF1735	35	155
A0A0X8JC40	chg:AXF12_11805		BT-3987-like N-terminal domain-containing protein	Capnocytophaga haemolytica	Bacteria	Bacteroidota	462	DUF1735	1	DUF1735	49	146
A0A0X8JCP4	chg:AXF12_11800		BT-3987-like N-terminal domain-containing protein	Capnocytophaga haemolytica	Bacteria	Bacteroidota	397	DUF1735	1	DUF1735	58	156
A0A108T4I2		KAA5420131.1	DUF1735 domain-containing protein	Bacteroides cellulosilyticus	Bacteria	Bacteroidota	335	DUF1735 + DUF5627	2	DUF1735	32	158	DUF5627	196	323
A0A134AUT5			BT-3987-like N-terminal domain-containing protein	Porphyromonadaceae bacterium KA00676	Bacteria	Bacteroidota	390	DUF1735	1	DUF1735	68	152
A0A134B0P9			BT-3987-like N-terminal domain-containing protein	Porphyromonas somerae	Bacteria	Bacteroidota	390	DUF1735	1	DUF1735	68	152
A0A134B6N4			Endo-beta-N-acetylglucosaminidase F1 domain protein	Prevotella amnii	Bacteria	Bacteroidota	457	DUF1735	1	DUF1735	53	155
A0A134BEZ9			BT-3987-like N-terminal domain-containing protein	Prevotella amnii	Bacteria	Bacteroidota	334	DUF1735	1	DUF1735	61	159
A0A134BF07			BT-3987-like N-terminal domain-containing protein	Prevotella amnii	Bacteria	Bacteroidota	389	DUF1735	1	DUF1735	33	152
A0A134BLN2			BT-3987-like N-terminal domain-containing protein	Prevotella sp DNF00663	Bacteria	Bacteroidota	350	DUF1735	1	DUF1735	47	150
A0A134BLQ9			BT-3987-like N-terminal domain-containing protein	Prevotella sp DNF00663	Bacteria	Bacteroidota	400	DUF1735	1	DUF1735	34	152
A0A137SQA3			BT-3987-like N-terminal domain-containing protein	Prevotella bivia	Bacteria	Bacteroidota	391	DUF1735	1	DUF1735	34	153
A0A137SSD7			Endo-beta-N-acetylglucosaminidase F1 domain protein	Prevotella bivia	Bacteria	Bacteroidota	456	DUF1735	1	DUF1735	46	153
A0A137T0I3			F5/8 type C domain protein	Prevotella bivia	Bacteria	Bacteroidota	452	DUF1735 + F5/8 type C	2	DUF1735	67	153	F5/8 type C	357	436
A0A137T0M4			BT-3987-like N-terminal domain-containing protein	Prevotella bivia	Bacteria	Bacteroidota	386	DUF1735	1	DUF1735	37	153
A0A139JRH1		KAB4095957.1	DUF1735 domain-containing protein	Bacteroides uniformis	Bacteria	Bacteroidota	384	DUF1735	1	DUF1735	29	145
A0A139JRK0		KAB4314798.1	DUF4361 domain-containing protein	Bacteroides thetaiotaomicron	Bacteria	Bacteroidota	345	DUF1735 + BT-3044-like C-terminal	2	DUF1735	55	159	BT-3044-like C-terminal	168	335
A0A139JS09		KAB4314777.1	DUF4361 domain-containing protein	Bacteroides thetaiotaomicron	Bacteria	Bacteroidota	331	DUF1735 + BT-3044-like C-terminal	2	DUF1735	42	150	BT-3044-like C-terminal	161	321
A0A139JT11			Concanavalin A-like lectin/glucanases superfamily protein	Bacteroides thetaiotaomicron	Bacteria	Bacteroidota	384	DUF1735	1	DUF1735	32	149
A0A139JTB7		KAB4454673.1	DUF1735 domain-containing protein	Bacteroides thetaiotaomicron	Bacteria	Bacteroidota	476	DUF1735	1	DUF1735	44	162
A0A139JTJ3		KAB4455838.1	DUF4361 domain-containing protein	Bacteroides thetaiotaomicron	Bacteria	Bacteroidota	342	DUF1735 + BT-3044-like C-terminal	2	DUF1735	35	159	BT-3044-like C-terminal	166	332
A0A139JWD3		TSE43490.1	F5/8 type C domain protein	Bacteroides thetaiotaomicron	Bacteria	Bacteroidota	323	DUF1735 + F5/8 type C	2	DUF1735	38	164	F5/8 type C	206	314
A0A139KBM0		RGR93142.1	DUF4361 domain-containing protein	Bacteroides thetaiotaomicron	Bacteria	Bacteroidota	298	DUF1735 + BT-3044-like C-terminal	2	DUF1735	30	156	BT-3044-like C-terminal	164	284
A0A139KES0		RGR91066.1	DUF4361 domain-containing protein	Bacteroides thetaiotaomicron	Bacteria	Bacteroidota	295	DUF1735 + BT-3044-like C-terminal	2	DUF1735	31	153	BT-3044-like C-terminal	161	294
A0A139KKH1		RGR97123.1	DUF4361 domain-containing protein	Bacteroides thetaiotaomicron	Bacteria	Bacteroidota	324	DUF1735 + BT-3044-like C-terminal	2	DUF1735	46	160	BT-3044-like C-terminal	169	304
A0A139KM92		UYU69063.1	DUF1735 and LamG domain-containing protein	Bacteroides thetaiotaomicron	Bacteria	Bacteroidota	429	DUF1735	1	DUF1735	30	147
A0A139KS89			BT-3987-like N-terminal domain-containing protein	Bacteroides ovatus	Bacteria	Bacteroidota	407	DUF1735	1	DUF1735	60	152
A0A139KSA7	boa:Bovatus_04946		Concanavalin A-like lectin/glucanases superfamily protein	Bacteroides ovatus	Bacteria	Bacteroidota	426	DUF1735	1	DUF1735	43	149
A0A139KTH8		KAB1327309.1	DUF1735 domain-containing protein	Bacteroides ovatus	Bacteria	Bacteroidota	707	DUF1735 + DUF1735	2	DUF1735	161	243	DUF1735	387	487
A0A139KTL3		KAB1327308.1	DUF1735 domain-containing protein	Bacteroides ovatus	Bacteria	Bacteroidota	476	DUF1735 + DUF1735	2	DUF1735	37	146	DUF1735	156	271
A0A139KXF8			Concanavalin A-like lectin/glucanases superfamily protein	Bacteroides ovatus	Bacteria	Bacteroidota	396	DUF1735	1	DUF1735	34	151
A0A139KXH1			BT-3987-like N-terminal domain-containing protein	Bacteroides ovatus	Bacteria	Bacteroidota	285	DUF1735	1	DUF1735	72	162
A0A139KXH7		HCJ25968.1	DUF1735 domain-containing protein	Bacteroides ovatus	Bacteria	Bacteroidota	403	DUF1735	1	DUF1735	38	154
A0A139KXK3		RGP04015.1	DUF1735 domain-containing protein	Bacteroides thetaiotaomicron	Bacteria	Bacteroidota	396	DUF1735	1	DUF1735	36	145
A0A139L024		RHD88537.1	DUF1735 domain-containing protein	Bacteroides thetaiotaomicron	Bacteria	Bacteroidota	508	DUF1735	1	DUF1735	56	159
A0A139L045		KAB4478924.1	DUF4361 domain-containing protein	Bacteroides thetaiotaomicron	Bacteria	Bacteroidota	300	DUF1735 + BT-3044-like C-terminal	2	DUF1735	31	154	BT-3044-like C-terminal	162	295
A0A139L2Y9		KXT45805.1	F5/8 type C domain protein	Bacteroides intestinalis	Bacteria	Bacteroidota	471	DUF1735 + DUF1735	2	DUF1735	54	176	DUF1735	207	303
A0A139L813		HCJ26909.1	DUF1735 domain-containing protein	Bacteroides ovatus	Bacteria	Bacteroidota	380	DUF1735	1	DUF1735	31	144
A0A139L8G5			DUF1735 domain-containing protein	Bacteroides ovatus	Bacteria	Bacteroidota	355	DUF1735 + DUF5627	2	DUF1735	40	169	DUF5627	208	342
A0A139LA00		KXT48275.1	Uncharacterized protein	Bacteroides ovatus	Bacteria	Bacteroidota	541	DUF1735 + GLUG	2	DUF1735	54	140	GLUG	329	354
A0A139LA37		KAA3930671.1	DUF1735 domain-containing protein	Bacteroides ovatus	Bacteria	Bacteroidota	300	DUF1735 + BT-3044-like C-terminal	2	DUF1735	27	141	BT-3044-like C-terminal	157	285
A0A139LBL8			DUF1735 domain-containing protein	Bacteroides intestinalis	Bacteria	Bacteroidota	344	DUF1735 + DUF5627	2	DUF1735	36	163	DUF5627	201	333
A0A139LBP1			DUF1735 domain-containing protein	Bacteroides intestinalis	Bacteria	Bacteroidota	647	DUF1735 + GH18	2	DUF1735	59	159	GH18	246	510
A0A139LBT7			BT-3987-like N-terminal domain-containing protein	Bacteroides intestinalis	Bacteria	Bacteroidota	392	DUF1735	1	DUF1735	32	149
A0A139LDQ0		KXT49551.1	Glycosyl hydrolase, family 43	Bacteroides ovatus	Bacteria	Bacteroidota	600	DUF1735 + DUF1735	2	DUF1735	32	146	DUF1735	170	274
A0A139LHA4			BT-3987-like N-terminal domain-containing protein	Bacteroides ovatus	Bacteria	Bacteroidota	416	DUF1735	1	DUF1735	40	158
A0A139LHB0			DUF1735 domain-containing protein	Bacteroides ovatus	Bacteria	Bacteroidota	553	DUF1735 + GH18	2	DUF1735	56	157	GH18	255	403
A0A139LIP3			DUF4361 domain-containing protein	Bacteroides intestinalis	Bacteria	Bacteroidota	316	DUF1735 + BT-3044-like C-terminal	2	DUF1735	42	158	BT-3044-like C-terminal	167	288
A0A139LIR4			DUF4361 domain-containing protein	Bacteroides intestinalis	Bacteria	Bacteroidota	310	DUF1735 + BT-3044-like C-terminal	2	DUF1735	34	154	BT-3044-like C-terminal	162	285
A0A139LK03		KAA3957494.1	DUF1735 domain-containing protein	Bacteroides ovatus	Bacteria	Bacteroidota	390	DUF1735	1	DUF1735	33	151
A0A139LK72		KAB1323205.1	DUF1735 domain-containing protein	Bacteroides ovatus	Bacteria	Bacteroidota	306	DUF1735	1	DUF1735	44	141
A0A139LKD6			BT-3987-like N-terminal domain-containing protein	Bacteroides ovatus	Bacteria	Bacteroidota	519	DUF1735	1	DUF1735	57	159
A0A139LKF7			BT-3987-like N-terminal domain-containing protein	Bacteroides ovatus	Bacteria	Bacteroidota	416	DUF1735	1	DUF1735	37	155
A0A139LLE8			BT-3987-like N-terminal domain-containing protein	Bacteroides ovatus	Bacteria	Bacteroidota	386	DUF1735	1	DUF1735	32	148
A0A139LLF4	boa:Bovatus_04265	KAA3808275.1	DUF1735 domain-containing protein	Bacteroides ovatus	Bacteria	Bacteroidota	474	DUF1735 + GH18	2	DUF1735	53	161	GH18	195	318
A0A139LLI7	boa:Bovatus_04266	KAA3808276.1	DUF1735 domain-containing protein	Bacteroides ovatus	Bacteria	Bacteroidota	388	DUF1735	1	DUF1735	31	148
A0A139LLN2			BT-3987-like N-terminal domain-containing protein	Bacteroides ovatus	Bacteria	Bacteroidota	495	DUF1735	1	DUF1735	64	182
A0A139LNF2			DUF1735 domain-containing protein	Bacteroides intestinalis	Bacteria	Bacteroidota	278	DUF1735 + BT-3044-like C-terminal	2	DUF1735	33	151	BT-3044-like C-terminal	162	258
A0A139LS76			DUF1735 domain-containing protein	Bacteroides intestinalis	Bacteria	Bacteroidota	344	DUF1735 + DUF5627	2	DUF1735	32	160	DUF5627	198	331
A0A150AB96			BT-3987-like N-terminal domain-containing protein	Flammeovirga sp SJP92	Bacteria	Bacteroidota	287	DUF1735	1	DUF1735	34	145
A0A150AHR4			BT-3987-like N-terminal domain-containing protein	Flammeovirga sp SJP92	Bacteria	Bacteroidota	306	DUF1735	1	DUF1735	37	148
A0A161LVF1			Adhesin	Paludibacter jiangxiensis	Bacteria	Bacteroidota	344	DUF1735 + DUF5627	2	DUF1735	35	160	DUF5627	198	332
A0A172U0B2	fla:SY85_21240		BT-3987-like N-terminal domain-containing protein	Flavisolibacter tropicus	Bacteria	Bacteroidota	189	DUF1735	1	DUF1735	63	167
A0A172U0S9	fla:SY85_21265		BT-3987-like N-terminal domain-containing protein	Flavisolibacter tropicus	Bacteria	Bacteroidota	324	DUF1735	1	DUF1735	62	158
A0A173MIS0	fln:FLA_3380		BT-3987-like N-terminal domain-containing protein	Filimonas lacunae	Bacteria	Bacteroidota	326	DUF1735 + DUF1735	2	DUF1735	63	158	DUF1735	208	306
A0A173MJ70	fln:FLA_3566		BT-3987-like N-terminal domain-containing protein	Filimonas lacunae	Bacteria	Bacteroidota	340	DUF1735 + DUF1735	2	DUF1735	61	161	DUF1735	223	311
A0A173R9W3		UYU65468.1	DUF1735 and LamG domain-containing protein	Bacteroides thetaiotaomicron	Bacteria	Bacteroidota	393	DUF1735	1	DUF1735	33	142
A0A173T713		RGR97038.1	DUF1735 domain-containing protein	Bacteroides thetaiotaomicron	Bacteria	Bacteroidota	304	DUF1735 + BT-3044-like C-terminal	2	DUF1735	48	155	BT-3044-like C-terminal	165	297
A0A173V5E1		RGR93614.1	DUF1735 domain-containing protein	Bacteroides thetaiotaomicron	Bacteria	Bacteroidota	508	DUF1735 + GH18	2	DUF1735	57	159	GH18	226	419
A0A173V6Y8		CUP66751.1	Domain of uncharacterized function (DUF1735)	Bacteroides thetaiotaomicron	Bacteria	Bacteroidota	429	DUF1735	1	DUF1735	20	138
A0A173VN04		RGR90574.1	DUF4361 domain-containing protein	Bacteroides thetaiotaomicron	Bacteria	Bacteroidota	322	DUF1735 + BT-3044-like C-terminal	2	DUF1735	34	159	BT-3044-like C-terminal	167	304
A0A173VUG9		RGR91075.1	DUF4361 domain-containing protein	Bacteroides thetaiotaomicron	Bacteria	Bacteroidota	319	DUF1735 + BT-3044-like C-terminal	2	DUF1735	36	164	BT-3044-like C-terminal	172	312
A0A173Y0Q8		KAA5233175.1	DUF1735 domain-containing protein	Bacteroides finegoldii	Bacteria	Bacteroidota	431	DUF1735	1	DUF1735	33	151
A0A173ZJD2		CUN76512.1	Domain of uncharacterized function (DUF1735)	Bacteroides finegoldii	Bacteria	Bacteroidota	329	DUF1735 + BT-3044-like C-terminal	2	DUF1735	36	160	BT-3044-like C-terminal	167	323
A0A174AE82		RGS51032.1	DUF1735 domain-containing protein	Bacteroides xylanisolvens	Bacteria	Bacteroidota	399	DUF1735	1	DUF1735	34	151
A0A174B1A0		RHK29602.1	DUF1735 domain-containing protein	Bacteroides xylanisolvens	Bacteria	Bacteroidota	357	DUF1735 + DUF5627	2	DUF1735	33	158	DUF5627	194	346
A0A174B1N1		CUN94737.1	Endo-beta-N-acetylglucosaminidase F1	Bacteroides finegoldii	Bacteria	Bacteroidota	481	DUF1735	1	DUF1735	70	165
A0A174B4X6		CUN94800.1	Patatin-like protein	Bacteroides finegoldii	Bacteria	Bacteroidota	392	DUF1735	1	DUF1735	57	144
A0A174B5M6		CUN95056.1	LamG domain-containing protein	Bacteroides finegoldii	Bacteria	Bacteroidota	389	DUF1735	1	DUF1735	28	144
A0A174B5W5			Mannosyl-glycoprotein endo-beta-N-acetylglucosaminidase	Bacteroides finegoldii	Bacteria	Bacteroidota	651	DUF1735 + GH18	2	DUF1735	47	160	GH18	214	342
A0A174DGF2		RHK28904.1	DUF1735 domain-containing protein	Bacteroides xylanisolvens	Bacteria	Bacteroidota	384	DUF1735	1	DUF1735	32	149
A0A174E2G2		CUO31657.1	Patatin-like protein	Bacteroides finegoldii	Bacteria	Bacteroidota	383	DUF1735	1	DUF1735	32	149
A0A174E5G5		CUO31696.1	Endo-beta-N-acetylglucosaminidase F1	Bacteroides finegoldii	Bacteria	Bacteroidota	478	DUF1735	1	DUF1735	48	163
A0A174ECJ0		CUO33610.1	Domain of uncharacterized function (DUF1735)	Bacteroides finegoldii	Bacteria	Bacteroidota	397	DUF1735	1	DUF1735	31	150
A0A174EDU2		RGO36635.1	DUF1735 domain-containing protein	Bacteroides faecis	Bacteria	Bacteroidota	475	DUF1735	1	DUF1735	44	162
A0A174EMN0		CUO39113.1	Domain of uncharacterized function (DUF1735)	Bacteroides faecis	Bacteria	Bacteroidota	330	DUF1735 + BT-3044-like C-terminal	2	DUF1735	23	147	BT-3044-like C-terminal	154	320
A0A174EZT1		CUO41465.1	The GLUG motif	Bacteroides finegoldii	Bacteria	Bacteroidota	541	DUF1735 + GLUG	2	DUF1735	56	140	GLUG	329	354
A0A174F0H7		CUO41705.1	Domain of uncharacterized function (DUF1735)	Bacteroides finegoldii	Bacteria	Bacteroidota	300	DUF1735 + BT-3044-like C-terminal	2	DUF1735	27	141	BT-3044-like C-terminal	157	285
A0A174F441		CUO43509.1	Galactose oxidase	Bacteroides finegoldii	Bacteria	Bacteroidota	502	DUF1735 + DUF1735	2	DUF1735	41	164	DUF1735	183	289
A0A174FKN9		KAA5489213.1	DUF1735 domain-containing protein	Bacteroides caccae	Bacteria	Bacteroidota	469	DUF1735 + DUF1735	2	DUF1735	43	168	DUF1735	196	298
A0A174FMP2		KAA5489221.1	DUF1735 domain-containing protein	Bacteroides caccae	Bacteria	Bacteroidota	447	DUF1735 + DUF1735 + F5/8 type C	3	DUF1735	41	150	DUF1735	176	280	F5/8 type C	324	437
A0A174FMP7		RHL40342.1	DUF1735 domain-containing protein	Bacteroides xylanisolvens	Bacteria	Bacteroidota	300	DUF1735 + BT-3044-like C-terminal	2	DUF1735	27	141	BT-3044-like C-terminal	157	285
A0A174FVV1		SEA69842.1	Glycosyl hydrolases family 18	Bacteroides xylanisolvens	Bacteria	Bacteroidota	528	DUF1735	1	DUF1735	56	173
A0A174FWJ9			Concanavalin A-like lectin/glucanases superfamily protein	Bacteroides xylanisolvens	Bacteria	Bacteroidota	432	DUF1735	1	DUF1735	33	151
A0A174GLN3		CUO62078.1	Endo-beta-N-acetylglucosaminidase F1	Bacteroides finegoldii	Bacteria	Bacteroidota	461	DUF1735	1	DUF1735	42	156
A0A174H227		RGO30333.1	DUF4361 domain-containing protein	Bacteroides faecis	Bacteria	Bacteroidota	300	DUF1735 + BT-3044-like C-terminal	2	DUF1735	31	154	BT-3044-like C-terminal	162	295
A0A174H4R4			BT-3987-like N-terminal domain-containing protein	Bacteroides caccae	Bacteria	Bacteroidota	326	DUF1735	1	DUF1735	71	163
A0A174H7E5		CUO69266.1	Putative lipoprotein	Bacteroides caccae	Bacteria	Bacteroidota	399	DUF1735	1	DUF1735	29	156
A0A174H7Z2		RGK67802.1	DUF1735 domain-containing protein	Bacteroides xylanisolvens	Bacteria	Bacteroidota	380	DUF1735	1	DUF1735	31	144
A0A174HMG3		CUO74159.1	Putative exported endo-arabinase	Bacteroides finegoldii	Bacteria	Bacteroidota	637	DUF1735 + DUF1735	2	DUF1735	44	156	DUF1735	188	295
A0A174J0P3		KAB4472670.1	DUF1735 domain-containing protein	Bacteroides thetaiotaomicron	Bacteria	Bacteroidota	393	DUF1735	1	DUF1735	33	151
A0A174J6Q5		CUO92799.1	Exo-alpha-sialidase	Bacteroides thetaiotaomicron	Bacteria	Bacteroidota	449	DUF4999 + DUF1735	2	DUF4999	1	75	DUF1735	218	299
A0A174J7S9		RHL53713.1	DUF1735 domain-containing protein	Bacteroides thetaiotaomicron	Bacteria	Bacteroidota	374	DUF1735	1	DUF1735	32	147
A0A174JZ79		CUP03921.1	Domain of uncharacterized function (DUF1735)	Bacteroides faecis	Bacteria	Bacteroidota	316	DUF1735 + BT-3044-like C-terminal	2	DUF1735	50	155	BT-3044-like C-terminal	163	298
A0A174K860		CUP05460.1	Endo-beta-N-acetylglucosaminidase F1	Bacteroides thetaiotaomicron	Bacteria	Bacteroidota	478	DUF1735	1	DUF1735	44	162
A0A174K8D8		KAB4314431.1	DUF1735 domain-containing protein	Bacteroides thetaiotaomicron	Bacteria	Bacteroidota	384	DUF1735	1	DUF1735	32	149
A0A174L1S6		CUP15360.1	Chitobiase	Bacteroides thetaiotaomicron	Bacteria	Bacteroidota	498	DUF1735 + DUF1735	2	DUF1735	37	157	DUF1735	195	286
A0A174L3Y0		UYU70447.1	DUF1735 domain-containing protein	Bacteroides thetaiotaomicron	Bacteria	Bacteroidota	316	DUF1735 + BT-3044-like C-terminal	2	DUF1735	52	155	BT-3044-like C-terminal	163	298
A0A174L5X0		CUP16790.1	Domain of uncharacterized function (DUF1735)	Bacteroides thetaiotaomicron	Bacteria	Bacteroidota	385	DUF1735	1	DUF1735	31	141
A0A174MDU4		CUP32987.1	Domain of uncharacterized function (DUF1735)	Bacteroides thetaiotaomicron	Bacteria	Bacteroidota	342	DUF1735 + BT-3044-like C-terminal	2	DUF1735	35	159	BT-3044-like C-terminal	166	332
A0A174MP11		CUP38112.1	Galactose oxidase	Bacteroides caccae	Bacteria	Bacteroidota	447	DUF1735 + DUF1735 + F5/8 type C	3	DUF1735	41	151	DUF1735	177	280	F5/8 type C	324	437
A0A174MP94		CUP38244.1	Coagulation factor 5/8 type domain protein	Bacteroides thetaiotaomicron	Bacteria	Bacteroidota	430	DUF1735	1	DUF1735	37	154
A0A174MSF9		CUP39382.1	Glycosyl hydrolases family 18	Bacteroides faecis	Bacteria	Bacteroidota	545	DUF1735 + GH18	2	DUF1735	51	158	GH18	269	399
A0A174MW09		CUP39301.1	Domain of uncharacterized function (DUF1735)	Bacteroides faecis	Bacteria	Bacteroidota	417	DUF1735	1	DUF1735	41	159
A0A174MXN8		CUP38449.1	Galactose oxidase	Bacteroides caccae	Bacteria	Bacteroidota	469	DUF1735 + DUF1735	2	DUF1735	43	168	DUF1735	197	298
A0A174N6S7		CUP42050.1	Galactose oxidase	Bacteroides caccae	Bacteria	Bacteroidota	450	DUF1735 + DUF1735 + F5/8 type C	3	DUF1735	34	155	DUF1735	174	280	F5/8 type C	326	441
A0A174N8P5		KAB4458724.1	DUF1735 domain-containing protein	Bacteroides thetaiotaomicron	Bacteria	Bacteroidota	320	DUF1735 + F5/8 type C	2	DUF1735	35	161	F5/8 type C	203	311
A0A174NCX0		CUP46502.1	Domain of uncharacterized function (DUF1735)	Bacteroides thetaiotaomicron	Bacteria	Bacteroidota	303	DUF1735 + BT-3044-like C-terminal	2	DUF1735	34	149	BT-3044-like C-terminal	157	286
A0A174NTW6		CUP52202.1	Domain of uncharacterized function (DUF1735)	Bacteroides thetaiotaomicron	Bacteria	Bacteroidota	317	DUF1735 + BT-3044-like C-terminal	2	DUF1735	33	158	BT-3044-like C-terminal	168	309
A0A174NXG5		CUP50685.1	Domain of uncharacterized function (DUF1735)	Bacteroides caccae	Bacteria	Bacteroidota	463	DUF1735	1	DUF1735	44	151
A0A174P284		CUP52900.1	LamG domain-containing protein	Bacteroides uniformis	Bacteria	Bacteroidota	384	DUF1735	1	DUF1735	29	145
A0A174Q7K8		CUP66715.1	Endo-beta-N-acetylglucosaminidase F1	Bacteroides thetaiotaomicron	Bacteria	Bacteroidota	508	DUF1735	1	DUF1735	56	159
A0A174QJ51		CUP71806.1	Domain of uncharacterized function (DUF1735)	Bacteroides caccae	Bacteria	Bacteroidota	452	DUF1735 + DUF1735	2	DUF1735	38	150	DUF1735	181	279
A0A174QKJ4		CUP71410.1	Domain of uncharacterized function (DUF1735)	Bacteroides caccae	Bacteria	Bacteroidota	463	DUF1735	1	DUF1735	44	151
A0A174QPZ8		CUP73836.1	Domain of uncharacterized function (DUF1735)	Bacteroides thetaiotaomicron	Bacteria	Bacteroidota	404	DUF1735	1	DUF1735	31	144
A0A174QQB4		MBS5411604.1	DUF1735 domain-containing protein	Bacteroides thetaiotaomicron	Bacteria	Bacteroidota	449	DUF4999 + DUF1735	2	DUF4999	1	75	DUF1735	219	299
A0A174QRN1		KAB3562037.1	DUF1735 domain-containing protein	Phocaeicola vulgatus (Bacteroides vulgatus)	Bacteria	Bacteroidota	450	DUF1735 + DUF1735 + F5/8 type C	3	DUF1735	42	152	DUF1735	181	282	F5/8 type C	325	443
A0A174QRP4		CUP73550.1	Patatin-like protein	Bacteroides thetaiotaomicron	Bacteria	Bacteroidota	393	DUF1735	1	DUF1735	33	151
A0A174RD29		CUP80439.1	Domain of uncharacterized function (DUF1735)	Bacteroides thetaiotaomicron	Bacteria	Bacteroidota	322	DUF1735 + BT-3044-like C-terminal	2	DUF1735	36	159	BT-3044-like C-terminal	167	304
A0A174RG96		CUP83106.1	Domain of uncharacterized function (DUF1735)	Bacteroides faecis	Bacteria	Bacteroidota	339	DUF1735 + BT-3044-like C-terminal	2	DUF1735	49	153	BT-3044-like C-terminal	162	329
A0A174RU37		CUP85789.1	Domain of uncharacterized function (DUF1735)	Bacteroides thetaiotaomicron	Bacteria	Bacteroidota	300	DUF1735 + BT-3044-like C-terminal	2	DUF1735	31	154	BT-3044-like C-terminal	162	295
A0A174RU41		CUP86695.1	Galactose oxidase	Bacteroides caccae	Bacteria	Bacteroidota	450	DUF1735 + DUF1735 + F5/8 type C	3	DUF1735	34	155	DUF1735	174	280	F5/8 type C	326	441
A0A174RX04		CUP90133.1	Endo-beta-N-acetylglucosaminidase F1	Bacteroides thetaiotaomicron	Bacteria	Bacteroidota	509	DUF1735	1	DUF1735	56	159
A0A174RXM3		CUP87945.1	Domain of uncharacterized function (DUF1735)	Bacteroides faecis	Bacteria	Bacteroidota	298	DUF1735 + BT-3044-like C-terminal	2	DUF1735	30	156	BT-3044-like C-terminal	164	284
A0A174S3Q2		CUP90075.1	Domain of uncharacterized function (DUF1735)	Bacteroides thetaiotaomicron	Bacteria	Bacteroidota	429	DUF1735	1	DUF1735	20	138
A0A174SLR0		KAA5481471.1	DUF1735 domain-containing protein	Bacteroides caccae	Bacteria	Bacteroidota	399	DUF1735	1	DUF1735	29	156
A0A174SPI2		KAA5481470.1	DUF1735 domain-containing protein	Bacteroides caccae	Bacteria	Bacteroidota	326	DUF1735	1	DUF1735	71	163
A0A174SPJ3		CUP98586.1	Domain of uncharacterized function (DUF1735)	Bacteroides faecis	Bacteria	Bacteroidota	404	DUF1735	1	DUF1735	31	144
A0A174SPM9		KAA5271209.1	DUF1735 domain-containing protein	Bacteroides faecis	Bacteria	Bacteroidota	449	DUF4999 + DUF1735	2	DUF4999	1	75	DUF1735	219	299
A0A174SPX2	bcac:CGC64_07495	CUP99692.1	Chitobiase	Bacteroides caccae	Bacteria	Bacteroidota	470	DUF1735 + DUF1735 + F5/8 type C	3	DUF1735	33	157	DUF1735	179	288	F5/8 type C	332	443
A0A174SZG8		CUQ01088.1	Domain of uncharacterized function (DUF1735)	Bacteroides thetaiotaomicron	Bacteria	Bacteroidota	385	DUF1735	1	DUF1735	31	141
A0A174T1S9		CUQ03006.1	Domain of uncharacterized function (DUF1735)	Bacteroides thetaiotaomicron	Bacteria	Bacteroidota	429	DUF1735	1	DUF1735	30	147
A0A174T799		CUQ04966.1	Domain of uncharacterized function (DUF1735)	Bacteroides thetaiotaomicron	Bacteria	Bacteroidota	298	DUF1735 + BT-3044-like C-terminal	2	DUF1735	30	156	BT-3044-like C-terminal	164	284
A0A174TF45		CUQ06315.1	Putative exported endo-arabinase	Bacteroides faecis	Bacteria	Bacteroidota	629	DUF1735 + DUF1735	2	DUF1735	57	165	DUF1735	206	297
A0A174TFH5		CUQ06648.1	Domain of uncharacterized function (DUF1735)	Bacteroides thetaiotaomicron	Bacteria	Bacteroidota	292	DUF1735 + BT-3044-like C-terminal	2	DUF1735	32	152	BT-3044-like C-terminal	161	291
A0A174U6P2		CUQ16381.1	Domain of uncharacterized function (DUF1735)	Bacteroides thetaiotaomicron	Bacteria	Bacteroidota	298	DUF1735 + BT-3044-like C-terminal	2	DUF1735	30	155	BT-3044-like C-terminal	163	284
A0A174UFM8		CUQ19511.1	Domain of uncharacterized function (DUF1735)	Bacteroides thetaiotaomicron	Bacteria	Bacteroidota	303	DUF1735 + BT-3044-like C-terminal	2	DUF1735	30	149	BT-3044-like C-terminal	157	286
A0A174UJC8	bun:Bun01g_17520	KAB4107050.1	DUF1735 domain-containing protein	Bacteroides uniformis	Bacteria	Bacteroidota	384	DUF1735	1	DUF1735	29	145
A0A174UUE0		CUQ24471.1	Chitobiase	Bacteroides faecis	Bacteria	Bacteroidota	498	DUF1735 + DUF1735	2	DUF1735	37	157	DUF1735	178	286
A0A174VA14		CUQ29147.1	Domain of uncharacterized function (DUF1735)	Bacteroides caccae	Bacteria	Bacteroidota	330	DUF1735 + BT-3044-like C-terminal	2	DUF1735	24	145	BT-3044-like C-terminal	157	324
A0A174VAH5		CUQ31592.1	Domain of uncharacterized function (DUF1735)	Bacteroides thetaiotaomicron	Bacteria	Bacteroidota	295	DUF1735 + BT-3044-like C-terminal	2	DUF1735	31	153	BT-3044-like C-terminal	161	294
A0A174VEC9		KAB4309664.1	DUF1735 domain-containing protein	Bacteroides thetaiotaomicron	Bacteria	Bacteroidota	396	DUF1735	1	DUF1735	31	150
A0A174WHF7		CUQ43918.1	Domain of uncharacterized function (DUF1735)	Bacteroides thetaiotaomicron	Bacteria	Bacteroidota	300	DUF1735 + BT-3044-like C-terminal	2	DUF1735	31	154	BT-3044-like C-terminal	162	295
A0A174WWH1	bcac:CGC64_08370	KAA5459819.1	DUF1735 domain-containing protein	Bacteroides caccae	Bacteria	Bacteroidota	482	DUF1735 + DUF1735	2	DUF1735	45	163	DUF1735	182	288
A0A179DA04			BT-3987-like N-terminal domain-containing protein	Pedobacter psychrophilus	Bacteria	Bacteroidota	295	DUF1735	1	DUF1735	35	149
A0A179DDM6			BT-3987-like N-terminal domain-containing protein	Pedobacter psychrophilus	Bacteria	Bacteroidota	322	DUF1735	1	DUF1735	70	159
A0A179DGV0			BT-3987-like N-terminal domain-containing protein	Pedobacter psychrophilus	Bacteria	Bacteroidota	188	DUF1735	1	DUF1735	62	167
A0A180F9V2			BT-3987-like N-terminal domain-containing protein	Bacteroidales bacterium Barb6XT	Bacteria	Bacteroidota	171	DUF1735	1	DUF1735	41	152
A0A180FCF8			BT-3987-like N-terminal domain-containing protein	Bacteroidales bacterium Barb4	Bacteria	Bacteroidota	171	DUF1735	1	DUF1735	41	152
A0A180FJL0			BT-3987-like N-terminal domain-containing protein	Bacteroidales bacterium Barb6	Bacteria	Bacteroidota	171	DUF1735	1	DUF1735	41	152
A0A191THS5	arb:A9P82_02450		BT-3987-like N-terminal domain-containing protein	Arachidicoccus sp BS20	Bacteria	Bacteroidota	293	DUF1735	1	DUF1735	177	272
A0A191TLP8	arb:A9P82_10205		BT-3987-like N-terminal domain-containing protein	Arachidicoccus sp BS20	Bacteria	Bacteroidota	328	DUF1735	1	DUF1735	43	160
A0A191TMJ7	arb:A9P82_11880		BT-3987-like N-terminal domain-containing protein	Arachidicoccus sp BS20	Bacteria	Bacteroidota	326	DUF1735	1	DUF1735	69	175
A0A191TMZ9	arb:A9P82_12745		F5/8 type C domain-containing protein	Arachidicoccus sp BS20	Bacteria	Bacteroidota	289	DUF1735 + F5/8 type C	2	DUF1735	10	116	F5/8 type C	164	282
A0A1A9I2K1	nia:A8C56_13440		BT-3987-like N-terminal domain-containing protein	Niabella ginsenosidivorans	Bacteria	Bacteroidota	410	DUF1735	1	DUF1735	33	150
A0A1B1FZ24	flm:MY04_4069	ANQ51413.2	DUF1735 domain-containing protein	Flammeovirga sp MY04	Bacteria	Bacteroidota	300	DUF1735	1	DUF1735	31	142
A0A1B1I6I3			BT-3987-like N-terminal domain-containing protein	Prevotella scopos JCM 17725	Bacteria	Bacteroidota	381	DUF1735	1	DUF1735	39	142
A0A1B1I6I6			Endo-beta-N-acetylglucosaminidase F1 domain protein	Prevotella scopos JCM 17725	Bacteria	Bacteroidota	455	DUF1735	1	DUF1735	60	158
A0A1B1IAW1			BT-3987-like N-terminal domain-containing protein	Prevotella scopos JCM 17725	Bacteria	Bacteroidota	386	DUF1735	1	DUF1735	34	152
A0A1B1IB30			BT-3987-like N-terminal domain-containing protein	Prevotella scopos JCM 17725	Bacteria	Bacteroidota	381	DUF1735	1	DUF1735	31	145
A0A1B1S6M7	pary:A4V02_00945		DUF1735 domain-containing protein	Muribaculum intestinale	Bacteria	Bacteroidota	340	DUF1735 + F5/8 type C	2	DUF1735	60	166	F5/8 type C	222	324
A0A1B1S6M8	pary:A4V02_00950		BT-3987-like N-terminal domain-containing protein	Muribaculum intestinale	Bacteria	Bacteroidota	411	DUF1735	1	DUF1735	48	148
A0A1B1S6V9	pary:A4V02_01430	TGY71115.1	DUF1735 domain-containing protein	Muribaculum intestinale	Bacteria	Bacteroidota	399	DUF1735	1	DUF1735	30	144
A0A1B1S6W5	pary:A4V02_01425		DUF1735 domain-containing protein	Muribaculum intestinale	Bacteria	Bacteroidota	453	DUF4999 + DUF1735 + DUF1735	3	DUF4999	1	55	DUF1735	69	156	DUF1735	184	289
A0A1B1SCA2	pary:A4V02_12270		BT-3987-like N-terminal domain-containing protein	Muribaculum intestinale	Bacteria	Bacteroidota	377	DUF1735	1	DUF1735	32	143
A0A1B1SDN7	pary:A4V02_08555		BT-3987-like N-terminal domain-containing protein	Muribaculum intestinale	Bacteria	Bacteroidota	412	DUF1735	1	DUF1735	47	142
A0A1B1Y3W1	wfu:AXE80_03800		BT-3987-like N-terminal domain-containing protein	Wenyingzhuangia fucanilytica	Bacteria	Bacteroidota	281	DUF1735	1	DUF1735	21	132
A0A1B1Y527	wfu:AXE80_06005		Adhesin	Wenyingzhuangia fucanilytica	Bacteria	Bacteroidota	348	DUF1735 + DUF5627	2	DUF1735	31	162	DUF5627	201	335
A0A1B9DGC7			Adhesin	Flavobacterium glycines	Bacteria	Bacteroidota	352	DUF1735 + DUF5627	2	DUF1735	28	158	DUF5627	198	341
A0A1C0W965		KAA4756509.1	DUF1735 domain-containing protein	Bacteroides fragilis	Bacteria	Bacteroidota	343	DUF1735	1	DUF1735	80	174
A0A1C0WCG3	bfb:VU15_16200	MCZ2585386.1	DUF1735 and LamG domain-containing protein	Bacteroides fragilis	Bacteria	Bacteroidota	393	DUF1735	1	DUF1735	35	161
A0A1C5L9S3		SCG97025.1	Endo-beta-N-acetylglucosaminidase F1	uncultured Bacteroides sp	Bacteria	Bacteroidota	646	DUF1735 + GH18	2	DUF1735	47	160	GH18	245	344
A0A1C5L9X1		SCG97075.1	Domain of uncharacterized function (DUF1735)	uncultured Bacteroides sp	Bacteria	Bacteroidota	389	DUF1735	1	DUF1735	28	145
A0A1C5LAE5		SCG97236.1	Endo-beta-N-acetylglucosaminidase F1	uncultured Bacteroides sp	Bacteria	Bacteroidota	473	DUF1735 + GH18	2	DUF1735	52	160	GH18	196	317
A0A1C5LAJ1		SCG97213.1	Domain of uncharacterized function (DUF1735)	uncultured Bacteroides sp	Bacteria	Bacteroidota	384	DUF1735	1	DUF1735	28	145
A0A1C5LR35		SCH02683.1	Domain of uncharacterized function (DUF1735)	uncultured Bacteroides sp	Bacteria	Bacteroidota	476	DUF1735 + DUF1735	2	DUF1735	33	158	DUF1735	178	289
A0A1C5MJC6		SCH12597.1	Domain of uncharacterized function (DUF1735)	uncultured Bacteroides sp	Bacteria	Bacteroidota	155	DUF1735	1	DUF1735	23	134
A0A1C5MYN6		SCH17799.1	Domain of uncharacterized function (DUF1735)	uncultured Bacteroides sp	Bacteria	Bacteroidota	396	DUF1735	1	DUF1735	30	146
A0A1C5MYP8		SCH17764.1	Domain of uncharacterized function (DUF1735)	uncultured Bacteroides sp	Bacteria	Bacteroidota	344	DUF1735 + F5/8 type C	2	DUF1735	42	165	F5/8 type C	213	320
A0A1C5N709		SCH20371.1	Domain of uncharacterized function (DUF1735)	uncultured Bacteroides sp	Bacteria	Bacteroidota	460	DUF1735 + DUF1735	2	DUF1735	48	153	DUF1735	181	284
A0A1C5NSL8		SCH27642.1	Domain of uncharacterized function (DUF1735)	uncultured Bacteroides sp	Bacteria	Bacteroidota	505	DUF1735 + DUF1735	2	DUF1735	42	159	DUF1735	198	287
A0A1C5P313		SCH31487.1	Domain of uncharacterized function (DUF1735)	uncultured Bacteroides sp	Bacteria	Bacteroidota	707	DUF1735 + DUF1735	2	DUF1735	161	243	DUF1735	387	487
A0A1C5P324		SCH31507.1	Domain of uncharacterized function (DUF1735)	uncultured Bacteroides sp	Bacteria	Bacteroidota	476	DUF1735 + DUF1735	2	DUF1735	37	146	DUF1735	156	271
A0A1C5PAQ0			BT-3987-like N-terminal domain-containing protein	uncultured Bacteroides sp	Bacteria	Bacteroidota	172	DUF1735	1	DUF1735	38	157
A0A1C5PID7		SCH36824.1	Domain of uncharacterized function (DUF1735)	uncultured Bacteroides sp	Bacteria	Bacteroidota	346	DUF1735 + DUF5627	2	DUF1735	36	160	DUF5627	200	332
A0A1C5Q4C1		SCH44158.1	Domain of uncharacterized function (DUF1735)	uncultured Bacteroides sp	Bacteria	Bacteroidota	390	DUF1735	1	DUF1735	36	161
A0A1C5QDM3		SCH47435.1	Domain of uncharacterized function (DUF1735)	uncultured Bacteroides sp	Bacteria	Bacteroidota	381	DUF1735	1	DUF1735	30	147
A0A1C5QDR4		SCH47475.1	Endo-beta-N-acetylglucosaminidase F1	uncultured Bacteroides sp	Bacteria	Bacteroidota	476	DUF1735	1	DUF1735	45	162
A0A1C5QLE7		SCH50174.1	Domain of uncharacterized function (DUF1735)	uncultured Bacteroides sp	Bacteria	Bacteroidota	464	DUF1735 + DUF1735	2	DUF1735	47	168	DUF1735	203	298
A0A1C5RTZ0		SCH64994.1	Domain of uncharacterized function (DUF1735)	uncultured Bacteroides sp	Bacteria	Bacteroidota	380	DUF1735	1	DUF1735	31	144
A0A1C5U9Q5		SCH94961.1	Domain of uncharacterized function (DUF1735)	uncultured Bacteroides sp	Bacteria	Bacteroidota	344	DUF1735 + DUF5627	2	DUF1735	32	160	DUF5627	198	331
A0A1C5VFV6		SCI09456.1	Domain of uncharacterized function (DUF1735)	uncultured Bacteroides sp	Bacteria	Bacteroidota	475	DUF1735 + DUF1735	2	DUF1735	42	159	DUF1735	190	293
A0A1C5VH34		SCI09571.1	Domain of uncharacterized function (DUF1735)	uncultured Bacteroides sp	Bacteria	Bacteroidota	650	DUF1735 + DUF1735	2	DUF1735	64	143	DUF1735	195	281
A0A1C5VJP5		SCI10892.1	Domain of uncharacterized function (DUF1735)	uncultured Bacteroides sp	Bacteria	Bacteroidota	392	DUF1735	1	DUF1735	37	144
A0A1C5W082		SCI16355.1	Domain of uncharacterized function (DUF1735)	uncultured Bacteroides sp	Bacteria	Bacteroidota	402	DUF1735	1	DUF1735	31	150
A0A1C5WRW3		SCI25620.1	Domain of uncharacterized function (DUF1735)	uncultured Bacteroides sp	Bacteria	Bacteroidota	345	DUF1735 + DUF5627	2	DUF1735	33	160	DUF5627	198	333
A0A1C5WS08		SCI25650.1	Domain of uncharacterized function (DUF1735)	uncultured Bacteroides sp	Bacteria	Bacteroidota	278	DUF1735 + BT-3044-like C-terminal	2	DUF1735	33	151	BT-3044-like C-terminal	162	263
A0A1C5WV30		SCI26726.1	Endo-beta-N-acetylglucosaminidase H	uncultured Bacteroides sp	Bacteria	Bacteroidota	541	DUF1735	1	DUF1735	53	157
A0A1C5WV47		SCI26745.1	Domain of uncharacterized function (DUF1735)	uncultured Bacteroides sp	Bacteria	Bacteroidota	422	DUF1735	1	DUF1735	42	160
A0A1C5X009		SCI28456.1	Domain of uncharacterized function (DUF1735)	uncultured Bacteroides sp	Bacteria	Bacteroidota	307	DUF1735 + BT-3044-like C-terminal	2	DUF1735	32	151	BT-3044-like C-terminal	160	283
A0A1C5X0G1		SCI28211.1	Endo-beta-N-acetylglucosaminidase	uncultured Bacteroides sp	Bacteria	Bacteroidota	525	DUF1735	1	DUF1735	59	175
A0A1C5X0J5		SCI28188.1	Domain of uncharacterized function (DUF1735)	uncultured Bacteroides sp	Bacteria	Bacteroidota	430	DUF1735	1	DUF1735	33	151
A0A1C6EH73		SCJ20211.1	Domain of uncharacterized function (DUF1735)	uncultured Bacteroides sp	Bacteria	Bacteroidota	344	DUF1735 + DUF5627	2	DUF1735	32	160	DUF5627	198	331
A0A1C6HWB6		SCJ61708.1	Domain of uncharacterized function (DUF1735)	uncultured Bacteroides sp	Bacteria	Bacteroidota	340	DUF1735 + DUF5627	2	DUF1735	32	159	DUF5627	197	329
A0A1C6HXW2		SCJ62351.1	Endo-beta-N-acetylglucosaminidase F1	uncultured Bacteroides sp	Bacteria	Bacteroidota	658	DUF1735 + GH18	2	DUF1735	65	161	GH18	228	409
A0A1C7GX56	bcae:A4V03_00230	ANU56190.1	Adhesin	Bacteroides caecimuris	Bacteria	Bacteroidota	352	DUF1735 + DUF5627	2	DUF1735	37	166	DUF5627	205	339
A0A1C7GXL5	bcae:A4V03_00955	NDO58453.1	DUF1735 domain-containing protein	Bacteroides caecimuris	Bacteria	Bacteroidota	323	DUF1735 + BT-3044-like C-terminal	2	DUF1735	35	157	BT-3044-like C-terminal	168	305
A0A1C7H2A4	bcae:A4V03_14905		BT-3987-like N-terminal domain-containing protein	Bacteroides caecimuris	Bacteria	Bacteroidota	474	DUF1735 + DUF1735	2	DUF1735	33	155	DUF1735	185	275
A0A1C7H3D9	bcae:A4V03_17535	ANU59135.1	Arabinan endo-1,5-alpha-L-arabinosidase	Bacteroides caecimuris	Bacteria	Bacteroidota	631	DUF1735 + DUF1735	2	DUF1735	61	164	DUF1735	206	300
A0A1C7H5I5	bcae:A4V03_17465		BT-3987-like N-terminal domain-containing protein	Bacteroides caecimuris	Bacteria	Bacteroidota	628	DUF1735 + DUF1735	2	DUF1735	55	165	DUF1735	193	303
A0A1C7H5I8	bcae:A4V03_18055	TGY41232.1	DUF1735 domain-containing protein	Bacteroides caecimuris	Bacteria	Bacteroidota	543	DUF1735	1	DUF1735	52	140
A0A1C7H618	bcae:A4V03_18025	TGY41226.1	DUF1735 domain-containing protein	Bacteroides caecimuris	Bacteria	Bacteroidota	300	DUF1735 + BT-3044-like C-terminal	2	DUF1735	27	141	BT-3044-like C-terminal	157	285
A0A1D7QL47	psty:BFS30_20840		DUF1735 domain-containing protein	Pedobacter steynii	Bacteria	Bacteroidota	399	DUF1735 + Tachylectin 2	2	DUF1735	38	153	Tachylectin 2	211	391
A0A1D9PCI3	fcm:BIW12_10425		Adhesin	Flavobacterium commune	Bacteria	Bacteroidota	351	DUF1735 + DUF5627	2	DUF1735	28	156	DUF5627	196	339
A0A1E3ZZR8			Adhesin	Cytophagaceae bacterium SCN 52-12	Bacteria	Bacteroidota	338	DUF1735 + DUF5627	2	DUF1735	31	156	DUF5627	195	324
A0A1E4A590			BT-3987-like N-terminal domain-containing protein	Cytophagaceae bacterium SCN 52-12	Bacteria	Bacteroidota	322	DUF1735	1	DUF1735	30	162
A0A1E4A9Y4			Adhesin	Cytophagaceae bacterium SCN 52-12	Bacteria	Bacteroidota	338	DUF1735 + DUF5627	2	DUF1735	31	156	DUF5627	195	326
A0A1E4ED37			BT-3987-like N-terminal domain-containing protein	Niastella sp SCN 39-18	Bacteria	Bacteroidota	303	DUF1735	1	DUF1735	55	149
A0A1E9B6N1		OFK88970.1	Arabinan endo-1,5-alpha-L-arabinosidase	Bacteroides sp HMSC067B03	Bacteria	Bacteroidota	629	DUF1735 + DUF1735	2	DUF1735	57	165	DUF1735	206	297
A0A1E9BDW4		OFK91485.1	ABC transporter ATP-binding protein	Bacteroides sp HMSC067B03	Bacteria	Bacteroidota	543	DUF1735 + GH18	2	DUF1735	51	158	GH18	269	382
A0A1E9BE26			BT-3987-like N-terminal domain-containing protein	Bacteroides sp HMSC067B03	Bacteria	Bacteroidota	417	DUF1735	1	DUF1735	41	159
A0A1E9BLE6			DUF4361 domain-containing protein	Bacteroides sp HMSC067B03	Bacteria	Bacteroidota	342	DUF1735 + BT-3044-like C-terminal	2	DUF1735	35	159	BT-3044-like C-terminal	166	332
A0A1E9BMY9			DUF4361 domain-containing protein	Bacteroides sp HMSC067B03	Bacteria	Bacteroidota	316	DUF1735 + BT-3044-like C-terminal	2	DUF1735	50	155	BT-3044-like C-terminal	163	298
A0A1E9BPE8			DUF4361 domain-containing protein	Bacteroides sp HMSC067B03	Bacteria	Bacteroidota	300	DUF1735 + BT-3044-like C-terminal	2	DUF1735	31	154	BT-3044-like C-terminal	162	295
A0A1E9BT88		OFK95581.1	Chitobiase	Bacteroides sp HMSC067B03	Bacteria	Bacteroidota	498	DUF1735 + DUF1735	2	DUF1735	37	157	DUF1735	178	286
A0A1E9BXB7		OFK97969.1	Endo-beta-N-acetylglucosaminidase	Bacteroides sp HMSC067B03	Bacteria	Bacteroidota	475	DUF1735	1	DUF1735	44	162
A0A1E9BXC4		OFK97970.1	Phospholipase	Bacteroides sp HMSC067B03	Bacteria	Bacteroidota	384	DUF1735	1	DUF1735	32	148
A0A1E9BY22		OFK98188.1	Carbohydrate-binding protein	Bacteroides sp HMSC067B03	Bacteria	Bacteroidota	430	DUF1735	1	DUF1735	37	154
A0A1E9BY31			DUF4361 domain-containing protein	Bacteroides sp HMSC067B03	Bacteria	Bacteroidota	339	DUF1735 + BT-3044-like C-terminal	2	DUF1735	49	152	BT-3044-like C-terminal	162	329
A0A1E9BY99			DUF4361 domain-containing protein	Bacteroides sp HMSC067B03	Bacteria	Bacteroidota	331	DUF1735 + BT-3044-like C-terminal	2	DUF1735	51	153	BT-3044-like C-terminal	161	321
A0A1E9BYF1			DUF1735 domain-containing protein	Bacteroides sp HMSC067B03	Bacteria	Bacteroidota	322	DUF1735 + BT-3044-like C-terminal	2	DUF1735	35	159	BT-3044-like C-terminal	167	304
A0A1E9BYW3			DUF4361 domain-containing protein	Bacteroides sp HMSC067B03	Bacteria	Bacteroidota	283	DUF1735 + BT-3044-like C-terminal	2	DUF1735	26	146	BT-3044-like C-terminal	154	277
A0A1E9BZS3			DUF4361 domain-containing protein	Bacteroides sp HMSC067B03	Bacteria	Bacteroidota	298	DUF1735 + BT-3044-like C-terminal	2	DUF1735	30	156	BT-3044-like C-terminal	164	284
A0A1E9CCT1			BT-3987-like N-terminal domain-containing protein	Bacteroides sp HMSC067B03	Bacteria	Bacteroidota	393	DUF1735	1	DUF1735	33	142
A0A1E9CCU6		OFL03361.1	Phospholipase	Bacteroides sp HMSC067B03	Bacteria	Bacteroidota	393	DUF1735	1	DUF1735	33	151
A0A1E9CD52			DUF1735 domain-containing protein	Bacteroides sp HMSC067B03	Bacteria	Bacteroidota	449	DUF4999 + DUF1735	2	DUF4999	1	75	DUF1735	219	299
A0A1E9CEB6			BT-3987-like N-terminal domain-containing protein	Bacteroides sp HMSC067B03	Bacteria	Bacteroidota	395	DUF1735	1	DUF1735	22	136
A0A1F0G1F4			BT-3987-like N-terminal domain-containing protein	Porphyromonas sp HMSC077F02	Bacteria	Bacteroidota	403	DUF1735	1	DUF1735	60	160
A0A1F0GDN8			BT-3987-like N-terminal domain-containing protein	Porphyromonas sp HMSC077F02	Bacteria	Bacteroidota	351	DUF1735	1	DUF1735	56	173
A0A1F0GFZ1			BT-3987-like N-terminal domain-containing protein	Porphyromonas sp HMSC077F02	Bacteria	Bacteroidota	435	DUF1735	1	DUF1735	40	164
A0A1F0I1L1			BT-3987-like N-terminal domain-containing protein	Bacteroides sp HMSC073E02	Bacteria	Bacteroidota	379	DUF1735	1	DUF1735	30	143
A0A1F0I316		OFO79640.1	Endo-beta-N-acetylglucosaminidase	Bacteroides sp HMSC073E02	Bacteria	Bacteroidota	519	DUF1735	1	DUF1735	57	159
A0A1F0I339			BT-3987-like N-terminal domain-containing protein	Bacteroides sp HMSC073E02	Bacteria	Bacteroidota	411	DUF1735	1	DUF1735	32	150
A0A1F0I578			BT-3987-like N-terminal domain-containing protein	Bacteroides sp HMSC073E02	Bacteria	Bacteroidota	403	DUF1735	1	DUF1735	38	154
A0A1F0I5B7		OFO80421.1	Phospholipase	Bacteroides sp HMSC073E02	Bacteria	Bacteroidota	399	DUF1735	1	DUF1735	34	151
A0A1F0I6J8			BT-3987-like N-terminal domain-containing protein	Bacteroides sp HMSC073E02	Bacteria	Bacteroidota	520	DUF1735	1	DUF1735	195	287
A0A1F0IDU6		OFO83552.1	Adhesin	Bacteroides sp HMSC073E02	Bacteria	Bacteroidota	344	DUF1735 + DUF5627	2	DUF1735	32	160	DUF5627	198	331
A0A1F0IXT6			Endo-beta-N-acetylglucosaminidase F1 domain protein	Bacteroides sp HMSC073E02	Bacteria	Bacteroidota	474	DUF1735 + GH18	2	DUF1735	53	161	GH18	195	318
A0A1F0IXU4			BT-3987-like N-terminal domain-containing protein	Bacteroides sp HMSC073E02	Bacteria	Bacteroidota	388	DUF1735	1	DUF1735	31	148
A0A1F0IYS8		OFO90218.1	Phospholipase	Bacteroides sp HMSC073E02	Bacteria	Bacteroidota	386	DUF1735	1	DUF1735	32	148
A0A1F0J0Q7		OFO90219.1	Endo-beta-N-acetylglucosaminidase	Bacteroides sp HMSC073E02	Bacteria	Bacteroidota	475	DUF1735	1	DUF1735	44	162
A0A1F0J2I5		OFO91697.1	ABC transporter ATP-binding protein	Bacteroides sp HMSC073E02	Bacteria	Bacteroidota	553	DUF1735 + GH18	2	DUF1735	56	157	GH18	204	403
A0A1F0J4Q2		OFO92492.1	The GLUG motif	Bacteroides sp HMSC073E02	Bacteria	Bacteroidota	541	DUF1735 + GLUG	2	DUF1735	56	140	GLUG	329	354
A0A1F0J4W6			BT-3987-like N-terminal domain-containing protein	Bacteroides sp HMSC073E02	Bacteria	Bacteroidota	416	DUF1735	1	DUF1735	40	158
A0A1F0J724			DUF1735 domain-containing protein	Bacteroides sp HMSC073E02	Bacteria	Bacteroidota	300	DUF1735 + BT-3044-like C-terminal	2	DUF1735	27	141	BT-3044-like C-terminal	157	285
A0A1F0MW33			DUF1735 domain-containing protein	Prevotella sp HMSC069G02	Bacteria	Bacteroidota	292	DUF1735 + BT-3044-like C-terminal	2	DUF1735	34	156	BT-3044-like C-terminal	164	288
A0A1F0MZ34			BT-3987-like N-terminal domain-containing protein	Prevotella sp HMSC069G02	Bacteria	Bacteroidota	377	DUF1735	1	DUF1735	40	156
A0A1F0N0G8			BT-3987-like N-terminal domain-containing protein	Prevotella sp HMSC069G02	Bacteria	Bacteroidota	381	DUF1735	1	DUF1735	31	144
A0A1F0NX19		OFP50876.1	Phospholipase	Prevotella sp HMSC077E09	Bacteria	Bacteroidota	389	DUF1735	1	DUF1735	27	142
A0A1F0P439			BT-3987-like N-terminal domain-containing protein	Prevotella sp HMSC077E09	Bacteria	Bacteroidota	377	DUF1735	1	DUF1735	40	156
A0A1F0PS68		OFP61000.1	Adhesin	Prevotella sp HMSC077E09	Bacteria	Bacteroidota	357	DUF1735 + DUF5627	2	DUF1735	37	160	DUF5627	201	344
A0A1F0TL04			BT-3987-like N-terminal domain-containing protein	Prevotella sp HMSC073D09	Bacteria	Bacteroidota	387	DUF1735	1	DUF1735	32	151
A0A1F2JQ58			DUF4361 domain-containing protein	Sphingobacterium sp HMSC13C05	Bacteria	Bacteroidota	297	DUF1735 + BT-3044-like C-terminal	2	DUF1735	31	152	BT-3044-like C-terminal	161	291
A0A1F2K1I6			BT-3987-like N-terminal domain-containing protein	Sphingobacterium sp HMSC13C05	Bacteria	Bacteroidota	287	DUF1735	1	DUF1735	56	160
A0A1F3GTZ8			DUF4361 domain-containing protein	Bacteroidetes bacterium GWD2_45_23	Bacteria	Bacteroidota	327	DUF1735 + BT-3044-like C-terminal	2	DUF1735	26	149	BT-3044-like C-terminal	159	315
A0A1F3H9R2			Adhesin	Bacteroidetes bacterium GWD2_45_23	Bacteria	Bacteroidota	338	DUF1735 + DUF5627	2	DUF1735	31	156	DUF5627	195	327
A0A1F3LM64			Adhesin	Bacteroidetes bacterium GWF2_42_66	Bacteria	Bacteroidota	344	DUF1735 + DUF5627	2	DUF1735	34	159	DUF5627	197	330
A0A1F3LQD5			Adhesin	Bacteroidetes bacterium GWF2_42_66	Bacteria	Bacteroidota	341	DUF1735 + DUF5627	2	DUF1735	35	160	DUF5627	197	330
A0A1F3LQN3			Adhesin	Bacteroidetes bacterium GWF2_42_66	Bacteria	Bacteroidota	489	DUF1735 + DUF5627	2	DUF1735	39	164	DUF5627	202	317
A0A1F3LXD6			BT-3987-like N-terminal domain-containing protein	Bacteroidetes bacterium GWF2_42_66	Bacteria	Bacteroidota	283	DUF1735	1	DUF1735	34	144
A0A1F3M384			DUF1735 domain-containing protein	Bacteroidetes bacterium GWF2_42_66	Bacteria	Bacteroidota	474	DUF1735 + DUF5627	2	DUF1735	30	155	DUF5627	195	310
A0A1F3M3J3		OFY47197.1	Uncharacterized protein	Bacteroidetes bacterium GWF2_42_66	Bacteria	Bacteroidota	316	DUF1735 + BT-3044-like C-terminal	2	DUF1735	31	148	BT-3044-like C-terminal	167	303
A0A1G4G3X9	pmuc:ING2E5A_0296	SCM55372.1	F5/8 type C domain protein	Petrimonas mucosa	Bacteria	Bacteroidota	445	DUF1735 + DUF1735 + F5/8 type C	3	DUF1735	36	154	DUF1735	175	283	F5/8 type C	323	438
A0A1G4G5N3	pmuc:ING2E5A_1012		DUF4361 domain-containing protein	Petrimonas mucosa	Bacteria	Bacteroidota	209	DUF1735 + BT-3044-like C-terminal	2	DUF1735	1	54	BT-3044-like C-terminal	62	200
A0A1G4RFW1			BT-3987-like N-terminal domain-containing protein	Mucilaginibacter sp NFR10	Bacteria	Bacteroidota	346	DUF1735	1	DUF1735	69	169
A0A1G4T5T2			BT-3987-like N-terminal domain-containing protein	Mucilaginibacter sp NFR10	Bacteria	Bacteroidota	342	DUF1735	1	DUF1735	65	181
A0A1G6G0Y2			BT-3987-like N-terminal domain-containing protein	Bacteroides ovatus	Bacteria	Bacteroidota	543	DUF1735	1	DUF1735	56	140
A0A1G6G118			DUF1735 domain-containing protein	Bacteroides ovatus	Bacteria	Bacteroidota	300	DUF1735 + BT-3044-like C-terminal	2	DUF1735	27	141	BT-3044-like C-terminal	157	285
A0A1G6G149			DUF1735 domain-containing protein	Bacteroides ovatus	Bacteria	Bacteroidota	344	DUF1735 + DUF5627	2	DUF1735	32	160	DUF5627	198	331
A0A1G6G173			BT-3987-like N-terminal domain-containing protein	Bacteroides ovatus	Bacteria	Bacteroidota	380	DUF1735	1	DUF1735	31	144
A0A1G6G4D5		SDB76822.1	Uncharacterized protein	Bacteroides ovatus	Bacteria	Bacteroidota	319	DUF1735 + F5/8 type C	2	DUF1735	59	161	F5/8 type C	208	302
A0A1G6G6A6			BT-3987-like N-terminal domain-containing protein	Bacteroides ovatus	Bacteria	Bacteroidota	377	DUF1735	1	DUF1735	31	138
A0A1G6G9S5			BT-3987-like N-terminal domain-containing protein	Bacteroides ovatus	Bacteria	Bacteroidota	386	DUF1735	1	DUF1735	32	148
A0A1G6G9Z2		SDB78585.1	Glycosyl hydrolases family 18	Bacteroides ovatus	Bacteria	Bacteroidota	517	DUF1735	1	DUF1735	55	157
A0A1G6GB38			BT-3987-like N-terminal domain-containing protein	Bacteroides ovatus	Bacteria	Bacteroidota	659	DUF1735 + DUF1735	2	DUF1735	85	192	DUF1735	217	326
A0A1G6GBP0			Concanavalin A-like lectin/glucanases superfamily protein	Bacteroides ovatus	Bacteria	Bacteroidota	411	DUF1735	1	DUF1735	32	150
A0A1G6GCC5			BT-3987-like N-terminal domain-containing protein	Bacteroides ovatus	Bacteria	Bacteroidota	390	DUF1735	1	DUF1735	30	147
A0A1G6GCD5		SDB79640.1	Glycosyl hydrolases family 18	Bacteroides ovatus	Bacteria	Bacteroidota	475	DUF1735	1	DUF1735	48	157
A0A1G6JKD8		SDC19219.1	F5/8 type C domain-containing protein	Niabella drilacis (strain DSM 25811 / CCM 8410 / LMG 26954 / E90)	Bacteria	Bacteroidota	321	DUF1735 + F5/8 type C	2	DUF1735	68	152	F5/8 type C	195	305
A0A1G6JLS8			BT-3987-like N-terminal domain-containing protein	Niabella drilacis (strain DSM 25811 / CCM 8410 / LMG 26954 / E90)	Bacteria	Bacteroidota	406	DUF1735	1	DUF1735	33	150
A0A1G6Q7E4			DUF1735 domain-containing protein	Pedobacter soli	Bacteria	Bacteroidota	310	DUF1735 + BT-3044-like C-terminal	2	DUF1735	63	160	BT-3044-like C-terminal	169	302
A0A1G6SMS6			BT-3987-like N-terminal domain-containing protein	Pedobacter soli	Bacteria	Bacteroidota	313	DUF1735	1	DUF1735	52	152
A0A1G7DDG4			BT-3987-like N-terminal domain-containing protein	Dyadobacter soli	Bacteria	Bacteroidota	321	DUF1735	1	DUF1735	29	160
A0A1G7L025			BT-3987-like N-terminal domain-containing protein	Bacteroidales bacterium KHT7	Bacteria	Bacteroidota	333	DUF1735	1	DUF1735	34	155
A0A1G7NJ12			DUF1735 domain-containing protein	Mucilaginibacter gossypii	Bacteria	Bacteroidota	297	DUF1735 + BT-3044-like C-terminal	2	DUF1735	65	168	BT-3044-like C-terminal	184	293
A0A1G7R668			BT-3987-like N-terminal domain-containing protein	Pedobacter terrae	Bacteria	Bacteroidota	308	DUF1735	1	DUF1735	61	158
A0A1G7RFL4			BT-3987-like N-terminal domain-containing protein	Pedobacter terrae	Bacteria	Bacteroidota	298	DUF1735	1	DUF1735	60	160
A0A1G7S115			DUF1735 domain-containing protein	Mucilaginibacter gossypii	Bacteria	Bacteroidota	315	DUF1735 + BT-3044-like C-terminal	2	DUF1735	60	186	BT-3044-like C-terminal	196	310
A0A1G7XN03			BT-3987-like N-terminal domain-containing protein	Mucilaginibacter gossypii	Bacteria	Bacteroidota	301	DUF1735	1	DUF1735	55	155
A0A1G7ZS65			BT-3987-like N-terminal domain-containing protein	Bacteroides ovatus	Bacteria	Bacteroidota	166	DUF1735	1	DUF1735	28	150
A0A1G8AXB9			BT-3987-like N-terminal domain-containing protein	Bacteroides ovatus	Bacteria	Bacteroidota	543	DUF1735	1	DUF1735	54	140
A0A1G8BK91			DUF1735 domain-containing protein	Bacteroides ovatus	Bacteria	Bacteroidota	344	DUF1735 + DUF5627	2	DUF1735	32	160	DUF5627	198	331
A0A1G8CSQ3			Adhesin	Pedobacter terrae	Bacteria	Bacteroidota	322	DUF1735 + DUF5627	2	DUF1735	30	156	DUF5627	175	311
A0A1G8G164			BT-3987-like N-terminal domain-containing protein	Bacteroides ovatus	Bacteria	Bacteroidota	380	DUF1735	1	DUF1735	31	144
A0A1G8JWD7			Concanavalin A-like lectin/glucanases superfamily protein	Bacteroides ovatus	Bacteria	Bacteroidota	411	DUF1735	1	DUF1735	32	150
A0A1G8KTI9			BT-3987-like N-terminal domain-containing protein	Bacteroides ovatus	Bacteria	Bacteroidota	306	DUF1735	1	DUF1735	44	141
A0A1G8L607			Concanavalin A-like lectin/glucanases superfamily protein	Bacteroides ovatus	Bacteria	Bacteroidota	404	DUF1735	1	DUF1735	59	149
A0A1G8Q5U3			BT-3987-like N-terminal domain-containing protein	Bacteroides ovatus	Bacteria	Bacteroidota	390	DUF1735	1	DUF1735	30	147
A0A1G8Q6N0			BT-3987-like N-terminal domain-containing protein	Bacteroides ovatus	Bacteria	Bacteroidota	475	DUF1735	1	DUF1735	44	162
A0A1G9C2V8			DUF1735 domain-containing protein	Pedobacter sp ok626	Bacteria	Bacteroidota	324	DUF1735 + DUF5627	2	DUF1735	29	157	DUF5627	177	313
A0A1G9HMG4			DUF1735 domain-containing protein	Catalinimonas alkaloidigena	Bacteria	Bacteroidota	341	DUF1735 + DUF5627	2	DUF1735	33	159	DUF5627	197	330
A0A1G9L0K4			DUF1735 domain-containing protein	Pedobacter sp ok626	Bacteria	Bacteroidota	299	DUF1735 + BT-3044-like C-terminal	2	DUF1735	35	163	BT-3044-like C-terminal	174	295
A0A1H0W715			DUF5013 domain-containing protein	Mucilaginibacter sp OK268	Bacteria	Bacteroidota	366	DUF1735 + DUF5013	2	DUF1735	60	172	DUF5013	204	340
A0A1H0XDA6			DUF1735 domain-containing protein	Mucilaginibacter sp OK268	Bacteria	Bacteroidota	282	DUF1735 + BT-3044-like C-terminal	2	DUF1735	64	159	BT-3044-like C-terminal	167	269
A0A1H1A061			DUF1735 domain-containing protein	Prevotella sp khp1	Bacteria	Bacteroidota	344	DUF1735 + DUF5627	2	DUF1735	32	158	DUF5627	175	335
A0A1H2BRY5			BT-3987-like N-terminal domain-containing protein	Mucilaginibacter mallensis	Bacteria	Bacteroidota	322	DUF1735	1	DUF1735	66	162
A0A1H3VLD0			BT-3987-like N-terminal domain-containing protein	Arachidicoccus rhizosphaerae	Bacteria	Bacteroidota	331	DUF1735	1	DUF1735	59	168
A0A1H3XDW5			BT-3987-like N-terminal domain-containing protein	Bacteroides xylanisolvens	Bacteria	Bacteroidota	631	DUF1735 + DUF1735	2	DUF1735	61	164	DUF1735	206	300
A0A1H3XFN3			DUF1735 domain-containing protein	Prevotella ruminicola (Bacteroides ruminicola)	Bacteria	Bacteroidota	344	DUF1735 + DUF5627	2	DUF1735	32	158	DUF5627	175	335
A0A1H3XIP1			BT-3987-like N-terminal domain-containing protein	Bacteroides xylanisolvens	Bacteria	Bacteroidota	476	DUF1735 + DUF1735	2	DUF1735	37	146	DUF1735	156	271
A0A1H3XK27			BT-3987-like N-terminal domain-containing protein	Bacteroides xylanisolvens	Bacteria	Bacteroidota	707	DUF1735 + DUF1735	2	DUF1735	161	243	DUF1735	387	487
A0A1H3XNY9			DUF1735 domain-containing protein	Arachidicoccus rhizosphaerae	Bacteria	Bacteroidota	317	DUF1735 + DUF5627	2	DUF1735	31	156	DUF5627	175	311
A0A1H3ZQF5			BT-3987-like N-terminal domain-containing protein	Alistipes timonensis JC136	Bacteria	Bacteroidota	329	DUF1735	1	DUF1735	34	164
A0A1H4BXL7			BT-3987-like N-terminal domain-containing protein	Alistipes timonensis JC136	Bacteria	Bacteroidota	359	DUF1735	1	DUF1735	55	148
A0A1H4C685			BT-3987-like N-terminal domain-containing protein	Bacteroides xylanisolvens	Bacteria	Bacteroidota	550	DUF1735 + DUF1735 + DUF1735	3	DUF1735	41	146	DUF1735	190	274	DUF1735	303	398
A0A1H4DNH6			Concanavalin A-like lectin/glucanases superfamily protein	Bacteroides xylanisolvens	Bacteria	Bacteroidota	399	DUF1735	1	DUF1735	34	151
A0A1H4E3S9			DUF1735 domain-containing protein	Bacteroides xylanisolvens	Bacteria	Bacteroidota	474	DUF1735 + GH18	2	DUF1735	53	161	GH18	195	318
A0A1H4E3V4			BT-3987-like N-terminal domain-containing protein	Bacteroides xylanisolvens	Bacteria	Bacteroidota	387	DUF1735	1	DUF1735	31	148
A0A1H4E4F0			BT-3987-like N-terminal domain-containing protein	Bacteroides xylanisolvens	Bacteria	Bacteroidota	475	DUF1735	1	DUF1735	44	162
A0A1H4EFB3			Concanavalin A-like lectin/glucanases superfamily protein	Bacteroides xylanisolvens	Bacteria	Bacteroidota	390	DUF1735	1	DUF1735	33	151
A0A1H4EM22			BT-3987-like N-terminal domain-containing protein	Prevotella sp tc2-28	Bacteria	Bacteroidota	332	DUF1735	1	DUF1735	46	162
A0A1H4EXR8			BT-3987-like N-terminal domain-containing protein	Pedobacter hartonius	Bacteria	Bacteroidota	176	DUF1735	1	DUF1735	65	155
A0A1H4EXU9			BT-3987-like N-terminal domain-containing protein	Alistipes timonensis JC136	Bacteria	Bacteroidota	172	DUF1735	1	DUF1735	41	155
A0A1H4FR45			DUF1735 domain-containing protein	Chitinophaga terrae (ex Kim and Jung 2007)	Bacteria	Bacteroidota	309	DUF1735 + DUF5627	2	DUF1735	20	146	DUF5627	167	297
A0A1H5V7S1			BT-3987-like N-terminal domain-containing protein	Sphingobacterium lactis	Bacteria	Bacteroidota	286	DUF1735	1	DUF1735	64	160
A0A1H5YRD1		KAB4481262.1	DUF4361 domain-containing protein	Bacteroides thetaiotaomicron	Bacteria	Bacteroidota	319	DUF1735 + BT-3044-like C-terminal	2	DUF1735	36	164	BT-3044-like C-terminal	172	312
A0A1H6TDP0			BT-3987-like N-terminal domain-containing protein	Dyadobacter sp SG02	Bacteria	Bacteroidota	319	DUF1735	1	DUF1735	45	152
A0A1H6YJ54			BT-3987-like N-terminal domain-containing protein	Dyadobacter sp SG02	Bacteria	Bacteroidota	307	DUF1735 + DUF1735	2	DUF1735	63	155	DUF1735	201	290
A0A1H6Z5M2			BT-3987-like N-terminal domain-containing protein	Dyadobacter sp SG02	Bacteria	Bacteroidota	321	DUF1735	1	DUF1735	28	160
A0A1H7LJM2		KAB4457726.1	DUF1735 domain-containing protein	Bacteroides thetaiotaomicron	Bacteria	Bacteroidota	430	DUF1735	1	DUF1735	37	154
A0A1H7QQF3		SEL50129.1	F5/8 type C domain-containing protein	Olivibacter domesticus (Pseudosphingobacterium domesticum)	Bacteria	Bacteroidota	464	DUF1735 + F5/8 type C	2	DUF1735	48	153	F5/8 type C	343	456
A0A1H7RB70		RGR96982.1	DUF1735 domain-containing protein	Bacteroides thetaiotaomicron	Bacteria	Bacteroidota	632	DUF1735 + DUF1735	2	DUF1735	57	165	DUF1735	204	299
A0A1H7S6X9		KAB4456122.1	DUF4361 domain-containing protein	Bacteroides thetaiotaomicron	Bacteria	Bacteroidota	295	DUF1735 + BT-3044-like C-terminal	2	DUF1735	31	153	BT-3044-like C-terminal	161	294
A0A1H7U0M6			BT-3987-like N-terminal domain-containing protein	Bacteroides thetaiotaomicron	Bacteria	Bacteroidota	429	DUF1735	1	DUF1735	20	138
A0A1H7XWB0			F5/8 type C domain-containing protein	Bacteroides sp AR20	Bacteria	Bacteroidota	323	DUF1735 + F5/8 type C	2	DUF1735	38	164	F5/8 type C	206	314
A0A1H7ZSP6			BT-3987-like N-terminal domain-containing protein	Bacteroides sp AR20	Bacteria	Bacteroidota	474	DUF1735	1	DUF1735	42	160
A0A1H7ZUI6			BT-3987-like N-terminal domain-containing protein	Bacteroides sp AR20	Bacteria	Bacteroidota	384	DUF1735	1	DUF1735	32	149
A0A1H7ZZ55			DUF4361 domain-containing protein	Bacteroides sp AR20	Bacteria	Bacteroidota	342	DUF1735 + BT-3044-like C-terminal	2	DUF1735	35	159	BT-3044-like C-terminal	166	332
A0A1H8C0Z3			BT-3987-like N-terminal domain-containing protein	Bacteroides sp AR20	Bacteria	Bacteroidota	498	DUF1735 + DUF1735	2	DUF1735	37	157	DUF1735	193	286
A0A1H8C4H3			DUF4361 domain-containing protein	Bacteroides sp AR20	Bacteria	Bacteroidota	295	DUF1735 + BT-3044-like C-terminal	2	DUF1735	31	152	BT-3044-like C-terminal	164	286
A0A1H8CHN0			BT-3987-like N-terminal domain-containing protein	Chitinophaga rupis	Bacteria	Bacteroidota	321	DUF1735	1	DUF1735	59	160
A0A1H8DRU8			DUF4361 domain-containing protein	Bacteroides sp AR20	Bacteria	Bacteroidota	339	DUF1735 + BT-3044-like C-terminal	2	DUF1735	49	153	BT-3044-like C-terminal	162	329
A0A1H8DSH2			DUF4361 domain-containing protein	Bacteroides sp AR20	Bacteria	Bacteroidota	331	DUF1735 + BT-3044-like C-terminal	2	DUF1735	51	152	BT-3044-like C-terminal	161	321
A0A1H8DVH7			BT-3987-like N-terminal domain-containing protein	Bacteroides sp AR20	Bacteria	Bacteroidota	430	DUF1735	1	DUF1735	37	154
A0A1H8E6E9			BT-3987-like N-terminal domain-containing protein	Mucilaginibacter gossypiicola	Bacteria	Bacteroidota	320	DUF1735	1	DUF1735	63	181
A0A1H8EC02			Concanavalin A-like lectin/glucanases superfamily protein	Bacteroides sp AR20	Bacteria	Bacteroidota	429	DUF1735	1	DUF1735	30	147
A0A1H8G2I5		SEN38213.1	F5/8 type C domain-containing protein	Bacteroides sp AR20	Bacteria	Bacteroidota	322	DUF1735 + F5/8 type C	2	DUF1735	54	157	F5/8 type C	207	306
A0A1H8G2L0			Concanavalin A-like lectin/glucanases superfamily protein	Bacteroides sp AR20	Bacteria	Bacteroidota	406	DUF1735	1	DUF1735	31	143
A0A1H8G3Q6			BT-3987-like N-terminal domain-containing protein	Bacteroides sp AR20	Bacteria	Bacteroidota	393	DUF1735	1	DUF1735	33	142
A0A1H8GK98			Concanavalin A-like lectin/glucanases superfamily protein	Bacteroides sp AR20	Bacteria	Bacteroidota	393	DUF1735	1	DUF1735	33	151
A0A1H8GUE9			BT-3987-like N-terminal domain-containing protein	Mucilaginibacter gossypiicola	Bacteria	Bacteroidota	317	DUF1735	1	DUF1735	64	169
A0A1H8HXE2			DUF4361 domain-containing protein	Bacteroides sp AR20	Bacteria	Bacteroidota	295	DUF1735 + BT-3044-like C-terminal	2	DUF1735	31	153	BT-3044-like C-terminal	161	294
A0A1H8I8V8			Concanavalin A-like lectin/glucanases superfamily protein	Bacteroides sp AR20	Bacteria	Bacteroidota	396	DUF1735	1	DUF1735	31	150
A0A1H8IBT1			DUF1735 domain-containing protein	Bacteroides sp AR20	Bacteria	Bacteroidota	322	DUF1735 + BT-3044-like C-terminal	2	DUF1735	34	159	BT-3044-like C-terminal	167	304
A0A1H8L6G2			DUF4361 domain-containing protein	Bacteroides sp AR20	Bacteria	Bacteroidota	298	DUF1735 + BT-3044-like C-terminal	2	DUF1735	30	156	BT-3044-like C-terminal	164	284
A0A1H8LXU8			BT-3987-like N-terminal domain-containing protein	Mucilaginibacter sp OK283	Bacteria	Bacteroidota	316	DUF1735	1	DUF1735	56	157
A0A1H8M731			DUF1735 domain-containing protein	bacterium A37T11	Bacteria		313	DUF1735 + BT-3044-like C-terminal	2	DUF1735	38	156	BT-3044-like C-terminal	164	302
A0A1H8M9Z7			BT-3987-like N-terminal domain-containing protein	Mucilaginibacter gossypiicola	Bacteria	Bacteroidota	343	DUF1735	1	DUF1735	57	164
A0A1H8N1F8		SEO23471.1	Glycosyl hydrolases family 18	Bacteroides sp AR20	Bacteria	Bacteroidota	539	DUF1735	1	DUF1735	53	156
A0A1H8N1Y5			BT-3987-like N-terminal domain-containing protein	Bacteroides sp AR20	Bacteria	Bacteroidota	422	DUF1735	1	DUF1735	41	159
A0A1H8P0N9			DUF4361 domain-containing protein	Bacteroides sp AR20	Bacteria	Bacteroidota	300	DUF1735 + BT-3044-like C-terminal	2	DUF1735	31	154	BT-3044-like C-terminal	162	295
A0A1H8PJI0			BT-3987-like N-terminal domain-containing protein	Mucilaginibacter sp OK283	Bacteria	Bacteroidota	353	DUF1735	1	DUF1735	66	168
A0A1H8U025			DUF1735 domain-containing protein	Mucilaginibacter sp OK283	Bacteria	Bacteroidota	315	DUF1735 + BT-3044-like C-terminal	2	DUF1735	71	186	BT-3044-like C-terminal	197	307
A0A1H9INS9			DUF1735 domain-containing protein	Hyunsoonleella jejuensis	Bacteria	Bacteroidota	349	DUF1735 + DUF5627	2	DUF1735	31	161	DUF5627	201	335
A0A1H9RAR9			BT-3987-like N-terminal domain-containing protein	Pedobacter rhizosphaerae	Bacteria	Bacteroidota	297	DUF1735	1	DUF1735	63	159
A0A1H9ZXG3			Concanavalin A-like lectin/glucanases superfamily protein	Prevotella sp kh1p2	Bacteria	Bacteroidota	373	DUF1735	1	DUF1735	36	152
A0A1I0A5V4			DUF4361 domain-containing protein	Prevotella sp kh1p2	Bacteria	Bacteroidota	350	DUF1735 + BT-3044-like C-terminal	2	DUF1735	54	154	BT-3044-like C-terminal	167	317
A0A1I0MHR4			DUF1735 domain-containing protein	Chitinophaga sp YR573	Bacteria	Bacteroidota	311	DUF1735 + BT-3044-like C-terminal	2	DUF1735	63	160	BT-3044-like C-terminal	172	306
A0A1I0RQM0			BT-3987-like N-terminal domain-containing protein	Chitinophaga sp YR573	Bacteria	Bacteroidota	320	DUF1735	1	DUF1735	62	161
A0A1I0SUT5			DUF1735 domain-containing protein	Pedobacter suwonensis	Bacteria	Bacteroidota	308	DUF1735 + BT-3044-like C-terminal	2	DUF1735	49	157	BT-3044-like C-terminal	167	295
A0A1I0SYR9			Adhesin	Pedobacter suwonensis	Bacteria	Bacteroidota	322	DUF1735 + DUF5627	2	DUF1735	30	156	DUF5627	175	311
A0A1I1CEI2			BT-3987-like N-terminal domain-containing protein	Algoriphagus aquimarinus	Bacteria	Bacteroidota	281	DUF1735	1	DUF1735	51	165
A0A1I1EPP3			Adhesin	Zunongwangia mangrovi	Bacteria	Bacteroidota	343	DUF1735 + DUF5627	2	DUF1735	32	157	DUF5627	196	332
A0A1I1H8B3		SFC20061.1	F5/8 type C domain-containing protein	Parapedobacter composti	Bacteria	Bacteroidota	316	DUF1735 + F5/8 type C	2	DUF1735	38	152	F5/8 type C	193	301
A0A1I1IU06			Concanavalin A-like lectin/glucanases superfamily protein	Parapedobacter composti	Bacteria	Bacteroidota	408	DUF1735	1	DUF1735	44	149
A0A1I1JIH0			DUF4361 domain-containing protein	Parapedobacter composti	Bacteria	Bacteroidota	298	DUF1735 + BT-3044-like C-terminal	2	DUF1735	31	153	BT-3044-like C-terminal	162	291
A0A1I1K4S5			Adhesin	Parapedobacter composti	Bacteria	Bacteroidota	342	DUF1735 + DUF5627	2	DUF1735	30	157	DUF5627	195	331
A0A1I1LJV5			BT-3987-like N-terminal domain-containing protein	Zunongwangia mangrovi	Bacteria	Bacteroidota	466	DUF1735	1	DUF1735	62	158
A0A1I1UH41			Adhesin	Flavobacterium phragmitis	Bacteria	Bacteroidota	344	DUF1735 + DUF5627	2	DUF1735	31	158	DUF5627	196	333
A0A1I1V4R3			BT-3987-like N-terminal domain-containing protein	Chitinophaga sp CF118	Bacteria	Bacteroidota	320	DUF1735	1	DUF1735	64	161
A0A1I1W0G2			DUF1735 domain-containing protein	Chitinophaga sp CF118	Bacteria	Bacteroidota	311	DUF1735 + BT-3044-like C-terminal	2	DUF1735	72	159	BT-3044-like C-terminal	172	306
A0A1I1XHH1			Adhesin	Thermophagus xiamenensis	Bacteria	Bacteroidota	345	DUF1735 + DUF5627	2	DUF1735	35	159	DUF5627	197	332
A0A1I1YDA7			BT-3987-like N-terminal domain-containing protein	Chitinophaga sp CF118	Bacteria	Bacteroidota	446	DUF1735	1	DUF1735	36	136
A0A1I2FGC6			DUF1735 domain-containing protein	Thermophagus xiamenensis	Bacteria	Bacteroidota	295	DUF1735 + BT-3044-like C-terminal	2	DUF1735	29	157	BT-3044-like C-terminal	168	290
A0A1I2GIS1			DUF1735 domain-containing protein	Spirosoma endophyticum	Bacteria	Bacteroidota	386	DUF1735 + DUF5627	2	DUF1735	78	202	DUF5627	243	374
A0A1I2III2		SFF40887.1	F5/8 type C domain-containing protein	Sunxiuqinia elliptica	Bacteria	Bacteroidota	463	DUF1735 + DUF1735 + F5/8 type C	3	DUF1735	34	148	DUF1735	179	287	F5/8 type C	334	438
A0A1I2IM53		SFF41611.1	F5/8 type C domain-containing protein	Sunxiuqinia elliptica	Bacteria	Bacteroidota	449	DUF1735 + DUF1735 + F5/8 type C	3	DUF1735	33	151	DUF1735	170	279	F5/8 type C	318	440
A0A1I2J055			BT-3987-like N-terminal domain-containing protein	Sunxiuqinia elliptica	Bacteria	Bacteroidota	381	DUF1735	1	DUF1735	30	137
A0A1I2KUW2			Adhesin	Salegentibacter agarivorans	Bacteria	Bacteroidota	343	DUF1735 + DUF5627	2	DUF1735	31	157	DUF5627	196	332
A0A1I2MHG1			Concanavalin A-like lectin/glucanases superfamily protein	Prevotella sp KH2C16	Bacteria	Bacteroidota	389	DUF1735	1	DUF1735	24	145
A0A1I2MJN3			BT-3987-like N-terminal domain-containing protein	Prevotella sp KH2C16	Bacteria	Bacteroidota	350	DUF1735	1	DUF1735	48	148
A0A1I2NHE9			BT-3987-like N-terminal domain-containing protein	Prevotella sp KH2C16	Bacteria	Bacteroidota	324	DUF1735	1	DUF1735	38	156
A0A1I2NHH0			Concanavalin A-like lectin/glucanases superfamily protein	Prevotella sp KH2C16	Bacteria	Bacteroidota	406	DUF1735	1	DUF1735	41	150
A0A1I2NR01			BT-3987-like N-terminal domain-containing protein	Prevotella sp KH2C16	Bacteria	Bacteroidota	381	DUF1735	1	DUF1735	30	143
A0A1I2SZD9			BT-3987-like N-terminal domain-containing protein	Pedobacter insulae	Bacteria	Bacteroidota	326	DUF1735	1	DUF1735	65	161
A0A1I2UTA9			BT-3987-like N-terminal domain-containing protein	Pedobacter insulae	Bacteria	Bacteroidota	326	DUF1735	1	DUF1735	63	161
A0A1I4ATZ7			DUF1735 domain-containing protein	Porphyromonadaceae bacterium KH3CP3RA	Bacteria	Bacteroidota	337	DUF1735 + DUF5627	2	DUF1735	31	156	DUF5627	195	325
A0A1I4DDX2			DUF4361 domain-containing protein	Porphyromonadaceae bacterium KH3CP3RA	Bacteria	Bacteroidota	320	DUF1735 + BT-3044-like C-terminal	2	DUF1735	46	163	BT-3044-like C-terminal	172	309
A0A1I4H6I5			DUF4361 domain-containing protein	Porphyromonadaceae bacterium KH3CP3RA	Bacteria	Bacteroidota	310	DUF1735 + BT-3044-like C-terminal	2	DUF1735	32	155	BT-3044-like C-terminal	163	301
A0A1I4J1W3			BT-3987-like N-terminal domain-containing protein	Porphyromonadaceae bacterium KH3CP3RA	Bacteria	Bacteroidota	587	DUF1735	1	DUF1735	36	149
A0A1I4P040		SFM20753.1	Uncharacterized protein	Bacteroides xylanisolvens	Bacteria	Bacteroidota	541	DUF1735 + GLUG	2	DUF1735	56	140	GLUG	329	354
A0A1I4U4Z3		KAA9036422.1	DUF1735 domain-containing protein	Bacteroides xylanisolvens	Bacteria	Bacteroidota	388	DUF1735	1	DUF1735	31	148
A0A1I4U557		KAA9036423.1	DUF1735 domain-containing protein	Bacteroides xylanisolvens	Bacteria	Bacteroidota	474	DUF1735 + GH18	2	DUF1735	53	161	GH18	195	318
A0A1I4U5F8		KAA9036416.1	DUF1735 domain-containing protein	Bacteroides xylanisolvens	Bacteria	Bacteroidota	475	DUF1735	1	DUF1735	44	162
A0A1I4U5U1			Concanavalin A-like lectin/glucanases superfamily protein	Bacteroides xylanisolvens	Bacteria	Bacteroidota	386	DUF1735	1	DUF1735	32	148
A0A1I4VE09		KAA9049604.1	DUF1735 domain-containing protein	Bacteroides xylanisolvens	Bacteria	Bacteroidota	344	DUF1735 + DUF5627	2	DUF1735	32	160	DUF5627	198	331
A0A1I4VUZ9			Concanavalin A-like lectin/glucanases superfamily protein	Bacteroides xylanisolvens	Bacteria	Bacteroidota	403	DUF1735	1	DUF1735	38	154
A0A1I4VV20			Concanavalin A-like lectin/glucanases superfamily protein	Bacteroides xylanisolvens	Bacteria	Bacteroidota	399	DUF1735	1	DUF1735	34	152
A0A1I4X3U9		SFN20748.1	Glycosyl hydrolases family 18	Bacteroides xylanisolvens	Bacteria	Bacteroidota	553	DUF1735 + GH18	2	DUF1735	58	157	GH18	204	403
A0A1I4X4A8			Concanavalin A-like lectin/glucanases superfamily protein	Bacteroides xylanisolvens	Bacteria	Bacteroidota	416	DUF1735	1	DUF1735	40	158
A0A1I5CKP6		KAB6086348.1	DUF1735 domain-containing protein	Bacteroides xylanisolvens	Bacteria	Bacteroidota	380	DUF1735	1	DUF1735	31	144
A0A1I5EEU9			BT-3987-like N-terminal domain-containing protein	Bacteroides xylanisolvens	Bacteria	Bacteroidota	558	DUF1735 + DUF1735	2	DUF1735	15	95	DUF1735	122	233
A0A1I5V2W5			DUF1735 domain-containing protein	Pseudarcicella hirudinis	Bacteria	Bacteroidota	320	DUF1735 + DUF5627	2	DUF1735	29	158	DUF5627	178	309
A0A1I5Z2S9			BT-3987-like N-terminal domain-containing protein	Parafilimonas terrae	Bacteria	Bacteroidota	331	DUF1735	1	DUF1735	59	168
A0A1I5Z2U1			BT-3987-like N-terminal domain-containing protein	Parafilimonas terrae	Bacteria	Bacteroidota	283	DUF1735	1	DUF1735	54	145
A0A1I7DQD2			DUF1735 domain-containing protein	Algoriphagus locisalis	Bacteria	Bacteroidota	344	DUF1735 + DUF5627	2	DUF1735	30	157	DUF5627	195	331
A0A1I7EU33			DUF4361 domain-containing protein	Porphyromonadaceae bacterium KHP3R9	Bacteria	Bacteroidota	331	DUF1735 + BT-3044-like C-terminal	2	DUF1735	52	153	BT-3044-like C-terminal	163	318
A0A1I7H7I4		SFU56624.1	F5/8 type C domain-containing protein	Porphyromonadaceae bacterium KHP3R9	Bacteria	Bacteroidota	449	DUF1735 + DUF1735 + F5/8 type C	3	DUF1735	40	158	DUF1735	179	287	F5/8 type C	327	442
A0A1I7HXR4			DUF4361 domain-containing protein	Porphyromonadaceae bacterium KHP3R9	Bacteria	Bacteroidota	301	DUF1735 + BT-3044-like C-terminal	2	DUF1735	38	154	BT-3044-like C-terminal	162	295
A0A1J5TGQ5			BT-3987-like N-terminal domain-containing protein	mine drainage metagenome	unclassified sequences	metagenomes	319	DUF1735	1	DUF1735	62	161
A0A1K1NTN5			DUF1735 domain-containing protein	Prevotellaceae bacterium HUN156	Bacteria	Bacteroidota	380	DUF1735 + DUF5627	2	DUF1735	36	164	DUF5627	202	365
A0A1K1Q0Y7			BT-3987-like N-terminal domain-containing protein	Chitinophaga sancti	Bacteria	Bacteroidota	454	DUF1735	1	DUF1735	32	146
A0A1K1RIE1			DUF1735 domain-containing protein	Sinomicrobium oceani	Bacteria	Bacteroidota	343	DUF1735 + DUF5627	2	DUF1735	31	158	DUF5627	196	332
A0A1K1SKE8			BT-3987-like N-terminal domain-containing protein	Chitinophaga sancti	Bacteria	Bacteroidota	334	DUF1735 + DUF1735	2	DUF1735	42	156	DUF1735	236	310
A0A1L6R251	salt:AO058_06915	APS38634.1	Adhesin	Salegentibacter sp T436	Bacteria	Bacteroidota	343	DUF1735 + DUF5627	2	DUF1735	31	157	DUF5627	196	332
A0A1M3H435			F5/8 type C domain-containing protein	Sphingobacteriales bacterium 50-39	Bacteria	Bacteroidota	321	DUF1735 + F5/8 type C	2	DUF1735	38	152	F5/8 type C	197	306
A0A1M3HFS2			BT-3987-like N-terminal domain-containing protein	Sphingobacteriales bacterium 50-39	Bacteria	Bacteroidota	395	DUF1735	1	DUF1735	32	147
A0A1M3HHA4			BT-3987-like N-terminal domain-containing protein	Sphingobacteriales bacterium 50-39	Bacteria	Bacteroidota	300	DUF1735	1	DUF1735	51	159
A0A1M3L233		OJX58869.1	Adhesin	Dysgonomonas sp 37-18	Bacteria	Bacteroidota	349	DUF1735 + DUF5627	2	DUF1735	36	160	DUF5627	198	334
A0A1M3L9F1		OJX62531.1	Adhesin	Dysgonomonas sp 37-18	Bacteria	Bacteroidota	342	DUF1735 + DUF5627	2	DUF1735	31	158	DUF5627	197	331
A0A1M3M9E5		OJX88387.1	Carbohydrate-binding protein	Paludibacter sp 47-17	Bacteria	Bacteroidota	447	DUF1735 + DUF1735 + F5/8 type C	3	DUF1735	40	151	DUF1735	172	277	F5/8 type C	318	442
A0A1M3MFY0		OJX92562.1	Adhesin	Paludibacter sp 47-17	Bacteria	Bacteroidota	340	DUF1735 + DUF5627	2	DUF1735	30	156	DUF5627	196	329
A0A1M4SAZ1			DUF1735 domain-containing protein	Cnuella takakiae	Bacteria	Bacteroidota	343	DUF1735 + DUF5627	2	DUF1735	30	159	DUF5627	197	332
A0A1M4TM18			DUF1735 domain-containing protein	Bacteroides faecichinchillae	Bacteria	Bacteroidota	319	DUF1735 + BT-3044-like C-terminal	2	DUF1735	41	151	BT-3044-like C-terminal	161	299
A0A1M4UB07			BT-3987-like N-terminal domain-containing protein	Psychroflexus salarius	Bacteria	Bacteroidota	284	DUF1735	1	DUF1735	30	120
A0A1M4V3P1			BT-3987-like N-terminal domain-containing protein	Pedobacter caeni	Bacteria	Bacteroidota	299	DUF1735	1	DUF1735	53	162
A0A1M4V8D4			BT-3987-like N-terminal domain-containing protein	Mariniphaga anaerophila	Bacteria	Bacteroidota	303	DUF1735	1	DUF1735	31	148
A0A1M4VU14			Concanavalin A-like lectin/glucanases superfamily protein	Dysgonomonas macrotermitis	Bacteria	Bacteroidota	388	DUF1735	1	DUF1735	28	142
A0A1M4Z2V7		SHF11926.1	F5/8 type C domain-containing protein	Cnuella takakiae	Bacteria	Bacteroidota	316	DUF1735 + F5/8 type C	2	DUF1735	35	150	F5/8 type C	184	289
A0A1M5BAQ2			BT-3987-like N-terminal domain-containing protein	Pedobacter caeni	Bacteria	Bacteroidota	381	DUF1735	1	DUF1735	28	144
A0A1M5C0Q7			BT-3987-like N-terminal domain-containing protein	Cnuella takakiae	Bacteria	Bacteroidota	332	DUF1735	1	DUF1735	62	163
A0A1M5C1G7			BT-3987-like N-terminal domain-containing protein	Cnuella takakiae	Bacteria	Bacteroidota	326	DUF1735	1	DUF1735	71	160
A0A1M5C3G1			BT-3987-like N-terminal domain-containing protein	Bacteroides faecichinchillae	Bacteria	Bacteroidota	622	DUF1735 + DUF1735	2	DUF1735	45	163	DUF1735	191	298
A0A1M5D6I4			BT-3987-like N-terminal domain-containing protein	Flavisolibacter ginsengisoli DSM 18119	Bacteria	Bacteroidota	315	DUF1735	1	DUF1735	64	161
A0A1M5DX29			DUF1735 domain-containing protein	Bacteroides luti	Bacteria	Bacteroidota	336	DUF1735 + DUF5627	2	DUF1735	30	156	DUF5627	175	325
A0A1M5EQX3		SHF81619.1	Predicted alpha-1,6-mannanase, GH76 family	Bacteroides faecichinchillae	Bacteria	Bacteroidota	720	DUF1735 + DUF1735	2	DUF1735	56	172	DUF1735	200	304
A0A1M5FQN8			DUF4361 domain-containing protein	Mariniphaga anaerophila	Bacteria	Bacteroidota	299	DUF1735 + BT-3044-like C-terminal	2	DUF1735	30	153	BT-3044-like C-terminal	162	292
A0A1M5S8C0			BT-3987-like N-terminal domain-containing protein	Flavobacterium granuli	Bacteria	Bacteroidota	322	DUF1735	1	DUF1735	50	152
A0A1M5TUZ3			Adhesin	Wenyingzhuangia marina	Bacteria	Bacteroidota	338	DUF1735 + DUF5627	2	DUF1735	25	151	DUF5627	189	326
A0A1M5V368			BT-3987-like N-terminal domain-containing protein	Wenyingzhuangia marina	Bacteria	Bacteroidota	478	DUF1735	1	DUF1735	52	147
A0A1M5YCK5			DUF1735 domain-containing protein	Leeuwenhoekiella palythoae	Bacteria	Bacteroidota	352	DUF1735 + DUF5627	2	DUF1735	38	164	DUF5627	204	341
A0A1M6A713			DUF1735 domain-containing protein	Algibacter luteus	Bacteria	Bacteroidota	388	DUF1735 + DUF5627	2	DUF1735	31	161	DUF5627	203	375
A0A1M6FTG8			DUF1735 domain-containing protein	Pseudozobellia thermophila	Bacteria	Bacteroidota	341	DUF1735 + DUF5627	2	DUF1735	32	156	DUF5627	197	330
A0A1M6IHC4			Concanavalin A-like lectin/glucanases superfamily protein	Bacteroides stercorirosoris	Bacteria	Bacteroidota	391	DUF1735	1	DUF1735	29	139
A0A1M6KE86			Adhesin	Reichenbachiella agariperforans	Bacteria	Bacteroidota	363	DUF1735 + DUF5627	2	DUF1735	32	156	DUF5627	195	352
A0A1M6KRC9		SHJ61476.1	Glycosyl hydrolases family 18	Bacteroides stercorirosoris	Bacteria	Bacteroidota	655	DUF1735 + GH18	2	DUF1735	65	161	GH18	228	402
A0A1M7IT16			Adhesin	Chitinophaga jiangningensis	Bacteria	Bacteroidota	318	DUF1735 + DUF5627	2	DUF1735	29	157	DUF5627	176	306
A0A1M7KLF9			DUF1735 domain-containing protein	Prevotella ruminicola (Bacteroides ruminicola)	Bacteria	Bacteroidota	344	DUF1735 + DUF5627	2	DUF1735	32	158	DUF5627	175	335
A0A1M7N3U6			Adhesin	Salegentibacter salegens	Bacteria	Bacteroidota	343	DUF1735 + DUF5627	2	DUF1735	31	157	DUF5627	196	332
A0A1M7QCS9			DUF1735 domain-containing protein	Cyclobacterium lianum	Bacteria	Bacteroidota	341	DUF1735 + DUF5627	2	DUF1735	31	157	DUF5627	195	330
A0A1N6GR70			Metal-dependent hydrolase, endonuclease/exonuclease/phosphatase family	Chitinophaga niabensis	Bacteria	Bacteroidota	394	DUF1735 + Endonuclease/exonuclease/phosphatase	2	DUF1735	29	147	Endonuclease/exonuclease/phosphatase	184	383
A0A1N7MTG6			Adhesin	Belliella pelovolcani	Bacteria	Bacteroidota	342	DUF1735 + DUF5627	2	DUF1735	30	157	DUF5627	195	331
A0A1N7RIA8			DUF1735 domain-containing protein	Filimonas lacunae	Bacteria	Bacteroidota	348	DUF1735 + DUF5627	2	DUF1735	34	161	DUF5627	199	336
A0A1Q3LIA4			DUF4361 domain-containing protein	Bacteroidales bacterium 45-6	Bacteria	Bacteroidota	326	DUF1735 + BT-3044-like C-terminal	2	DUF1735	49	170	BT-3044-like C-terminal	180	303
A0A1Q3LTA8		OJU48801.1	Adhesin	Bacteroidales bacterium 45-6	Bacteria	Bacteroidota	368	DUF1735 + DUF5627	2	DUF1735	32	159	DUF5627	200	357
A0A1Q3M5Y3			Adhesin	Bacteroidales bacterium 45-6	Bacteria	Bacteroidota	371	DUF1735 + DUF5627	2	DUF1735	35	163	DUF5627	201	360
A0A1Q3PCV6			BT-3987-like N-terminal domain-containing protein	Dyadobacter sp 50-39	Bacteria	Bacteroidota	321	DUF1735	1	DUF1735	28	160
A0A1Q3T529			BT-3987-like N-terminal domain-containing protein	Sphingobacteriales bacterium 44-61	Bacteria	Bacteroidota	304	DUF1735	1	DUF1735	68	153
A0A1Q3TQE9			BT-3987-like N-terminal domain-containing protein	Sphingobacteriales bacterium 44-61	Bacteria	Bacteroidota	325	DUF1735	1	DUF1735	51	160
A0A1Q3U2C8			BT-3987-like N-terminal domain-containing protein	Sphingobacteriales bacterium 39-19	Bacteria	Bacteroidota	303	DUF1735	1	DUF1735	55	149
A0A1Q3UIW4			BT-3987-like N-terminal domain-containing protein	Mucilaginibacter sp 44-25	Bacteria	Bacteroidota	102	DUF1735	1	DUF1735	7	92
A0A1Q3UKN3			BT-3987-like N-terminal domain-containing protein	Mucilaginibacter sp 44-25	Bacteria	Bacteroidota	303	DUF1735	1	DUF1735	55	153
A0A1Q4FW16		OJZ00115.1	Adhesin	Sphingobacterium sp 40-24	Bacteria	Bacteroidota	341	DUF1735 + DUF5627	2	DUF1735	32	156	DUF5627	194	329
A0A1Q4G675		OJZ06240.1	Uncharacterized protein	Sphingobacterium sp 40-24	Bacteria	Bacteroidota	440	DUF1735 + IPT/TIG	2	DUF1735	71	174	IPT/TIG	203	252
A0A1Q4GJB8			BT-3987-like N-terminal domain-containing protein	Sphingobacterium sp 40-24	Bacteria	Bacteroidota	287	DUF1735	1	DUF1735	56	160
A0A1Q6EFL9			BT-3987-like N-terminal domain-containing protein	Alistipes sp 56_sp_Nov_56_25	Bacteria	Bacteroidota	437	DUF1735	1	DUF1735	32	156
A0A1Q6EFT0			DUF1735 domain-containing protein	Alistipes sp 56_sp_Nov_56_25	Bacteria	Bacteroidota	539	DUF1735 + GH18	2	DUF1735	72	168	GH18	270	368
A0A1Q6EGA7		OKY85664.1	Glycosyl hydrolase family 18	Alistipes sp 56_sp_Nov_56_25	Bacteria	Bacteroidota	544	DUF1735 + GH18	2	DUF1735	60	162	GH18	273	508
A0A1Q6EGK0			BT-3987-like N-terminal domain-containing protein	Alistipes sp 56_sp_Nov_56_25	Bacteria	Bacteroidota	454	DUF1735	1	DUF1735	31	157
A0A1Q6EGQ6		OKY85789.1	Glycosyl hydrolase family 18	Alistipes sp 56_sp_Nov_56_25	Bacteria	Bacteroidota	487	DUF1735 + GH18	2	DUF1735	42	143	GH18	250	371
A0A1Q6EGS9			BT-3987-like N-terminal domain-containing protein	Alistipes sp 56_sp_Nov_56_25	Bacteria	Bacteroidota	421	DUF1735	1	DUF1735	31	149
A0A1Q6EGU0			DUF4361 domain-containing protein	Bacteroidales bacterium 52_46	Bacteria	Bacteroidota	316	DUF1735 + BT-3044-like C-terminal	2	DUF1735	30	153	BT-3044-like C-terminal	162	306
A0A1Q6ELC3			BT-3987-like N-terminal domain-containing protein	Alistipes sp 56_sp_Nov_56_25	Bacteria	Bacteroidota	772	DUF1735 + DUF1735	2	DUF1735	360	450	DUF1735	503	581
A0A1Q6ELM5			BT-3987-like N-terminal domain-containing protein	Alistipes sp 56_sp_Nov_56_25	Bacteria	Bacteroidota	402	DUF1735	1	DUF1735	28	137
A0A1Q6EMD1			BT-3987-like N-terminal domain-containing protein	Alistipes sp 56_sp_Nov_56_25	Bacteria	Bacteroidota	160	DUF1735	1	DUF1735	38	142
A0A1Q6EMT5			BT-3987-like N-terminal domain-containing protein	Alistipes sp 56_sp_Nov_56_25	Bacteria	Bacteroidota	359	DUF1735	1	DUF1735	55	149
A0A1Q6EMX8			BT-3987-like N-terminal domain-containing protein	Alistipes sp 56_sp_Nov_56_25	Bacteria	Bacteroidota	167	DUF1735	1	DUF1735	33	142
A0A1Q6ENR0			BT-3987-like N-terminal domain-containing protein	Alistipes sp 56_sp_Nov_56_25	Bacteria	Bacteroidota	431	DUF1735	1	DUF1735	30	155
A0A1Q6ENY7			DUF1735 domain-containing protein	Alistipes sp 56_sp_Nov_56_25	Bacteria	Bacteroidota	644	BACON + BACON + DUF1735	3	BACON	52	105	BACON	143	195	DUF1735	216	319
A0A1Q6FEF4			BT-3987-like N-terminal domain-containing protein	Alistipes sp 58_9_plus	Bacteria	Bacteroidota	437	DUF1735	1	DUF1735	51	148
A0A1Q6FQ23		OKZ01001.1	Phospholipase	Alistipes sp 58_9_plus	Bacteria	Bacteroidota	372	DUF1735	1	DUF1735	31	147
A0A1Q6FQ55		OKZ01000.1	Endo-beta-N-acetylglucosaminidase	Alistipes sp 58_9_plus	Bacteria	Bacteroidota	505	DUF1735	1	DUF1735	57	160
A0A1Q6FUL1		OKZ02353.1	Glycosyl hydrolase family 18	Alistipes sp 58_9_plus	Bacteria	Bacteroidota	644	DUF1735 + F5/8 type C	2	DUF1735	341	452	F5/8 type C	508	627
A0A1Q6FXS1			BT-3987-like N-terminal domain-containing protein	Alistipes sp 58_9_plus	Bacteria	Bacteroidota	451	DUF1735	1	DUF1735	31	157
A0A1Q6G463			DUF4361 domain-containing protein	Bacteroides sp 41_26	Bacteria	Bacteroidota	321	DUF1735 + BT-3044-like C-terminal	2	DUF1735	38	155	BT-3044-like C-terminal	162	319
A0A1Q6GUL0			BT-3987-like N-terminal domain-containing protein	Bacteroides sp 43_46	Bacteria	Bacteroidota	463	DUF1735	1	DUF1735	44	151
A0A1Q6GW64			BT-3987-like N-terminal domain-containing protein	Bacteroides sp 43_46	Bacteria	Bacteroidota	469	DUF1735 + DUF1735	2	DUF1735	43	168	DUF1735	196	298
A0A1Q6GWC4			DUF1735 domain-containing protein	Bacteroides sp 43_46	Bacteria	Bacteroidota	447	DUF1735 + DUF1735 + F5/8 type C	3	DUF1735	41	151	DUF1735	177	280	F5/8 type C	324	437
A0A1Q6GY28			DUF4361 domain-containing protein	Bacteroides sp 43_46	Bacteria	Bacteroidota	337	DUF1735 + BT-3044-like C-terminal	2	DUF1735	31	152	BT-3044-like C-terminal	164	331
A0A1Q6H0G8			F5/8 type C domain-containing protein	Bacteroides sp 43_46	Bacteria	Bacteroidota	470	DUF1735 + DUF1735 + F5/8 type C	3	DUF1735	33	157	DUF1735	181	288	F5/8 type C	332	443
A0A1Q6H3D6			BT-3987-like N-terminal domain-containing protein	Bacteroides sp 43_46	Bacteria	Bacteroidota	384	DUF1735	1	DUF1735	29	145
A0A1Q6H590			BT-3987-like N-terminal domain-containing protein	Bacteroides sp 43_46	Bacteria	Bacteroidota	482	DUF1735 + DUF1735	2	DUF1735	45	163	DUF1735	182	288
A0A1Q6H5A2			F5/8 type C domain-containing protein	Bacteroides sp 43_46	Bacteria	Bacteroidota	450	DUF1735 + DUF1735 + F5/8 type C	3	DUF1735	34	155	DUF1735	174	280	F5/8 type C	326	439
A0A1Q6H5R6			BT-3987-like N-terminal domain-containing protein	Bacteroides sp 43_46	Bacteria	Bacteroidota	399	DUF1735	1	DUF1735	29	156
A0A1Q6H5T8			BT-3987-like N-terminal domain-containing protein	Bacteroides sp 43_46	Bacteria	Bacteroidota	326	DUF1735	1	DUF1735	71	163
A0A1Q6IJH4			BT-3987-like N-terminal domain-containing protein	Odoribacter sp 43_10	Bacteria	Bacteroidota	450	DUF1735 + DUF1735	2	DUF1735	47	148	DUF1735	197	288
A0A1Q6IZ06		KAB3854504.1	DUF1735 domain-containing protein	Phocaeicola vulgatus (Bacteroides vulgatus)	Bacteria	Bacteroidota	443	DUF1735 + DUF1735 + F5/8 type C	3	DUF1735	49	148	DUF1735	176	275	F5/8 type C	313	434
A0A1Q6JLJ5			BT-3987-like N-terminal domain-containing protein	Phocaeicola vulgatus (Bacteroides vulgatus)	Bacteria	Bacteroidota	373	DUF1735	1	DUF1735	30	146
A0A1R4KT36			DUF4361 domain-containing protein	Sphingobacterium sp JB170	Bacteria	Bacteroidota	297	DUF1735 + BT-3044-like C-terminal	2	DUF1735	39	152	BT-3044-like C-terminal	160	292
A0A1S1YUI8			BT-3987-like N-terminal domain-containing protein	Flammeovirga pacifica	Bacteria	Bacteroidota	306	DUF1735	1	DUF1735	37	148
A0A1S2VAI7			BT-3987-like N-terminal domain-containing protein	Arsenicibacter rosenii	Bacteria	Bacteroidota	314	DUF1735	1	DUF1735	28	153
A0A1S2VGV9			DUF1735 domain-containing protein	Arsenicibacter rosenii	Bacteria	Bacteroidota	280	DUF1735 + BT-3044-like C-terminal	2	DUF1735	57	152	BT-3044-like C-terminal	163	274
A0A1S2VHS5			DUF1735 domain-containing protein	Arsenicibacter rosenii	Bacteria	Bacteroidota	274	DUF1735 + BT-3044-like C-terminal	2	DUF1735	62	149	BT-3044-like C-terminal	158	270
A0A1S9PHU1			BT-3987-like N-terminal domain-containing protein	Mucilaginibacter pedocola	Bacteria	Bacteroidota	297	DUF1735	1	DUF1735	37	118
A0A1T3EJ82			BT-3987-like N-terminal domain-containing protein	Elizabethkingia anophelis	Bacteria	Bacteroidota	377	DUF1735	1	DUF1735	40	155
A0A1T3MTI3			BT-3987-like N-terminal domain-containing protein	Elizabethkingia occulta	Bacteria	Bacteroidota	342	DUF1735	1	DUF1735	6	121
A0A1T3MTP8			BT-3987-like N-terminal domain-containing protein	Elizabethkingia occulta	Bacteria	Bacteroidota	365	DUF1735	1	DUF1735	29	144
A0A1T4KGJ6			Concanavalin A-like lectin/glucanases superfamily protein	Prevotella oulorum	Bacteria	Bacteroidota	373	DUF1735	1	DUF1735	36	152
A0A1T4RVB9			BT-3987-like N-terminal domain-containing protein	Sediminibacterium ginsengisoli	Bacteria	Bacteroidota	319	DUF1735	1	DUF1735	63	159
A0A1T4T992			DUF1735 domain-containing protein	Chitinophaga eiseniae	Bacteria	Bacteroidota	311	DUF1735 + DUF5627	2	DUF1735	23	150	DUF5627	169	299
A0A1T5A9F1	asx:CDL62_06405		DUF1735 domain-containing protein	Alkalitalea saponilacus	Bacteria	Bacteroidota	344	DUF1735 + DUF5627	2	DUF1735	34	163	DUF5627	201	333
A0A1T5AR00			DUF1735 domain-containing protein	Parabacteroides chartae	Bacteria	Bacteroidota	496	DUF1735 + DUF5018	2	DUF1735	33	149	DUF5018	162	296
A0A1T5BEG1			Adhesin	Parapedobacter luteus	Bacteria	Bacteroidota	342	DUF1735 + DUF5627	2	DUF1735	30	157	DUF5627	195	331
A0A1T5D0A5			DUF4361 domain-containing protein	Sphingobacterium nematocida	Bacteria	Bacteroidota	300	DUF1735 + BT-3044-like C-terminal	2	DUF1735	29	152	BT-3044-like C-terminal	161	294
A0A1T5DZJ0			DUF1735 domain-containing protein	Parabacteroides chartae	Bacteria	Bacteroidota	493	DUF1735 + DUF5018	2	DUF1735	33	146	DUF5018	159	294
A0A1T5FEC0			BT-3987-like N-terminal domain-containing protein	Dyadobacter psychrophilus	Bacteria	Bacteroidota	324	DUF1735	1	DUF1735	48	156
A0A1T5IBY7			BT-3987-like N-terminal domain-containing protein	Bacteroidales bacterium WCE2008	Bacteria	Bacteroidota	508	DUF1735	1	DUF1735	31	150
A0A1T5J3K0			BT-3987-like N-terminal domain-containing protein	Bacteroidales bacterium WCE2008	Bacteria	Bacteroidota	550	DUF1735	1	DUF1735	63	149
A0A1T5JCM9			BT-3987-like N-terminal domain-containing protein	Bacteroidales bacterium WCE2008	Bacteria	Bacteroidota	570	DUF1735	1	DUF1735	74	150
A0A1T5LNF3			BT-3987-like N-terminal domain-containing protein	Ohtaekwangia koreensis	Bacteria	Bacteroidota	303	DUF1735	1	DUF1735	63	161
A0A1T5MKL4			DUF1735 domain-containing protein	Ohtaekwangia koreensis	Bacteria	Bacteroidota	308	DUF1735 + BT-3044-like C-terminal	2	DUF1735	61	173	BT-3044-like C-terminal	190	299
A0A1T5N5P9			Adhesin	Chitinophaga ginsengisegetis	Bacteria	Bacteroidota	317	DUF1735 + DUF5627	2	DUF1735	28	156	DUF5627	175	305
A0A1U7DT95	seon:BWZ22_10215		DUF1735 domain-containing protein	Seonamhaeicola sp S2-3	Bacteria	Bacteroidota	388	DUF1735 + DUF5627	2	DUF1735	31	161	DUF5627	203	375
A0A1V2B8U5			BT-3987-like N-terminal domain-containing protein	[Flexibacter] sp ATCC 35208	Bacteria	Bacteroidota	329	DUF1735 + DUF1735	2	DUF1735	37	151	DUF1735	210	307
A0A1V2BAW6			BT-3987-like N-terminal domain-containing protein	[Flexibacter] sp ATCC 35208	Bacteria	Bacteroidota	453	DUF1735	1	DUF1735	37	147
A0A1V3MTG4			BT-3987-like N-terminal domain-containing protein	Sphingobacterium sp CZ-UAM	Bacteria	Bacteroidota	310	DUF1735	1	DUF1735	57	160
A0A1V3N2X1		OOG19248.1	Adhesin	Sphingobacterium sp CZ-UAM	Bacteria	Bacteroidota	341	DUF1735 + DUF5627	2	DUF1735	32	156	DUF5627	194	329
A0A1V3N4I6			BT-3987-like N-terminal domain-containing protein	Sphingobacterium sp CZ-UAM	Bacteria	Bacteroidota	362	DUF1735	1	DUF1735	11	128
A0A1V5NCX4			DUF1735 domain-containing protein	Bacteroidetes bacterium ADurbBin397	Bacteria	Bacteroidota	299	DUF1735 + DUF5627	2	DUF1735	8	114	DUF5627	152	287
A0A1V5YP76			BT-3987-like N-terminal domain-containing protein	Bacteroidetes bacterium ADurbBin174	Bacteria	Bacteroidota	309	DUF1735	1	DUF1735	35	156
A0A1V5YQ58			BT-3987-like N-terminal domain-containing protein	Bacteroidetes bacterium ADurbBin174	Bacteria	Bacteroidota	301	DUF1735	1	DUF1735	35	142
A0A1V9FDF3			BT-3987-like N-terminal domain-containing protein	Niastella populi	Bacteria	Bacteroidota	419	DUF1735	1	DUF1735	41	142
A0A1V9FEQ5		OQP56761.1	Adhesin	Niastella populi	Bacteria	Bacteroidota	346	DUF1735 + DUF5627	2	DUF1735	31	161	DUF5627	199	334
A0A1V9FS05			BT-3987-like N-terminal domain-containing protein	Niastella vici	Bacteria	Bacteroidota	194	DUF1735	1	DUF1735	50	177
A0A1V9FS48			BT-3987-like N-terminal domain-containing protein	Niastella vici	Bacteria	Bacteroidota	171	DUF1735	1	DUF1735	66	154
A0A1V9FX02			BT-3987-like N-terminal domain-containing protein	Niastella vici	Bacteria	Bacteroidota	317	DUF1735	1	DUF1735	70	165
A0A1V9G037		OQP63985.1	Adhesin	Niastella vici	Bacteria	Bacteroidota	318	DUF1735 + DUF5627	2	DUF1735	29	157	DUF5627	176	306
A0A1V9G7X2			BT-3987-like N-terminal domain-containing protein	Niastella populi	Bacteria	Bacteroidota	324	DUF1735	1	DUF1735	67	167
A0A1V9GCP9			DUF5013 domain-containing protein	Niastella populi	Bacteria	Bacteroidota	377	DUF1735 + DUF5013	2	DUF1735	67	175	DUF5013	213	351
A0A1W2AKU4			DUF4361 domain-containing protein	Pedobacter africanus	Bacteria	Bacteroidota	298	DUF1735 + BT-3044-like C-terminal	2	DUF1735	43	149	BT-3044-like C-terminal	160	293
A0A1W2E961		SMD06271.1	Tachylectin	Pedobacter africanus	Bacteria	Bacteroidota	400	DUF1735 + Tachylectin 2	2	DUF1735	37	153	Tachylectin 2	264	391
A0A1W2EVJ5			BT-3987-like N-terminal domain-containing protein	Pedobacter nyackensis	Bacteria	Bacteroidota	274	DUF1735	1	DUF1735	23	135
A0A1W2F0J0			Metal-dependent hydrolase, endonuclease/exonuclease/phosphatase family	Pedobacter nyackensis	Bacteria	Bacteroidota	406	DUF1735 + Endonuclease/exonuclease/phosphatase	2	DUF1735	37	153	Endonuclease/exonuclease/phosphatase	185	363
A0A1W6E5D2	fib:A6C57_09695	ARK10578.1	Adhesin	Fibrella sp ES10-3-2-2	Bacteria	Bacteroidota	345	DUF1735 + DUF5627	2	DUF1735	34	160	DUF5627	198	334
A0A1W6E6G3	fib:A6C57_11815		BT-3987-like N-terminal domain-containing protein	Fibrella sp ES10-3-2-2	Bacteria	Bacteroidota	322	DUF1735	1	DUF1735	57	159
A0A1W6E6K7	fib:A6C57_11800		BT-3987-like N-terminal domain-containing protein	Fibrella sp ES10-3-2-2	Bacteria	Bacteroidota	325	DUF1735	1	DUF1735	55	158
A0A1Y1SZT1			BT-3987-like N-terminal domain-containing protein	Zunongwangia atlantica 22II14-10F7	Bacteria	Bacteroidota	466	DUF1735	1	DUF1735	62	158
A0A1Y1T146			DUF1735 domain-containing protein	Zunongwangia atlantica 22II14-10F7	Bacteria	Bacteroidota	354	DUF1735 + DUF5627	2	DUF1735	43	169	DUF5627	207	343
A0A1Y3QTJ3			DUF1735 domain-containing protein	Alistipes onderdonkii	Bacteria	Bacteroidota	329	DUF1735 + BT-3044-like C-terminal	2	DUF1735	31	152	BT-3044-like C-terminal	162	325
A0A1Y3QVU4			DUF1735 domain-containing protein	Alistipes onderdonkii	Bacteria	Bacteroidota	541	DUF1735 + GH18	2	DUF1735	54	164	GH18	266	371
A0A1Y3QWI1			DUF1735 domain-containing protein	Alistipes onderdonkii	Bacteria	Bacteroidota	534	DUF1735 + GH18	2	DUF1735	60	162	GH18	264	366
A0A1Y3QWI4		KAA2557347.1	DUF1735 domain-containing protein	Alistipes onderdonkii	Bacteria	Bacteroidota	451	DUF1735	1	DUF1735	30	157
A0A1Y3QXD3			BT-3987-like N-terminal domain-containing protein	Alistipes onderdonkii	Bacteria	Bacteroidota	454	DUF1735	1	DUF1735	31	157
A0A1Y3QY30		KAA2379972.1	DUF1735 domain-containing protein	Alistipes onderdonkii	Bacteria	Bacteroidota	473	DUF1735 + DUF1735	2	DUF1735	51	148	DUF1735	196	284
A0A1Y3R1E7			BT-3987-like N-terminal domain-containing protein	Alistipes onderdonkii	Bacteria	Bacteroidota	566	DUF1735 + DUF1735 + DUF1735	3	DUF1735	50	142	DUF1735	196	277	DUF1735	298	402
A0A1Y3R5N0			BT-3987-like N-terminal domain-containing protein	Alistipes onderdonkii	Bacteria	Bacteroidota	483	DUF1735	1	DUF1735	55	162
A0A1Y3R889			BT-3987-like N-terminal domain-containing protein	Alistipes onderdonkii	Bacteria	Bacteroidota	391	DUF1735	1	DUF1735	31	149
A0A1Y3VAL4			BT-3987-like N-terminal domain-containing protein	Alistipes sp An66	Bacteria	Bacteroidota	456	DUF1735	1	DUF1735	28	155
A0A1Y3VAM2			DUF1735 domain-containing protein	Alistipes sp An66	Bacteria	Bacteroidota	544	DUF1735 + GH18	2	DUF1735	77	162	GH18	284	517
A0A1Y3VCJ6			BT-3987-like N-terminal domain-containing protein	Alistipes sp An66	Bacteria	Bacteroidota	397	DUF1735	1	DUF1735	25	140
A0A1Y3VE51			DUF1735 domain-containing protein	Alistipes sp An66	Bacteria	Bacteroidota	655	BACON + BACON + DUF1735	3	BACON	64	115	BACON	153	205	DUF1735	224	331
A0A1Y3VE70			BT-3987-like N-terminal domain-containing protein	Alistipes sp An66	Bacteria	Bacteroidota	430	DUF1735	1	DUF1735	30	155
A0A1Y3VM65			BT-3987-like N-terminal domain-containing protein	Alistipes sp An66	Bacteria	Bacteroidota	437	DUF1735	1	DUF1735	32	156
A0A1Y3VQ32			DUF1735 domain-containing protein	Alistipes sp An66	Bacteria	Bacteroidota	546	DUF1735 + GH18	2	DUF1735	71	166	GH18	284	386
A0A1Y3W0C6			F5/8 type C domain-containing protein	Butyricimonas sp An62	Bacteria	Bacteroidota	430	DUF1735 + DUF1735 + F5/8 type C	3	DUF1735	34	138	DUF1735	175	266	F5/8 type C	297	419
A0A1Y3WK24			BT-3987-like N-terminal domain-containing protein	Alistipes sp An54	Bacteria	Bacteroidota	452	DUF1735	1	DUF1735	28	155
A0A1Y3WLW9			DUF1735 domain-containing protein	Alistipes sp An54	Bacteria	Bacteroidota	535	DUF1735 + GH18	2	DUF1735	59	163	GH18	271	389
A0A1Y3WM41			BT-3987-like N-terminal domain-containing protein	Alistipes sp An54	Bacteria	Bacteroidota	452	DUF1735	1	DUF1735	28	155
A0A1Y3WR43			DUF1735 domain-containing protein	Alistipes sp An54	Bacteria	Bacteroidota	534	DUF1735 + GH18	2	DUF1735	56	162	GH18	270	370
A0A1Y3WRU5			BT-3987-like N-terminal domain-containing protein	Alistipes sp An54	Bacteria	Bacteroidota	412	DUF1735	1	DUF1735	29	145
A0A1Y3WRV4			DUF1735 domain-containing protein	Alistipes sp An54	Bacteria	Bacteroidota	473	DUF1735 + GH18	2	DUF1735	70	165	GH18	197	348
A0A1Y3WTT5		OUN76694.1	Phospholipase	Alistipes sp An54	Bacteria	Bacteroidota	383	DUF1735	1	DUF1735	31	146
A0A1Y3WTX9		OUN76693.1	Endo-beta-N-acetylglucosaminidase	Alistipes sp An54	Bacteria	Bacteroidota	478	DUF1735	1	DUF1735	53	160
A0A1Y3WVU4			DUF1735 domain-containing protein	Alistipes sp An54	Bacteria	Bacteroidota	536	DUF1735 + GH18	2	DUF1735	80	168	GH18	270	445
A0A1Y3WWN4			BT-3987-like N-terminal domain-containing protein	Alistipes sp An54	Bacteria	Bacteroidota	588	DUF1735	1	DUF1735	341	449
A0A1Y3WXM4			BT-3987-like N-terminal domain-containing protein	Alistipes sp An54	Bacteria	Bacteroidota	400	DUF1735	1	DUF1735	32	142
A0A1Y3WXS4			BT-3987-like N-terminal domain-containing protein	Alistipes sp An54	Bacteria	Bacteroidota	494	DUF1735	1	DUF1735	63	166
A0A1Y3WYJ6			BT-3987-like N-terminal domain-containing protein	Alistipes sp An54	Bacteria	Bacteroidota	454	DUF1735	1	DUF1735	32	158
A0A1Y3WYN7			DUF1735 domain-containing protein	Alistipes sp An54	Bacteria	Bacteroidota	545	DUF1735 + GH18	2	DUF1735	47	162	GH18	271	390
A0A1Y3WZ05			BT-3987-like N-terminal domain-containing protein	Alistipes sp An54	Bacteria	Bacteroidota	403	DUF1735	1	DUF1735	25	140
A0A1Y3X0N2			Endo-beta-N-acetylglucosaminidase F1 domain protein	Alistipes sp An54	Bacteria	Bacteroidota	478	DUF1735 + GH18	2	DUF1735	57	157	GH18	228	357
A0A1Y3X0N5			BT-3987-like N-terminal domain-containing protein	Alistipes sp An54	Bacteria	Bacteroidota	394	DUF1735	1	DUF1735	29	146
A0A1Y3X3Q1			BT-3987-like N-terminal domain-containing protein	Alistipes sp An54	Bacteria	Bacteroidota	483	DUF1735	1	DUF1735	60	159
A0A1Y3XBX0		OUN82681.1	Adhesin	Bacteroides sp An51A	Bacteria	Bacteroidota	347	DUF1735 + DUF5627	2	DUF1735	36	163	DUF5627	201	335
A0A1Y3XGU0		OUN82447.1	Adhesin	Bacteroides sp An51A	Bacteria	Bacteroidota	343	DUF1735 + DUF5627	2	DUF1735	32	162	DUF5627	200	331
A0A1Y4A3Q4		OUO16933.1	Adhesin	Bacteroides sp An322	Bacteria	Bacteroidota	347	DUF1735 + DUF5627	2	DUF1735	36	163	DUF5627	201	335
A0A1Y4A8C4			BT-3987-like N-terminal domain-containing protein	Alistipes sp An31A	Bacteria	Bacteroidota	450	DUF1735	1	DUF1735	32	158
A0A1Y4A8N4			DUF1735 domain-containing protein	Alistipes sp An31A	Bacteria	Bacteroidota	538	DUF1735 + GH18	2	DUF1735	56	163	GH18	269	389
A0A1Y4A9M8			BT-3987-like N-terminal domain-containing protein	Alistipes sp An31A	Bacteria	Bacteroidota	409	DUF1735	1	DUF1735	31	147
A0A1Y4AB42			BT-3987-like N-terminal domain-containing protein	Alistipes sp An31A	Bacteria	Bacteroidota	418	DUF1735	1	DUF1735	55	147
A0A1Y4AF25			BT-3987-like N-terminal domain-containing protein	Alistipes sp An31A	Bacteria	Bacteroidota	385	DUF1735	1	DUF1735	26	143
A0A1Y4AF52			BT-3987-like N-terminal domain-containing protein	Alistipes sp An31A	Bacteria	Bacteroidota	797	DUF1735 + DUF1735	2	DUF1735	341	448	DUF1735	499	578
A0A1Y4AI17		OUO19608.1	Adhesin	Bacteroides sp An322	Bacteria	Bacteroidota	344	DUF1735 + DUF5627	2	DUF1735	36	161	DUF5627	201	331
A0A1Y4AKV8			BT-3987-like N-terminal domain-containing protein	Alistipes sp An31A	Bacteria	Bacteroidota	380	DUF1735	1	DUF1735	31	146
A0A1Y4AKV9		OUO23054.1	Phospholipase	Alistipes sp An31A	Bacteria	Bacteroidota	395	DUF1735	1	DUF1735	34	148
A0A1Y4AMB1			BT-3987-like N-terminal domain-containing protein	Alistipes sp An31A	Bacteria	Bacteroidota	395	DUF1735	1	DUF1735	32	147
A0A1Y4AMM4			DUF1735 domain-containing protein	Bacteroides sp An322	Bacteria	Bacteroidota	641	DUF1735 + GH18	2	DUF1735	61	139	GH18	241	452
A0A1Y4AMN3			BT-3987-like N-terminal domain-containing protein	Bacteroides sp An322	Bacteria	Bacteroidota	400	DUF1735	1	DUF1735	29	146
A0A1Y4DF82		OUO57767.1	Adhesin	Bacteroides sp An279	Bacteria	Bacteroidota	344	DUF1735 + DUF5627	2	DUF1735	32	162	DUF5627	200	332
A0A1Y4EUN2		OUO75206.1	Adhesin	Bacteroides sp An269	Bacteria	Bacteroidota	343	DUF1735 + DUF5627	2	DUF1735	32	162	DUF5627	200	331
A0A1Y4JDX9		OUP30745.1	Adhesin	Bacteroides sp An19	Bacteria	Bacteroidota	343	DUF1735 + DUF5627	2	DUF1735	32	162	DUF5627	200	331
A0A1Y4JWA9		OUP33542.1	Adhesin	Bacteroides sp An19	Bacteria	Bacteroidota	347	DUF1735 + DUF5627	2	DUF1735	36	163	DUF5627	201	335
A0A1Y4P7B7	boa:Bovatus_00580	RHH38023.1	DUF1735 domain-containing protein	Bacteroides ovatus	Bacteria	Bacteroidota	403	DUF1735	1	DUF1735	38	154
A0A1Y4PMP7		RHH42176.1	DUF1735 domain-containing protein	Bacteroides ovatus	Bacteria	Bacteroidota	404	DUF1735	1	DUF1735	57	149
A0A1Y4PTX5		RGX07102.1	DUF1735 domain-containing protein	Bacteroides ovatus	Bacteria	Bacteroidota	519	DUF1735	1	DUF1735	57	159
A0A1Y4PUG0	boa:Bovatus_00570	HCJ23843.1	DUF1735 domain-containing protein	Bacteroides ovatus	Bacteria	Bacteroidota	399	DUF1735	1	DUF1735	34	151
A0A1Y4PVE3	boa:Bovatus_02665	KAA3961615.1	DUF1735 domain-containing protein	Bacteroides ovatus	Bacteria	Bacteroidota	520	DUF1735	1	DUF1735	196	286
A0A1Y4U000			BT-3987-like N-terminal domain-containing protein	Alistipes sp An116	Bacteria	Bacteroidota	454	DUF1735	1	DUF1735	32	158
A0A1Y4U0I8			BT-3987-like N-terminal domain-containing protein	Alistipes sp An116	Bacteria	Bacteroidota	483	DUF1735	1	DUF1735	57	159
A0A1Y4U0V9			DUF1735 domain-containing protein	Alistipes sp An116	Bacteria	Bacteroidota	545	DUF1735 + GH18	2	DUF1735	67	162	GH18	271	390
A0A1Y4U1E1			BT-3987-like N-terminal domain-containing protein	Alistipes sp An116	Bacteria	Bacteroidota	397	DUF1735	1	DUF1735	31	148
A0A1Y4U4S1			DUF1735 domain-containing protein	Alistipes sp An116	Bacteria	Bacteroidota	654	BACON + BACON + DUF1735	3	BACON	63	114	BACON	154	205	DUF1735	228	328
A0A1Y4U555			BT-3987-like N-terminal domain-containing protein	Alistipes sp An116	Bacteria	Bacteroidota	430	DUF1735	1	DUF1735	30	155
A0A1Y4U5B3			BT-3987-like N-terminal domain-containing protein	Alistipes sp An116	Bacteria	Bacteroidota	412	DUF1735	1	DUF1735	29	145
A0A1Y4U5E8			DUF1735 domain-containing protein	Alistipes sp An116	Bacteria	Bacteroidota	473	DUF1735 + GH18	2	DUF1735	70	165	GH18	197	349
A0A1Y4U5H1			BT-3987-like N-terminal domain-containing protein	Alistipes sp An116	Bacteria	Bacteroidota	400	DUF1735	1	DUF1735	32	142
A0A1Y4U5H4			BT-3987-like N-terminal domain-containing protein	Alistipes sp An116	Bacteria	Bacteroidota	494	DUF1735	1	DUF1735	64	166
A0A1Y4U601			BT-3987-like N-terminal domain-containing protein	Alistipes sp An116	Bacteria	Bacteroidota	437	DUF1735	1	DUF1735	32	156
A0A1Y4U6L9			BT-3987-like N-terminal domain-containing protein	Alistipes sp An116	Bacteria	Bacteroidota	588	DUF1735	1	DUF1735	340	449
A0A1Y4U6V4			DUF1735 domain-containing protein	Alistipes sp An116	Bacteria	Bacteroidota	537	DUF1735 + GH18	2	DUF1735	81	168	GH18	263	375
A0A1Y4U7I6			BT-3987-like N-terminal domain-containing protein	Alistipes sp An116	Bacteria	Bacteroidota	403	DUF1735	1	DUF1735	25	140
A0A1Y4U824			BT-3987-like N-terminal domain-containing protein	Alistipes sp An116	Bacteria	Bacteroidota	190	DUF1735	1	DUF1735	53	165
A0A1Y4U968			BT-3987-like N-terminal domain-containing protein	Alistipes sp An116	Bacteria	Bacteroidota	394	DUF1735	1	DUF1735	29	146
A0A1Y4UAS5			DUF1735 domain-containing protein	Alistipes sp An116	Bacteria	Bacteroidota	531	DUF1735 + GH18	2	DUF1735	57	165	GH18	264	370
A0A1Y4UAT3			BT-3987-like N-terminal domain-containing protein	Alistipes sp An116	Bacteria	Bacteroidota	452	DUF1735	1	DUF1735	28	155
A0A1Y4UAZ3			Endo-beta-N-acetylglucosaminidase F1 domain protein	Alistipes sp An116	Bacteria	Bacteroidota	478	DUF1735 + GH18	2	DUF1735	57	157	GH18	228	357
A0A1Y4V095		KAB6132047.1	DUF1735 domain-containing protein	Bacteroides xylanisolvens	Bacteria	Bacteroidota	164	DUF1735	1	DUF1735	32	144
A0A1Y4V0J1		RHD70125.1	DUF1735 domain-containing protein	Bacteroides xylanisolvens	Bacteria	Bacteroidota	475	DUF1735	1	DUF1735	44	162
A0A1Y4V1I6			DUF1735 domain-containing protein	Bacteroides xylanisolvens	Bacteria	Bacteroidota	300	DUF1735 + BT-3044-like C-terminal	2	DUF1735	27	141	BT-3044-like C-terminal	157	285
A0A1Y4V2C8			BT-3987-like N-terminal domain-containing protein	Bacteroides xylanisolvens	Bacteria	Bacteroidota	480	DUF1735 + DUF1735	2	DUF1735	36	161	DUF1735	183	293
A0A1Y4V2I3			BT-3987-like N-terminal domain-containing protein	Bacteroides xylanisolvens	Bacteria	Bacteroidota	431	DUF1735	1	DUF1735	33	151
A0A1Y4V2Y7		KAB6079178.1	DUF1735 domain-containing protein	Bacteroides xylanisolvens	Bacteria	Bacteroidota	417	DUF1735	1	DUF1735	41	159
A0A1Y4V312		OUQ63626.1	Phospholipase	Bacteroides xylanisolvens	Bacteria	Bacteroidota	386	DUF1735	1	DUF1735	32	148
A0A1Y4V480			BT-3987-like N-terminal domain-containing protein	Bacteroides xylanisolvens	Bacteria	Bacteroidota	543	DUF1735	1	DUF1735	56	140
A0A1Y4V8K5		RGS49562.1	DUF1735 domain-containing protein	Bacteroides xylanisolvens	Bacteria	Bacteroidota	627	DUF1735 + DUF1735	2	DUF1735	59	173	DUF1735	197	301
A0A1Y4VAZ6		KAB6081452.1	DUF1735 domain-containing protein	Bacteroides xylanisolvens	Bacteria	Bacteroidota	306	DUF1735	1	DUF1735	41	142
A0A1Y4VEY3			BT-3987-like N-terminal domain-containing protein	Bacteroides xylanisolvens	Bacteria	Bacteroidota	543	DUF1735	1	DUF1735	56	140
A0A1Y4VGF2			BT-3987-like N-terminal domain-containing protein	Bacteroides xylanisolvens	Bacteria	Bacteroidota	166	DUF1735	1	DUF1735	28	150
A0A1Y4VH16		RHD66132.1	DUF1735 domain-containing protein	Bacteroides xylanisolvens	Bacteria	Bacteroidota	323	DUF1735 + BT-3044-like C-terminal	2	DUF1735	35	157	BT-3044-like C-terminal	168	305
A0A1Y4VIF0			BT-3987-like N-terminal domain-containing protein	Bacteroides xylanisolvens	Bacteria	Bacteroidota	306	DUF1735	1	DUF1735	44	141
A0A1Y4VKZ6		RHK91325.1	DUF1735 domain-containing protein	Bacteroides xylanisolvens	Bacteria	Bacteroidota	403	DUF1735	1	DUF1735	38	154
A0A1Y4VMY6		KAA9048462.1	DUF1735 domain-containing protein	Bacteroides xylanisolvens	Bacteria	Bacteroidota	399	DUF1735	1	DUF1735	34	151
A0A1Y4VMY9			BT-3987-like N-terminal domain-containing protein	Bacteroides xylanisolvens	Bacteria	Bacteroidota	390	DUF1735	1	DUF1735	30	147
A0A1Y4VN06			BT-3987-like N-terminal domain-containing protein	Bacteroides xylanisolvens	Bacteria	Bacteroidota	475	DUF1735	1	DUF1735	48	157
A0A1Y4VN18		RHD63471.1	DUF1735 domain-containing protein	Bacteroides xylanisolvens	Bacteria	Bacteroidota	399	DUF1735	1	DUF1735	34	152
A0A1Y4VPC1		KAB6083594.1	DUF1735 domain-containing protein	Bacteroides xylanisolvens	Bacteria	Bacteroidota	315	DUF1735	1	DUF1735	42	142
A0A1Y4VR30		OUQ71594.1	Adhesin	Bacteroides xylanisolvens	Bacteria	Bacteroidota	352	DUF1735 + DUF5627	2	DUF1735	37	166	DUF5627	205	339
A0A1Y4VRQ8			BT-3987-like N-terminal domain-containing protein	Bacteroides xylanisolvens	Bacteria	Bacteroidota	312	DUF1735	1	DUF1735	41	140
A0A1Y4VSX6		RHD67217.1	DUF1735 domain-containing protein	Bacteroides xylanisolvens	Bacteria	Bacteroidota	520	DUF1735	1	DUF1735	57	171
A0A1Y4VTL3		OUQ73499.1	Endo-beta-N-acetylglucosaminidase	Bacteroides xylanisolvens	Bacteria	Bacteroidota	475	DUF1735	1	DUF1735	44	162
A0A1Y4VUE8			BT-3987-like N-terminal domain-containing protein	Bacteroides xylanisolvens	Bacteria	Bacteroidota	475	DUF1735	1	DUF1735	48	158
A0A1Y4VUR3		OUQ73711.1	Arabinan endo-1,5-alpha-L-arabinosidase	Bacteroides xylanisolvens	Bacteria	Bacteroidota	633	DUF1735 + DUF1735	2	DUF1735	61	164	DUF1735	206	300
A0A1Y4VV48		RHD67218.1	DUF1735 domain-containing protein	Bacteroides xylanisolvens	Bacteria	Bacteroidota	432	DUF1735	1	DUF1735	33	152
A0A1Y4VV64		KAB6078521.1	DUF1735 domain-containing protein	Bacteroides xylanisolvens	Bacteria	Bacteroidota	312	DUF1735	1	DUF1735	41	140
A0A1Y4VVN3		OUQ74197.1	Adhesin	Bacteroides xylanisolvens	Bacteria	Bacteroidota	352	DUF1735 + DUF5627	2	DUF1735	37	166	DUF5627	205	339
A0A1Y4VVU5			BT-3987-like N-terminal domain-containing protein	Bacteroides xylanisolvens	Bacteria	Bacteroidota	390	DUF1735	1	DUF1735	30	147
A0A1Y4VVU6		OUQ73498.1	Phospholipase	Bacteroides xylanisolvens	Bacteria	Bacteroidota	386	DUF1735	1	DUF1735	32	148
A0A1Z4BKN7	capn:CBG49_01245		BT-3987-like N-terminal domain-containing protein	Capnocytophaga endodontalis	Bacteria	Bacteroidota	383	DUF1735	1	DUF1735	28	142
A0A1Z4BMH4	capn:CBG49_05125		BT-3987-like N-terminal domain-containing protein	Capnocytophaga endodontalis	Bacteria	Bacteroidota	389	DUF1735	1	DUF1735	34	142
A0A1Z4BQY2	capn:CBG49_11660		BT-3987-like N-terminal domain-containing protein	Capnocytophaga endodontalis	Bacteria	Bacteroidota	427	DUF1735	1	DUF1735	32	160
A0A1Z4BRN7	capn:CBG49_13230		BT-3987-like N-terminal domain-containing protein	Capnocytophaga endodontalis	Bacteria	Bacteroidota	395	DUF1735	1	DUF1735	54	155
A0A1Z4BRX1	capn:CBG49_13235		BT-3987-like N-terminal domain-containing protein	Capnocytophaga endodontalis	Bacteria	Bacteroidota	466	DUF1735	1	DUF1735	52	148
A0A1Z4BTA1	capn:CBG49_03790		BT-3987-like N-terminal domain-containing protein	Capnocytophaga endodontalis	Bacteria	Bacteroidota	518	DUF1735	1	DUF1735	53	164
A0A212JCP4		SBV97214.1	Periplasmic protein (Modular protein)	uncultured Dysgonomonas sp	Bacteria	Bacteroidota	547	DUF1735	1	DUF1735	51	158
A0A212JCR3			BT-3987-like N-terminal domain-containing protein	uncultured Dysgonomonas sp	Bacteria	Bacteroidota	188	DUF1735	1	DUF1735	51	169
A0A212JES1			BT-3987-like N-terminal domain-containing protein	uncultured Dysgonomonas sp	Bacteria	Bacteroidota	552	DUF1735 + DUF1735	2	DUF1735	40	141	DUF1735	294	404
A0A212JJZ9			BT-3987-like N-terminal domain-containing protein	uncultured Dysgonomonas sp	Bacteria	Bacteroidota	396	DUF1735	1	DUF1735	25	159
A0A212JVM3			DUF1735 domain-containing protein	uncultured Dysgonomonas sp	Bacteria	Bacteroidota	302	DUF1735 + BT-3044-like C-terminal	2	DUF1735	36	161	BT-3044-like C-terminal	169	293
A0A238VAR5			Adhesin	Flavobacterium sp ov086	Bacteria	Bacteroidota	343	DUF1735 + DUF5627	2	DUF1735	31	158	DUF5627	196	332
A0A238Y509			DUF1735 domain-containing protein	Lutibacter agarilyticus	Bacteria	Bacteroidota	344	DUF1735 + DUF5627	2	DUF1735	31	156	DUF5627	197	332
A0A238YL16			DUF1735 domain-containing protein	Lutibacter agarilyticus	Bacteria	Bacteroidota	349	DUF1735 + DUF5627	2	DUF1735	31	161	DUF5627	201	335
A0A239K285			DUF1735 domain-containing protein	Pontibacter ummariensis	Bacteria	Bacteroidota	342	DUF1735 + DUF5627	2	DUF1735	30	157	DUF5627	195	331
A0A239QW98		SNU02867.1	Uncharacterized protein	Prevotellaceae bacterium MN60	Bacteria	Bacteroidota	478	DUF1735 + DUF5627	2	DUF1735	146	274	DUF5627	312	465
A0A239QZD1			DUF1735 domain-containing protein	Prevotellaceae bacterium MN60	Bacteria	Bacteroidota	378	DUF1735 + DUF5627	2	DUF1735	37	164	DUF5627	205	363
A0A239RJJ2			Concanavalin A-like lectin/glucanases superfamily protein	Prevotellaceae bacterium KH2P17	Bacteria	Bacteroidota	373	DUF1735	1	DUF1735	36	152
A0A239RL66			DUF4361 domain-containing protein	Prevotellaceae bacterium KH2P17	Bacteria	Bacteroidota	350	DUF1735 + BT-3044-like C-terminal	2	DUF1735	54	154	BT-3044-like C-terminal	167	317
A0A239Y2N9			BT-3987-like N-terminal domain-containing protein	Sphingobacterium mizutaii	Bacteria	Bacteroidota	458	DUF1735	1	DUF1735	45	150
A0A246AGK3		OWK72043.1	Adhesin	Pedobacter sp AJM	Bacteria	Bacteroidota	343	DUF1735 + DUF5627	2	DUF1735	33	160	DUF5627	198	333
A0A250E5G0	ccyn:CGC48_05435		BT-3987-like N-terminal domain-containing protein	Capnocytophaga cynodegmi	Bacteria	Bacteroidota	467	DUF1735	1	DUF1735	57	146
A0A250E5P2	ccyn:CGC48_05430		BT-3987-like N-terminal domain-containing protein	Capnocytophaga cynodegmi	Bacteria	Bacteroidota	397	DUF1735	1	DUF1735	52	158
A0A250EAS6	ccyn:CGC48_09520		BT-3987-like N-terminal domain-containing protein	Capnocytophaga cynodegmi	Bacteria	Bacteroidota	405	DUF1735	1	DUF1735	34	157
A0A250EAU4	ccyn:CGC48_09510	ATA68836.1	DUF1735 domain-containing protein	Capnocytophaga cynodegmi	Bacteria	Bacteroidota	465	DUF1735	1	DUF1735	59	168
A0A250EYJ9			BT-3987-like N-terminal domain-containing protein	Capnocytophaga canimorsus	Bacteria	Bacteroidota	225	DUF1735	1	DUF1735	35	158
A0A250F4J0			BT-3987-like N-terminal domain-containing protein	Capnocytophaga sputigena	Bacteria	Bacteroidota	466	DUF1735	1	DUF1735	52	148
A0A250F4P7			BT-3987-like N-terminal domain-containing protein	Capnocytophaga sputigena	Bacteria	Bacteroidota	396	DUF1735	1	DUF1735	55	155
A0A250F5P6			BT-3987-like N-terminal domain-containing protein	Capnocytophaga sputigena	Bacteria	Bacteroidota	518	DUF1735	1	DUF1735	53	164
A0A250F6D3			BT-3987-like N-terminal domain-containing protein	Capnocytophaga sputigena	Bacteria	Bacteroidota	384	DUF1735	1	DUF1735	28	142
A0A250F6J6			BT-3987-like N-terminal domain-containing protein	Capnocytophaga sputigena	Bacteria	Bacteroidota	380	DUF1735	1	DUF1735	30	141
A0A250FC40	clk:CGC53_03945		BT-3987-like N-terminal domain-containing protein	Capnocytophaga leadbetteri	Bacteria	Bacteroidota	419	DUF1735	1	DUF1735	37	160
A0A250FE85	cspu:CGC55_02525		BT-3987-like N-terminal domain-containing protein	Capnocytophaga sputigena	Bacteria	Bacteroidota	380	DUF1735	1	DUF1735	30	141
A0A250FF47	clk:CGC53_10175		BT-3987-like N-terminal domain-containing protein	Capnocytophaga leadbetteri	Bacteria	Bacteroidota	375	DUF1735	1	DUF1735	35	142
A0A250FIY0	cspu:CGC55_11630		BT-3987-like N-terminal domain-containing protein	Capnocytophaga sputigena	Bacteria	Bacteroidota	419	DUF1735	1	DUF1735	38	160
A0A250FKA2	cspu:CGC55_08325		BT-3987-like N-terminal domain-containing protein	Capnocytophaga sputigena	Bacteria	Bacteroidota	384	DUF1735	1	DUF1735	28	142
A0A250FKS4	cspu:CGC55_10425	ATA85641.1	DUF1735 domain-containing protein	Capnocytophaga sputigena	Bacteria	Bacteroidota	518	DUF1735	1	DUF1735	49	164
A0A250FM46	cspu:CGC55_13455		BT-3987-like N-terminal domain-containing protein	Capnocytophaga sputigena	Bacteria	Bacteroidota	427	DUF1735	1	DUF1735	32	160
A0A250FWA9	csto:CGC58_02630		BT-3987-like N-terminal domain-containing protein	Capnocytophaga stomatis	Bacteria	Bacteroidota	412	DUF1735	1	DUF1735	31	156
A0A250FWF5	csto:CGC58_06920		BT-3987-like N-terminal domain-containing protein	Capnocytophaga stomatis	Bacteria	Bacteroidota	394	DUF1735	1	DUF1735	57	158
A0A250FWU6	csto:CGC58_06915		BT-3987-like N-terminal domain-containing protein	Capnocytophaga stomatis	Bacteria	Bacteroidota	468	DUF1735	1	DUF1735	54	145
A0A250FXL1	csto:CGC58_02635		BT-3987-like N-terminal domain-containing protein	Capnocytophaga stomatis	Bacteria	Bacteroidota	456	DUF1735	1	DUF1735	79	171
A0A250FZI1	csto:CGC58_02610		BT-3987-like N-terminal domain-containing protein	Capnocytophaga stomatis	Bacteria	Bacteroidota	394	DUF1735	1	DUF1735	34	142
A0A250G000			BT-3987-like N-terminal domain-containing protein	Capnocytophaga canimorsus	Bacteria	Bacteroidota	469	DUF1735	1	DUF1735	59	146
A0A250G023			BT-3987-like N-terminal domain-containing protein	Capnocytophaga canimorsus	Bacteria	Bacteroidota	394	DUF1735	1	DUF1735	32	142
A0A250G329			BT-3987-like N-terminal domain-containing protein	Capnocytophaga canimorsus	Bacteria	Bacteroidota	397	DUF1735	1	DUF1735	52	158
A0A250KIR7			BT-3987-like N-terminal domain-containing protein	Prevotella melaninogenica	Bacteria	Bacteroidota	381	DUF1735	1	DUF1735	31	145
A0A250KPP3			DUF4361 domain-containing protein	Prevotella melaninogenica	Bacteria	Bacteroidota	352	DUF1735 + BT-3044-like C-terminal	2	DUF1735	48	156	BT-3044-like C-terminal	173	324
A0A255R6D3		OYP36190.1	Adhesin	Prevotella sp P5-126	Bacteria	Bacteroidota	346	DUF1735 + DUF5627	2	DUF1735	37	164	DUF5627	205	336
A0A255SH99		OYP52290.1	Adhesin	Prevotella sp P3-120	Bacteria	Bacteroidota	346	DUF1735 + DUF5627	2	DUF1735	37	164	DUF5627	205	336
A0A255SXV3			Adhesin	Prevotella sp P5-92	Bacteria	Bacteroidota	373	DUF1735 + DUF5627	2	DUF1735	36	164	DUF5627	203	360
A0A255TAC6		OYP62070.1	Adhesin	Prevotella sp P2-180	Bacteria	Bacteroidota	342	DUF1735 + DUF5627	2	DUF1735	32	161	DUF5627	201	333
A0A255TLU9			BT-3987-like N-terminal domain-containing protein	Prevotella sp P5-64	Bacteria	Bacteroidota	382	DUF1735	1	DUF1735	33	143
A0A255TNH8			Endo-beta-N-acetylglucosaminidase F1 domain protein	Prevotella sp P5-64	Bacteria	Bacteroidota	453	DUF1735	1	DUF1735	60	154
A0A255TPQ5			BT-3987-like N-terminal domain-containing protein	Prevotella sp P5-64	Bacteria	Bacteroidota	412	DUF1735	1	DUF1735	47	150
A0A255TQN8			DUF1735 domain-containing protein	Prevotella sp P5-64	Bacteria	Bacteroidota	476	DUF1735 + DUF1735 + F5/8 type C	3	DUF1735	39	158	DUF1735	188	301	F5/8 type C	338	454
A0A255U393			Endo-beta-N-acetylglucosaminidase F1 domain protein	Prevotella sp P4-51	Bacteria	Bacteroidota	453	DUF1735	1	DUF1735	60	154
A0A255U3B3			BT-3987-like N-terminal domain-containing protein	Prevotella sp P4-51	Bacteria	Bacteroidota	382	DUF1735	1	DUF1735	33	143
A0A255U3Q2			BT-3987-like N-terminal domain-containing protein	Prevotella sp P4-51	Bacteria	Bacteroidota	383	DUF1735	1	DUF1735	31	151
A0A255U3S0			BT-3987-like N-terminal domain-containing protein	Prevotella sp P4-51	Bacteria	Bacteroidota	412	DUF1735	1	DUF1735	47	150
A0A255U477			BT-3987-like N-terminal domain-containing protein	Prevotella sp P5-64	Bacteria	Bacteroidota	383	DUF1735	1	DUF1735	31	151
A0A255U577			DUF1735 domain-containing protein	Prevotella sp P4-51	Bacteria	Bacteroidota	476	DUF1735 + DUF1735 + F5/8 type C	3	DUF1735	39	158	DUF1735	188	301	F5/8 type C	338	454
A0A261Q2M5			DUF5013 domain-containing protein	Siphonobacter sp BAB-5385	Bacteria	Bacteroidota	363	DUF1735 + DUF5013	2	DUF1735	57	167	DUF5013	201	337
A0A261Q4Z1			BT-3987-like N-terminal domain-containing protein	Siphonobacter sp BAB-5385	Bacteria	Bacteroidota	319	DUF1735	1	DUF1735	53	156
A0A267TBI7		PAC30136.1	Adhesin	Flectobacillus sp BAB-3569	Bacteria	Bacteroidota	319	DUF1735 + DUF5627	2	DUF1735	29	158	DUF5627	178	307
A0A267TEP8			DUF1735 domain-containing protein	Flectobacillus sp BAB-3569	Bacteria	Bacteroidota	283	DUF1735 + BT-3044-like C-terminal	2	DUF1735	50	156	BT-3044-like C-terminal	167	270
A0A285T7K0			BT-3987-like N-terminal domain-containing protein	Bacteroides sp AR29	Bacteria	Bacteroidota	384	DUF1735	1	DUF1735	29	145
A0A285ZZR1		SOD15091.1	Tachylectin	Pedobacter xixiisoli	Bacteria	Bacteroidota	410	DUF1735 + Tachylectin 2	2	DUF1735	48	164	Tachylectin 2	224	402
A0A286A8I6			Concanavalin A-like lectin/glucanases superfamily protein	Pedobacter xixiisoli	Bacteria	Bacteroidota	405	DUF1735	1	DUF1735	31	147
A0A286FGS5			DUF1735 domain-containing protein	Spirosoma fluviale	Bacteria	Bacteroidota	331	DUF1735 + DUF5627	2	DUF1735	20	146	DUF5627	184	320
A0A286GTE2			DUF1735 domain-containing protein	Spirosoma fluviale	Bacteria	Bacteroidota	286	DUF1735 + BT-3044-like C-terminal	2	DUF1735	57	160	BT-3044-like C-terminal	171	285
A0A286IQI4			BT-3987-like N-terminal domain-containing protein	Spirosomataceae bacterium TFI 002	Bacteria	Bacteroidota	282	DUF1735	1	DUF1735	51	156
A0A291QPB8	cbae:COR50_00730		BT-3987-like N-terminal domain-containing protein	Chitinophaga caeni	Bacteria	Bacteroidota	314	DUF1735	1	DUF1735	64	159
A0A2A2S0Z4			BT-3987-like N-terminal domain-containing protein	Mucilaginibacter sp MD40	Bacteria	Bacteroidota	346	DUF1735 + DUF1735	2	DUF1735	71	179	DUF1735	228	322
A0A2A2S1T4			F5/8 type C domain-containing protein	Mucilaginibacter sp MD40	Bacteria	Bacteroidota	334	DUF1735 + F5/8 type C	2	DUF1735	45	170	F5/8 type C	225	327
A0A2A2S252			BT-3987-like N-terminal domain-containing protein	Mucilaginibacter sp MD40	Bacteria	Bacteroidota	383	DUF1735	1	DUF1735	37	147
A0A2A2S267			DUF1735 domain-containing protein	Mucilaginibacter sp MD40	Bacteria	Bacteroidota	278	DUF1735 + BT-3044-like C-terminal	2	DUF1735	56	156	BT-3044-like C-terminal	163	268
A0A2A3N4P0		VEI53161.1	Domain of uncharacterized function (DUF1735)	Capnocytophaga sputigena	Bacteria	Bacteroidota	396	DUF1735	1	DUF1735	55	155
A0A2A3N4Q9		VEI53162.1	Endo-beta-N-acetylglucosaminidase H	Capnocytophaga sputigena	Bacteria	Bacteroidota	466	DUF1735	1	DUF1735	52	148
A0A2A3N586			BT-3987-like N-terminal domain-containing protein	Capnocytophaga sputigena	Bacteria	Bacteroidota	419	DUF1735	1	DUF1735	38	160
A0A2A3N5B0	cspu:CGC55_11635	PBN46923.1	DUF1735 domain-containing protein	Capnocytophaga sputigena	Bacteria	Bacteroidota	475	DUF1735	1	DUF1735	72	171
A0A2A3N783			BT-3987-like N-terminal domain-containing protein	Capnocytophaga sputigena	Bacteria	Bacteroidota	384	DUF1735	1	DUF1735	28	142
A0A2A3N849			BT-3987-like N-terminal domain-containing protein	Capnocytophaga sputigena	Bacteria	Bacteroidota	518	DUF1735	1	DUF1735	48	163
A0A2A4NBD8			DUF1735 domain-containing protein	Bacteroidales bacterium	Bacteria	Bacteroidota	555	DUF1735 + DUF1735 + DUF4859 + DUF4859	4	DUF1735	42	139	DUF1735	181	271	DUF4859	310	412	DUF4859	441	543
A0A2A4NI41		PCH71710.1	Adhesin	Bacteroidales bacterium	Bacteria	Bacteroidota	344	DUF1735 + DUF5627	2	DUF1735	32	158	DUF5627	196	332
A0A2B8A0D9			BT-3987-like N-terminal domain-containing protein	Candidatus Nephrothrix sp EaCA	Bacteria	Bacteroidota	306	DUF1735	1	DUF1735	65	163
A0A2D0N0Y9		PHN02127.1	Adhesin	NCIMB 1420 / SS-2) (Lewinella nigricans)	Bacteria	Bacteroidota	346	DUF1735 + DUF5627	2	DUF1735	31	161	DUF5627	201	333
A0A2D9DN24		MAO38320.1	Adhesin	Zunongwangia sp	Bacteria	Bacteroidota	344	DUF1735 + DUF5627	2	DUF1735	29	155	DUF5627	196	333
A0A2E3F998		MBA83042.1	Adhesin	Leeuwenhoekiella sp	Bacteria	Bacteroidota	344	DUF1735 + DUF5627	2	DUF1735	29	156	DUF5627	196	333
A0A2G1VR29		PHQ29213.1	Adhesin	Leeuwenhoekiella nanhaiensis	Bacteria	Bacteroidota	344	DUF1735 + DUF5627	2	DUF1735	29	156	DUF5627	196	333
A0A2H9VLM9		PJJ79240.1	Uncharacterized protein DUF1735	Mucilaginibacter auburnensis	Bacteria	Bacteroidota	349	DUF1735 + DUF5627	2	DUF1735	43	168	DUF5627	206	338
A0A2H9VNY1		PJJ80022.1	Uncharacterized protein DUF1735	Mucilaginibacter auburnensis	Bacteria	Bacteroidota	329	DUF1735 + DUF5627	2	DUF1735	24	154	DUF5627	173	317
A0A2H9VR47		PJJ83307.1	Uncharacterized protein DUF1735	Mucilaginibacter auburnensis	Bacteria	Bacteroidota	345	DUF1735 + DUF5627	2	DUF1735	33	160	DUF5627	198	334
A0A2H9VRQ3		PJJ83506.1	Uncharacterized protein DUF1735	Mucilaginibacter auburnensis	Bacteria	Bacteroidota	187	DUF1735	1	DUF1735	56	168
A0A2I2DT03			BT-3987-like N-terminal domain-containing protein	Flavobacteriaceae bacterium FS1-H7996/R	Bacteria	Bacteroidota	483	DUF1735	1	DUF1735	57	147
A0A2J5ZZZ9		RHD89184.1	DUF1735 domain-containing protein	Bacteroides thetaiotaomicron	Bacteria	Bacteroidota	396	DUF1735	1	DUF1735	36	145
A0A2J6A062		RHD89188.1	DUF1735 domain-containing protein	Bacteroides thetaiotaomicron	Bacteria	Bacteroidota	395	DUF1735	1	DUF1735	22	135
A0A2J6A0T1		RHL58830.1	DUF4361 domain-containing protein	Bacteroides thetaiotaomicron	Bacteria	Bacteroidota	324	DUF1735 + BT-3044-like C-terminal	2	DUF1735	35	158	BT-3044-like C-terminal	167	307
A0A2J6AAE6		RGO92220.1	DUF4361 domain-containing protein	Bacteroides thetaiotaomicron	Bacteria	Bacteroidota	345	DUF1735 + BT-3044-like C-terminal	2	DUF1735	55	159	BT-3044-like C-terminal	168	335
A0A2J6HBF5			BT-3987-like N-terminal domain-containing protein	Mucilaginibacter sp	Bacteria	Bacteroidota	303	DUF1735	1	DUF1735	55	153
A0A2K0XF60			BT-3987-like N-terminal domain-containing protein	Hoylesella timonensis	Bacteria	Bacteroidota	380	DUF1735	1	DUF1735	33	146
A0A2K0XLC9			DUF4361 domain-containing protein	Hoylesella timonensis	Bacteria	Bacteroidota	344	DUF1735 + BT-3044-like C-terminal	2	DUF1735	49	158	BT-3044-like C-terminal	167	316
A0A2K8Z4P5	spir:CWM47_25045		BT-3987-like N-terminal domain-containing protein	Spirosoma pollinicola	Bacteria	Bacteroidota	181	DUF1735	1	DUF1735	50	162
A0A2K9H0H3		AUI47693.1	DUF1735 domain-containing protein	Bacteroides fragilis	Bacteria	Bacteroidota	343	DUF1735	1	DUF1735	70	174
A0A2K9H0H7			BT-3987-like N-terminal domain-containing protein	Bacteroides fragilis	Bacteria	Bacteroidota	393	DUF1735	1	DUF1735	35	161
A0A2K9H9S4	pje:CRM71_07475		BT-3987-like N-terminal domain-containing protein	Prevotella jejuni	Bacteria	Bacteroidota	381	DUF1735	1	DUF1735	37	142
A0A2K9HF93	pje:CRM71_07470	AUI55475.1	DUF1735 domain-containing protein	Prevotella jejuni	Bacteria	Bacteroidota	452	DUF1735	1	DUF1735	48	155
A0A2K9PUD0	fek:C1H87_18865	AUP80663.1	Uncharacterized protein	Flavivirga eckloniae	Bacteria	Bacteroidota	313	DUF1735 + BT-3044-like C-terminal	2	DUF1735	38	152	BT-3044-like C-terminal	161	293
A0A2K9PUG9	fek:C1H87_19125	AUP80711.1	Uncharacterized protein	Flavivirga eckloniae	Bacteria	Bacteroidota	298	DUF1735 + BT-3044-like C-terminal	2	DUF1735	42	153	BT-3044-like C-terminal	164	285
A0A2M8XX70		PJJ07750.1	Uncharacterized protein DUF1735	Flavobacterium sp 1	Bacteria	Bacteroidota	343	DUF1735 + DUF5627	2	DUF1735	30	158	DUF5627	196	332
A0A2M9CWU4		PJJ76381.1	Uncharacterized protein DUF1735	Thermoflavifilum aggregans	Bacteria	Bacteroidota	327	DUF1735	1	DUF1735	60	167
A0A2M9CWX5		PJJ76379.1	Uncharacterized protein DUF1735	Thermoflavifilum aggregans	Bacteria	Bacteroidota	267	DUF1735	1	DUF1735	24	140
A0A2M9V590		MCZ2569817.1	DUF1735 and LamG domain-containing protein	Bacteroides fragilis	Bacteria	Bacteroidota	378	DUF1735	1	DUF1735	32	147
A0A2M9VBE8			BT-3987-like N-terminal domain-containing protein	Bacteroides fragilis	Bacteria	Bacteroidota	393	DUF1735	1	DUF1735	35	161
A0A2N0FWI7		PKA98800.1	Uncharacterized protein DUF1735	Flavobacteriaceae bacterium MAR_2009_75	Bacteria	Bacteroidota	341	DUF1735 + DUF5627	2	DUF1735	32	156	DUF5627	197	330
A0A2N0HJD7		PKB18985.1	Uncharacterized protein DUF1735	Flavobacterium sp 5	Bacteria	Bacteroidota	430	DUF1735 + DUF1735 + DUF4859	3	DUF1735	51	147	DUF1735	187	275	DUF4859	313	417
A0A2N0TMI0		PKD15878.1	Adhesin	Salegentibacter salinarum	Bacteria	Bacteroidota	343	DUF1735 + DUF5627	2	DUF1735	31	157	DUF5627	196	332
A0A2N1KQ21			DUF5013 domain-containing protein	Siphonobacter sp BAB-5404	Bacteria	Bacteroidota	363	DUF1735 + DUF5013	2	DUF1735	55	159	DUF5013	201	337
A0A2N3HFA5		PKQ43582.1	Adhesin	Confluentibacter flavum	Bacteria	Bacteroidota	343	DUF1735 + DUF5627	2	DUF1735	32	158	DUF5627	196	332
A0A2N3HXK4			BT-3987-like N-terminal domain-containing protein	Labilibaculum filiforme	Bacteria	Bacteroidota	380	DUF1735	1	DUF1735	26	143
A0A2N3HXW5		PKQ62899.1	Endo-beta-N-acetylglucosaminidase F1	Labilibaculum filiforme	Bacteria	Bacteroidota	466	DUF1735	1	DUF1735	48	160
A0A2N3IDP6			BT-3987-like N-terminal domain-containing protein	Labilibaculum manganireducens	Bacteria	Bacteroidota	554	DUF1735 + DUF1735	2	DUF1735	46	143	DUF1735	301	403
A0A2N6Q412			DUF4361 domain-containing protein	Hoylesella timonensis	Bacteria	Bacteroidota	344	DUF1735 + BT-3044-like C-terminal	2	DUF1735	48	157	BT-3044-like C-terminal	167	316
A0A2N6Q4C7			BT-3987-like N-terminal domain-containing protein	Hoylesella timonensis	Bacteria	Bacteroidota	380	DUF1735	1	DUF1735	33	146
A0A2N6Q939		PMC11437.1	Carbohydrate-binding protein	Hoylesella timonensis	Bacteria	Bacteroidota	427	DUF1735 + F5/8 type C	2	DUF1735	35	151	F5/8 type C	295	410
A0A2N6QPB7			BT-3987-like N-terminal domain-containing protein	Hoylesella buccalis	Bacteria	Bacteroidota	381	DUF1735	1	DUF1735	46	143
A0A2N6QPC3			Endo-beta-N-acetylglucosaminidase F1 domain protein	Hoylesella buccalis	Bacteria	Bacteroidota	447	DUF1735 + GH18	2	DUF1735	60	152	GH18	221	343
A0A2N7B8M9			BT-3987-like N-terminal domain-containing protein	Siphonobacter sp BAB-5405	Bacteria	Bacteroidota	319	DUF1735	1	DUF1735	53	156
A0A2N9QRM6	pje:CRM71_13960		BT-3987-like N-terminal domain-containing protein	Prevotella jejuni	Bacteria	Bacteroidota	386	DUF1735	1	DUF1735	33	152
A0A2N9QRP0	pje:CRM71_14040		DUF4361 domain-containing protein	Prevotella jejuni	Bacteria	Bacteroidota	352	DUF1735 + BT-3044-like C-terminal	2	DUF1735	48	156	BT-3044-like C-terminal	172	324
A0A2P8CCR1		PSK82751.1	Uncharacterized protein DUF1735	Prolixibacter denitrificans	Bacteria	Bacteroidota	344	DUF1735 + DUF5627	2	DUF1735	35	161	DUF5627	199	331
A0A2P8FS86		PSL24591.1	Uncharacterized protein DUF1735	Dyadobacter jiangsuensis	Bacteria	Bacteroidota	321	DUF1735	1	DUF1735	29	160
A0A2P8GII0		PSL33773.1	Uncharacterized protein DUF1735	Dyadobacter jiangsuensis	Bacteria	Bacteroidota	306	DUF1735 + DUF1735	2	DUF1735	44	154	DUF1735	192	289
A0A2P8HDK1		PSL44211.1	Uncharacterized protein DUF1735	Chitinophaga niastensis	Bacteria	Bacteroidota	331	DUF1735	1	DUF1735	54	163
A0A2P8HVX4		PSL50366.1	Uncharacterized protein DUF1735	Chitinophaga niastensis	Bacteria	Bacteroidota	345	DUF1735	1	DUF1735	65	161
A0A2R3MSU6	bhf:C3V43_09010	AVM57879.1	Adhesin	Bacteroides heparinolyticus	Bacteria	Bacteroidota	341	DUF1735 + DUF5627	2	DUF1735	33	155	DUF5627	195	328
A0A2R3MVI1	bhf:C3V43_07830		Concanavalin A-like lectin/glucanase superfamily protein	Bacteroides heparinolyticus	Bacteria	Bacteroidota	377	DUF1735	1	DUF1735	30	146
A0A2R7KWV2			BT-3987-like N-terminal domain-containing protein	Pedobacter sp HMWF019	Bacteria	Bacteroidota	180	DUF1735	1	DUF1735	60	161
A0A2S0L8J4			BT-3987-like N-terminal domain-containing protein	Capnocytophaga sp oral taxon 878	Bacteria	Bacteroidota	162	DUF1735	1	DUF1735	36	142
A0A2S0LCR3			DUF1735 domain-containing protein	Capnocytophaga sp oral taxon 878	Bacteria	Bacteroidota	433	DUF1735 + DUF1735 + F5/8 type C	3	DUF1735	36	152	DUF1735	178	265	F5/8 type C	299	420
A0A2S0LFL5			BT-3987-like N-terminal domain-containing protein	Capnocytophaga sp oral taxon 864	Bacteria	Bacteroidota	377	DUF1735	1	DUF1735	34	143
A0A2S0LGM8		AVM54961.1	DUF1735 domain-containing protein	Capnocytophaga sp oral taxon 864	Bacteria	Bacteroidota	427	DUF1735	1	DUF1735	32	158
A0A2S0LGV5		AVM55140.1	DUF1735 domain-containing protein	Capnocytophaga sp oral taxon 864	Bacteria	Bacteroidota	460	DUF1735	1	DUF1735	71	168
A0A2S0LGY8			BT-3987-like N-terminal domain-containing protein	Capnocytophaga sp oral taxon 864	Bacteria	Bacteroidota	420	DUF1735	1	DUF1735	38	160
A0A2S0LH54		AVM55141.1	DUF1735 domain-containing protein	Capnocytophaga sp oral taxon 864	Bacteria	Bacteroidota	471	DUF1735	1	DUF1735	72	172
A0A2S0LHV1			BT-3987-like N-terminal domain-containing protein	Capnocytophaga sp oral taxon 864	Bacteria	Bacteroidota	518	DUF1735	1	DUF1735	33	162
A0A2S0LJN7			BT-3987-like N-terminal domain-containing protein	Capnocytophaga sp oral taxon 864	Bacteria	Bacteroidota	395	DUF1735	1	DUF1735	55	155
A0A2S7KYM7			DUF1735 domain-containing protein	Polaribacter filamentus	Bacteria	Bacteroidota	320	DUF1735 + DUF5627 + BT-3044-like C-terminal	3	DUF1735	1	123	DUF5627	169	304	BT-3044-like C-terminal	231	302
A0A2S9JIQ7			DUF4361 domain-containing protein	Sphingobacterium gobiense	Bacteria	Bacteroidota	298	DUF1735 + BT-3044-like C-terminal	2	DUF1735	45	150	BT-3044-like C-terminal	160	293
A0A2S9JN79		PRD54625.1	Adhesin	Sphingobacterium gobiense	Bacteria	Bacteroidota	335	DUF1735 + DUF5627	2	DUF1735	32	159	DUF5627	179	323
A0A2T0SU95		PRY36970.1	Uncharacterized protein DUF4361	Spirosoma oryzae	Bacteria	Bacteroidota	287	DUF1735 + BT-3044-like C-terminal	2	DUF1735	55	160	BT-3044-like C-terminal	175	282
A0A2T0UC59		PRY55531.1	Uncharacterized protein DUF1735	Arcticibacter pallidicorallinus	Bacteria	Bacteroidota	324	DUF1735 + DUF5627	2	DUF1735	31	158	DUF5627	177	313
A0A2T3HL08			DUF1735 domain-containing protein	Pedobacter yulinensis	Bacteria	Bacteroidota	401	DUF1735 + Tachylectin 2	2	DUF1735	38	154	Tachylectin 2	225	394
A0A2T4T4U9			BT-3987-like N-terminal domain-containing protein	Prevotella sp oral taxon 820	Bacteria	Bacteroidota	359	DUF1735	1	DUF1735	87	162
A0A2T4T4V0			BT-3987-like N-terminal domain-containing protein	Prevotella sp oral taxon 820	Bacteria	Bacteroidota	394	DUF1735	1	DUF1735	35	154
A0A2T4T5J9			BT-3987-like N-terminal domain-containing protein	Prevotella sp oral taxon 820	Bacteria	Bacteroidota	382	DUF1735	1	DUF1735	39	142
A0A2T4T6M9			BT-3987-like N-terminal domain-containing protein	Prevotella sp oral taxon 820	Bacteria	Bacteroidota	378	DUF1735	1	DUF1735	31	143
A0A2T4T856			Endo-beta-N-acetylglucosaminidase F1 domain protein	Prevotella sp oral taxon 820	Bacteria	Bacteroidota	452	DUF1735	1	DUF1735	59	154
A0A2T4TFN9		PTL29962.1	DUF4361 domain-containing protein	Prevotella sp oral taxon 313	Bacteria	Bacteroidota	352	DUF1735 + BT-3044-like C-terminal	2	DUF1735	48	156	BT-3044-like C-terminal	172	324
A0A2T4TFP7			BT-3987-like N-terminal domain-containing protein	Prevotella sp oral taxon 313	Bacteria	Bacteroidota	386	DUF1735	1	DUF1735	33	152
A0A2T4TKC4			Endo-beta-N-acetylglucosaminidase F1 domain protein	Prevotella sp oral taxon 313	Bacteria	Bacteroidota	452	DUF1735	1	DUF1735	48	155
A0A2T4TKC5			BT-3987-like N-terminal domain-containing protein	Prevotella sp oral taxon 313	Bacteria	Bacteroidota	381	DUF1735	1	DUF1735	37	142
A0A2T4TME5			BT-3987-like N-terminal domain-containing protein	Prevotella sp oral taxon 376	Bacteria	Bacteroidota	341	DUF1735	1	DUF1735	38	157
A0A2T4TMM5			BT-3987-like N-terminal domain-containing protein	Prevotella sp oral taxon 376	Bacteria	Bacteroidota	381	DUF1735	1	DUF1735	28	143
A0A2T4TMQ5			Endo-beta-N-acetylglucosaminidase F1 domain protein	Prevotella sp oral taxon 376	Bacteria	Bacteroidota	448	DUF1735 + GH18	2	DUF1735	59	154	GH18	220	345
A0A2T4TQ10			BT-3987-like N-terminal domain-containing protein	Prevotella sp oral taxon 376	Bacteria	Bacteroidota	350	DUF1735	1	DUF1735	47	147
A0A2T4TUA8			BT-3987-like N-terminal domain-containing protein	Prevotella sp oral taxon 376	Bacteria	Bacteroidota	380	DUF1735	1	DUF1735	15	135
A0A2T5C3U8		PTN09469.1	Uncharacterized protein DUF1735	Mangrovibacterium marinum	Bacteria	Bacteroidota	344	DUF1735 + DUF5627	2	DUF1735	34	162	DUF5627	200	331
A0A2T5XRQ6		PTX00926.1	Uncharacterized protein DUF1735	Capnocytophaga leadbetteri	Bacteria	Bacteroidota	422	DUF1735 + DUF1735 + F5/8 type C	3	DUF1735	30	150	DUF1735	171	263	F5/8 type C	294	404
A0A2T5XV22		PTX07139.1	Uncharacterized protein DUF1735	Capnocytophaga leadbetteri	Bacteria	Bacteroidota	375	DUF1735	1	DUF1735	35	142
A0A2T5XYK3			Concanavalin A-like lectin/glucanase superfamily protein	Capnocytophaga leadbetteri	Bacteria	Bacteroidota	419	DUF1735	1	DUF1735	37	160
A0A2T5XYL1		PTX08612.1	Uncharacterized protein DUF1735	Capnocytophaga leadbetteri	Bacteria	Bacteroidota	474	DUF1735	1	DUF1735	71	172
A0A2T5Y8D2		PTX12533.1	Uncharacterized protein DUF1735	13408 / KS 0470)	Bacteria	Bacteroidota	299	DUF1735 + BT-3044-like C-terminal	2	DUF1735	33	154	BT-3044-like C-terminal	162	298
A0A2T5YC48		PTX14041.1	Uncharacterized protein DUF1735	13408 / KS 0470)	Bacteria	Bacteroidota	344	DUF1735 + DUF5627	2	DUF1735	31	157	DUF5627	196	332
A0A2U2BE80			BT-3987-like N-terminal domain-containing protein	Marinilabilia rubra	Bacteria	Bacteroidota	305	DUF1735	1	DUF1735	34	153
A0A2U2JEG1			DUF1735 domain-containing protein	Polaribacter aquimarinus	Bacteria	Bacteroidota	387	DUF1735 + DUF5627	2	DUF1735	31	159	DUF5627	201	373
A0A2U2PIV7		PWG81321.1	Adhesin	Pararcticibacter amylolyticus	Bacteria	Bacteroidota	322	DUF1735 + DUF5627	2	DUF1735	31	156	DUF5627	176	311
A0A2U2PJI2		PWG81309.1	Adhesin	Pararcticibacter amylolyticus	Bacteria	Bacteroidota	344	DUF1735 + DUF5627	2	DUF1735	33	160	DUF5627	198	333
A0A2U2PL06		PWG81849.1	Uncharacterized protein	Pararcticibacter amylolyticus	Bacteria	Bacteroidota	349	DUF1735 + DUF5013	2	DUF1735	37	152	DUF5013	185	323
A0A2U2X9G9			DUF1735 domain-containing protein	Algibacter marinivivus	Bacteria	Bacteroidota	388	DUF1735 + DUF5627	2	DUF1735	31	161	DUF5627	203	375
A0A2V2GE56			BT-3987-like N-terminal domain-containing protein	Bacillota bacterium (Firmicutes bacterium)	Bacteria	Bacillota	181	DUF1735	1	DUF1735	36	155
A0A2V2GGN8			DUF4361 domain-containing protein	Bacillota bacterium (Firmicutes bacterium)	Bacteria	Bacillota	316	DUF1735 + BT-3044-like C-terminal	2	DUF1735	32	158	BT-3044-like C-terminal	167	308
A0A2V3PSH4		PXV65836.1	Uncharacterized protein DUF1735	Dysgonomonas alginatilytica	Bacteria	Bacteroidota	344	DUF1735 + DUF5627	2	DUF1735	31	159	DUF5627	197	332
A0A2W7NB88		PZX17250.1	Uncharacterized protein DUF1735	Breznakibacter xylanolyticus	Bacteria	Bacteroidota	341	DUF1735 + DUF5627	2	DUF1735	28	157	DUF5627	195	330
A0A2W7R9Z0		PZX55956.1	Uncharacterized protein DUF1735	Algoriphagus ratkowskyi	Bacteria	Bacteroidota	281	DUF1735	1	DUF1735	51	165
A0A2W7RDV9		PZX48935.1	Uncharacterized protein DUF1735	Algoriphagus chordae	Bacteria	Bacteroidota	281	DUF1735	1	DUF1735	52	165
A0A2X2IUE5		SPZ84944.1	Domain of uncharacterized function (DUF1735)	Sphingobacterium multivorum	Bacteria	Bacteroidota	216	DUF1735 + BT-3044-like C-terminal	2	DUF1735	31	152	BT-3044-like C-terminal	161	212
A0A2X2IUF4		SPZ83781.1	Domain of uncharacterized function (DUF1735)	Sphingobacterium multivorum	Bacteria	Bacteroidota	287	DUF1735	1	DUF1735	56	160
A0A2X2R887		SQA77366.1	Domain of uncharacterized function (DUF1735)	Capnocytophaga ochracea	Bacteria	Bacteroidota	427	DUF1735	1	DUF1735	32	158
A0A2X2RB02		SQA77592.1	Domain of uncharacterized function (DUF1735)	Capnocytophaga ochracea	Bacteria	Bacteroidota	396	DUF1735	1	DUF1735	54	155
A0A2X2RC31			BT-3987-like N-terminal domain-containing protein	Capnocytophaga ochracea	Bacteria	Bacteroidota	471	DUF1735	1	DUF1735	72	172
A0A2X2RGC6			BT-3987-like N-terminal domain-containing protein	Capnocytophaga ochracea	Bacteria	Bacteroidota	518	DUF1735	1	DUF1735	34	162
A0A2X2RJW8		SQA78667.1	Domain of uncharacterized function (DUF1735)	Capnocytophaga ochracea	Bacteria	Bacteroidota	420	DUF1735	1	DUF1735	38	160
A0A2X2RMK9		SQA77591.1	Endo-beta-N-acetylglucosaminidase H	Capnocytophaga ochracea	Bacteria	Bacteroidota	466	DUF1735	1	DUF1735	51	148
A0A2X2RXL8		SQA79165.1	Domain of uncharacterized function (DUF1735)	Capnocytophaga ochracea	Bacteria	Bacteroidota	377	DUF1735	1	DUF1735	34	143
A0A2X2SM16			BT-3987-like N-terminal domain-containing protein	Capnocytophaga ochracea	Bacteria	Bacteroidota	546	DUF1735	1	DUF1735	61	190
A0A2X2SP94		SQA94118.1	Domain of uncharacterized function (DUF1735)	Capnocytophaga ochracea	Bacteria	Bacteroidota	396	DUF1735	1	DUF1735	54	155
A0A2X2SR63			BT-3987-like N-terminal domain-containing protein	Capnocytophaga ochracea	Bacteria	Bacteroidota	471	DUF1735	1	DUF1735	72	171
A0A2X2SUP2		SQA94117.1	Endo-beta-N-acetylglucosaminidase H	Capnocytophaga ochracea	Bacteria	Bacteroidota	466	DUF1735	1	DUF1735	51	148
A0A2X2SWM6		SQA94677.1	Domain of uncharacterized function (DUF1735)	Capnocytophaga ochracea	Bacteria	Bacteroidota	412	DUF1735	1	DUF1735	36	157
A0A2X2T739		SQA95045.1	Domain of uncharacterized function (DUF1735)	Capnocytophaga ochracea	Bacteria	Bacteroidota	198	DUF1735	1	DUF1735	34	143
A0A2X2TM54			BT-3987-like N-terminal domain-containing protein	Capnocytophaga ochracea	Bacteria	Bacteroidota	460	DUF1735	1	DUF1735	71	167
A0A2Z4IPG8	est:DN752_22535	AWW32697.1	Uncharacterized protein	Echinicola strongylocentroti	Bacteria	Bacteroidota	312	DUF1735 + BT-3044-like C-terminal	2	DUF1735	34	150	BT-3044-like C-terminal	182	297
A0A2Z4IR57	est:DN752_23675	AWW33327.1	Adhesin	Echinicola strongylocentroti	Bacteria	Bacteroidota	341	DUF1735 + DUF5627	2	DUF1735	30	157	DUF5627	195	330
A0A315YZK1		PWJ35015.1	Uncharacterized protein DUF1735	Sediminitomix flava	Bacteria	Bacteroidota	361	DUF1735 + DUF5627	2	DUF1735	31	164	DUF5627	206	347
A0A315Z8N3		PWJ41936.1	Uncharacterized protein DUF1735	Sediminitomix flava	Bacteria	Bacteroidota	282	DUF1735	1	DUF1735	29	139
A0A316AI19		PWJ56928.1	Uncharacterized protein DUF1735	Dyadobacter jejuensis	Bacteria	Bacteroidota	336	DUF1735 + DUF5627	2	DUF1735	30	156	DUF5627	195	324
A0A316AIR2		PWJ56854.1	Uncharacterized protein DUF1735	Dyadobacter jejuensis	Bacteria	Bacteroidota	320	DUF1735	1	DUF1735	30	160
A0A316EBC7		PWK28157.1	Uncharacterized protein DUF1735	Arcicella aurantiaca	Bacteria	Bacteroidota	313	DUF1735	1	DUF1735	72	155
A0A316H2T2		PWK72980.1	Uncharacterized protein DUF4361	Mucilaginibacter oryzae	Bacteria	Bacteroidota	304	DUF1735 + BT-3044-like C-terminal	2	DUF1735	64	170	BT-3044-like C-terminal	180	293
A0A316HJD5		PWK78325.1	Uncharacterized protein DUF4361	Mucilaginibacter oryzae	Bacteria	Bacteroidota	297	DUF1735 + BT-3044-like C-terminal	2	DUF1735	63	168	BT-3044-like C-terminal	183	292
A0A316MTL1		PWL60365.1	Adhesin	Bacteroidales bacterium	Bacteria	Bacteroidota	358	DUF1735 + DUF5627	2	DUF1735	45	167	DUF5627	209	346
A0A316PRH5		PWL91298.1	Phospholipase	Lachnospiraceae bacterium	Bacteria	Bacillota	396	DUF1735	1	DUF1735	34	151
A0A317H092			BT-3987-like N-terminal domain-containing protein	Bacteroidota bacterium	Bacteria	Bacteroidota	305	DUF1735	1	DUF1735	48	166
A0A317ICN8			DUF1735 domain-containing protein	Bacteroidota bacterium	Bacteria	Bacteroidota	285	DUF1735 + BT-3044-like C-terminal	2	DUF1735	68	158	BT-3044-like C-terminal	168	283
A0A318HPY5			Concanavalin A-like lectin/glucanase superfamily protein	Hoylesella shahii DSM 15611 = JCM 12083	Bacteria	Bacteroidota	387	DUF1735	1	DUF1735	33	151
A0A318UEF8		PYF74776.1	Uncharacterized protein DUF1735	Pedobacter nutrimenti	Bacteria	Bacteroidota	425	DUF1735 + IPT/TIG	2	DUF1735	49	172	IPT/TIG	195	253
A0A327NRT8			BT-3987-like N-terminal domain-containing protein	Spirosoma telluris	Bacteria	Bacteroidota	172	DUF1735	1	DUF1735	41	153
A0A327PPY2		RAI94188.1	Uncharacterized protein DUF1735	Algoriphagus yeomjeoni	Bacteria	Bacteroidota	344	DUF1735 + DUF5627	2	DUF1735	30	157	DUF5627	195	331
A0A327R2D7		RAJ11009.1	Uncharacterized protein DUF1735	Chitinophaga skermanii	Bacteria	Bacteroidota	317	DUF1735	1	DUF1735	67	161
A0A327S9R2		RAJ25425.1	Uncharacterized protein DUF1735	Pedobacter cryoconitis	Bacteria	Bacteroidota	317	DUF1735	1	DUF1735	53	155
A0A327W5B4		RAJ83204.1	Uncharacterized protein DUF1735	Chitinophaga dinghuensis	Bacteria	Bacteroidota	347	DUF1735	1	DUF1735	64	161
A0A329MVP9			BT-3987-like N-terminal domain-containing protein	Sinomicrobium sp N-1-3-6	Bacteria	Bacteroidota	309	DUF1735	1	DUF1735	35	149
A0A329N142			DUF1735 domain-containing protein	Sinomicrobium sp N-1-3-6	Bacteria	Bacteroidota	297	DUF1735 + BT-3044-like C-terminal	2	DUF1735	33	149	BT-3044-like C-terminal	167	282
A0A349NES3			DUF1735 domain-containing protein	Prevotella sp	Bacteria	Bacteroidota	333	DUF1735 + DUF5627	2	DUF1735	37	163	DUF5627	180	322
A0A349NGH9			BT-3987-like N-terminal domain-containing protein	Prevotella sp	Bacteria	Bacteroidota	534	DUF1735 + DUF1735	2	DUF1735	41	160	DUF1735	180	291
A0A349NHB1			DUF1735 domain-containing protein	Prevotella sp	Bacteria	Bacteroidota	327	DUF1735 + BT-3044-like C-terminal	2	DUF1735	37	161	BT-3044-like C-terminal	170	308
A0A349QZ34			BT-3987-like N-terminal domain-containing protein	Sphingobacterium sp	Bacteria	Bacteroidota	284	DUF1735	1	DUF1735	53	157
A0A349R3A4			BT-3987-like N-terminal domain-containing protein	Sphingobacterium sp	Bacteria	Bacteroidota	222	DUF1735	1	DUF1735	5	62
A0A351ARC1			BT-3987-like N-terminal domain-containing protein	Rikenellaceae bacterium	Bacteria	Bacteroidota	541	DUF1735	1	DUF1735	35	148
A0A351ASD8			Peptidase S9 prolyl oligopeptidase catalytic domain-containing protein	Rikenellaceae bacterium	Bacteria	Bacteroidota	432	DUF1735 + Alpha/beta hydrolase fold-3	2	DUF1735	60	159	Alpha/beta hydrolase fold-3	235	402
A0A351AT22			F5/8 type C domain-containing protein	Rikenellaceae bacterium	Bacteria	Bacteroidota	454	DUF1735 + F5/8 type C	2	DUF1735	38	158	F5/8 type C	323	434
A0A351HR99		HAZ04319.1	Uncharacterized protein	Marinilabiliales bacterium	Bacteria	Bacteroidota	316	DUF1735 + BT-3044-like C-terminal	2	DUF1735	31	148	BT-3044-like C-terminal	167	303
A0A351XTG6			DUF4361 domain-containing protein	Porphyromonadaceae bacterium	Bacteria	Bacteroidota	331	DUF1735 + BT-3044-like C-terminal	2	DUF1735	30	153	BT-3044-like C-terminal	163	319
A0A351XXN8		HAR38738.1	Adhesin	Porphyromonadaceae bacterium	Bacteria	Bacteroidota	351	DUF1735 + DUF5627	2	DUF1735	44	169	DUF5627	208	340
A0A352ME44			BT-3987-like N-terminal domain-containing protein	Bacteroidales bacterium	Bacteria	Bacteroidota	306	DUF1735	1	DUF1735	63	159
A0A352Z2W3			BT-3987-like N-terminal domain-containing protein	Bacteroidales bacterium	Bacteria	Bacteroidota	308	DUF1735	1	DUF1735	50	164
A0A353E4R1			DUF1735 domain-containing protein	Prevotella sp	Bacteria	Bacteroidota	376	DUF1735 + DUF5627	2	DUF1735	32	155	DUF5627	198	363
A0A353Q4E9		HBG39885.1	Endo-beta-N-acetylglucosaminidase F1	Porphyromonadaceae bacterium	Bacteria	Bacteroidota	465	DUF1735	1	DUF1735	43	156
A0A353Q4F0			BT-3987-like N-terminal domain-containing protein	Porphyromonadaceae bacterium	Bacteria	Bacteroidota	382	DUF1735	1	DUF1735	27	142
A0A353Q761			DUF4361 domain-containing protein	Porphyromonadaceae bacterium	Bacteria	Bacteroidota	324	DUF1735 + BT-3044-like C-terminal	2	DUF1735	32	160	BT-3044-like C-terminal	168	320
A0A353Q7D2			DUF4361 domain-containing protein	Porphyromonadaceae bacterium	Bacteria	Bacteroidota	332	DUF1735 + BT-3044-like C-terminal	2	DUF1735	57	175	BT-3044-like C-terminal	183	321
A0A353QA19			BT-3987-like N-terminal domain-containing protein	Porphyromonadaceae bacterium	Bacteria	Bacteroidota	324	DUF1735	1	DUF1735	55	149
A0A353QA38		HBG41874.1	Uncharacterized protein	Porphyromonadaceae bacterium	Bacteria	Bacteroidota	460	BACON + DUF1735	2	BACON	61	110	DUF1735	232	322
A0A353QA39			DUF4361 domain-containing protein	Porphyromonadaceae bacterium	Bacteria	Bacteroidota	247	DUF1735 + BT-3044-like C-terminal	2	DUF1735	6	109	BT-3044-like C-terminal	118	244
A0A353QAB2			BT-3987-like N-terminal domain-containing protein	Porphyromonadaceae bacterium	Bacteria	Bacteroidota	252	DUF1735	1	DUF1735	4	95
A0A353RH87			DUF4361 domain-containing protein	Porphyromonadaceae bacterium	Bacteria	Bacteroidota	329	DUF1735 + BT-3044-like C-terminal	2	DUF1735	59	179	BT-3044-like C-terminal	186	306
A0A353RNM3			DUF1735 domain-containing protein	Porphyromonadaceae bacterium	Bacteria	Bacteroidota	311	DUF1735 + BT-3044-like C-terminal	2	DUF1735	40	161	BT-3044-like C-terminal	169	310
A0A353TZG4		HBG87150.1	Adhesin	Marinilabiliaceae bacterium	Bacteria	Bacteroidota	349	DUF1735 + DUF5627	2	DUF1735	34	165	DUF5627	203	337
A0A353VP95			F5/8 type C domain-containing protein	Rikenellaceae bacterium	Bacteria	Bacteroidota	445	DUF1735 + F5/8 type C	2	DUF1735	29	149	F5/8 type C	312	425
A0A353VQ32			BT-3987-like N-terminal domain-containing protein	Rikenellaceae bacterium	Bacteria	Bacteroidota	472	DUF1735	1	DUF1735	61	160
A0A353VQ33			BT-3987-like N-terminal domain-containing protein	Rikenellaceae bacterium	Bacteria	Bacteroidota	393	DUF1735	1	DUF1735	35	154
A0A354HW78			DUF4361 domain-containing protein	Porphyromonadaceae bacterium	Bacteria	Bacteroidota	315	DUF1735 + BT-3044-like C-terminal	2	DUF1735	31	153	BT-3044-like C-terminal	162	307
A0A354HXY0		HBI58118.1	Adhesin	Porphyromonadaceae bacterium	Bacteria	Bacteroidota	348	DUF1735 + DUF5627	2	DUF1735	39	161	DUF5627	201	335
A0A354M1C8			DUF4361 domain-containing protein	Coprobacter fastidiosus	Bacteria	Bacteroidota	317	DUF1735 + BT-3044-like C-terminal	2	DUF1735	31	155	BT-3044-like C-terminal	163	312
A0A354X3V7			BT-3987-like N-terminal domain-containing protein	Porphyromonadaceae bacterium	Bacteria	Bacteroidota	165	DUF1735	1	DUF1735	39	162
A0A354X5X8		HBK31886.1	Carbohydrate-binding protein	Porphyromonadaceae bacterium	Bacteria	Bacteroidota	329	DUF1735 + F5/8 type C	2	DUF1735	37	158	F5/8 type C	208	315
A0A355C7J7			BT-3987-like N-terminal domain-containing protein	Porphyromonadaceae bacterium	Bacteria	Bacteroidota	80	DUF1735	1	DUF1735	5	80
A0A355FDW0			DUF4361 domain-containing protein	Porphyromonadaceae bacterium	Bacteria	Bacteroidota	331	DUF1735 + BT-3044-like C-terminal	2	DUF1735	40	153	BT-3044-like C-terminal	163	319
A0A355ID02		HBW01543.1	DUF1735 domain-containing protein	Alistipes sp	Bacteria	Bacteroidota	399	DUF1735	1	DUF1735	31	147
A0A355IF25			BT-3987-like N-terminal domain-containing protein	Alistipes sp	Bacteria	Bacteroidota	483	DUF1735	1	DUF1735	54	158
A0A355IG77		HBW00866.1	DUF1735 domain-containing protein	Alistipes sp	Bacteria	Bacteroidota	409	DUF1735	1	DUF1735	31	148
A0A355IHG7			BT-3987-like N-terminal domain-containing protein	Alistipes sp	Bacteria	Bacteroidota	454	DUF1735	1	DUF1735	31	157
A0A355IPI2			BT-3987-like N-terminal domain-containing protein	Prolixibacteraceae bacterium	Bacteria	Bacteroidota	283	DUF1735	1	DUF1735	34	144
A0A355IUM6		HBL75454.1	Adhesin	Prolixibacteraceae bacterium	Bacteria	Bacteroidota	357	DUF1735 + DUF5627	2	DUF1735	47	172	DUF5627	210	343
A0A355IYD8			DUF1735 domain-containing protein	Prolixibacteraceae bacterium	Bacteria	Bacteroidota	474	DUF1735 + DUF5627	2	DUF1735	30	155	DUF5627	195	310
A0A355IZ93			Adhesin	Prolixibacteraceae bacterium	Bacteria	Bacteroidota	496	DUF1735 + DUF5627	2	DUF1735	46	171	DUF5627	209	324
A0A355J002		HBL77176.1	Adhesin	Prolixibacteraceae bacterium	Bacteria	Bacteroidota	341	DUF1735 + DUF5627	2	DUF1735	35	160	DUF5627	197	330
A0A355J037		HBL76787.1	Uncharacterized protein	Prolixibacteraceae bacterium	Bacteria	Bacteroidota	316	DUF1735 + BT-3044-like C-terminal	2	DUF1735	31	148	BT-3044-like C-terminal	167	303
A0A355U696			BT-3987-like N-terminal domain-containing protein	Rikenellaceae bacterium	Bacteria	Bacteroidota	86	DUF1735	1	DUF1735	7	83
A0A355U6E1			BT-3987-like N-terminal domain-containing protein	Rikenellaceae bacterium	Bacteria	Bacteroidota	326	DUF1735	1	DUF1735	38	158
A0A357YJ08			DUF1735 domain-containing protein	Porphyromonadaceae bacterium	Bacteria	Bacteroidota	286	DUF1735 + BT-3044-like C-terminal	2	DUF1735	32	155	BT-3044-like C-terminal	163	281
A0A357YJW4			DUF4361 domain-containing protein	Porphyromonadaceae bacterium	Bacteria	Bacteroidota	300	DUF1735 + BT-3044-like C-terminal	2	DUF1735	31	152	BT-3044-like C-terminal	159	279
A0A357ZAT1			BT-3987-like N-terminal domain-containing protein	Chitinophagaceae bacterium	Bacteria	Bacteroidota	314	DUF1735	1	DUF1735	60	158
A0A358LZK5		HBV49645.1	Endo-beta-N-acetylglucosaminidase	Alistipes sp	Bacteria	Bacteroidota	502	DUF1735	1	DUF1735	67	160
A0A358LZT4		HBV49637.1	Endo-beta-N-acetylglucosaminidase F1	Alistipes sp	Bacteria	Bacteroidota	487	DUF1735 + GH18	2	DUF1735	52	161	GH18	228	347
A0A358LZZ1		HBV49644.1	Phospholipase	Alistipes sp	Bacteria	Bacteroidota	391	DUF1735	1	DUF1735	31	146
A0A358M0L1			BT-3987-like N-terminal domain-containing protein	Alistipes sp	Bacteria	Bacteroidota	450	DUF1735	1	DUF1735	29	155
A0A358M2D1			DUF1735 domain-containing protein	Alistipes sp	Bacteria	Bacteroidota	537	DUF1735 + GH18	2	DUF1735	59	160	GH18	264	375
A0A358R6U5			DUF1735 domain-containing protein	Alistipes sp	Bacteria	Bacteroidota	532	DUF1735 + GH18	2	DUF1735	57	165	GH18	265	371
A0A358XJU4			F5/8 type C domain-containing protein	Sphingobacterium sp	Bacteria	Bacteroidota	431	DUF1735 + DUF1735 + F5/8 type C	3	DUF1735	32	145	DUF1735	194	290	F5/8 type C	318	375
A0A358XKU2			BT-3987-like N-terminal domain-containing protein	Sphingobacterium sp	Bacteria	Bacteroidota	321	DUF1735	1	DUF1735	60	161
A0A358XSX5		HBW82153.1	Uncharacterized protein	Sphingobacterium sp	Bacteria	Bacteroidota	244	DUF1735 + BT-3044-like C-terminal	2	DUF1735	8	101	BT-3044-like C-terminal	111	228
A0A359AWC1			DUF4361 domain-containing protein	Porphyromonadaceae bacterium	Bacteria	Bacteroidota	332	DUF1735 + BT-3044-like C-terminal	2	DUF1735	57	175	BT-3044-like C-terminal	183	321
A0A359B0W5			DUF1735 domain-containing protein	Porphyromonadaceae bacterium	Bacteria	Bacteroidota	279	DUF1735 + BT-3044-like C-terminal	2	DUF1735	39	153	BT-3044-like C-terminal	163	274
A0A359CJC2			DUF4361 domain-containing protein	Porphyromonadaceae bacterium	Bacteria	Bacteroidota	324	DUF1735 + BT-3044-like C-terminal	2	DUF1735	32	160	BT-3044-like C-terminal	168	320
A0A359FU09		HBX87046.1	Adhesin	Marinilabiliaceae bacterium	Bacteria	Bacteroidota	160	DUF1735	1	DUF1735	1	128
A0A359G674			BT-3987-like N-terminal domain-containing protein	Alistipes sp	Bacteria	Bacteroidota	183	DUF1735	1	DUF1735	49	161
A0A359MN27		HBY70799.1	Adhesin	Lachnospiraceae bacterium	Bacteria	Bacillota	275	DUF1735 + DUF5627	2	DUF1735	32	156	DUF5627	195	273
A0A363NPP6			DUF4361 domain-containing protein	Sphingobacterium athyrii	Bacteria	Bacteroidota	297	DUF1735 + BT-3044-like C-terminal	2	DUF1735	31	152	BT-3044-like C-terminal	161	291
A0A363NT57		PUV23949.1	Adhesin	Sphingobacterium athyrii	Bacteria	Bacteroidota	341	DUF1735 + DUF5627	2	DUF1735	32	156	DUF5627	194	329
A0A364WVF0		QTF64154.1	DUF1735 domain-containing protein	Mucilaginibacter rubeus	Bacteria	Bacteroidota	301	DUF1735	1	DUF1735	55	155
A0A364Y7W7		RAW02575.1	Adhesin	Pseudochryseolinea flava	Bacteria	Bacteroidota	369	DUF1735 + DUF5627	2	DUF1735	32	161	DUF5627	199	357
A0A365Y1G6			BT-3987-like N-terminal domain-containing protein	Chitinophaga flava	Bacteria	Bacteroidota	345	DUF1735	1	DUF1735	67	161
A0A366KLG6			BT-3987-like N-terminal domain-containing protein	Pedobacter miscanthi	Bacteria	Bacteroidota	185	DUF1735	1	DUF1735	65	168
A0A366KNN1			BT-3987-like N-terminal domain-containing protein	Pedobacter miscanthi	Bacteria	Bacteroidota	308	DUF1735	1	DUF1735	55	158
A0A366KXP8			BT-3987-like N-terminal domain-containing protein	Pedobacter miscanthi	Bacteria	Bacteroidota	187	DUF1735	1	DUF1735	62	170
A0A368UWX1		RCW33306.1	Uncharacterized protein DUF1735	Marinilabilia salmonicolor	Bacteria	Bacteroidota	368	DUF1735 + DUF5627	2	DUF1735	34	160	DUF5627	198	356
A0A369Q0B7		RDC56677.1	DUF1735 domain-containing protein	Pedobacter chinensis	Bacteria	Bacteroidota	292	DUF1735 + BT-3044-like C-terminal	2	DUF1735	63	164	BT-3044-like C-terminal	174	273
A0A369QNR2			DUF1735 domain-containing protein	Adhaeribacter pallidiroseus	Bacteria	Bacteroidota	309	DUF1735 + BT-3044-like C-terminal	2	DUF1735	64	181	BT-3044-like C-terminal	192	302
A0A371APX0		RHH52704.1	DUF1735 domain-containing protein	Bacteroides ovatus	Bacteria	Bacteroidota	380	DUF1735	1	DUF1735	31	144
A0A371QJJ1		REL24722.1	DUF1735 domain-containing protein	Rhodohalobacter sp SW132	Bacteria	Balneolota	350	DUF1735 + DUF5627	2	DUF1735	34	163	DUF5627	204	339
A0A372GYN1		RFT57055.1	DUF1735 domain-containing protein	Arenibacter sp P308M17	Bacteria	Bacteroidota	534	DUF1735 + DUF1735 + DUF1735	3	DUF1735	54	149	DUF1735	191	279	DUF1735	311	403
A0A372NVJ1		RFZ92627.1	DUF1735 domain-containing protein	Mucilaginibacter conchicola	Bacteria	Bacteroidota	350	DUF1735	1	DUF1735	73	173
A0A372UN62		RGC83581.1	DUF1735 domain-containing protein	Bacteroides sp AM23-12	Bacteria	Bacteroidota	476	DUF1735	1	DUF1735	44	162
A0A372UNG8		RGC83708.1	DUF4361 domain-containing protein	Bacteroides sp AM23-12	Bacteria	Bacteroidota	300	DUF1735 + BT-3044-like C-terminal	2	DUF1735	31	154	BT-3044-like C-terminal	162	295
A0A372UNQ4		RGC83785.1	DUF1735 domain-containing protein	Bacteroides sp AM23-12	Bacteria	Bacteroidota	508	DUF1735 + GH18	2	DUF1735	57	159	GH18	226	419
A0A372UNS5		RGC83784.1	DUF1735 domain-containing protein	Bacteroides sp AM23-12	Bacteria	Bacteroidota	440	DUF1735	1	DUF1735	31	149
A0A372UPV3		RGC84179.1	DUF4361 domain-containing protein	Bacteroides sp AM23-12	Bacteria	Bacteroidota	298	DUF1735 + BT-3044-like C-terminal	2	DUF1735	30	156	BT-3044-like C-terminal	164	284
A0A372UQ62		RGC84274.1	DUF4361 domain-containing protein	Bacteroides sp AM23-12	Bacteria	Bacteroidota	324	DUF1735 + BT-3044-like C-terminal	2	DUF1735	35	158	BT-3044-like C-terminal	167	307
A0A372UQ63		RGC83580.1	DUF1735 domain-containing protein	Bacteroides sp AM23-12	Bacteria	Bacteroidota	384	DUF1735	1	DUF1735	32	149
A0A372UQL8		RGC84418.1	DUF4361 domain-containing protein	Bacteroides sp AM23-12	Bacteria	Bacteroidota	319	DUF1735 + BT-3044-like C-terminal	2	DUF1735	36	164	BT-3044-like C-terminal	172	312
A0A372UQM8		RGC84428.1	DUF4361 domain-containing protein	Bacteroides sp AM23-12	Bacteria	Bacteroidota	295	DUF1735 + BT-3044-like C-terminal	2	DUF1735	31	153	BT-3044-like C-terminal	161	294
A0A372UQQ6		RGC84464.1	DUF4361 domain-containing protein	Bacteroides sp AM23-12	Bacteria	Bacteroidota	295	DUF1735 + BT-3044-like C-terminal	2	DUF1735	31	152	BT-3044-like C-terminal	164	286
A0A372URL4		RGC84776.1	DUF4361 domain-containing protein	Bacteroides sp AM23-12	Bacteria	Bacteroidota	342	DUF1735 + BT-3044-like C-terminal	2	DUF1735	35	159	BT-3044-like C-terminal	166	332
A0A372URQ0		RGC84827.1	DUF4361 domain-containing protein	Bacteroides sp AM23-12	Bacteria	Bacteroidota	317	DUF1735 + BT-3044-like C-terminal	2	DUF1735	33	158	BT-3044-like C-terminal	168	309
A0A372US00		RGC84896.1	DUF1735 domain-containing protein	Bacteroides sp AM23-12	Bacteria	Bacteroidota	320	DUF1735 + F5/8 type C	2	DUF1735	35	161	F5/8 type C	203	311
A0A372US38		RGC84240.1	DUF1735 domain-containing protein	Bacteroides sp AM23-12	Bacteria	Bacteroidota	396	DUF1735	1	DUF1735	31	150
A0A372USE2		RGC85058.1	DUF1735 domain-containing protein	Bacteroides sp AM23-12	Bacteria	Bacteroidota	617	DUF1735 + DUF1735	2	DUF1735	37	153	DUF1735	200	283
A0A372UUC4		RGC85758.1	DUF1735 domain-containing protein	Bacteroides sp AM23-12	Bacteria	Bacteroidota	396	DUF1735	1	DUF1735	36	145
A0A372UUT8		RGC85918.1	DUF1735 domain-containing protein	Bacteroides sp AM23-12	Bacteria	Bacteroidota	449	DUF4999 + DUF1735	2	DUF4999	1	75	DUF1735	219	299
A0A372UWF2		RGC85750.1	DUF1735 domain-containing protein	Bacteroides sp AM23-12	Bacteria	Bacteroidota	393	DUF1735	1	DUF1735	33	151
A0A372UX59		RGC85762.1	DUF1735 domain-containing protein	Bacteroides sp AM23-12	Bacteria	Bacteroidota	395	DUF1735	1	DUF1735	22	135
A0A372UXX6		RGC87037.1	DUF4361 domain-containing protein	Bacteroides sp AM23-12	Bacteria	Bacteroidota	331	DUF1735 + BT-3044-like C-terminal	2	DUF1735	42	150	BT-3044-like C-terminal	161	321
A0A372UY13		RGC87058.1	DUF4361 domain-containing protein	Bacteroides sp AM23-12	Bacteria	Bacteroidota	345	DUF1735 + BT-3044-like C-terminal	2	DUF1735	55	159	BT-3044-like C-terminal	168	335
A0A372UY91		RGC87013.1	DUF1735 domain-containing protein	Bacteroides sp AM23-12	Bacteria	Bacteroidota	430	DUF1735	1	DUF1735	37	154
A0A372YUN0		RGD47273.1	DUF1735 domain-containing protein	Bacteroides sp AM16-13	Bacteria	Bacteroidota	386	DUF1735	1	DUF1735	32	148
A0A372YV63		RGD47274.1	DUF1735 domain-containing protein	Bacteroides sp AM16-13	Bacteria	Bacteroidota	475	DUF1735	1	DUF1735	44	162
A0A372YY77		RGD48503.1	DUF1735 domain-containing protein	Bacteroides sp AM16-13	Bacteria	Bacteroidota	344	DUF1735 + DUF5627	2	DUF1735	32	160	DUF5627	198	331
A0A372YYJ6		RGD48115.1	DUF1735 domain-containing protein	Bacteroides sp AM16-13	Bacteria	Bacteroidota	417	DUF1735	1	DUF1735	41	159
A0A372YYN2		RGD48708.1	DUF1735 domain-containing protein	Bacteroides sp AM16-13	Bacteria	Bacteroidota	627	DUF1735 + DUF1735	2	DUF1735	59	173	DUF1735	197	301
A0A372YZ29		RGD48803.1	DUF1735 domain-containing protein	Bacteroides sp AM16-13	Bacteria	Bacteroidota	631	DUF1735 + DUF1735	2	DUF1735	60	164	DUF1735	206	300
A0A372YZ50			BT-3987-like N-terminal domain-containing protein	Bacteroides sp AM16-13	Bacteria	Bacteroidota	312	DUF1735	1	DUF1735	41	140
A0A372YZL6		RGD48660.1	DUF1735 domain-containing protein	Bacteroides sp AM16-13	Bacteria	Bacteroidota	543	DUF1735	1	DUF1735	56	140
A0A372YZQ3		RGD48742.1	DUF1735 domain-containing protein	Bacteroides sp AM16-13	Bacteria	Bacteroidota	306	DUF1735	1	DUF1735	41	142
A0A372Z0W9		RGD49496.1	DUF1735 domain-containing protein	Bacteroides sp AM16-13	Bacteria	Bacteroidota	380	DUF1735	1	DUF1735	31	144
A0A372Z171		RGD49394.1	DUF1735 domain-containing protein	Bacteroides sp AM16-13	Bacteria	Bacteroidota	474	DUF1735 + GH18	2	DUF1735	53	161	GH18	195	318
A0A372Z295		RGD49395.1	DUF1735 domain-containing protein	Bacteroides sp AM16-13	Bacteria	Bacteroidota	388	DUF1735	1	DUF1735	31	148
A0A372Z436		RGD50618.1	DUF1735 domain-containing protein	Bacteroides sp AM16-13	Bacteria	Bacteroidota	432	DUF1735	1	DUF1735	33	151
A0A372Z660		RGD50617.1	DUF1735 domain-containing protein	Bacteroides sp AM16-13	Bacteria	Bacteroidota	526	DUF1735	1	DUF1735	57	171
A0A372Z7B4		RGD51350.1	DUF1735 domain-containing protein	Bacteroides sp AM16-13	Bacteria	Bacteroidota	399	DUF1735	1	DUF1735	34	151
A0A373FX44		RGE75285.1	DUF1735 domain-containing protein	Bacteroides sp AF32-8BH	Bacteria	Bacteroidota	519	DUF1735	1	DUF1735	57	159
A0A373FX73		RGE75304.1	DUF1735 domain-containing protein	Bacteroides sp AF32-8BH	Bacteria	Bacteroidota	411	DUF1735	1	DUF1735	32	150
A0A373FZG8		RGE76109.1	DUF1735 domain-containing protein	Bacteroides sp AF32-8BH	Bacteria	Bacteroidota	403	DUF1735	1	DUF1735	38	154
A0A373G201		RGE77001.1	DUF1735 domain-containing protein	Bacteroides sp AM56-10ce	Bacteria	Bacteroidota	519	DUF1735	1	DUF1735	57	159
A0A373G233		RGE77014.1	DUF1735 domain-containing protein	Bacteroides sp AM56-10ce	Bacteria	Bacteroidota	411	DUF1735	1	DUF1735	32	150
A0A373G2M1		RGE77207.1	DUF1735 domain-containing protein	Bacteroides sp AM56-10ce	Bacteria	Bacteroidota	390	DUF1735	1	DUF1735	27	142
A0A373G2N2		RGE76390.1	DUF1735 domain-containing protein	Bacteroides sp AF32-8BH	Bacteria	Bacteroidota	399	DUF1735	1	DUF1735	34	152
A0A373G3R7		RGE77208.1	DUF1735 domain-containing protein	Bacteroides sp AM56-10ce	Bacteria	Bacteroidota	678	DUF1735 + GH18	2	DUF1735	47	161	GH18	223	412
A0A373G5Y3		RGE78399.1	DUF1735 domain-containing protein	Bacteroides sp AF32-8BH	Bacteria	Bacteroidota	426	DUF1735	1	DUF1735	43	149
A0A373G810		RGE78443.1	DUF1735 domain-containing protein	Bacteroides sp AF32-8BH	Bacteria	Bacteroidota	404	DUF1735	1	DUF1735	57	149
A0A373G8J1		RGE78643.1	DUF1735 domain-containing protein	Bacteroides sp AM56-10ce	Bacteria	Bacteroidota	399	DUF1735	1	DUF1735	34	152
A0A373G8J5			BT-3987-like N-terminal domain-containing protein	Bacteroides sp AM56-10ce	Bacteria	Bacteroidota	312	DUF1735	1	DUF1735	42	140
A0A373GAH3		RGE79985.1	DUF1735 domain-containing protein	Bacteroides sp AM56-10ce	Bacteria	Bacteroidota	547	DUF1735 + GH18	2	DUF1735	56	159	GH18	281	370
A0A373GAL7		RGE80011.1	DUF1735 domain-containing protein	Bacteroides sp AM56-10ce	Bacteria	Bacteroidota	421	DUF1735	1	DUF1735	41	159
A0A373GBY6		RGE80501.1	DUF1735 domain-containing protein	Bacteroides sp AF32-8BH	Bacteria	Bacteroidota	377	DUF1735	1	DUF1735	31	144
A0A373GCI6		RGE80701.1	DUF1735 domain-containing protein	Bacteroides sp AF32-8BH	Bacteria	Bacteroidota	344	DUF1735 + DUF5627	2	DUF1735	32	160	DUF5627	198	331
A0A373GCZ2		RGE80845.1	DUF1735 domain-containing protein	Bacteroides sp AF32-8BH	Bacteria	Bacteroidota	543	DUF1735	1	DUF1735	52	140
A0A373GDF4		RGE81039.1	DUF1735 domain-containing protein	Bacteroides sp AM56-10ce	Bacteria	Bacteroidota	404	DUF1735	1	DUF1735	57	149
A0A373GEW3		RGE81018.1	DUF1735 domain-containing protein	Bacteroides sp AM56-10ce	Bacteria	Bacteroidota	426	DUF1735	1	DUF1735	43	149
A0A373GFF5		RGE81745.1	DUF1735 domain-containing protein	Bacteroides sp AF32-8BH	Bacteria	Bacteroidota	631	DUF1735 + DUF1735	2	DUF1735	58	164	DUF1735	189	298
A0A373GFH0		RGE80850.1	DUF1735 domain-containing protein	Bacteroides sp AF32-8BH	Bacteria	Bacteroidota	300	DUF1735 + BT-3044-like C-terminal	2	DUF1735	27	141	BT-3044-like C-terminal	157	285
A0A373GGN0		RGE82165.1	DUF1735 domain-containing protein	Bacteroides sp AF32-8BH	Bacteria	Bacteroidota	677	DUF1735 + GH18	2	DUF1735	47	161	GH18	223	412
A0A373GJ10		RGE82166.1	DUF1735 domain-containing protein	Bacteroides sp AF32-8BH	Bacteria	Bacteroidota	390	DUF1735	1	DUF1735	27	142
A0A373GJ25		RGE83012.1	DUF1735 domain-containing protein	Bacteroides sp AM56-10ce	Bacteria	Bacteroidota	380	DUF1735	1	DUF1735	31	144
A0A373GJX7		RGE83277.1	DUF1735 domain-containing protein	Bacteroides sp AM56-10ce	Bacteria	Bacteroidota	344	DUF1735 + DUF5627	2	DUF1735	32	160	DUF5627	198	331
A0A373GPI2		RGE84080.1	DUF1735 domain-containing protein	Bacteroides sp AM56-10ce	Bacteria	Bacteroidota	300	DUF1735 + BT-3044-like C-terminal	2	DUF1735	27	141	BT-3044-like C-terminal	157	285
A0A373GPP0		RGE84076.1	DUF1735 domain-containing protein	Bacteroides sp AM56-10ce	Bacteria	Bacteroidota	543	DUF1735	1	DUF1735	52	140
A0A373ZSX8		RGH12884.1	DUF1735 domain-containing protein	Alistipes sp AF14-19	Bacteria	Bacteroidota	776	DUF1735 + DUF1735	2	DUF1735	368	454	DUF1735	507	585
A0A373ZW53		RGH12883.1	DUF1735 domain-containing protein	Alistipes sp AF14-19	Bacteria	Bacteroidota	403	DUF1735	1	DUF1735	28	137
A0A374A074		RGH15438.1	DUF1735 domain-containing protein	Alistipes sp AF14-19	Bacteria	Bacteroidota	656	BACON + BACON + DUF1735	3	BACON	64	117	BACON	155	207	DUF1735	228	331
A0A374A0Y3		RGH15439.1	DUF1735 domain-containing protein	Alistipes sp AF14-19	Bacteria	Bacteroidota	431	DUF1735	1	DUF1735	30	155
A0A374AA86		RGH18972.1	DUF1735 domain-containing protein	Alistipes sp AF14-19	Bacteria	Bacteroidota	160	DUF1735	1	DUF1735	38	142
A0A374AEM6		RGH20494.1	DUF1735 domain-containing protein	Alistipes sp AF14-19	Bacteria	Bacteroidota	167	DUF1735	1	DUF1735	33	142
A0A374AF73		RGH20694.1	DUF1735 domain-containing protein	Alistipes sp AF14-19	Bacteria	Bacteroidota	440	DUF1735 + DUF1735 + F5/8 type C	3	DUF1735	31	145	DUF1735	174	271	F5/8 type C	300	431
A0A374AFL6		RGH20066.1	DUF1735 domain-containing protein	Alistipes sp AF14-19	Bacteria	Bacteroidota	538	DUF1735 + GH18	2	DUF1735	57	164	GH18	270	390
A0A374AFT9		RGH20065.1	DUF1735 domain-containing protein	Alistipes sp AF14-19	Bacteria	Bacteroidota	450	DUF1735	1	DUF1735	29	155
A0A374AGV3		RGH20540.1	DUF1735 domain-containing protein	Alistipes sp AF14-19	Bacteria	Bacteroidota	359	DUF1735	1	DUF1735	55	149
A0A374QAZ4		RGJ35898.1	DUF1735 domain-containing protein	Bacteroides sp 4_1_36	Bacteria	Bacteroidota	384	DUF1735	1	DUF1735	29	145
A0A374TBE4		RGK28942.1	DUF1735 domain-containing protein	Prevotella sp TF12-30	Bacteria	Bacteroidota	329	DUF1735 + DUF5627	2	DUF1735	37	160	DUF5627	211	313
A0A374UYI7		RGM29359.1	DUF1735 domain-containing protein	Bacteroides sp OM08-17BH	Bacteria	Bacteroidota	344	DUF1735 + DUF5627	2	DUF1735	32	160	DUF5627	200	332
A0A374V040		RGM30217.1	DUF1735 domain-containing protein	Bacteroides sp OM08-17BH	Bacteria	Bacteroidota	317	DUF1735 + BT-3044-like C-terminal	2	DUF1735	33	148	BT-3044-like C-terminal	237	304
A0A374V703		RGM45224.1	DUF1735 domain-containing protein	Bacteroides sp OM08-11	Bacteria	Bacteroidota	441	DUF1735 + DUF1735	2	DUF1735	41	148	DUF1735	181	276
A0A374VCK4		RGM48763.1	DUF1735 domain-containing protein	Bacteroides sp OM08-11	Bacteria	Bacteroidota	457	DUF1735 + DUF1735	2	DUF1735	35	152	DUF1735	178	281
A0A374VEX2		RGM50405.1	DUF1735 domain-containing protein	Bacteroides sp OM08-11	Bacteria	Bacteroidota	347	DUF1735 + DUF5627	2	DUF1735	37	159	DUF5627	199	335
A0A374WHE8		RGN54973.1	DUF1735 domain-containing protein	Bacteroides sp OM05-10AA	Bacteria	Bacteroidota	319	DUF1735 + F5/8 type C	2	DUF1735	59	161	F5/8 type C	208	302
A0A374WKH2		RGN57479.1	DUF1735 domain-containing protein	Bacteroides sp OM05-10AA	Bacteria	Bacteroidota	411	DUF1735	1	DUF1735	32	150
A0A374WKU5		RGN57936.1	DUF1735 domain-containing protein	Bacteroides sp OM05-10AA	Bacteria	Bacteroidota	399	DUF1735	1	DUF1735	34	151
A0A374WMH0		RGN57458.1	DUF1735 domain-containing protein	Bacteroides sp OM05-10AA	Bacteria	Bacteroidota	519	DUF1735	1	DUF1735	57	159
A0A374WMJ7		RGN57928.1	DUF1735 domain-containing protein	Bacteroides sp OM05-10AA	Bacteria	Bacteroidota	403	DUF1735	1	DUF1735	38	154
A0A374WMK1		RGN59614.1	DUF1735 domain-containing protein	Bacteroides sp OM05-10AA	Bacteria	Bacteroidota	345	DUF1735 + DUF5627	2	DUF1735	32	161	DUF5627	199	333
A0A374WP40		RGN59598.1	DUF1735 domain-containing protein	Bacteroides sp OM05-10AA	Bacteria	Bacteroidota	348	DUF1735 + DUF5627	2	DUF1735	32	160	DUF5627	198	331
A0A374WRY7		RGN64619.1	DUF1735 domain-containing protein	Bacteroides sp OM05-10AA	Bacteria	Bacteroidota	337	DUF1735 + F5/8 type C	2	DUF1735	37	159	F5/8 type C	210	324
A0A374WRY8		RGN64626.1	DUF1735 domain-containing protein	Bacteroides sp OM05-10AA	Bacteria	Bacteroidota	377	DUF1735	1	DUF1735	31	144
A0A374WS97		RGN64839.1	DUF1735 domain-containing protein	Bacteroides sp OM05-10AA	Bacteria	Bacteroidota	543	DUF1735	1	DUF1735	54	140
A0A374WSH8		RGN63344.1	DUF1735 domain-containing protein	Bacteroides sp OM05-10AA	Bacteria	Bacteroidota	505	DUF1735 + DUF1735	2	DUF1735	42	159	DUF1735	198	287
A0A374WTJ4		RGN63636.1	DUF1735 domain-containing protein	Bacteroides sp OM05-10AA	Bacteria	Bacteroidota	520	DUF1735	1	DUF1735	196	286
A0A374WTR6		RGN64835.1	DUF1735 domain-containing protein	Bacteroides sp OM05-10AA	Bacteria	Bacteroidota	300	DUF1735 + BT-3044-like C-terminal	2	DUF1735	27	141	BT-3044-like C-terminal	157	285
A0A374WUC4		RGN66333.1	DUF1735 domain-containing protein	Bacteroides sp OM05-10AA	Bacteria	Bacteroidota	471	DUF1735 + GH18	2	DUF1735	50	159	GH18	193	316
A0A374WVW6		RGN66332.1	DUF1735 domain-containing protein	Bacteroides sp OM05-10AA	Bacteria	Bacteroidota	388	DUF1735	1	DUF1735	31	148
A0A379E1G7		SUB86573.1	Endo-beta-N-acetylglucosaminidase F1	Prevotella denticola	Bacteria	Bacteroidota	452	DUF1735	1	DUF1735	60	154
A0A379E2Q9		SUB86572.1	Domain of uncharacterized function (DUF1735)	Prevotella denticola	Bacteria	Bacteroidota	381	DUF1735	1	DUF1735	42	142
A0A379E561		SUB87461.1	Domain of uncharacterized function (DUF1735)	Prevotella denticola	Bacteria	Bacteroidota	377	DUF1735	1	DUF1735	24	143
A0A379E585		SUB87462.1	F5/8 type C domain	Prevotella denticola	Bacteria	Bacteroidota	330	DUF1735 + F5/8 type C	2	DUF1735	41	164	F5/8 type C	204	311
A0A380B988		SUI96734.1	Uncharacterized conserved protein	Sphingobacterium spiritivorum (Flavobacterium spiritivorum)	Bacteria	Bacteroidota	379	DUF1735	1	DUF1735	29	138
A0A380CKA3		SUJ21119.1	Domain of uncharacterized function (DUF1735)	Sphingobacterium spiritivorum (Flavobacterium spiritivorum)	Bacteria	Bacteroidota	297	DUF1735 + BT-3044-like C-terminal	2	DUF1735	30	152	BT-3044-like C-terminal	161	291
A0A380CMS5		SUJ24347.1	Domain of uncharacterized function (DUF1735)	Sphingobacterium spiritivorum (Flavobacterium spiritivorum)	Bacteria	Bacteroidota	375	DUF1735	1	DUF1735	31	148
A0A380CPM8		SUJ24349.1	Domain of uncharacterized function (DUF1735)	Sphingobacterium spiritivorum (Flavobacterium spiritivorum)	Bacteria	Bacteroidota	229	DUF1735	1	DUF1735	50	169
A0A380CQQ0		SUJ26761.1	Domain of uncharacterized function (DUF1735)	Sphingobacterium spiritivorum (Flavobacterium spiritivorum)	Bacteria	Bacteroidota	417	DUF1735 + DUF1735	2	DUF1735	45	156	DUF1735	204	295
A0A380YLH7		RHF11684.1	DUF1735 domain-containing protein	Bacteroides eggerthii	Bacteria	Bacteroidota	348	DUF1735 + DUF5627	2	DUF1735	38	162	DUF5627	202	334
A0A380YSV3	bfs:BF9343_3325	CAH09106.1	Lipoprotein	/ NCTC 9343 / Onslow)	Bacteria	Bacteroidota	393	DUF1735	1	DUF1735	35	161
A0A380YWB0		SUV38992.1	Domain of uncharacterized function (DUF1735)	/ NCTC 9343 / Onslow)	Bacteria	Bacteroidota	378	DUF1735	1	DUF1735	32	147
A0A380Z8X6	beg:INE88_01885	NME85161.1	DUF1735 domain-containing protein	Bacteroides eggerthii	Bacteria	Bacteroidota	317	DUF1735 + BT-3044-like C-terminal	2	DUF1735	33	148	BT-3044-like C-terminal	238	304
A0A383TUE6		SZD71185.1	Domain of uncharacterized function (DUF1735)	Candidatus Ornithobacterium hominis	Bacteria	Bacteroidota	402	DUF1735	1	DUF1735	38	164
A0A383TW17		SZD71186.1	Domain of uncharacterized function (DUF1735)	Candidatus Ornithobacterium hominis	Bacteria	Bacteroidota	402	DUF1735	1	DUF1735	35	160
A0A385BTE1	marf:CJ739_3127		BT-3987-like N-terminal domain-containing protein	Mariniflexile sp TRM1-10	Bacteria	Bacteroidota	483	DUF1735	1	DUF1735	57	147
A0A386HM71	ark:D6B99_01780	AYD46454.1	DUF1735 domain-containing protein	Arachidicoccus soli	Bacteria	Bacteroidota	501	DUF1735	1	DUF1735	41	166
A0A386HQH2	ark:D6B99_10745	AYD48023.1	DUF1735 domain-containing protein	Arachidicoccus soli	Bacteria	Bacteroidota	317	DUF1735 + DUF5627	2	DUF1735	31	156	DUF5627	175	311
A0A389LUI8			DUF4361 domain-containing protein	Bacteroidales bacterium	Bacteria	Bacteroidota	331	DUF1735 + BT-3044-like C-terminal	2	DUF1735	47	171	BT-3044-like C-terminal	179	327
A0A395VNW8		RGS78563.1	DUF1735 domain-containing protein	Bacteroides ovatus	Bacteria	Bacteroidota	164	DUF1735	1	DUF1735	32	144
A0A395VR73	boa:Bovatus_04272	RGS77608.1	DUF1735 domain-containing protein	Bacteroides ovatus	Bacteria	Bacteroidota	475	DUF1735	1	DUF1735	44	162
A0A395VT47	boa:Bovatus_04271	RGS77609.1	DUF1735 domain-containing protein	Bacteroides ovatus	Bacteria	Bacteroidota	386	DUF1735	1	DUF1735	32	148
A0A395VUX0		RGS82263.1	DUF1735 domain-containing protein	Bacteroides ovatus	Bacteria	Bacteroidota	519	DUF1735	1	DUF1735	57	159
A0A395VY60		RGS82291.1	DUF1735 domain-containing protein	Bacteroides ovatus	Bacteria	Bacteroidota	411	DUF1735	1	DUF1735	32	150
A0A395VZ90		RGS85564.1	DUF1735 domain-containing protein	Bacteroides ovatus	Bacteria	Bacteroidota	546	DUF1735	1	DUF1735	56	159
A0A395VZI7		RGS85664.1	DUF1735 domain-containing protein	Bacteroides ovatus	Bacteria	Bacteroidota	421	DUF1735	1	DUF1735	41	159
A0A395W019		RGS85415.1	DUF1735 domain-containing protein	Bacteroides ovatus	Bacteria	Bacteroidota	300	DUF1735 + BT-3044-like C-terminal	2	DUF1735	29	141	BT-3044-like C-terminal	157	285
A0A395W1H7			BT-3987-like N-terminal domain-containing protein	Bacteroides ovatus	Bacteria	Bacteroidota	312	DUF1735	1	DUF1735	41	140
A0A395W3G7		RGS85036.1	DUF1735 domain-containing protein	Bacteroides ovatus	Bacteria	Bacteroidota	380	DUF1735	1	DUF1735	31	144
A0A395W3N3		RGS85106.1	DUF1735 domain-containing protein	Bacteroides ovatus	Bacteria	Bacteroidota	352	DUF1735 + DUF5627	2	DUF1735	37	166	DUF5627	205	339
A0A395W3S8		RGS85419.1	DUF1735 domain-containing protein	Bacteroides ovatus	Bacteria	Bacteroidota	543	DUF1735	1	DUF1735	52	140
A0A395W5V2		RGS87553.1	DUF1735 domain-containing protein	Bacteroides ovatus	Bacteria	Bacteroidota	633	DUF1735 + DUF1735	2	DUF1735	43	155	DUF1735	185	293
A0A396BDK6		RHH74784.1	DUF1735 domain-containing protein	Phocaeicola vulgatus (Bacteroides vulgatus)	Bacteria	Bacteroidota	450	DUF1735 + DUF1735 + F5/8 type C	3	DUF1735	42	152	DUF1735	181	282	F5/8 type C	326	443
A0A396F0F4		RGQ48908.1	DUF1735 domain-containing protein	Bacteroides uniformis	Bacteria	Bacteroidota	383	DUF1735	1	DUF1735	30	143
A0A399CYY8		RIH64426.1	DUF1735 domain-containing protein	Mariniphaga sediminis	Bacteria	Bacteroidota	476	DUF1735 + DUF5627	2	DUF1735	36	163	DUF5627	200	317
A0A399D276		RIH64480.1	DUF1735 domain-containing protein	Mariniphaga sediminis	Bacteria	Bacteroidota	358	DUF1735 + DUF5627	2	DUF1735	40	175	DUF5627	213	346
A0A399RZ06		RIJ37006.1	DUF1735 domain-containing protein	Pontibacter oryzae	Bacteria	Bacteroidota	282	DUF1735 + BT-3044-like C-terminal	2	DUF1735	62	155	BT-3044-like C-terminal	164	278
A0A399SVI6		RIJ48046.1	DUF4361 domain-containing protein	Maribellus luteus	Bacteria	Bacteroidota	331	DUF1735 + BT-3044-like C-terminal	2	DUF1735	51	154	BT-3044-like C-terminal	163	319
A0A399T2Q1		RIJ49042.1	DUF1735 domain-containing protein	Maribellus luteus	Bacteria	Bacteroidota	287	DUF1735 + BT-3044-like C-terminal	2	DUF1735	30	153	BT-3044-like C-terminal	163	278
A0A399T3G2		RIJ49454.1	DUF1735 domain-containing protein	Maribellus luteus	Bacteria	Bacteroidota	378	DUF1735	1	DUF1735	30	136
A0A3A5PD67		RJU16451.1	DUF1735 domain-containing protein	Bacteroides sp AF39-16AC	Bacteria	Bacteroidota	384	DUF1735	1	DUF1735	29	145
A0A3A5PYE0		RJU23245.1	DUF1735 domain-containing protein	Bacteroides sp AM54-2NS	Bacteria	Bacteroidota	380	DUF1735	1	DUF1735	31	144
A0A3A5Q0B4		RJU23865.1	DUF1735 domain-containing protein	Bacteroides sp AM54-2NS	Bacteria	Bacteroidota	388	DUF1735	1	DUF1735	31	148
A0A3A5Q0V4		RJU23866.1	DUF1735 domain-containing protein	Bacteroides sp AM54-2NS	Bacteria	Bacteroidota	474	DUF1735 + GH18	2	DUF1735	53	161	GH18	195	318
A0A3A5Q219		RJU23859.1	DUF1735 domain-containing protein	Bacteroides sp AM54-2NS	Bacteria	Bacteroidota	475	DUF1735	1	DUF1735	44	162
A0A3A5Q7T2		RJU23843.1	DUF1735 domain-containing protein	Bacteroides sp AM54-2NS	Bacteria	Bacteroidota	399	DUF1735	1	DUF1735	34	151
A0A3A5Q9K1		RJU27241.1	DUF1735 domain-containing protein	Bacteroides sp AM54-2NS	Bacteria	Bacteroidota	180	DUF1735	1	DUF1735	59	167
A0A3A5Q9X2		RJU23860.1	DUF1735 domain-containing protein	Bacteroides sp AM54-2NS	Bacteria	Bacteroidota	386	DUF1735	1	DUF1735	32	148
A0A3A5QGK9		RJU29674.1	DUF1735 domain-containing protein	Bacteroides sp AM54-2NS	Bacteria	Bacteroidota	377	DUF1735	1	DUF1735	31	138
A0A3A5QHJ1		RJU30011.1	DUF1735 domain-containing protein	Bacteroides sp AM54-2NS	Bacteria	Bacteroidota	431	DUF1735	1	DUF1735	33	151
A0A3A5QIP9		RJU27243.1	DUF1735 domain-containing protein	Bacteroides sp AM54-2NS	Bacteria	Bacteroidota	417	DUF1735	1	DUF1735	41	159
A0A3A5QJC9		RJU30611.1	DUF1735 domain-containing protein	Bacteroides sp AM54-2NS	Bacteria	Bacteroidota	707	DUF1735 + DUF1735	2	DUF1735	161	243	DUF1735	387	487
A0A3A5QLD5		RJU31385.1	DUF1735 domain-containing protein	Bacteroides sp AM54-2NS	Bacteria	Bacteroidota	416	DUF1735	1	DUF1735	40	158
A0A3A5QLE2		RJU31386.1	DUF1735 domain-containing protein	Bacteroides sp AM54-2NS	Bacteria	Bacteroidota	553	DUF1735 + GH18	2	DUF1735	56	157	GH18	255	403
A0A3A5QNF2		RJU32115.1	DUF1735 domain-containing protein	Bacteroides sp AM54-2NS	Bacteria	Bacteroidota	627	DUF1735 + DUF1735	2	DUF1735	59	173	DUF1735	197	301
A0A3A5QQ69		RJU30612.1	DUF1735 domain-containing protein	Bacteroides sp AM54-2NS	Bacteria	Bacteroidota	476	DUF1735 + DUF1735	2	DUF1735	37	146	DUF1735	156	271
A0A3A5QYE3			BT-3987-like N-terminal domain-containing protein	Bacteroides sp AM54-2NS	Bacteria	Bacteroidota	312	DUF1735	1	DUF1735	41	140
A0A3A5QYZ6		RJU32043.1	DUF1735 domain-containing protein	Bacteroides sp CF01-10NS	Bacteria	Bacteroidota	403	DUF1735	1	DUF1735	38	154
A0A3A5R0M5		RJU32603.1	DUF1735 domain-containing protein	Bacteroides sp CF01-10NS	Bacteria	Bacteroidota	613	DUF1735 + DUF1735	2	DUF1735	45	150	DUF1735	175	281
A0A3A5R9N1		RJU39476.1	DUF1735 domain-containing protein	Bacteroides sp CF01-10NS	Bacteria	Bacteroidota	357	DUF1735 + DUF5627	2	DUF1735	33	157	DUF5627	194	346
A0A3A5R9S3		RJU34298.1	DUF1735 domain-containing protein	Bacteroides sp AM44-19	Bacteria	Bacteroidota	384	DUF1735	1	DUF1735	29	145
A0A3A5R9U9		RJU39349.1	DUF1735 domain-containing protein	Bacteroides sp CF01-10NS	Bacteria	Bacteroidota	306	DUF1735	1	DUF1735	44	141
A0A3A5RAW9		RJU40031.1	DUF1735 domain-containing protein	Bacteroides sp CF01-10NS	Bacteria	Bacteroidota	519	DUF1735	1	DUF1735	57	159
A0A3A5RCW7		RJU40429.1	DUF1735 domain-containing protein	Bacteroides sp AM41-16	Bacteria	Bacteroidota	384	DUF1735	1	DUF1735	29	145
A0A3A5RDC0		RJU40706.1	DUF1735 domain-containing protein	Bacteroides sp CF01-10NS	Bacteria	Bacteroidota	396	DUF1735	1	DUF1735	34	151
A0A3A5RDV5		RJU41111.1	DUF1735 domain-containing protein	Bacteroides sp CF01-10NS	Bacteria	Bacteroidota	300	DUF1735 + BT-3044-like C-terminal	2	DUF1735	27	141	BT-3044-like C-terminal	157	285
A0A3A5REC0		RJU41106.1	DUF1735 domain-containing protein	Bacteroides sp CF01-10NS	Bacteria	Bacteroidota	541	DUF1735 + GLUG	2	DUF1735	56	140	GLUG	329	354
A0A3A5RHC1		RJU40032.1	DUF1735 domain-containing protein	Bacteroides sp CF01-10NS	Bacteria	Bacteroidota	411	DUF1735	1	DUF1735	32	150
A0A3A5RLQ2		RJU43786.1	DUF1735 domain-containing protein	Bacteroides sp CF01-10NS	Bacteria	Bacteroidota	377	DUF1735	1	DUF1735	31	144
A0A3A5RRS1		RJU41393.1	DUF1735 domain-containing protein	Bacteroides sp AM32-11AC	Bacteria	Bacteroidota	384	DUF1735	1	DUF1735	29	145
A0A3A5S298		RJU49249.1	DUF1735 domain-containing protein	Bacteroides sp CF01-10NS	Bacteria	Bacteroidota	426	DUF1735	1	DUF1735	43	149
A0A3A5S2C6		RJU49279.1	DUF1735 domain-containing protein	Bacteroides sp CF01-10NS	Bacteria	Bacteroidota	404	DUF1735	1	DUF1735	57	149
A0A3A5SD29		RJU52816.1	DUF1735 domain-containing protein	Bacteroides sp CF01-10NS	Bacteria	Bacteroidota	585	DUF1735	1	DUF1735	37	148
A0A3A5SJ80		RJU55265.1	DUF1735 domain-containing protein	Bacteroides sp AM30-16	Bacteria	Bacteroidota	384	DUF1735	1	DUF1735	29	145
A0A3A5STG8		RJU58475.1	DUF1735 domain-containing protein	Bacteroides sp AM37-9	Bacteria	Bacteroidota	399	DUF1735	1	DUF1735	34	151
A0A3A5STI6		RJU58495.1	DUF1735 domain-containing protein	Bacteroides sp AM37-9	Bacteria	Bacteroidota	480	DUF1735 + DUF1735	2	DUF1735	36	161	DUF1735	183	293
A0A3A5SXB1		RJU59406.1	DUF1735 domain-containing protein	Bacteroides sp AM37-9	Bacteria	Bacteroidota	543	DUF1735	1	DUF1735	56	140
A0A3A5TAP6		RJU59403.1	DUF1735 domain-containing protein	Bacteroides sp AM37-9	Bacteria	Bacteroidota	300	DUF1735 + BT-3044-like C-terminal	2	DUF1735	29	141	BT-3044-like C-terminal	157	285
A0A3A5TAY3		RJU62362.1	DUF1735 domain-containing protein	Bacteroides sp AM37-9	Bacteria	Bacteroidota	627	DUF1735 + DUF1735	2	DUF1735	59	173	DUF1735	197	301
A0A3A5TCA8		RJU65015.1	DUF1735 domain-containing protein	Bacteroides sp AM37-9	Bacteria	Bacteroidota	416	DUF1735	1	DUF1735	40	158
A0A3A5TD55		RJU65016.1	DUF1735 domain-containing protein	Bacteroides sp AM37-9	Bacteria	Bacteroidota	553	DUF1735 + GH18	2	DUF1735	56	157	GH18	255	403
A0A3A5TFH3		RJU64042.1	DUF1735 domain-containing protein	Bacteroides sp AM37-9	Bacteria	Bacteroidota	505	DUF1735 + DUF1735	2	DUF1735	42	159	DUF1735	192	287
A0A3A5TGF8		RJU66531.1	DUF1735 domain-containing protein	Bacteroides sp AM37-9	Bacteria	Bacteroidota	386	DUF1735	1	DUF1735	32	148
A0A3A5THK1		RJU66536.1	DUF1735 domain-containing protein	Bacteroides sp AM37-9	Bacteria	Bacteroidota	388	DUF1735	1	DUF1735	31	148
A0A3A5TI20		RJU66537.1	DUF1735 domain-containing protein	Bacteroides sp AM37-9	Bacteria	Bacteroidota	474	DUF1735 + GH18	2	DUF1735	53	161	GH18	195	318
A0A3A5TIA8		RJU67119.1	DUF1735 domain-containing protein	Bacteroides sp AM37-9	Bacteria	Bacteroidota	357	DUF1735 + DUF5627	2	DUF1735	33	158	DUF5627	194	346
A0A3A5TJD6		RJU62283.1	DUF1735 domain-containing protein	Bacteroides sp AM37-9	Bacteria	Bacteroidota	431	DUF1735	1	DUF1735	33	151
A0A3A5TJN0			BT-3987-like N-terminal domain-containing protein	Bacteroides sp AM37-9	Bacteria	Bacteroidota	312	DUF1735	1	DUF1735	41	140
A0A3A5TJN5		RJU67027.1	DUF1735 domain-containing protein	Bacteroides sp AM37-9	Bacteria	Bacteroidota	380	DUF1735	1	DUF1735	31	144
A0A3A5TKW5		RJU62388.1	DUF1735 domain-containing protein	Bacteroides sp AM37-9	Bacteria	Bacteroidota	306	DUF1735	1	DUF1735	41	142
A0A3A5TL20		RJU65430.1	DUF1735 domain-containing protein	Bacteroides sp AM37-9	Bacteria	Bacteroidota	426	DUF1735	1	DUF1735	43	149
A0A3A5TP53		RJU66530.1	DUF1735 domain-containing protein	Bacteroides sp AM37-9	Bacteria	Bacteroidota	475	DUF1735	1	DUF1735	44	162
A0A3A5TUV9		RJU65483.1	DUF1735 domain-containing protein	Bacteroides sp AM37-9	Bacteria	Bacteroidota	404	DUF1735	1	DUF1735	57	149
A0A3A5WMA3		RJV05437.1	DUF1735 domain-containing protein	Bacteroides sp AF29-11	Bacteria	Bacteroidota	384	DUF1735	1	DUF1735	29	145
A0A3A5WND0		RJV04163.1	DUF1735 domain-containing protein	Bacteroides sp AF34-31BH	Bacteria	Bacteroidota	384	DUF1735	1	DUF1735	29	145
A0A3A5YV91		RJV32430.1	DUF1735 domain-containing protein	Bacteroides sp AF25-17LB	Bacteria	Bacteroidota	383	DUF1735	1	DUF1735	30	143
A0A3A5YY20		RJV32133.1	DUF1735 domain-containing protein	Bacteroides sp AF25-17LB	Bacteria	Bacteroidota	384	DUF1735	1	DUF1735	29	145
A0A3A5YYZ4		RJV33937.1	DUF1735 domain-containing protein	Bacteroides sp AF20-13LB	Bacteria	Bacteroidota	384	DUF1735	1	DUF1735	29	145
A0A3A5ZKN3		RJV41258.1	DUF1735 domain-containing protein	Bacteroides sp AF25-38AC	Bacteria	Bacteroidota	384	DUF1735	1	DUF1735	29	145
A0A3A6A6R2		RJV41314.1	DUF1735 domain-containing protein	Bacteroides sp AF25-38AC	Bacteria	Bacteroidota	383	DUF1735	1	DUF1735	30	143
A0A3A6C0M4		RJV71327.1	DUF1735 domain-containing protein	Bacteroides sp AF15-14LB	Bacteria	Bacteroidota	384	DUF1735	1	DUF1735	29	145
A0A3A6L7E4		RJW91063.1	DUF1735 domain-containing protein	Bacteroides sp AF35-22	Bacteria	Bacteroidota	384	DUF1735	1	DUF1735	29	145
A0A3A6LUY5		RJX06475.1	DUF1735 domain-containing protein	Bacteroides sp OF03-11BH	Bacteria	Bacteroidota	627	DUF1735 + DUF1735	2	DUF1735	59	173	DUF1735	197	301
A0A3A6LYM0		RJX06268.1	DUF1735 domain-containing protein	Bacteroides sp OF03-11BH	Bacteria	Bacteroidota	474	DUF1735 + GH18	2	DUF1735	53	161	GH18	195	318
A0A3A6M099		RJX06269.1	DUF1735 domain-containing protein	Bacteroides sp OF03-11BH	Bacteria	Bacteroidota	388	DUF1735	1	DUF1735	31	148
A0A3A6M212		RJX08895.1	DUF1735 domain-containing protein	Bacteroides sp OF03-11BH	Bacteria	Bacteroidota	475	DUF1735	1	DUF1735	44	162
A0A3A6M581		RJX05691.1	DUF1735 domain-containing protein	Bacteroides sp OF03-11BH	Bacteria	Bacteroidota	399	DUF1735	1	DUF1735	35	151
A0A3A6M8B2		RJX11012.1	DUF1735 domain-containing protein	Bacteroides sp OF03-11BH	Bacteria	Bacteroidota	404	DUF1735	1	DUF1735	57	149
A0A3A6MBK2		RJX12190.1	DUF1735 domain-containing protein	Bacteroides sp OF03-11BH	Bacteria	Bacteroidota	306	DUF1735	1	DUF1735	41	142
A0A3A6ME40		RJX13040.1	DUF1735 domain-containing protein	Bacteroides sp OF03-11BH	Bacteria	Bacteroidota	411	DUF1735	1	DUF1735	32	150
A0A3A6MES2		RJX12547.1	DUF1735 domain-containing protein	Bacteroides sp OF03-11BH	Bacteria	Bacteroidota	300	DUF1735 + BT-3044-like C-terminal	2	DUF1735	27	141	BT-3044-like C-terminal	157	285
A0A3A6MIE7		RJX12213.1	DUF1735 domain-containing protein	Bacteroides sp OF03-11BH	Bacteria	Bacteroidota	403	DUF1735	1	DUF1735	38	154
A0A3A6MJ95		RJX14800.1	DUF1735 domain-containing protein	Bacteroides sp OF03-11BH	Bacteria	Bacteroidota	380	DUF1735	1	DUF1735	31	144
A0A3A6MJE6		RJX12543.1	DUF1735 domain-containing protein	Bacteroides sp OF03-11BH	Bacteria	Bacteroidota	541	DUF1735 + GLUG	2	DUF1735	56	140	GLUG	329	354
A0A3A6MKM3		RJX08894.1	DUF1735 domain-containing protein	Bacteroides sp OF03-11BH	Bacteria	Bacteroidota	386	DUF1735	1	DUF1735	32	148
A0A3A6MKP5		RJX13013.1	DUF1735 domain-containing protein	Bacteroides sp OF03-11BH	Bacteria	Bacteroidota	519	DUF1735	1	DUF1735	57	159
A0A3A6MPN3		RJX11004.1	DUF1735 domain-containing protein	Bacteroides sp OF03-11BH	Bacteria	Bacteroidota	426	DUF1735	1	DUF1735	43	149
A0A3A6MUC5		RJX13804.1	DUF1735 domain-containing protein	Bacteroides sp OF03-11BH	Bacteria	Bacteroidota	352	DUF1735 + DUF5627	2	DUF1735	37	166	DUF5627	205	339
A0A3A9BLN6		NDO58630.1	DUF1735 domain-containing protein	Bacteroides caecimuris	Bacteria	Bacteroidota	384	DUF1735	1	DUF1735	32	149
A0A3A9GXT3		RHH43233.1	DUF1735 domain-containing protein	Bacteroides ovatus	Bacteria	Bacteroidota	434	DUF1735	1	DUF1735	33	151
A0A3A9H4T9		RHH48551.1	DUF1735 domain-containing protein	Bacteroides ovatus	Bacteria	Bacteroidota	543	DUF1735	1	DUF1735	56	140
A0A3A9H9R4		RHH49676.1	DUF1735 domain-containing protein	Bacteroides ovatus	Bacteria	Bacteroidota	613	DUF1735 + DUF1735	2	DUF1735	45	150	DUF1735	175	281
A0A3A9HVS1	boa:Bovatus_03726	RHH52821.1	DUF1735 domain-containing protein	Bacteroides ovatus	Bacteria	Bacteroidota	344	DUF1735 + DUF5627	2	DUF1735	32	160	DUF5627	198	331
A0A3B7MJQ5	pseg:D3H65_05870	AXY73533.1	DUF1735 domain-containing protein	Paraflavitalea soli	Bacteria	Bacteroidota	294	DUF1735 + BT-3044-like C-terminal	2	DUF1735	44	156	BT-3044-like C-terminal	166	286
A0A3B7MMR0	pseg:D3H65_11640	AXY74593.1	DUF1735 domain-containing protein	Paraflavitalea soli	Bacteria	Bacteroidota	317	DUF1735 + DUF5627	2	DUF1735	28	156	DUF5627	175	305
A0A3B7MMU2	pseg:D3H65_02735	AXY72945.1	DUF1735 domain-containing protein	Paraflavitalea soli	Bacteria	Bacteroidota	300	DUF1735 + BT-3044-like C-terminal	2	DUF1735	54	164	BT-3044-like C-terminal	176	291
A0A3B7MSF6	pseg:D3H65_18765	AXY75896.1	DUF1735 domain-containing protein	Paraflavitalea soli	Bacteria	Bacteroidota	288	DUF1735 + BT-3044-like C-terminal	2	DUF1735	43	150	BT-3044-like C-terminal	159	284
A0A3B7MUP2	pseg:D3H65_31535	AXY78254.1	DUF1735 domain-containing protein	Paraflavitalea soli	Bacteria	Bacteroidota	397	DUF1735 + Tachylectin 2	2	DUF1735	38	151	Tachylectin 2	203	390
A0A3B7MXT0	pseg:D3H65_29355	AXY77846.1	DUF1735 domain-containing protein	Paraflavitalea soli	Bacteria	Bacteroidota	337	DUF1735	1	DUF1735	72	162
A0A3B7N3D0	pseg:D3H65_09030	AXY78575.1	DUF1735 domain-containing protein	Paraflavitalea soli	Bacteria	Bacteroidota	347	DUF1735 + DUF5627	2	DUF1735	33	161	DUF5627	200	335
A0A3B8X157			BT-3987-like N-terminal domain-containing protein	Rikenellaceae bacterium	Bacteria	Bacteroidota	391	DUF1735	1	DUF1735	32	149
A0A3B8X5X2			BT-3987-like N-terminal domain-containing protein	Rikenellaceae bacterium	Bacteria	Bacteroidota	298	DUF1735	1	DUF1735	51	153
A0A3B9FA24			BT-3987-like N-terminal domain-containing protein	Prevotella sp	Bacteria	Bacteroidota	383	DUF1735	1	DUF1735	31	151
A0A3B9I231			BT-3987-like N-terminal domain-containing protein	Clostridiales bacterium	Bacteria	Bacillota	336	DUF1735	1	DUF1735	36	149
A0A3B9NC55			BT-3987-like N-terminal domain-containing protein	Sphingobacterium sp	Bacteria	Bacteroidota	287	DUF1735	1	DUF1735	56	160
A0A3B9U6S1			BT-3987-like N-terminal domain-containing protein	Prevotella sp	Bacteria	Bacteroidota	383	DUF1735	1	DUF1735	31	151
A0A3B9U754			BT-3987-like N-terminal domain-containing protein	Prevotella sp	Bacteria	Bacteroidota	342	DUF1735	1	DUF1735	44	168
A0A3B9U8K7			DUF1735 domain-containing protein	Prevotella sp	Bacteria	Bacteroidota	491	DUF1735 + DUF1735 + F5/8 type C	3	DUF1735	42	170	DUF1735	206	319	F5/8 type C	381	476
A0A3B9U935			BT-3987-like N-terminal domain-containing protein	Prevotella sp	Bacteria	Bacteroidota	382	DUF1735	1	DUF1735	33	143
A0A3B9U9I8			Endo-beta-N-acetylglucosaminidase F1 domain protein	Prevotella sp	Bacteria	Bacteroidota	453	DUF1735	1	DUF1735	60	154
A0A3B9UAJ9			BT-3987-like N-terminal domain-containing protein	Prevotella sp	Bacteria	Bacteroidota	402	DUF1735	1	DUF1735	44	150
A0A3B9UE09			DUF1735 domain-containing protein	Prevotella sp	Bacteria	Bacteroidota	476	DUF1735 + DUF1735 + F5/8 type C	3	DUF1735	39	158	DUF1735	188	301	F5/8 type C	337	455
A0A3C0E2W5			BT-3987-like N-terminal domain-containing protein	Bacteroides sp	Bacteria	Bacteroidota	392	DUF1735	1	DUF1735	37	144
A0A3C0E7W0		HAI03678.1	Adhesin	Bacteroides sp	Bacteria	Bacteroidota	339	DUF1735 + DUF5627	2	DUF1735	36	162	DUF5627	200	327
A0A3C0E8K7			BT-3987-like N-terminal domain-containing protein	Bacteroides sp	Bacteria	Bacteroidota	460	DUF1735 + DUF1735	2	DUF1735	46	153	DUF1735	183	285
A0A3C0RWL3		HAK28023.1	DUF4361 domain-containing protein	Sphingobacterium sp	Bacteria	Bacteroidota	297	DUF1735 + BT-3044-like C-terminal	2	DUF1735	31	152	BT-3044-like C-terminal	161	291
A0A3C0RZD6			BT-3987-like N-terminal domain-containing protein	Sphingobacterium sp	Bacteria	Bacteroidota	286	DUF1735	1	DUF1735	65	161
A0A3C0ZF98		HAL54186.1	DUF1735 domain-containing protein	Sphingobacterium sp	Bacteria	Bacteroidota	287	DUF1735	1	DUF1735	56	160
A0A3C1E6T2			BT-3987-like N-terminal domain-containing protein	Prevotella sp	Bacteria	Bacteroidota	383	DUF1735	1	DUF1735	31	151
A0A3C1NKP6			BT-3987-like N-terminal domain-containing protein	Chitinophagaceae bacterium	Bacteria	Bacteroidota	330	DUF1735	1	DUF1735	88	176
A0A3C1NM00			BT-3987-like N-terminal domain-containing protein	Chitinophagaceae bacterium	Bacteria	Bacteroidota	59	DUF1735	1	DUF1735	4	56
A0A3C2D0T2			BT-3987-like N-terminal domain-containing protein	Prolixibacteraceae bacterium	Bacteria	Bacteroidota	321	DUF1735	1	DUF1735	75	161
A0A3D1AC79			Adhesin	Porphyromonadaceae bacterium	Bacteria	Bacteroidota	322	DUF1735 + DUF5627	2	DUF1735	35	159	DUF5627	179	310
A0A3D1AD31		HCC51700.1	Adhesin	Porphyromonadaceae bacterium	Bacteria	Bacteroidota	334	DUF1735 + DUF5627	2	DUF1735	32	158	DUF5627	197	323
A0A3D1BNW4			BT-3987-like N-terminal domain-containing protein	Bacteroidales bacterium	Bacteria	Bacteroidota	468	DUF1735	1	DUF1735	67	163
A0A3D1BWE1			BT-3987-like N-terminal domain-containing protein	Bacteroidales bacterium	Bacteria	Bacteroidota	220	DUF1735	1	DUF1735	79	169
A0A3D1D121			BT-3987-like N-terminal domain-containing protein	Prevotella sp	Bacteria	Bacteroidota	408	DUF1735	1	DUF1735	45	150
A0A3D1D2G7			BT-3987-like N-terminal domain-containing protein	Prevotella sp	Bacteria	Bacteroidota	473	DUF1735 + DUF1735	2	DUF1735	56	160	DUF1735	188	298
A0A3D1NNF2		HCF08968.1	ABC transporter ATP-binding protein	Alistipes sp	Bacteria	Bacteroidota	538	DUF1735 + GH18	2	DUF1735	68	165	GH18	271	368
A0A3D1NNX4			BT-3987-like N-terminal domain-containing protein	Alistipes sp	Bacteria	Bacteroidota	437	DUF1735	1	DUF1735	32	156
A0A3D1S7V0			DUF4361 domain-containing protein	Porphyromonadaceae bacterium	Bacteria	Bacteroidota	310	DUF1735 + BT-3044-like C-terminal	2	DUF1735	32	156	BT-3044-like C-terminal	163	294
A0A3D1S8G2			DUF4361 domain-containing protein	Porphyromonadaceae bacterium	Bacteria	Bacteroidota	331	DUF1735 + BT-3044-like C-terminal	2	DUF1735	53	152	BT-3044-like C-terminal	163	317
A0A3D2LP29		HCJ23491.1	Endo-beta-N-acetylglucosaminidase	Bacteroides ovatus	Bacteria	Bacteroidota	519	DUF1735	1	DUF1735	57	159
A0A3D2LPI8		HCJ24213.1	DUF1735 domain-containing protein	Bacteroides ovatus	Bacteria	Bacteroidota	633	DUF1735 + DUF1735	2	DUF1735	61	164	DUF1735	206	300
A0A3D2LQP7		HCJ23627.1	DUF1735 domain-containing protein	Bacteroides ovatus	Bacteria	Bacteroidota	404	DUF1735	1	DUF1735	57	149
A0A3D2LS19			BT-3987-like N-terminal domain-containing protein	Bacteroides ovatus	Bacteria	Bacteroidota	480	DUF1735 + DUF1735	2	DUF1735	37	161	DUF1735	181	292
A0A3D2LVA7		HCJ26369.1	Uncharacterized protein	Bacteroides ovatus	Bacteria	Bacteroidota	541	DUF1735 + GLUG	2	DUF1735	54	140	GLUG	329	354
A0A3D2LWM2		HCJ26375.1	DUF1735 domain-containing protein	Bacteroides ovatus	Bacteria	Bacteroidota	300	DUF1735 + BT-3044-like C-terminal	2	DUF1735	27	141	BT-3044-like C-terminal	157	285
A0A3D2LWX3		HCJ26813.1	DUF1735 domain-containing protein	Bacteroides ovatus	Bacteria	Bacteroidota	390	DUF1735	1	DUF1735	27	142
A0A3D2LXX1		HCJ27028.1	Adhesin	Bacteroides ovatus	Bacteria	Bacteroidota	344	DUF1735 + DUF5627	2	DUF1735	32	160	DUF5627	198	331
A0A3D2M2S8			DUF1735 domain-containing protein	Bacteroides ovatus	Bacteria	Bacteroidota	678	DUF1735 + GH18	2	DUF1735	47	161	GH18	223	412
A0A3D2SAX9		HCK23393.1	Adhesin	Bacteroides graminisolvens	Bacteria	Bacteroidota	340	DUF1735 + DUF5627	2	DUF1735	32	159	DUF5627	197	329
A0A3D3CXH7			BT-3987-like N-terminal domain-containing protein	Chitinophagaceae bacterium	Bacteria	Bacteroidota	315	DUF1735	1	DUF1735	64	168
A0A3D3EHK2		HCM10591.1	Phospholipase	Bacteroides sp	Bacteria	Bacteroidota	400	DUF1735	1	DUF1735	37	151
A0A3D3F9H5		HCM22529.1	Uncharacterized protein	Porphyromonadaceae bacterium	Bacteria	Bacteroidota	460	BACON + DUF1735	2	BACON	61	110	DUF1735	232	322
A0A3D3F9T5			DUF4361 domain-containing protein	Porphyromonadaceae bacterium	Bacteria	Bacteroidota	296	DUF1735 + BT-3044-like C-terminal	2	DUF1735	30	158	BT-3044-like C-terminal	167	293
A0A3D3FA07		HCM22513.1	Carbohydrate-binding protein	Porphyromonadaceae bacterium	Bacteria	Bacteroidota	96	DUF1735	1	DUF1735	37	96
A0A3D3MWK0			BT-3987-like N-terminal domain-containing protein	Prevotella sp	Bacteria	Bacteroidota	712	DUF1735	1	DUF1735	365	469
A0A3D4EA81			BT-3987-like N-terminal domain-containing protein	Rikenellaceae bacterium	Bacteria	Bacteroidota	399	DUF1735	1	DUF1735	32	157
A0A3D5AC87		HCU45866.1	DUF1735 domain-containing protein	Sphingobacterium sp	Bacteria	Bacteroidota	344	DUF1735 + DUF5627	2	DUF1735	31	157	DUF5627	196	332
A0A3D5J5D9		HCV83299.1	DUF1735 domain-containing protein	Zunongwangia profunda	Bacteria	Bacteroidota	344	DUF1735 + DUF5627	2	DUF1735	29	155	DUF5627	196	333
A0A3D6AVE7		KAA5420103.1	DUF1735 domain-containing protein	Bacteroides cellulosilyticus	Bacteria	Bacteroidota	655	DUF1735 + GH18	2	DUF1735	62	158	GH18	224	397
A0A3D6AZE6		KAA5412568.1	DUF4361 domain-containing protein	Bacteroides cellulosilyticus	Bacteria	Bacteroidota	316	DUF1735 + BT-3044-like C-terminal	2	DUF1735	42	158	BT-3044-like C-terminal	167	288
A0A3D6B2X1			BT-3987-like N-terminal domain-containing protein	Rikenellaceae bacterium	Bacteria	Bacteroidota	527	DUF1735	1	DUF1735	195	295
A0A3D6B4K7			BT-3987-like N-terminal domain-containing protein	Rikenellaceae bacterium	Bacteria	Bacteroidota	417	DUF1735	1	DUF1735	28	144
A0A3D6B4L9			BT-3987-like N-terminal domain-containing protein	Rikenellaceae bacterium	Bacteria	Bacteroidota	562	DUF1735	1	DUF1735	133	240
A0A3D6CBG6			BT-3987-like N-terminal domain-containing protein	Chitinophagaceae bacterium	Bacteria	Bacteroidota	330	DUF1735	1	DUF1735	88	176
A0A3D8LIS9		RDV17278.1	DUF1735 domain-containing protein	Pontibacter diazotrophicus	Bacteria	Bacteroidota	342	DUF1735 + DUF5627	2	DUF1735	30	157	DUF5627	195	331
A0A3D8YFN3			BT-3987-like N-terminal domain-containing protein	Dyadobacter luteus	Bacteria	Bacteroidota	321	DUF1735	1	DUF1735	29	160
A0A3D8YG94		REA63697.1	Adhesin	Dyadobacter luteus	Bacteria	Bacteroidota	336	DUF1735 + DUF5627	2	DUF1735	30	154	DUF5627	195	324
A0A3D9HE81		RED47779.1	Uncharacterized protein DUF1735	Seonamhaeicola aphaedonensis	Bacteria	Bacteroidota	349	DUF1735 + DUF5627	2	DUF1735	30	161	DUF5627	201	335
A0A3D9KZM2		RED96010.1	Uncharacterized protein DUF1735	Marinoscillum furvescens DSM 4134	Bacteria	Bacteroidota	290	DUF1735	1	DUF1735	45	137
A0A3E0DJD6		REG81564.1	Uncharacterized protein DUF1735	Algoriphagus antarcticus	Bacteria	Bacteroidota	316	DUF1735	1	DUF1735	52	156
A0A3E0EU71		REH00960.1	Uncharacterized protein DUF1735	Flavobacterium aquicola	Bacteria	Bacteroidota	428	DUF1735 + DUF1735 + DUF4859	3	DUF1735	51	148	DUF1735	204	274	DUF4859	313	415
A0A3E1NDI1		RFM25990.1	DUF1735 domain-containing protein	Deminuibacter soli	Bacteria	Bacteroidota	174	DUF1735	1	DUF1735	54	155
A0A3E1NRL0		RFM30547.1	DUF1735 domain-containing protein	Deminuibacter soli	Bacteria	Bacteroidota	324	DUF1735	1	DUF1735	59	162
A0A3E1NYA2		RFM32927.1	DUF5013 domain-containing protein	Chitinophaga silvisoli	Bacteria	Bacteroidota	358	DUF1735 + DUF5013	2	DUF1735	51	161	DUF5013	195	332
A0A3E1P7T5		RFM36255.1	DUF1735 domain-containing protein	Chitinophaga silvisoli	Bacteria	Bacteroidota	454	DUF1735	1	DUF1735	49	146
A0A3E2NPG2		RFZ82895.1	DUF1735 domain-containing protein	Mucilaginibacter terrenus	Bacteria	Bacteroidota	323	DUF1735	1	DUF1735	42	160
A0A3E2NT12		RFZ84153.1	DUF1735 domain-containing protein	Mucilaginibacter terrenus	Bacteria	Bacteroidota	332	DUF1735 + BT-3044-like C-terminal	2	DUF1735	88	204	BT-3044-like C-terminal	222	324
A0A3E4G573		RGJ02509.1	DUF1735 domain-containing protein	Bacteroides sp D20	Bacteria	Bacteroidota	384	DUF1735	1	DUF1735	29	145
A0A3E4KW06		RGK24267.1	DUF4361 domain-containing protein	Bacteroides intestinalis	Bacteria	Bacteroidota	316	DUF1735 + BT-3044-like C-terminal	2	DUF1735	42	158	BT-3044-like C-terminal	167	288
A0A3E4KZV0		RGK26492.1	DUF1735 domain-containing protein	Bacteroides intestinalis	Bacteria	Bacteroidota	348	DUF1735 + DUF5627	2	DUF1735	39	162	DUF5627	202	334
A0A3E4L018		RGK26535.1	DUF1735 domain-containing protein	Bacteroides intestinalis	Bacteria	Bacteroidota	384	DUF1735	1	DUF1735	28	143
A0A3E4MS42		RGK52176.1	DUF1735 domain-containing protein	Phocaeicola plebeius	Bacteria	Bacteroidota	392	DUF1735	1	DUF1735	37	142
A0A3E4MYD3		RGK54747.1	DUF1735 domain-containing protein	Bacteroides xylanisolvens	Bacteria	Bacteroidota	386	DUF1735	1	DUF1735	32	148
A0A3E4MZG6		RGK54746.1	DUF1735 domain-containing protein	Bacteroides xylanisolvens	Bacteria	Bacteroidota	475	DUF1735	1	DUF1735	44	162
A0A3E4N1B6		RGK55811.1	DUF1735 domain-containing protein	Bacteroides xylanisolvens	Bacteria	Bacteroidota	399	DUF1735	1	DUF1735	34	152
A0A3E4N1Y6		RGK55925.1	DUF1735 domain-containing protein	Bacteroides xylanisolvens	Bacteria	Bacteroidota	388	DUF1735	1	DUF1735	31	148
A0A3E4N309		RGK56375.1	DUF1735 domain-containing protein	Bacteroides xylanisolvens	Bacteria	Bacteroidota	627	DUF1735 + DUF1735	2	DUF1735	59	173	DUF1735	197	301
A0A3E4N987		RGK59221.1	DUF1735 domain-containing protein	Bacteroides xylanisolvens	Bacteria	Bacteroidota	480	DUF1735 + DUF1735	2	DUF1735	36	161	DUF1735	183	293
A0A3E4N9G5		RGK59196.1	DUF1735 domain-containing protein	Bacteroides xylanisolvens	Bacteria	Bacteroidota	306	DUF1735	1	DUF1735	41	142
A0A3E4NAU6		RGK60113.1	DUF1735 domain-containing protein	Bacteroides xylanisolvens	Bacteria	Bacteroidota	417	DUF1735	1	DUF1735	41	159
A0A3E4NDI8		RGK61557.1	DUF1735 domain-containing protein	Bacteroides xylanisolvens	Bacteria	Bacteroidota	541	DUF1735 + GLUG	2	DUF1735	56	140	GLUG	329	354
A0A3E4NDW6		RGK61552.1	DUF1735 domain-containing protein	Bacteroides xylanisolvens	Bacteria	Bacteroidota	300	DUF1735 + BT-3044-like C-terminal	2	DUF1735	27	141	BT-3044-like C-terminal	157	285
A0A3E4NQC3		RGK67711.1	DUF1735 domain-containing protein	Bacteroides xylanisolvens	Bacteria	Bacteroidota	344	DUF1735 + DUF5627	2	DUF1735	32	160	DUF5627	198	331
A0A3E4UMJ2		RGM12502.1	DUF1735 domain-containing protein	Bacteroides stercoris	Bacteria	Bacteroidota	476	DUF1735	1	DUF1735	44	161
A0A3E4UNE8		RGM12503.1	DUF1735 domain-containing protein	Bacteroides stercoris	Bacteria	Bacteroidota	385	DUF1735	1	DUF1735	32	149
A0A3E4UTS4		RGM15987.1	DUF1735 domain-containing protein	Bacteroides stercoris	Bacteria	Bacteroidota	348	DUF1735 + DUF5627	2	DUF1735	38	162	DUF5627	202	334
A0A3E4Z8M7		RGM91425.1	DUF1735 domain-containing protein	Phocaeicola plebeius	Bacteria	Bacteroidota	461	DUF1735 + DUF1735	2	DUF1735	48	151	DUF1735	185	285
A0A3E4ZBW5		RGM92557.1	DUF1735 domain-containing protein	Phocaeicola plebeius	Bacteria	Bacteroidota	392	DUF1735	1	DUF1735	37	142
A0A3E4ZEM3		RGM93468.1	DUF1735 domain-containing protein	Phocaeicola plebeius	Bacteria	Bacteroidota	339	DUF1735 + DUF5627	2	DUF1735	36	162	DUF5627	200	327
A0A3E5BCF4		RGN35246.1	DUF1735 domain-containing protein	Bacteroides oleiciplenus	Bacteria	Bacteroidota	340	DUF1735 + DUF5627	2	DUF1735	32	159	DUF5627	197	329
A0A3E5BE82		RGN35917.1	DUF1735 domain-containing protein	Bacteroides oleiciplenus	Bacteria	Bacteroidota	344	DUF1735 + DUF5627	2	DUF1735	32	160	DUF5627	198	331
A0A3E5CZB1		RGN64403.1	DUF1735 domain-containing protein	Bacteroides fragilis	Bacteria	Bacteroidota	378	DUF1735	1	DUF1735	32	147
A0A3E5E1M7		RGN82554.1	DUF1735 domain-containing protein	Segatella copri	Bacteria	Bacteroidota	289	DUF1735	1	DUF1735	38	160
A0A3E5ES78		RGN91658.1	DUF1735 domain-containing protein	Bacteroides uniformis	Bacteria	Bacteroidota	382	DUF1735	1	DUF1735	28	144
A0A3E5G2X8		RGO28573.1	DUF1735 domain-containing protein	Bacteroides faecis	Bacteria	Bacteroidota	393	DUF1735	1	DUF1735	33	151
A0A3E5G475		RGO28577.1	DUF1735 domain-containing protein	Bacteroides faecis	Bacteria	Bacteroidota	396	DUF1735	1	DUF1735	36	145
A0A3E5G4B2		CUP81400.1	Coagulation factor 5/8 type domain protein	Bacteroides faecis	Bacteria	Bacteroidota	430	DUF1735	1	DUF1735	37	154
A0A3E5G4D3		RGO29224.1	DUF4361 domain-containing protein	Bacteroides faecis	Bacteria	Bacteroidota	331	DUF1735 + BT-3044-like C-terminal	2	DUF1735	51	153	BT-3044-like C-terminal	161	321
A0A3E5G5D0		RGO29243.1	DUF4361 domain-containing protein	Bacteroides faecis	Bacteria	Bacteroidota	345	DUF1735 + BT-3044-like C-terminal	2	DUF1735	55	158	BT-3044-like C-terminal	168	335
A0A3E5G672		RGO29943.1	DUF1735 domain-containing protein	Bacteroides faecis	Bacteria	Bacteroidota	617	DUF1735 + DUF1735	2	DUF1735	45	153	DUF1735	194	285
A0A3E5G6M9		RGO30082.1	DUF1735 domain-containing protein	Bacteroides faecis	Bacteria	Bacteroidota	449	DUF4999 + DUF1735	2	DUF4999	1	75	DUF1735	219	299
A0A3E5G7K4		RGO30073.1	DUF1735 domain-containing protein	Bacteroides faecis	Bacteria	Bacteroidota	395	DUF1735	1	DUF1735	22	135
A0A3E5G8S9		RGO30685.1	DUF4361 domain-containing protein	Bacteroides faecis	Bacteria	Bacteroidota	298	DUF1735 + BT-3044-like C-terminal	2	DUF1735	30	156	BT-3044-like C-terminal	164	284
A0A3E5GDZ7		RGO32918.1	DUF1735 domain-containing protein	Bacteroides faecis	Bacteria	Bacteroidota	543	DUF1735 + GH18	2	DUF1735	51	158	GH18	269	382
A0A3E5GDZ8		RGO32920.1	DUF1735 domain-containing protein	Bacteroides faecis	Bacteria	Bacteroidota	417	DUF1735	1	DUF1735	41	159
A0A3E5GK66		RGO35447.1	DUF1735 domain-containing protein	Bacteroides faecis	Bacteria	Bacteroidota	322	DUF1735 + BT-3044-like C-terminal	2	DUF1735	35	159	BT-3044-like C-terminal	167	304
A0A3E5GK69		RGO35478.1	DUF1735 domain-containing protein	Bacteroides faecis	Bacteria	Bacteroidota	396	DUF1735	1	DUF1735	31	150
A0A3E5GKZ8		RGO35535.1	DUF4361 domain-containing protein	Bacteroides faecis	Bacteria	Bacteroidota	292	DUF1735 + BT-3044-like C-terminal	2	DUF1735	35	155	BT-3044-like C-terminal	163	286
A0A3E5GMN5		RGO36634.1	DUF1735 domain-containing protein	Bacteroides faecis	Bacteria	Bacteroidota	384	DUF1735	1	DUF1735	32	148
A0A3E5GN97		RGO36699.1	DUF4361 domain-containing protein	Bacteroides faecis	Bacteria	Bacteroidota	342	DUF1735 + BT-3044-like C-terminal	2	DUF1735	35	159	BT-3044-like C-terminal	166	332
A0A3E5H2C6		RGO91485.1	DUF4361 domain-containing protein	Bacteroides thetaiotaomicron	Bacteria	Bacteroidota	349	DUF1735 + BT-3044-like C-terminal	2	DUF1735	36	160	BT-3044-like C-terminal	168	341
A0A3E5H319		RGO91399.1	DUF4361 domain-containing protein	Bacteroides thetaiotaomicron	Bacteria	Bacteroidota	295	DUF1735 + BT-3044-like C-terminal	2	DUF1735	31	152	BT-3044-like C-terminal	164	286
A0A3E5H4H3		RGO92412.1	DUF4361 domain-containing protein	Bacteroides thetaiotaomicron	Bacteria	Bacteroidota	228	DUF1735 + BT-3044-like C-terminal	2	DUF1735	7	64	BT-3044-like C-terminal	73	209
A0A3E5HCD8		RGO97741.1	DUF4361 domain-containing protein	Bacteroides thetaiotaomicron	Bacteria	Bacteroidota	300	DUF1735 + BT-3044-like C-terminal	2	DUF1735	31	154	BT-3044-like C-terminal	162	295
A0A3E5HDV2		RGO98724.1	DUF1735 domain-containing protein	Bacteroides thetaiotaomicron	Bacteria	Bacteroidota	440	DUF1735	1	DUF1735	31	149
A0A3E5HEN7		RHH37915.1	DUF1735 domain-containing protein	Bacteroides ovatus	Bacteria	Bacteroidota	390	DUF1735	1	DUF1735	33	146
A0A3E5HEU4		RHH37916.1	DUF1735 domain-containing protein	Bacteroides ovatus	Bacteria	Bacteroidota	474	DUF1735	1	DUF1735	65	160
A0A3E5HEV0		RGO99534.1	DUF4361 domain-containing protein	Bacteroides thetaiotaomicron	Bacteria	Bacteroidota	295	DUF1735 + BT-3044-like C-terminal	2	DUF1735	31	153	BT-3044-like C-terminal	161	294
A0A3E5HG21		RHH38883.1	DUF1735 domain-containing protein	Bacteroides ovatus	Bacteria	Bacteroidota	476	DUF1735	1	DUF1735	44	162
A0A3E5HG38		RHH38882.1	DUF1735 domain-containing protein	Bacteroides ovatus	Bacteria	Bacteroidota	395	DUF1735	1	DUF1735	32	146
A0A3E5HGU6		RGP00671.1	DUF1735 domain-containing protein	Bacteroides thetaiotaomicron	Bacteria	Bacteroidota	295	DUF1735	1	DUF1735	33	142
A0A3E5HJD4		RGP01561.1	DUF4361 domain-containing protein	Bacteroides thetaiotaomicron	Bacteria	Bacteroidota	316	DUF1735 + BT-3044-like C-terminal	2	DUF1735	32	158	BT-3044-like C-terminal	167	308
A0A3E5HN86		RGP03297.1	DUF1735 domain-containing protein	Bacteroides thetaiotaomicron	Bacteria	Bacteroidota	304	DUF1735 + BT-3044-like C-terminal	2	DUF1735	48	155	BT-3044-like C-terminal	165	297
A0A3E5HVZ6		RHH41607.1	DUF1735 domain-containing protein	Bacteroides ovatus	Bacteria	Bacteroidota	411	DUF1735	1	DUF1735	32	150
A0A3E5HW65		RGP06037.1	DUF1735 domain-containing protein	Bacteroides thetaiotaomicron	Bacteria	Bacteroidota	478	DUF1735	1	DUF1735	44	162
A0A3E5HWS8		RHH37923.1	DUF1735 domain-containing protein	Bacteroides ovatus	Bacteria	Bacteroidota	390	DUF1735	1	DUF1735	30	147
A0A3E5HWU9		RHH37930.1	DUF1735 domain-containing protein	Bacteroides ovatus	Bacteria	Bacteroidota	475	DUF1735 + GH18	2	DUF1735	49	156	GH18	191	339
A0A3E5HZD8		RGP07242.1	DUF4361 domain-containing protein	Bacteroides thetaiotaomicron	Bacteria	Bacteroidota	298	DUF1735 + BT-3044-like C-terminal	2	DUF1735	30	156	BT-3044-like C-terminal	164	284
A0A3E5I438		RHH49730.1	DUF1735 domain-containing protein	Bacteroides ovatus	Bacteria	Bacteroidota	585	DUF1735	1	DUF1735	37	149
A0A3G3GQ96	rup:DTQ70_15830	AYQ33536.1	DUF1735 domain-containing protein	Runella sp SP2	Bacteria	Bacteroidota	318	DUF1735 + DUF5627	2	DUF1735	30	157	DUF5627	176	307
A0A3G8WUE0		AZI24812.1	DUF1735 domain-containing protein	Pedobacter sp G11	Bacteria	Bacteroidota	310	DUF1735	1	DUF1735	67	160
A0A3G8X0H2		AZI27030.1	DUF1735 domain-containing protein	Pedobacter sp G11	Bacteria	Bacteroidota	290	DUF1735	1	DUF1735	63	163
A0A3G8X0N8		AZI27032.1	DUF1735 domain-containing protein	Pedobacter sp G11	Bacteria	Bacteroidota	313	DUF1735	1	DUF1735	60	163
A0A3L7YYJ7		RLT79466.1	DUF1735 domain-containing protein	Bacteroides acidifaciens	Bacteria	Bacteroidota	357	DUF1735 + DUF5627	2	DUF1735	33	158	DUF5627	194	346
A0A3L7YZB8		RLT80424.1	DUF1735 domain-containing protein	Bacteroides acidifaciens	Bacteria	Bacteroidota	388	DUF1735	1	DUF1735	44	139
A0A3L7Z025		RLT80401.1	DUF1735 domain-containing protein	Bacteroides acidifaciens	Bacteria	Bacteroidota	399	DUF1735	1	DUF1735	34	151
A0A3L7Z4W7		RLT81022.1	DUF1735 domain-containing protein	Bacteroides acidifaciens	Bacteria	Bacteroidota	417	DUF1735	1	DUF1735	30	161
A0A3L7Z872		RLT81479.1	DUF1735 domain-containing protein	Bacteroides acidifaciens	Bacteria	Bacteroidota	476	DUF1735	1	DUF1735	44	162
A0A3L8A1U4		RLT78106.1	DUF1735 domain-containing protein	bacterium J10(2018)	Bacteria		348	DUF1735 + DUF5627	2	DUF1735	39	158	DUF5627	201	335
A0A3L8A3L1		RLT78564.1	DUF1735 domain-containing protein	Bacteroides acidifaciens	Bacteria	Bacteroidota	345	DUF1735 + DUF5627	2	DUF1735	32	159	DUF5627	197	333
A0A3L8A9I1		RLT80674.1	DUF1735 domain-containing protein	Bacteroides acidifaciens	Bacteria	Bacteroidota	435	DUF1735 + DUF1735 + F5/8 type C	3	DUF1735	41	153	DUF1735	184	272	F5/8 type C	303	424
A0A3L8AAW6		RLT81008.1	DUF1735 domain-containing protein	Bacteroides acidifaciens	Bacteria	Bacteroidota	326	DUF1735	1	DUF1735	68	162
A0A3L8ABL8		RLT81268.1	DUF1735 domain-containing protein	Bacteroides acidifaciens	Bacteria	Bacteroidota	543	DUF1735	1	DUF1735	52	140
A0A3L8AC86		RLT81478.1	DUF1735 domain-containing protein	Bacteroides acidifaciens	Bacteria	Bacteroidota	384	DUF1735	1	DUF1735	32	149
A0A3L8ADQ7		RLT81207.1	DUF1735 domain-containing protein	Bacteroides acidifaciens	Bacteria	Bacteroidota	379	DUF1735	1	DUF1735	31	144
A0A3L8ADX8		RLT81232.1	DUF1735 domain-containing protein	Bacteroides acidifaciens	Bacteria	Bacteroidota	337	DUF1735 + F5/8 type C	2	DUF1735	37	158	F5/8 type C	205	324
A0A3L8AF75		RLT81273.1	DUF1735 domain-containing protein	Bacteroides acidifaciens	Bacteria	Bacteroidota	300	DUF1735 + BT-3044-like C-terminal	2	DUF1735	27	141	BT-3044-like C-terminal	157	285
A0A3M8EBM0		RNC63380.1	DUF1735 domain-containing protein	Proteiniphilum sp X52	Bacteria	Bacteroidota	292	DUF1735 + BT-3044-like C-terminal	2	DUF1735	32	154	BT-3044-like C-terminal	165	280
A0A3M8EDA5		RNC63362.1	DUF4361 domain-containing protein	Proteiniphilum sp X52	Bacteria	Bacteroidota	301	DUF1735 + BT-3044-like C-terminal	2	DUF1735	37	154	BT-3044-like C-terminal	162	295
A0A3M8EDU9		RNC64100.1	DUF4361 domain-containing protein	Proteiniphilum sp X52	Bacteria	Bacteroidota	315	DUF1735 + BT-3044-like C-terminal	2	DUF1735	57	153	BT-3044-like C-terminal	165	306
A0A3M8EE82		RNC64317.1	DUF1735 domain-containing protein	Proteiniphilum sp X52	Bacteria	Bacteroidota	326	DUF1735	1	DUF1735	52	162
A0A3M8EEQ3		RNC63842.1	DUF4361 domain-containing protein	Proteiniphilum sp X52	Bacteria	Bacteroidota	328	DUF1735 + BT-3044-like C-terminal	2	DUF1735	52	153	BT-3044-like C-terminal	163	315
A0A3M8EEQ5		RNC63826.1	DUF1735 domain-containing protein	Proteiniphilum sp X52	Bacteria	Bacteroidota	330	DUF1735 + BT-3044-like C-terminal	2	DUF1735	57	173	BT-3044-like C-terminal	182	319
A0A3M8EJ77		RNC65462.1	DUF1735 domain-containing protein	Proteiniphilum sp X52	Bacteria	Bacteroidota	339	DUF1735 + DUF5627	2	DUF1735	32	156	DUF5627	195	327
A0A3M8EJI2		RNC65582.1	DUF1735 domain-containing protein	Proteiniphilum sp X52	Bacteria	Bacteroidota	342	DUF1735 + DUF5627	2	DUF1735	36	160	DUF5627	198	330
A0A3M8EJY3		RNC65751.1	DUF4361 domain-containing protein	Proteiniphilum sp X52	Bacteria	Bacteroidota	306	DUF1735 + BT-3044-like C-terminal	2	DUF1735	44	168	BT-3044-like C-terminal	179	284
A0A3M8EKA3		RNC65861.1	DUF4361 domain-containing protein	Proteiniphilum sp X52	Bacteria	Bacteroidota	309	DUF1735 + BT-3044-like C-terminal	2	DUF1735	40	154	BT-3044-like C-terminal	163	289
A0A3M8EKP4		RNC65952.1	DUF1735 domain-containing protein	Proteiniphilum sp X52	Bacteria	Bacteroidota	306	DUF1735 + BT-3044-like C-terminal	2	DUF1735	35	156	BT-3044-like C-terminal	165	305
A0A3M8EL51		RNC66795.1	DUF1735 domain-containing protein	Proteiniphilum sp X52	Bacteria	Bacteroidota	618	DUF1735 + DUF1735	2	DUF1735	49	150	DUF1735	189	290
A0A3M8ENR7		RNC66214.1	DUF4361 domain-containing protein	Proteiniphilum sp X52	Bacteria	Bacteroidota	310	DUF1735 + BT-3044-like C-terminal	2	DUF1735	32	156	BT-3044-like C-terminal	163	293
A0A3M9MMW1		RNI26831.1	DUF1735 domain-containing protein	Rufibacter latericius	Bacteria	Bacteroidota	342	DUF1735 + DUF5627	2	DUF1735	33	157	DUF5627	195	331
A0A3M9N5D8		RNI33021.1	DUF1735 domain-containing protein	Rufibacter immobilis	Bacteria	Bacteroidota	407	DUF1735 + Endonuclease/exonuclease/phosphatase	2	DUF1735	36	152	Endonuclease/exonuclease/phosphatase	188	376
A0A3M9N6H4		RNI32897.1	DUF1735 domain-containing protein	Rufibacter immobilis	Bacteria	Bacteroidota	280	DUF1735	1	DUF1735	64	160
A0A3M9N785		RNI33167.1	DUF1735 domain-containing protein	Rufibacter immobilis	Bacteria	Bacteroidota	323	DUF1735	1	DUF1735	65	161
A0A3N0BNT1		RNL50547.1	DUF1735 domain-containing protein	Pedobacter jejuensis	Bacteria	Bacteroidota	179	DUF1735	1	DUF1735	50	163
A0A3N0BNX4		RNL50544.1	DUF1735 domain-containing protein	Pedobacter jejuensis	Bacteria	Bacteroidota	180	DUF1735	1	DUF1735	72	162
A0A3N2K372		ROS80121.1	DUF1735 domain-containing protein	Muribaculaceae bacterium Isolate-042 (Harlan)	Bacteria	Bacteroidota	411	DUF1735	1	DUF1735	48	148
A0A3N2K375		ROS80122.1	DUF1735 domain-containing protein	Muribaculaceae bacterium Isolate-042 (Harlan)	Bacteria	Bacteroidota	340	DUF1735 + F5/8 type C	2	DUF1735	60	166	F5/8 type C	222	324
A0A3N2K517		ROS80732.1	DUF1735 domain-containing protein	Muribaculaceae bacterium Isolate-042 (Harlan)	Bacteria	Bacteroidota	399	DUF1735	1	DUF1735	30	144
A0A3N2K522		ROS80731.1	DUF1735 domain-containing protein	Muribaculaceae bacterium Isolate-042 (Harlan)	Bacteria	Bacteroidota	453	DUF4999 + DUF1735 + DUF1735	3	DUF4999	1	55	DUF1735	69	156	DUF1735	184	289
A0A3N2K8R3		ROS81663.1	DUF1735 domain-containing protein	Muribaculaceae bacterium Isolate-042 (Harlan)	Bacteria	Bacteroidota	377	DUF1735	1	DUF1735	32	143
A0A3N2KLM6		ROS86540.1	DUF1735 domain-containing protein	Muribaculaceae bacterium Isolate-080 (Janvier)	Bacteria	Bacteroidota	402	DUF1735 + DUF5627	2	DUF1735	76	202	DUF5627	240	391
A0A3N2MF35		ROT08755.1	DUF1735 domain-containing protein	Muribaculaceae bacterium Isolate-037 (Harlan)	Bacteria	Bacteroidota	459	DUF1735 + DUF1735	2	DUF1735	40	160	DUF1735	192	283
A0A3N2MKP9		ROT10106.1	DUF1735 domain-containing protein	Muribaculaceae bacterium Isolate-037 (Harlan)	Bacteria	Bacteroidota	357	DUF1735 + DUF5627	2	DUF1735	29	156	DUF5627	195	328
A0A3N2N109		ROT16107.1	DUF1735 domain-containing protein	Muribaculaceae bacterium Isolate-102 (HZI)	Bacteria	Bacteroidota	347	DUF1735 + DUF5627	2	DUF1735	39	160	DUF5627	201	334
A0A3N2NC33		ROT19224.1	DUF1735 domain-containing protein	Muribaculaceae bacterium Isolate-110 (HZI)	Bacteria	Bacteroidota	357	DUF1735 + DUF5627	2	DUF1735	31	156	DUF5627	195	346
A0A3N2NKQ0		ROT22948.1	DUF1735 domain-containing protein	Muribaculaceae bacterium Isolate-110 (HZI)	Bacteria	Bacteroidota	346	DUF1735 + DUF5627	2	DUF1735	32	161	DUF5627	200	335
A0A3N4N623		RPD91764.1	DUF1735 domain-containing protein	Aureibaculum marinum	Bacteria	Bacteroidota	349	DUF1735 + DUF5627	2	DUF1735	42	165	DUF5627	204	338
A0A3N4Q0J0		RPE12689.1	DUF4361 domain-containing protein	Chitinophaga lutea	Bacteria	Bacteroidota	292	DUF1735 + BT-3044-like C-terminal	2	DUF1735	82	165	BT-3044-like C-terminal	175	279
A0A3N4Q0T5		RPE12799.1	DUF1735 domain-containing protein	Chitinophaga lutea	Bacteria	Bacteroidota	403	DUF1735 + Tachylectin 2	2	DUF1735	36	148	Tachylectin 2	205	395
A0A3N7DCS4			BT-3987-like N-terminal domain-containing protein	Pedobacter sp KBW01	Bacteria	Bacteroidota	321	DUF1735	1	DUF1735	53	160
A0A3N7DD18			BT-3987-like N-terminal domain-containing protein	Pedobacter sp KBW01	Bacteria	Bacteroidota	313	DUF1735	1	DUF1735	50	152
A0A3N7H6U0		RQP17170.1	DUF1735 domain-containing protein	Parapedobacter sp	Bacteria	Bacteroidota	307	DUF1735 + DUF1735	2	DUF1735	34	144	DUF1735	180	287
A0A3N7HCS8		RQP19083.1	DUF1735 domain-containing protein	Parapedobacter sp	Bacteria	Bacteroidota	340	DUF1735 + Tachylectin 2	2	DUF1735	7	94	Tachylectin 2	199	331
A0A3P2AC97		RRD93054.1	DUF1735 domain-containing protein	Bacteroides heparinolyticus	Bacteria	Bacteroidota	328	DUF1735 + F5/8 type C	2	DUF1735	50	158	F5/8 type C	197	318
A0A3P2AE47		RRD93055.1	DUF1735 domain-containing protein	Bacteroides heparinolyticus	Bacteria	Bacteroidota	377	DUF1735	1	DUF1735	30	146
A0A3P2AH50		RRD92973.1	DUF1735 domain-containing protein	Bacteroides heparinolyticus	Bacteria	Bacteroidota	341	DUF1735 + DUF5627	2	DUF1735	33	155	DUF5627	195	328
A0A3R5ZGC3		RGS13037.1	DUF1735 domain-containing protein	Segatella copri	Bacteria	Bacteroidota	329	DUF1735 + DUF5627	2	DUF1735	38	160	DUF5627	211	313
A0A3R5ZWR1		RGZ02149.1	DUF4361 domain-containing protein	Parabacteroides sp AM58-2XD	Bacteria	Bacteroidota	337	DUF1735 + BT-3044-like C-terminal	2	DUF1735	35	159	BT-3044-like C-terminal	167	332
A0A3R6E2J6		RHG63184.1	DUF1735 domain-containing protein	Segatella copri	Bacteria	Bacteroidota	343	DUF1735	1	DUF1735	52	169
A0A3R6EVA1		RHC78035.1	DUF1735 domain-containing protein	Prevotella sp AM34-19LB	Bacteria	Bacteroidota	329	DUF1735 + DUF5627	2	DUF1735	37	160	DUF5627	211	313
A0A3R6FBU1		RHK09262.1	DUF1735 domain-containing protein	Segatella copri	Bacteria	Bacteroidota	343	DUF1735	1	DUF1735	52	169
A0A3R6HLI0		RHH76988.1	DUF1735 domain-containing protein	Segatella copri	Bacteria	Bacteroidota	329	DUF1735 + DUF5627	2	DUF1735	37	160	DUF5627	210	313
A0A3R6HNV4		RHJ82329.1	DUF4361 domain-containing protein	Parabacteroides sp AM08-6	Bacteria	Bacteroidota	313	DUF1735 + BT-3044-like C-terminal	2	DUF1735	30	156	BT-3044-like C-terminal	164	288
A0A3R6N5C3		RHR38156.1	DUF4361 domain-containing protein	Parabacteroides sp AF18-52	Bacteria	Bacteroidota	337	DUF1735 + BT-3044-like C-terminal	2	DUF1735	35	159	BT-3044-like C-terminal	167	332
A0A3R6NYL8		RHR38223.1	DUF1735 domain-containing protein	Parabacteroides sp AF18-52	Bacteria	Bacteroidota	411	DUF1735 + DUF1735	2	DUF1735	25	142	DUF1735	180	275
A0A3R6P818		RHR93748.1	DUF4361 domain-containing protein	Parabacteroides sp AF14-59	Bacteria	Bacteroidota	310	DUF1735 + BT-3044-like C-terminal	2	DUF1735	33	155	BT-3044-like C-terminal	163	305
A0A3R6PUU6		RHR98606.1	DUF1735 domain-containing protein	Parabacteroides sp AF14-59	Bacteria	Bacteroidota	294	DUF1735 + BT-3044-like C-terminal	2	DUF1735	32	154	BT-3044-like C-terminal	165	280
A0A3R6RIP5		RHR37285.1	DUF1735 domain-containing protein	Parabacteroides sp AF18-52	Bacteria	Bacteroidota	294	DUF1735 + BT-3044-like C-terminal	2	DUF1735	32	154	BT-3044-like C-terminal	165	280
A0A3R6VIX1		RHU26287.1	DUF1735 domain-containing protein	Parabacteroides sp TM07-1AC	Bacteria	Bacteroidota	152	DUF1735	1	DUF1735	45	135
A0A3S2U143		RVT74890.1	DUF1735 domain-containing protein	Flavobacterium sufflavum	Bacteria	Bacteroidota	344	DUF1735 + DUF5627	2	DUF1735	31	156	DUF5627	196	333
A0A3S4TCZ3	poc:NCTC13071_00205	VEH14238.1	Domain of uncharacterized function (DUF1735)	Prevotella oris	Bacteria	Bacteroidota	373	DUF1735	1	DUF1735	36	152
A0A3S4WL76		VEI54049.1	Domain of uncharacterized function (DUF1735)	Capnocytophaga sputigena	Bacteria	Bacteroidota	541	DUF1735	1	DUF1735	71	184
A0A3S4X0A5	poc:NCTC13071_00201	VEH14234.1	Domain of uncharacterized function (DUF1735)	Prevotella oris	Bacteria	Bacteroidota	381	DUF1735	1	DUF1735	31	144
A0A3S4X611	poc:NCTC13071_00703	VEH14721.1	Domain of uncharacterized function (DUF1735)	Prevotella oris	Bacteria	Bacteroidota	292	DUF1735 + BT-3044-like C-terminal	2	DUF1735	34	156	BT-3044-like C-terminal	164	288
A0A3S4XGY5		VEI53508.1	Domain of uncharacterized function (DUF1735)	Capnocytophaga sputigena	Bacteria	Bacteroidota	419	DUF1735	1	DUF1735	38	160
A0A3S5F025		VEI54991.1	Domain of uncharacterized function (DUF1735)	Capnocytophaga sputigena	Bacteria	Bacteroidota	384	DUF1735	1	DUF1735	28	142
A0A401LNV5			DUF1735 domain-containing protein	Bacteroides faecalis	Bacteria	Bacteroidota	323	DUF1735 + BT-3044-like C-terminal	2	DUF1735	38	160	BT-3044-like C-terminal	169	304
A0A401LP67			DUF1735 domain-containing protein	Bacteroides faecalis	Bacteria	Bacteroidota	283	DUF1735 + BT-3044-like C-terminal	2	DUF1735	29	151	BT-3044-like C-terminal	159	279
A0A401LRP9			BT-3987-like N-terminal domain-containing protein	Bacteroides faecalis	Bacteria	Bacteroidota	627	DUF1735 + DUF1735	2	DUF1735	51	167	DUF1735	194	303
A0A401LS80			BT-3987-like N-terminal domain-containing protein	Bacteroides faecalis	Bacteria	Bacteroidota	399	DUF1735	1	DUF1735	39	153
A0A401M0Z5			DUF4361 domain-containing protein	Bacteroides faecalis	Bacteria	Bacteroidota	319	DUF1735 + BT-3044-like C-terminal	2	DUF1735	41	151	BT-3044-like C-terminal	161	299
A0A401UBG5		GCC52237.1	DUF1735 domain-containing protein	Chryseotalea sanaruensis	Bacteria	Bacteroidota	317	DUF1735	1	DUF1735	73	172
A0A401UC95		GCC52516.1	DUF1735 domain-containing protein	Chryseotalea sanaruensis	Bacteria	Bacteroidota	313	DUF1735	1	DUF1735	56	158
A0A412B7P5		RGQ48771.1	DUF1735 domain-containing protein	Bacteroides uniformis	Bacteria	Bacteroidota	384	DUF1735	1	DUF1735	29	145
A0A412BPY9		RGQ59439.1	DUF1735 domain-containing protein	Bacteroides sp AF27-33	Bacteria	Bacteroidota	319	DUF1735 + F5/8 type C	2	DUF1735	59	161	F5/8 type C	208	302
A0A412BU01		RGQ62301.1	DUF1735 domain-containing protein	Bacteroides sp AF27-33	Bacteria	Bacteroidota	519	DUF1735	1	DUF1735	57	159
A0A412BU20		RGQ62321.1	DUF1735 domain-containing protein	Bacteroides sp AF27-33	Bacteria	Bacteroidota	411	DUF1735	1	DUF1735	32	150
A0A412BUA8		RGQ63349.1	DUF1735 domain-containing protein	Bacteroides sp AF27-33	Bacteria	Bacteroidota	403	DUF1735	1	DUF1735	38	154
A0A412BUB7		RGQ63357.1	DUF1735 domain-containing protein	Bacteroides sp AF27-33	Bacteria	Bacteroidota	399	DUF1735	1	DUF1735	34	151
A0A412BX70		RGQ65326.1	DUF1735 domain-containing protein	Bacteroides sp AF27-33	Bacteria	Bacteroidota	345	DUF1735 + DUF5627	2	DUF1735	32	161	DUF5627	199	333
A0A412BX82		RGQ65342.1	DUF1735 domain-containing protein	Bacteroides sp AF27-33	Bacteria	Bacteroidota	348	DUF1735 + DUF5627	2	DUF1735	32	160	DUF5627	198	331
A0A412C1P7		RGQ66959.1	DUF1735 domain-containing protein	Bacteroides sp AF27-33	Bacteria	Bacteroidota	505	DUF1735 + DUF1735	2	DUF1735	42	159	DUF1735	198	287
A0A412C2H0		RGQ67247.1	DUF1735 domain-containing protein	Bacteroides sp AF27-33	Bacteria	Bacteroidota	520	DUF1735	1	DUF1735	196	286
A0A412C2R8		RGQ67505.1	DUF1735 domain-containing protein	Bacteroides sp AF27-33	Bacteria	Bacteroidota	337	DUF1735 + F5/8 type C	2	DUF1735	37	159	F5/8 type C	210	324
A0A412C335		RGQ67512.1	DUF1735 domain-containing protein	Bacteroides sp AF27-33	Bacteria	Bacteroidota	377	DUF1735	1	DUF1735	31	144
A0A412C395		RGQ67749.1	DUF1735 domain-containing protein	Bacteroides sp AF27-33	Bacteria	Bacteroidota	543	DUF1735	1	DUF1735	54	140
A0A412C3F1		RGQ67744.1	DUF1735 domain-containing protein	Bacteroides sp AF27-33	Bacteria	Bacteroidota	300	DUF1735 + BT-3044-like C-terminal	2	DUF1735	27	141	BT-3044-like C-terminal	157	285
A0A412C5I6		RGQ68690.1	DUF1735 domain-containing protein	Bacteroides sp AF27-33	Bacteria	Bacteroidota	388	DUF1735	1	DUF1735	31	148
A0A412C5L1		RGQ68689.1	DUF1735 domain-containing protein	Bacteroides sp AF27-33	Bacteria	Bacteroidota	471	DUF1735 + GH18	2	DUF1735	50	159	GH18	193	316
A0A412CI76		RGQ89226.1	DUF1735 domain-containing protein	Bacteroides sp AF26-7BH	Bacteria	Bacteroidota	426	DUF1735	1	DUF1735	43	149
A0A412CID1		RGQ89027.1	DUF1735 domain-containing protein	Bacteroides sp AF26-7BH	Bacteria	Bacteroidota	390	DUF1735	1	DUF1735	33	146
A0A412CIL3		RGQ89026.1	DUF1735 domain-containing protein	Bacteroides sp AF26-7BH	Bacteria	Bacteroidota	474	DUF1735	1	DUF1735	65	160
A0A412CIU7		RGQ89233.1	DUF1735 domain-containing protein	Bacteroides sp AF26-7BH	Bacteria	Bacteroidota	404	DUF1735	1	DUF1735	57	149
A0A412CJ89		RGQ90457.1	DUF1735 domain-containing protein	Bacteroides sp AF26-7BH	Bacteria	Bacteroidota	164	DUF1735	1	DUF1735	32	144
A0A412CP39		RGQ97538.1	DUF1735 domain-containing protein	Bacteroides sp AF26-7BH	Bacteria	Bacteroidota	480	DUF1735 + DUF1735	2	DUF1735	37	161	DUF1735	181	292
A0A412CR64		RGQ98420.1	DUF1735 domain-containing protein	Bacteroides sp AF26-7BH	Bacteria	Bacteroidota	380	DUF1735	1	DUF1735	31	145
A0A412CRA6		RGQ98414.1	DUF1735 domain-containing protein	Bacteroides sp AF26-7BH	Bacteria	Bacteroidota	337	DUF1735 + F5/8 type C	2	DUF1735	37	159	F5/8 type C	210	324
A0A412CTS8		RGQ99542.1	DUF1735 domain-containing protein	Bacteroides sp AF26-7BH	Bacteria	Bacteroidota	345	DUF1735 + DUF5627	2	DUF1735	32	161	DUF5627	199	333
A0A412CU46		RGQ99614.1	DUF1735 domain-containing protein	Bacteroides sp AF26-7BH	Bacteria	Bacteroidota	344	DUF1735 + DUF5627	2	DUF1735	32	160	DUF5627	198	331
A0A412CW70		RGR00616.1	DUF1735 domain-containing protein	Bacteroides sp AF26-7BH	Bacteria	Bacteroidota	300	DUF1735 + BT-3044-like C-terminal	2	DUF1735	27	141	BT-3044-like C-terminal	157	285
A0A412CWD2		RGR00620.1	DUF1735 domain-containing protein	Bacteroides sp AF26-7BH	Bacteria	Bacteroidota	543	DUF1735	1	DUF1735	54	140
A0A412CYY5		RGR01680.1	DUF1735 domain-containing protein	Bacteroides sp AF26-7BH	Bacteria	Bacteroidota	388	DUF1735	1	DUF1735	31	148
A0A412CZ26		RGR01681.1	DUF1735 domain-containing protein	Bacteroides sp AF26-7BH	Bacteria	Bacteroidota	471	DUF1735 + GH18	2	DUF1735	50	159	GH18	193	324
A0A412D0U0		RGR02415.1	DUF1735 domain-containing protein	Bacteroides sp AF26-7BH	Bacteria	Bacteroidota	505	DUF1735 + DUF1735	2	DUF1735	42	159	DUF1735	198	287
A0A412D488		RGR03841.1	DUF1735 domain-containing protein	Bacteroides sp AF26-7BH	Bacteria	Bacteroidota	399	DUF1735	1	DUF1735	34	151
A0A412D672		RGR04756.1	DUF1735 domain-containing protein	Bacteroides sp AF26-7BH	Bacteria	Bacteroidota	585	DUF1735	1	DUF1735	37	149
A0A412FJM5		RGR68359.1	DUF1735 domain-containing protein	Bacteroides caccae	Bacteria	Bacteroidota	470	DUF1735	1	DUF1735	51	158
A0A412FNQ8		RGR69790.1	DUF4361 domain-containing protein	Bacteroides caccae	Bacteria	Bacteroidota	339	DUF1735 + BT-3044-like C-terminal	2	DUF1735	33	154	BT-3044-like C-terminal	166	333
A0A412FV29		RGR72037.1	DUF1735 domain-containing protein	Bacteroides caccae	Bacteria	Bacteroidota	457	DUF1735 + DUF1735	2	DUF1735	35	154	DUF1735	182	278
A0A412FV54		RGR72031.1	DUF1735 domain-containing protein	Bacteroides caccae	Bacteria	Bacteroidota	469	DUF1735 + DUF1735	2	DUF1735	43	168	DUF1735	196	298
A0A412FV66		RGR71959.1	DUF1735 domain-containing protein	Bacteroides caccae	Bacteria	Bacteroidota	475	DUF1735 + DUF1735	2	DUF1735	40	148	DUF1735	177	275
A0A412FYD0		RGR73145.1	DUF1735 domain-containing protein	Bacteroides caccae	Bacteria	Bacteroidota	326	DUF1735	1	DUF1735	71	163
A0A412G0L3		RGR73953.1	DUF1735 domain-containing protein	Bacteroides caccae	Bacteria	Bacteroidota	279	DUF1735 + BT-3044-like C-terminal	2	DUF1735	17	126	BT-3044-like C-terminal	140	264
A0A412G7Q0		RGR89459.1	DUF1735 domain-containing protein	Bacteroides thetaiotaomicron	Bacteria	Bacteroidota	430	DUF1735	1	DUF1735	37	154
A0A412G8B0		RGR89930.1	DUF1735 domain-containing protein	Bacteroides thetaiotaomicron	Bacteria	Bacteroidota	395	DUF1735	1	DUF1735	22	135
A0A412GCV8		RGR92623.1	DUF4361 domain-containing protein	Bacteroides thetaiotaomicron	Bacteria	Bacteroidota	345	DUF1735 + BT-3044-like C-terminal	2	DUF1735	52	159	BT-3044-like C-terminal	168	335
A0A412GFH3		RGR93615.1	DUF1735 domain-containing protein	Bacteroides thetaiotaomicron	Bacteria	Bacteroidota	440	DUF1735	1	DUF1735	31	149
A0A412GHA4		UYU65461.1	DUF1735 and LamG domain-containing protein	Bacteroides thetaiotaomicron	Bacteria	Bacteroidota	393	DUF1735	1	DUF1735	33	151
A0A412GLH8		RGR95519.1	DUF1735 domain-containing protein	Bacteroides thetaiotaomicron	Bacteria	Bacteroidota	476	DUF1735	1	DUF1735	44	162
A0A412GMN1		RGR96110.1	DUF1735 domain-containing protein	Bacteroides thetaiotaomicron	Bacteria	Bacteroidota	320	DUF1735 + F5/8 type C	2	DUF1735	35	161	F5/8 type C	203	311
A0A412GV43		RGR98719.1	DUF1735 domain-containing protein	Phocaeicola coprocola	Bacteria	Bacteroidota	404	DUF1735	1	DUF1735	37	151
A0A412H4N0		RGS06472.1	DUF1735 domain-containing protein	Phocaeicola plebeius	Bacteria	Bacteroidota	460	DUF1735 + DUF1735	2	DUF1735	46	153	DUF1735	183	284
A0A412HAM7		RGS10582.1	DUF1735 domain-containing protein	Phocaeicola plebeius	Bacteria	Bacteroidota	392	DUF1735	1	DUF1735	37	143
A0A412IEV1		RGS35445.1	DUF1735 domain-containing protein	Bacteroides cellulosilyticus	Bacteria	Bacteroidota	278	DUF1735 + BT-3044-like C-terminal	2	DUF1735	33	151	BT-3044-like C-terminal	162	258
A0A412IGW1		RGS36328.1	DUF4361 domain-containing protein	Bacteroides cellulosilyticus	Bacteria	Bacteroidota	316	DUF1735 + BT-3044-like C-terminal	2	DUF1735	42	158	BT-3044-like C-terminal	167	288
A0A412IH88		RGS36513.1	DUF1735 domain-containing protein	Bacteroides cellulosilyticus	Bacteria	Bacteroidota	344	DUF1735 + DUF5627	2	DUF1735	36	163	DUF5627	201	333
A0A412IHI2		RGS36581.1	DUF1735 domain-containing protein	Bacteroides cellulosilyticus	Bacteria	Bacteroidota	655	DUF1735 + GH18	2	DUF1735	62	157	GH18	225	397
A0A412IHW0		RGS36823.1	DUF1735 domain-containing protein	Bacteroides cellulosilyticus	Bacteria	Bacteroidota	344	DUF1735 + DUF5627	2	DUF1735	32	160	DUF5627	198	331
A0A412JAU1		RGS49479.1	DUF1735 domain-containing protein	Bacteroides xylanisolvens	Bacteria	Bacteroidota	417	DUF1735	1	DUF1735	41	159
A0A412JAY7		RGS49477.1	DUF1735 domain-containing protein	Bacteroides xylanisolvens	Bacteria	Bacteroidota	180	DUF1735	1	DUF1735	59	167
A0A412JN66		RGS53767.1	DUF1735 domain-containing protein	Bacteroides xylanisolvens	Bacteria	Bacteroidota	636	DUF1735 + DUF1735	2	DUF1735	43	155	DUF1735	178	293
A0A412JQP2		RGS54710.1	DUF1735 domain-containing protein	Bacteroides xylanisolvens	Bacteria	Bacteroidota	404	DUF1735	1	DUF1735	57	149
A0A412K219		RGS61223.1	DUF1735 domain-containing protein	Bacteroides xylanisolvens	Bacteria	Bacteroidota	300	DUF1735 + BT-3044-like C-terminal	2	DUF1735	29	141	BT-3044-like C-terminal	157	285
A0A412K2L1		RGS61641.1	DUF1735 domain-containing protein	Bacteroides xylanisolvens	Bacteria	Bacteroidota	402	DUF1735	1	DUF1735	57	171
A0A412P6W0		RGT49849.1	DUF1735 domain-containing protein	Bacteroides intestinalis	Bacteria	Bacteroidota	384	DUF1735	1	DUF1735	28	143
A0A412RNB0		RGU24835.1	DUF1735 domain-containing protein	Bacteroides cellulosilyticus	Bacteria	Bacteroidota	650	DUF1735 + GH18	2	DUF1735	62	162	GH18	249	513
A0A412RNH4		RGU24912.1	DUF1735 domain-containing protein	Bacteroides cellulosilyticus	Bacteria	Bacteroidota	388	DUF1735	1	DUF1735	28	145
A0A412THT1		KAB5326101.1	DUF1735 domain-containing protein	Bacteroides stercoris	Bacteria	Bacteroidota	348	DUF1735 + DUF5627	2	DUF1735	38	162	DUF5627	202	334
A0A412TXB2		RGU58518.1	DUF1735 domain-containing protein	Odoribacter splanchnicus	Bacteria	Bacteroidota	459	DUF1735 + DUF1735	2	DUF1735	47	148	DUF1735	199	292
A0A412VLA0		RGV07883.1	DUF1735 domain-containing protein	Bacteroides xylanisolvens	Bacteria	Bacteroidota	306	DUF1735	1	DUF1735	39	142
A0A412VP37		RGV09967.1	DUF1735 domain-containing protein	Bacteroides xylanisolvens	Bacteria	Bacteroidota	541	DUF1735 + GLUG	2	DUF1735	54	140	GLUG	329	354
A0A412VR25		RGV11712.1	DUF1735 domain-containing protein	Bacteroides xylanisolvens	Bacteria	Bacteroidota	386	DUF1735	1	DUF1735	32	148
A0A412VR67		RGV11713.1	DUF1735 domain-containing protein	Bacteroides xylanisolvens	Bacteria	Bacteroidota	475	DUF1735	1	DUF1735	44	162
A0A412VUF9		RGV13256.1	DUF1735 domain-containing protein	Bacteroides xylanisolvens	Bacteria	Bacteroidota	399	DUF1735	1	DUF1735	34	151
A0A412W5R3		RGV19302.1	DUF1735 domain-containing protein	Bacteroides xylanisolvens	Bacteria	Bacteroidota	377	DUF1735	1	DUF1735	31	138
A0A412XTN6		RGV48620.1	DUF1735 domain-containing protein	Bacteroides intestinalis	Bacteria	Bacteroidota	384	DUF1735	1	DUF1735	28	143
A0A412YAA2		RGV54407.1	DUF1735 domain-containing protein	Bacteroides fragilis	Bacteria	Bacteroidota	343	DUF1735	1	DUF1735	76	174
A0A412YAP9		RGV54408.1	DUF1735 domain-containing protein	Bacteroides fragilis	Bacteria	Bacteroidota	393	DUF1735	1	DUF1735	35	161
A0A412YJ14		RGV57384.1	DUF1735 domain-containing protein	Bacteroides intestinalis	Bacteria	Bacteroidota	348	DUF1735 + DUF5627	2	DUF1735	39	162	DUF5627	202	334
A0A412ZGU7		RGV79549.1	DUF1735 domain-containing protein	Phocaeicola dorei	Bacteria	Bacteroidota	373	DUF1735	1	DUF1735	30	146
A0A412ZKY2		RGV81630.1	DUF1735 domain-containing protein	Phocaeicola dorei	Bacteria	Bacteroidota	450	DUF1735 + DUF1735 + F5/8 type C	3	DUF1735	42	152	DUF1735	181	282	F5/8 type C	326	443
A0A413AA03		RGR86538.1	DUF1735 domain-containing protein	Bacteroides ovatus	Bacteria	Bacteroidota	547	DUF1735 + GH18	2	DUF1735	56	159	GH18	281	370
A0A413EJB7		RGX06996.1	DUF1735 domain-containing protein	Bacteroides ovatus	Bacteria	Bacteroidota	377	DUF1735	1	DUF1735	31	144
A0A413EJV1		RGX07149.1	DUF1735 domain-containing protein	Bacteroides ovatus	Bacteria	Bacteroidota	411	DUF1735	1	DUF1735	32	150
A0A413EMD7		RGX08343.1	DUF1735 domain-containing protein	Bacteroides ovatus	Bacteria	Bacteroidota	344	DUF1735 + DUF5627	2	DUF1735	32	160	DUF5627	198	331
A0A413ETH7		RGX10933.1	DUF1735 domain-containing protein	Bacteroides ovatus	Bacteria	Bacteroidota	399	DUF1735	1	DUF1735	34	152
A0A413EUZ0		RGX11625.1	DUF1735 domain-containing protein	Bacteroides ovatus	Bacteria	Bacteroidota	300	DUF1735 + BT-3044-like C-terminal	2	DUF1735	27	141	BT-3044-like C-terminal	157	285
A0A413EV06		RGX11621.1	DUF1735 domain-containing protein	Bacteroides ovatus	Bacteria	Bacteroidota	543	DUF1735	1	DUF1735	52	140
A0A413EW92		RGX12148.1	DUF1735 domain-containing protein	Bacteroides ovatus	Bacteria	Bacteroidota	677	DUF1735 + GH18	2	DUF1735	47	161	GH18	223	412
A0A413EWK7		RGX12149.1	DUF1735 domain-containing protein	Bacteroides ovatus	Bacteria	Bacteroidota	390	DUF1735	1	DUF1735	27	142
A0A413EX96		RGX12420.1	DUF1735 domain-containing protein	Bacteroides ovatus	Bacteria	Bacteroidota	631	DUF1735 + DUF1735	2	DUF1735	58	164	DUF1735	189	298
A0A413EY35		RGX12877.1	DUF1735 domain-containing protein	Bacteroides ovatus	Bacteria	Bacteroidota	426	DUF1735	1	DUF1735	43	149
A0A413H4D4		RGX78414.1	DUF1735 domain-containing protein	Bacteroides stercorirosoris	Bacteria	Bacteroidota	466	DUF1735 + DUF1735	2	DUF1735	49	164	DUF1735	200	298
A0A413I7Z6		RGY04067.1	DUF1735 domain-containing protein	Odoribacter splanchnicus	Bacteria	Bacteroidota	450	DUF1735 + DUF1735	2	DUF1735	47	148	DUF1735	197	288
A0A413IRY9		RGY20325.1	DUF1735 domain-containing protein	Bacteroides caccae	Bacteria	Bacteroidota	450	DUF1735 + DUF1735 + F5/8 type C	3	DUF1735	34	155	DUF1735	174	280	F5/8 type C	326	441
A0A413ISI3		RGY20533.1	DUF1735 domain-containing protein	Bacteroides caccae	Bacteria	Bacteroidota	460	DUF1735 + DUF1735	2	DUF1735	44	150	DUF1735	170	284
A0A413ISJ4		RGY20676.1	DUF1735 domain-containing protein	Bacteroides caccae	Bacteria	Bacteroidota	380	DUF1735	1	DUF1735	31	144
A0A413IYK3		RGY23870.1	DUF1735 domain-containing protein	Bacteroides caccae	Bacteria	Bacteroidota	463	DUF1735	1	DUF1735	44	151
A0A413K2M5		RGY70261.1	DUF1735 domain-containing protein	Bacteroides fragilis	Bacteria	Bacteroidota	393	DUF1735	1	DUF1735	35	161
A0A413K2M6		RGY70262.1	DUF1735 domain-containing protein	Bacteroides fragilis	Bacteria	Bacteroidota	343	DUF1735	1	DUF1735	77	171
A0A413LEH2		RGY96986.1	DUF1735 domain-containing protein	Parabacteroides sp AM58-2XD	Bacteria	Bacteroidota	446	DUF1735 + DUF1735 + F5/8 type C	3	DUF1735	31	149	DUF1735	167	275	F5/8 type C	316	441
A0A413MM70		RGY23473.1	DUF1735 domain-containing protein	Bacteroides caccae	Bacteria	Bacteroidota	482	DUF1735 + DUF1735	2	DUF1735	45	163	DUF1735	182	288
A0A413MNR0		RGY23265.1	DUF1735 domain-containing protein	Bacteroides caccae	Bacteria	Bacteroidota	469	DUF1735 + DUF1735	2	DUF1735	43	168	DUF1735	196	298
A0A413NT16		RGZ51696.1	DUF1735 domain-containing protein	Bacteroides uniformis	Bacteria	Bacteroidota	383	DUF1735	1	DUF1735	30	143
A0A413UT59	boa:Bovatus_03847	KAA3809353.1	DUF1735 domain-containing protein	Bacteroides ovatus	Bacteria	Bacteroidota	380	DUF1735	1	DUF1735	31	144
A0A413UUR6		RHB23437.1	DUF1735 domain-containing protein	Bacteroides stercoris	Bacteria	Bacteroidota	389	DUF1735	1	DUF1735	31	148
A0A413UYA0		KAA3960792.1	DUF1735 domain-containing protein	Bacteroides ovatus	Bacteria	Bacteroidota	678	DUF1735 + GH18	2	DUF1735	47	161	GH18	223	412
A0A413UYD8		RGR84875.1	DUF1735 domain-containing protein	Bacteroides ovatus	Bacteria	Bacteroidota	390	DUF1735	1	DUF1735	27	142
A0A413V3W8		RGR85581.1	DUF1735 domain-containing protein	Bacteroides ovatus	Bacteria	Bacteroidota	613	DUF1735 + DUF1735	2	DUF1735	45	150	DUF1735	175	281
A0A413V4R8		RGR86818.1	DUF1735 domain-containing protein	Bacteroides ovatus	Bacteria	Bacteroidota	426	DUF1735	1	DUF1735	43	149
A0A413V5L5		RGR81471.1	DUF1735 domain-containing protein	Bacteroides ovatus	Bacteria	Bacteroidota	411	DUF1735	1	DUF1735	32	150
A0A413VCH4		KAA3962001.1	DUF1735 domain-containing protein	Bacteroides ovatus	Bacteria	Bacteroidota	352	DUF1735 + DUF5627	2	DUF1735	37	166	DUF5627	205	339
A0A413VHG3	boa:Bovatus_03198	KAA3807710.1	DUF1735 domain-containing protein	Bacteroides ovatus	Bacteria	Bacteroidota	541	DUF1735 + GLUG	2	DUF1735	54	140	GLUG	329	354
A0A413VHI3		RGR86397.1	DUF1735 domain-containing protein	Bacteroides ovatus	Bacteria	Bacteroidota	300	DUF1735 + BT-3044-like C-terminal	2	DUF1735	27	141	BT-3044-like C-terminal	157	285
A0A413VI23		RGR86596.1	DUF1735 domain-containing protein	Bacteroides ovatus	Bacteria	Bacteroidota	421	DUF1735	1	DUF1735	41	159
A0A413VKA6		RHB34027.1	DUF4361 domain-containing protein	Bacteroides nordii	Bacteria	Bacteroidota	321	DUF1735 + BT-3044-like C-terminal	2	DUF1735	38	155	BT-3044-like C-terminal	162	319
A0A413ZPI9		RHC28080.1	DUF1735 domain-containing protein	Bacteroides stercoris	Bacteria	Bacteroidota	383	DUF1735	1	DUF1735	29	146
A0A413ZRW3		RHC30277.1	DUF1735 domain-containing protein	Bacteroides stercoris	Bacteria	Bacteroidota	348	DUF1735 + DUF5627	2	DUF1735	38	162	DUF5627	202	334
A0A414E0M6		KAA4663821.1	DUF1735 domain-containing protein	Bacteroides ovatus	Bacteria	Bacteroidota	416	DUF1735	1	DUF1735	40	158
A0A414E0W7		KAA4663820.1	DUF1735 domain-containing protein	Bacteroides ovatus	Bacteria	Bacteroidota	553	DUF1735 + GH18	2	DUF1735	56	157	GH18	204	403
A0A414E924		KAB1318612.1	Family 43 glycosylhydrolase	Bacteroides ovatus	Bacteria	Bacteroidota	627	DUF1735 + DUF1735	2	DUF1735	59	173	DUF1735	197	301
A0A414EDH7		KAA4667091.1	DUF1735 domain-containing protein	Bacteroides ovatus	Bacteria	Bacteroidota	357	DUF1735 + DUF5627	2	DUF1735	33	158	DUF5627	194	346
A0A414EIP3		KAB1324071.1	DUF1735 domain-containing protein	Bacteroides ovatus	Bacteria	Bacteroidota	541	DUF1735 + GLUG	2	DUF1735	54	140	GLUG	329	354
A0A414EZZ2		RHD38768.1	DUF1735 domain-containing protein	Bacteroides uniformis	Bacteria	Bacteroidota	384	DUF1735	1	DUF1735	29	145
A0A414F9S3		RHD43310.1	DUF1735 domain-containing protein	Bacteroides caccae	Bacteria	Bacteroidota	450	DUF1735 + DUF1735 + F5/8 type C	3	DUF1735	34	155	DUF1735	174	280	F5/8 type C	326	441
A0A414FH22		RHD46146.1	DUF1735 domain-containing protein	Bacteroides caccae	Bacteria	Bacteroidota	482	DUF1735 + DUF1735 + F5/8 type C	3	DUF1735	45	163	DUF1735	182	288	F5/8 type C	348	465
A0A414FHH6		RHD46563.1	DUF1735 domain-containing protein	Bacteroides caccae	Bacteria	Bacteroidota	469	DUF1735 + DUF1735	2	DUF1735	43	168	DUF1735	199	298
A0A414FIM5		RHD47399.1	DUF4361 domain-containing protein	Bacteroides caccae	Bacteria	Bacteroidota	337	DUF1735 + BT-3044-like C-terminal	2	DUF1735	31	152	BT-3044-like C-terminal	164	331
A0A414FJI4		RHD47959.1	DUF1735 domain-containing protein	Phocaeicola plebeius	Bacteria	Bacteroidota	339	DUF1735 + DUF5627	2	DUF1735	36	162	DUF5627	200	327
A0A414FQ63		RHD52296.1	DUF1735 domain-containing protein	Phocaeicola plebeius	Bacteria	Bacteroidota	461	DUF1735 + DUF1735	2	DUF1735	48	151	DUF1735	185	285
A0A414FQK9		RHD52439.1	DUF1735 domain-containing protein	Bacteroides caccae	Bacteria	Bacteroidota	463	DUF1735	1	DUF1735	44	151
A0A414FU36		RHD54373.1	DUF1735 domain-containing protein	Phocaeicola plebeius	Bacteria	Bacteroidota	392	DUF1735	1	DUF1735	37	144
A0A414G7H0		RHD63876.1	DUF1735 domain-containing protein	Bacteroides xylanisolvens	Bacteria	Bacteroidota	306	DUF1735	1	DUF1735	44	141
A0A414GA84		RHD65759.1	DUF1735 domain-containing protein	Bacteroides xylanisolvens	Bacteria	Bacteroidota	628	DUF1735 + DUF1735	2	DUF1735	54	165	DUF1735	192	303
A0A414GHZ6		RHD68483.1	DUF1735 domain-containing protein	Bacteroides xylanisolvens	Bacteria	Bacteroidota	541	DUF1735 + GLUG	2	DUF1735	56	140	GLUG	329	354
A0A414GMR4		RHD70131.1	DUF1735 domain-containing protein	Bacteroides xylanisolvens	Bacteria	Bacteroidota	390	DUF1735	1	DUF1735	30	147
A0A414GMY0		RHD70214.1	DUF1735 domain-containing protein	Bacteroides xylanisolvens	Bacteria	Bacteroidota	475	DUF1735 + GH18	2	DUF1735	49	157	GH18	214	341
A0A414H8F3		RHD79830.1	DUF4361 domain-containing protein	Bacteroides thetaiotaomicron	Bacteria	Bacteroidota	295	DUF1735 + BT-3044-like C-terminal	2	DUF1735	31	152	BT-3044-like C-terminal	164	286
A0A414HHW3		RHD84990.1	DUF1735 domain-containing protein	Bacteroides thetaiotaomicron	Bacteria	Bacteroidota	304	DUF1735 + BT-3044-like C-terminal	2	DUF1735	48	155	BT-3044-like C-terminal	165	297
A0A414HND3		RHD88536.1	DUF1735 domain-containing protein	Bacteroides thetaiotaomicron	Bacteria	Bacteroidota	440	DUF1735	1	DUF1735	31	149
A0A414HTW5		RHD90987.1	DUF1735 domain-containing protein	Bacteroides thetaiotaomicron	Bacteria	Bacteroidota	396	DUF1735	1	DUF1735	31	150
A0A414L099		RHE88085.1	DUF4361 domain-containing protein	Bacteroides intestinalis	Bacteria	Bacteroidota	310	DUF1735 + BT-3044-like C-terminal	2	DUF1735	32	151	BT-3044-like C-terminal	160	282
A0A414L6U8		RHE90324.1	DUF1735 domain-containing protein	Bacteroides intestinalis	Bacteria	Bacteroidota	348	DUF1735 + DUF5627	2	DUF1735	39	162	DUF5627	202	334
A0A414LC00		RHE92111.1	DUF1735 domain-containing protein	Bacteroides intestinalis	Bacteria	Bacteroidota	384	DUF1735	1	DUF1735	28	143
A0A414MIC2		RHF11649.1	DUF1735 domain-containing protein	Bacteroides eggerthii	Bacteria	Bacteroidota	659	DUF1735 + DUF1735 + DUF1735	3	DUF1735	59	162	DUF1735	206	304	DUF1735	341	446
A0A414MIQ1		RHF11650.1	DUF1735 domain-containing protein	Bacteroides eggerthii	Bacteria	Bacteroidota	486	DUF1735 + DUF1735	2	DUF1735	37	150	DUF1735	192	287
A0A414PNW4		RHF70166.1	DUF1735 domain-containing protein	Bacteroides stercoris	Bacteria	Bacteroidota	389	DUF1735	1	DUF1735	31	148
A0A414RJP3		RHF93405.1	DUF1735 domain-containing protein	Phocaeicola plebeius	Bacteria	Bacteroidota	392	DUF1735	1	DUF1735	37	143
A0A414WPP8		RHH38692.1	DUF1735 domain-containing protein	Bacteroides ovatus	Bacteria	Bacteroidota	416	DUF1735	1	DUF1735	40	158
A0A414WPX7		RHH38691.1	DUF1735 domain-containing protein	Bacteroides ovatus	Bacteria	Bacteroidota	553	DUF1735 + GH18	2	DUF1735	56	157	GH18	255	403
A0A414WQB7		RHH39032.1	DUF1735 domain-containing protein	Phocaeicola plebeius	Bacteria	Bacteroidota	403	DUF1735	1	DUF1735	31	149
A0A414WSP2		RHH40670.1	DUF1735 domain-containing protein	Bacteroides ovatus	Bacteria	Bacteroidota	306	DUF1735	1	DUF1735	44	141
A0A414WYP8		RHH44103.1	DUF1735 domain-containing protein	Phocaeicola plebeius	Bacteria	Bacteroidota	392	DUF1735	1	DUF1735	37	144
A0A414X412		RHH47988.1	DUF1735 domain-containing protein	Phocaeicola plebeius	Bacteria	Bacteroidota	339	DUF1735 + DUF5627	2	DUF1735	36	162	DUF5627	200	327
A0A414X8V6		RHH51914.1	DUF1735 domain-containing protein	Phocaeicola plebeius	Bacteria	Bacteroidota	460	DUF1735 + DUF1735	2	DUF1735	46	153	DUF1735	183	284
A0A414YCR5		RHH83824.1	DUF1735 domain-containing protein	Bacteroides caccae	Bacteria	Bacteroidota	447	DUF1735 + DUF1735 + F5/8 type C	3	DUF1735	41	151	DUF1735	177	280	F5/8 type C	324	437
A0A414YFK5		RHH84928.1	DUF1735 domain-containing protein	Bacteroides caccae	Bacteria	Bacteroidota	550	DUF1735 + DUF1735 + DUF1735	3	DUF1735	41	146	DUF1735	203	274	DUF1735	304	398
A0A414YG72		RHH85143.1	DUF1735 domain-containing protein	Bacteroides caccae	Bacteria	Bacteroidota	450	DUF1735 + DUF1735 + F5/8 type C	3	DUF1735	34	155	DUF1735	174	280	F5/8 type C	326	441
A0A414YPU5		RHH88582.1	DUF1735 domain-containing protein	Bacteroides caccae	Bacteria	Bacteroidota	463	DUF1735	1	DUF1735	44	151
A0A414YXK0		RHH92025.1	DUF4361 domain-containing protein	Bacteroides caccae	Bacteria	Bacteroidota	337	DUF1735 + BT-3044-like C-terminal	2	DUF1735	31	152	BT-3044-like C-terminal	164	331
A0A414Z3V6		RHH95153.1	DUF1735 domain-containing protein	Bacteroides caccae	Bacteria	Bacteroidota	482	DUF1735 + DUF1735	2	DUF1735	45	163	DUF1735	182	288
A0A414Z6V7		RHI03140.1	DUF1735 domain-containing protein	Bacteroides sp AM16-24	Bacteria	Bacteroidota	384	DUF1735	1	DUF1735	28	143
A0A414ZDK5		RHI10042.1	DUF1735 domain-containing protein	Bacteroides sp AM16-24	Bacteria	Bacteroidota	348	DUF1735 + DUF5627	2	DUF1735	39	162	DUF5627	202	334
A0A415ANY6		RYT80364.1	DUF1735 domain-containing protein	Bacteroides intestinalis	Bacteria	Bacteroidota	344	DUF1735 + DUF5627	2	DUF1735	32	160	DUF5627	198	331
A0A415CNR8		RHJ52183.1	DUF1735 domain-containing protein	Bacteroides sp AM10-21B	Bacteria	Bacteroidota	317	DUF1735 + BT-3044-like C-terminal	2	DUF1735	33	148	BT-3044-like C-terminal	237	304
A0A415CSL7		RHJ55192.1	DUF1735 domain-containing protein	Bacteroides sp AM10-21B	Bacteria	Bacteroidota	344	DUF1735 + DUF5627	2	DUF1735	32	160	DUF5627	200	332
A0A415DC18		RHJ70467.1	DUF1735 domain-containing protein	Phocaeicola vulgatus (Bacteroides vulgatus)	Bacteria	Bacteroidota	460	DUF1735 + DUF1735 + F5/8 type C	3	DUF1735	44	150	DUF1735	170	282	F5/8 type C	317	435
A0A415E0A9		RHJ86708.1	DUF1735 domain-containing protein	Parabacteroides sp AM08-6	Bacteria	Bacteroidota	181	DUF1735	1	DUF1735	50	163
A0A415FIE9		RHK22389.1	DUF1735 domain-containing protein	Bacteroides xylanisolvens	Bacteria	Bacteroidota	399	DUF1735	1	DUF1735	34	151
A0A415FVJ0		RHK26917.1	DUF1735 domain-containing protein	Bacteroides xylanisolvens	Bacteria	Bacteroidota	174	DUF1735	1	DUF1735	42	154
A0A415FY72		RHK27977.1	DUF1735 domain-containing protein	Bacteroides xylanisolvens	Bacteria	Bacteroidota	431	DUF1735	1	DUF1735	33	151
A0A415FYZ4		RHK28350.1	DUF1735 domain-containing protein	Bacteroides xylanisolvens	Bacteria	Bacteroidota	541	DUF1735 + GLUG	2	DUF1735	56	140	GLUG	329	354
A0A415FZ51		RHK28354.1	DUF1735 domain-containing protein	Bacteroides xylanisolvens	Bacteria	Bacteroidota	300	DUF1735 + BT-3044-like C-terminal	2	DUF1735	27	141	BT-3044-like C-terminal	157	285
A0A415G0B7		RHK29070.1	DUF1735 domain-containing protein	Bacteroides xylanisolvens	Bacteria	Bacteroidota	474	DUF1735 + DUF1735	2	DUF1735	35	144	DUF1735	154	269
A0A415HE93		HJG11621.1	DUF1735 and LamG domain-containing protein	Bacteroides xylanisolvens	Bacteria	Bacteroidota	386	DUF1735	1	DUF1735	32	148
A0A415HEE5		RHK89792.1	DUF1735 domain-containing protein	Bacteroides xylanisolvens	Bacteria	Bacteroidota	475	DUF1735	1	DUF1735	44	162
A0A415HEW4		RHK90668.1	DUF1735 domain-containing protein	Bacteroides xylanisolvens	Bacteria	Bacteroidota	543	DUF1735	1	DUF1735	54	140
A0A415HF88		RHK90810.1	DUF1735 domain-containing protein	Bacteroides xylanisolvens	Bacteria	Bacteroidota	390	DUF1735	1	DUF1735	30	147
A0A415HFE8		RHK90851.1	DUF1735 domain-containing protein	Bacteroides xylanisolvens	Bacteria	Bacteroidota	475	DUF1735	1	DUF1735	48	157
A0A415HGZ0		RHK92020.1	DUF1735 domain-containing protein	Bacteroides xylanisolvens	Bacteria	Bacteroidota	432	DUF1735	1	DUF1735	33	151
A0A415HH12		RHK92021.1	DUF1735 domain-containing protein	Bacteroides xylanisolvens	Bacteria	Bacteroidota	520	DUF1735	1	DUF1735	57	171
A0A415HPF0			BT-3987-like N-terminal domain-containing protein	Bacteroides xylanisolvens	Bacteria	Bacteroidota	312	DUF1735	1	DUF1735	41	140
A0A415HT57		RHK97150.1	DUF1735 domain-containing protein	Bacteroides xylanisolvens	Bacteria	Bacteroidota	417	DUF1735	1	DUF1735	41	159
A0A415HYV4		RHL00166.1	DUF1735 domain-containing protein	Bacteroides xylanisolvens	Bacteria	Bacteroidota	344	DUF1735 + DUF5627	2	DUF1735	32	160	DUF5627	198	331
A0A415I1R1		RHL01579.1	DUF1735 domain-containing protein	Bacteroides xylanisolvens	Bacteria	Bacteroidota	631	DUF1735 + DUF1735	2	DUF1735	60	164	DUF1735	206	300
A0A415I889		RHL03879.1	DUF4361 domain-containing protein	Bacteroides sp AF39-11AC	Bacteria	Bacteroidota	310	DUF1735 + BT-3044-like C-terminal	2	DUF1735	32	151	BT-3044-like C-terminal	160	282
A0A415IAK8		RHL04683.1	DUF1735 domain-containing protein	Bacteroides sp AF39-11AC	Bacteria	Bacteroidota	446	DUF1735 + DUF1735 + F5/8 type C	3	DUF1735	35	156	DUF1735	180	284	F5/8 type C	315	439
A0A415IUL4		RHL11343.1	DUF1735 domain-containing protein	Bacteroides sp AF39-11AC	Bacteria	Bacteroidota	348	DUF1735 + DUF5627	2	DUF1735	39	162	DUF5627	202	334
A0A415IUR1		RHL11391.1	DUF1735 domain-containing protein	Bacteroides sp AF39-11AC	Bacteria	Bacteroidota	384	DUF1735	1	DUF1735	28	143
A0A415IUR6		RHL11390.1	DUF1735 domain-containing protein	Bacteroides sp AF39-11AC	Bacteria	Bacteroidota	660	DUF1735 + GH18	2	DUF1735	68	164	GH18	226	430
A0A415IWY9		RHL12134.1	DUF1735 domain-containing protein	Phocaeicola plebeius	Bacteria	Bacteroidota	392	DUF1735	1	DUF1735	37	144
A0A415J5H1		RHL15330.1	DUF1735 domain-containing protein	Phocaeicola plebeius	Bacteria	Bacteroidota	339	DUF1735 + DUF5627	2	DUF1735	36	162	DUF5627	200	327
A0A415JGF6		RHL20132.1	DUF1735 domain-containing protein	Phocaeicola plebeius	Bacteria	Bacteroidota	461	DUF1735 + DUF1735	2	DUF1735	48	151	DUF1735	185	285
A0A415K8M6		RHL32608.1	DUF1735 domain-containing protein	Bacteroides xylanisolvens	Bacteria	Bacteroidota	627	DUF1735 + DUF1735	2	DUF1735	59	173	DUF1735	197	301
A0A415K8Y6		RHL32722.1	DUF1735 domain-containing protein	Bacteroides xylanisolvens	Bacteria	Bacteroidota	399	DUF1735	1	DUF1735	34	151
A0A415KIS5		RHL36169.1	DUF1735 domain-containing protein	Bacteroides xylanisolvens	Bacteria	Bacteroidota	527	DUF1735	1	DUF1735	183	281
A0A415KPC4		RHL38145.1	DUF1735 domain-containing protein	Bacteroides xylanisolvens	Bacteria	Bacteroidota	576	DUF1735 + DUF1735	2	DUF1735	36	148	DUF1735	182	277
A0A415KR91		RHL38832.1	DUF1735 domain-containing protein	Bacteroides xylanisolvens	Bacteria	Bacteroidota	431	DUF1735	1	DUF1735	33	151
A0A415KSP9		RHL39217.1	DUF1735 domain-containing protein	Bacteroides xylanisolvens	Bacteria	Bacteroidota	478	DUF1735	1	DUF1735	44	162
A0A415KSV5		RHL39216.1	DUF1735 domain-containing protein	Bacteroides xylanisolvens	Bacteria	Bacteroidota	385	DUF1735	1	DUF1735	32	148
A0A415KVM8		RHL40344.1	DUF1735 domain-containing protein	Bacteroides xylanisolvens	Bacteria	Bacteroidota	543	DUF1735	1	DUF1735	56	140
A0A415KX41		RHL40830.1	DUF1735 domain-containing protein	Bacteroides xylanisolvens	Bacteria	Bacteroidota	306	DUF1735	1	DUF1735	41	142
A0A415L089		RHL41942.1	DUF1735 domain-containing protein	Bacteroides xylanisolvens	Bacteria	Bacteroidota	633	DUF1735 + DUF1735	2	DUF1735	60	164	DUF1735	206	300
A0A415LW06		RHL54484.1	DUF1735 domain-containing protein	Bacteroides thetaiotaomicron	Bacteria	Bacteroidota	429	DUF1735	1	DUF1735	30	147
A0A415LXG0		RHL55858.1	DUF1735 domain-containing protein	Bacteroides thetaiotaomicron	Bacteria	Bacteroidota	449	DUF4999 + DUF1735	2	DUF4999	1	75	DUF1735	218	299
A0A415M0I3		RHL58512.1	DUF4361 domain-containing protein	Bacteroides thetaiotaomicron	Bacteria	Bacteroidota	300	DUF1735 + BT-3044-like C-terminal	2	DUF1735	31	154	BT-3044-like C-terminal	162	295
A0A415M1S3		RHL60114.1	DUF1735 domain-containing protein	Bacteroides thetaiotaomicron	Bacteria	Bacteroidota	509	DUF1735	1	DUF1735	57	159
A0A415M240		RHL60113.1	DUF1735 domain-containing protein	Bacteroides thetaiotaomicron	Bacteria	Bacteroidota	440	DUF1735	1	DUF1735	31	149
A0A415M640		RHL63972.1	DUF4361 domain-containing protein	Bacteroides thetaiotaomicron	Bacteria	Bacteroidota	342	DUF1735 + BT-3044-like C-terminal	2	DUF1735	35	159	BT-3044-like C-terminal	166	332
A0A415M6Y8		RHL64419.1	DUF1735 domain-containing protein	Bacteroides thetaiotaomicron	Bacteria	Bacteroidota	617	DUF1735 + DUF1735	2	DUF1735	45	153	DUF1735	194	285
A0A415N8P6		RHL92539.1	DUF1735 domain-containing protein	Bacteroides intestinalis	Bacteria	Bacteroidota	384	DUF1735	1	DUF1735	28	143
A0A415NG51		RHL96708.1	DUF4361 domain-containing protein	Bacteroides intestinalis	Bacteria	Bacteroidota	316	DUF1735 + BT-3044-like C-terminal	2	DUF1735	42	158	BT-3044-like C-terminal	167	288
A0A415PSQ9		RHM16034.1	DUF1735 domain-containing protein	Bacteroides stercoris	Bacteria	Bacteroidota	476	DUF1735	1	DUF1735	45	161
A0A415SU62		RHM92534.1	DUF1735 domain-containing protein	Phocaeicola plebeius	Bacteria	Bacteroidota	392	DUF1735	1	DUF1735	37	144
A0A415T856		RHM97318.1	DUF1735 domain-containing protein	Phocaeicola plebeius	Bacteria	Bacteroidota	460	DUF1735 + DUF1735	2	DUF1735	46	153	DUF1735	183	284
A0A416SY61		RHR35027.1	DUF1735 domain-containing protein	Parabacteroides sp AF18-52	Bacteria	Bacteroidota	447	DUF1735 + DUF1735 + F5/8 type C	3	DUF1735	31	150	DUF1735	169	278	F5/8 type C	320	442
A0A416UQL8		RHR56931.1	DUF1735 domain-containing protein	Parabacteroides sp AF17-28	Bacteria	Bacteroidota	324	DUF1735 + DUF5627	2	DUF1735	33	157	DUF5627	179	312
A0A416XFD4		RHR97859.1	DUF1735 domain-containing protein	Parabacteroides sp AF14-59	Bacteria	Bacteroidota	411	DUF1735 + DUF1735	2	DUF1735	25	142	DUF1735	180	275
A0A416XGL1		RHR98276.1	DUF1735 domain-containing protein	Parabacteroides sp AF14-59	Bacteria	Bacteroidota	447	DUF1735 + DUF1735 + F5/8 type C	3	DUF1735	31	150	DUF1735	169	276	F5/8 type C	317	442
A0A419S386		RKD13333.1	Adhesin	Pelobium manganitolerans	Bacteria	Bacteroidota	322	DUF1735 + DUF5627	2	DUF1735	31	156	DUF5627	175	311
A0A420BGP1			Concanavalin A-like lectin/glucanase superfamily protein	Sphingobacterium detergens	Bacteria	Bacteroidota	375	DUF1735	1	DUF1735	36	155
A0A420BKI7		RKE57314.1	Uncharacterized protein DUF1735	Sphingobacterium detergens	Bacteria	Bacteroidota	386	DUF1735	1	DUF1735	68	183
A0A420FJK8			BT-3987-like N-terminal domain-containing protein	Sphingobacterium siyangense	Bacteria	Bacteroidota	293	DUF1735	1	DUF1735	64	162
A0A420G3D8			BT-3987-like N-terminal domain-containing protein	Sphingobacterium siyangense	Bacteria	Bacteroidota	321	DUF1735	1	DUF1735	60	161
A0A420GA01		RKF42019.1	Adhesin	Sphingobacterium siyangense	Bacteria	Bacteroidota	341	DUF1735 + DUF5627	2	DUF1735	32	156	DUF5627	194	329
A0A420W0E7		RKO72037.1	DUF1735 domain-containing protein	Sphingobacterium puteale	Bacteria	Bacteroidota	341	DUF1735 + DUF5627	2	DUF1735	32	156	DUF5627	194	329
A0A420W1B4		RKO72362.1	DUF4361 domain-containing protein	Sphingobacterium puteale	Bacteria	Bacteroidota	297	DUF1735 + BT-3044-like C-terminal	2	DUF1735	31	152	BT-3044-like C-terminal	161	291
A0A420YW62		RKW44966.1	DUF1735 domain-containing protein	Porphyromonas sp	Bacteria	Bacteroidota	415	DUF1735	1	DUF1735	36	160
A0A420YW67		RKW44965.1	DUF1735 domain-containing protein	Porphyromonas sp	Bacteria	Bacteroidota	236	DUF1735	1	DUF1735	59	175
A0A420YYC6		RKW47355.1	DUF1735 domain-containing protein	Porphyromonas sp	Bacteria	Bacteroidota	407	DUF1735	1	DUF1735	37	160
A0A437MUR0		RVU01381.1	DUF1735 domain-containing protein	Mucilaginibacter limnophilus	Bacteria	Bacteroidota	309	DUF1735	1	DUF1735	58	161
A0A444MPH5		RWY52477.1	DUF1735 domain-containing protein	Mucilaginibacter gilvus	Bacteria	Bacteroidota	282	DUF1735 + BT-3044-like C-terminal	2	DUF1735	64	159	BT-3044-like C-terminal	167	273
A0A448RDC7		VEI53506.1	Domain of uncharacterized function (DUF1735)	Capnocytophaga sputigena	Bacteria	Bacteroidota	471	DUF1735	1	DUF1735	72	171
A0A449I104		VFB13140.1	Exo-alpha sialidase	Bacteroides heparinolyticus	Bacteria	Bacteroidota	328	DUF1735 + F5/8 type C	2	DUF1735	50	158	F5/8 type C	197	318
A0A449I129		VFB13141.1	Domain of uncharacterized function (DUF1735)	Bacteroides heparinolyticus	Bacteria	Bacteroidota	377	DUF1735	1	DUF1735	30	146
A0A449I2C8		VFB13602.1	Domain of uncharacterized function (DUF1735)	Bacteroides heparinolyticus	Bacteria	Bacteroidota	340	DUF1735 + DUF5627	2	DUF1735	32	159	DUF5627	197	329
A0A494VHV0	muh:HYN43_003165	AYL94356.1	DUF1735 domain-containing protein	Mucilaginibacter celer	Bacteria	Bacteroidota	191	DUF1735	1	DUF1735	79	174
A0A494VNE8	muh:HYN43_013275	AYL96204.1	DUF1735 domain-containing protein	Mucilaginibacter celer	Bacteria	Bacteroidota	312	DUF1735 + BT-3044-like C-terminal	2	DUF1735	81	183	BT-3044-like C-terminal	199	305
A0A494VS22	muh:HYN43_025350	AYL98407.1	DUF1735 domain-containing protein	Mucilaginibacter celer	Bacteria	Bacteroidota	318	DUF1735	1	DUF1735	58	158
A0A494VZL3	muh:HYN43_016260	AYL96758.1	DUF1735 domain-containing protein	Mucilaginibacter celer	Bacteria	Bacteroidota	343	DUF1735	1	DUF1735	56	163
A0A495J119		RKR81799.1	Uncharacterized protein DUF1735	Mucilaginibacter gracilis	Bacteria	Bacteroidota	338	DUF1735	1	DUF1735	77	168
A0A495WGV2		RKT60025.1	Uncharacterized protein DUF1735	Coprobacter fastidiosus NSB1 = JCM 33896	Bacteria	Bacteroidota	319	DUF1735 + BT-3044-like C-terminal	2	DUF1735	31	155	BT-3044-like C-terminal	163	314
A0A496CCC8		RKU63658.1	DUF4361 domain-containing protein	Parabacteroides sp AF17-3	Bacteria	Bacteroidota	337	DUF1735 + BT-3044-like C-terminal	2	DUF1735	35	159	BT-3044-like C-terminal	167	332
A0A496D3J3		RKU73049.1	DUF4361 domain-containing protein	Parabacteroides sp AF17-3	Bacteria	Bacteroidota	293	DUF1735 + BT-3044-like C-terminal	2	DUF1735	32	154	BT-3044-like C-terminal	165	281
A0A496DGE5		RKU73680.1	DUF1735 domain-containing protein	Parabacteroides sp AF17-3	Bacteria	Bacteroidota	447	DUF1735 + DUF1735 + F5/8 type C	3	DUF1735	31	148	DUF1735	168	279	F5/8 type C	317	442
A0A497Y7P2		RLJ79574.1	Uncharacterized protein DUF1735	Pedobacter alluvionis	Bacteria	Bacteroidota	344	DUF1735 + DUF5627	2	DUF1735	33	160	DUF5627	198	333
A0A4P6RIR1		QBJ19119.1	DUF1735 domain-containing protein	Bacteroides sp A1C1	Bacteria	Bacteroidota	384	DUF1735	1	DUF1735	29	145
A0A4P6RIS3		QBJ19127.1	DUF1735 domain-containing protein	Bacteroides sp A1C1	Bacteria	Bacteroidota	383	DUF1735	1	DUF1735	30	143
A0A4P6YIR1	fnk:E1750_17450	QBN20500.1	DUF1735 domain-containing protein	Flavobacterium nackdongense	Bacteria	Bacteroidota	347	DUF1735 + DUF5627	2	DUF1735	28	160	DUF5627	200	333
A0A4P7DSQ9	sphz:E3D81_06065	QBR11758.1	DUF1735 domain-containing protein	Sphingobacterium sp CZ-2	Bacteria	Bacteroidota	402	DUF1735	1	DUF1735	39	154
A0A4P7DUD8	sphz:E3D81_14890	QBR13389.1	DUF1735 domain-containing protein	Sphingobacterium sp CZ-2	Bacteria	Bacteroidota	289	DUF1735	1	DUF1735	64	160
A0A4P7DZU4	sphz:E3D81_16765	QBR13745.1	DUF4361 domain-containing protein	Sphingobacterium sp CZ-2	Bacteria	Bacteroidota	298	DUF1735 + BT-3044-like C-terminal	2	DUF1735	34	151	BT-3044-like C-terminal	161	293
A0A4P7VB66		QCD34660.1	DUF1735 domain-containing protein	Muribaculum gordoncarteri	Bacteria	Bacteroidota	347	DUF1735 + DUF5627	2	DUF1735	39	160	DUF5627	201	334
A0A4P7W5M3		QCD43371.1	DUF1735 domain-containing protein	Duncaniella dubosii	Bacteria	Bacteroidota	402	DUF1735 + DUF5627	2	DUF1735	76	202	DUF5627	240	391
A0A4P8RC88		QCR22372.1	Adhesin	Pontibacter sp SGAir0037	Bacteria	Bacteroidota	342	DUF1735 + DUF5627	2	DUF1735	29	157	DUF5627	195	331
A0A4P8RU47			BT-3987-like N-terminal domain-containing protein	Pontibacter sp SGAir0037	Bacteria	Bacteroidota	328	DUF1735	1	DUF1735	66	163
A0A4Q0IKS5		RXE65566.1	DUF1735 domain-containing protein	Muribaculaceae bacterium Isolate-007 (NCI)	Bacteria	Bacteroidota	411	DUF1735	1	DUF1735	48	148
A0A4Q0IM06		RXE65567.1	DUF1735 domain-containing protein	Muribaculaceae bacterium Isolate-007 (NCI)	Bacteria	Bacteroidota	340	DUF1735 + F5/8 type C	2	DUF1735	60	166	F5/8 type C	222	324
A0A4Q0IMI8		RXE66204.1	DUF1735 domain-containing protein	Muribaculaceae bacterium Isolate-007 (NCI)	Bacteria	Bacteroidota	399	DUF1735	1	DUF1735	30	144
A0A4Q0IP96		RXE66205.1	DUF1735 domain-containing protein	Muribaculaceae bacterium Isolate-007 (NCI)	Bacteria	Bacteroidota	453	DUF4999 + DUF1735 + DUF1735	3	DUF4999	1	55	DUF1735	69	156	DUF1735	184	289
A0A4Q0IPC9		RXE66903.1	DUF1735 domain-containing protein	Muribaculaceae bacterium Isolate-007 (NCI)	Bacteria	Bacteroidota	377	DUF1735	1	DUF1735	32	143
A0A4Q0J2B3		RXE71970.1	DUF4361 domain-containing protein	Muribaculaceae bacterium Isolate-002 (NCI)	Bacteria	Bacteroidota	317	DUF1735 + BT-3044-like C-terminal	2	DUF1735	31	154	BT-3044-like C-terminal	163	307
A0A4Q0M685		RXF68176.1	DUF1735 domain-containing protein	Arcticibacter tournemirensis	Bacteria	Bacteroidota	322	DUF1735 + DUF5627	2	DUF1735	31	156	DUF5627	176	311
A0A4Q0M9D4		RXF69379.1	DUF4361 domain-containing protein	Arcticibacter tournemirensis	Bacteria	Bacteroidota	298	DUF1735 + BT-3044-like C-terminal	2	DUF1735	31	153	BT-3044-like C-terminal	161	292
A0A4Q0MA99		RXF69706.1	DUF1735 domain-containing protein	Arcticibacter tournemirensis	Bacteria	Bacteroidota	405	DUF1735	1	DUF1735	42	149
A0A4Q0MF64		RXF71925.1	DUF1735 domain-containing protein	Arcticibacter tournemirensis	Bacteria	Bacteroidota	301	DUF1735	1	DUF1735	57	181
A0A4Q0MHG6		RXF72436.1	DUF5013 domain-containing protein	Arcticibacter tournemirensis	Bacteria	Bacteroidota	341	DUF1735 + DUF5013	2	DUF1735	46	150	DUF5013	185	318
A0A4Q0PPA4			DUF1735 domain-containing protein	Leeuwenhoekiella marinoflava	Bacteria	Bacteroidota	344	DUF1735 + DUF5627	2	DUF1735	32	155	DUF5627	198	333
A0A4Q0TW51		QLK84786.1	DUF1735 domain-containing protein	Bacteroides sp PHL 2737	Bacteria	Bacteroidota	393	DUF1735	1	DUF1735	35	161
A0A4Q1CKW8		RXK61570.1	DUF1735 domain-containing protein	Lacibacter luteus	Bacteria	Bacteroidota	342	DUF1735 + DUF5627	2	DUF1735	30	158	DUF5627	196	331
A0A4Q1CMW9		RXK62041.1	DUF1735 domain-containing protein	Lacibacter luteus	Bacteria	Bacteroidota	322	DUF1735 + F5/8 type C	2	DUF1735	35	151	F5/8 type C	184	310
A0A4Q1D0B7		RXK81183.1	DUF1735 domain-containing protein	Filimonas effusa	Bacteria	Bacteroidota	321	DUF1735 + DUF5627	2	DUF1735	28	160	DUF5627	179	309
A0A4Q1D854		RXK85497.1	DUF1735 domain-containing protein	Filimonas effusa	Bacteria	Bacteroidota	347	DUF1735 + DUF5627	2	DUF1735	33	161	DUF5627	200	335
A0A4Q1DCC1		RXK87107.1	DUF4361 domain-containing protein	Filimonas effusa	Bacteria	Bacteroidota	320	DUF1735 + BT-3044-like C-terminal	2	DUF1735	53	184	BT-3044-like C-terminal	195	314
A0A4Q1IRD8		RXP62708.1	DUF1735 domain-containing protein	Lutibacter sp HS1-25	Bacteria	Bacteroidota	351	DUF1735 + DUF5627	2	DUF1735	32	161	DUF5627	203	335
A0A4Q1IRZ3		RXP59360.1	DUF1735 domain-containing protein	Lutibacter sp HS1-25	Bacteria	Bacteroidota	349	DUF1735 + DUF5627	2	DUF1735	31	159	DUF5627	201	336
A0A4Q2UEB1		RYC67216.1	DUF1735 domain-containing protein	Spirosoma sordidisoli	Bacteria	Bacteroidota	331	DUF1735 + DUF5627	2	DUF1735	20	146	DUF5627	184	320
A0A4Q3BWG7		RYD84554.1	DUF1735 domain-containing protein	Sphingobacteriales bacterium	Bacteria	Bacteroidota	262	DUF1735	1	DUF1735	53	162
A0A4Q3E0N0		RYE12415.1	DUF1735 domain-containing protein	Sphingobacteriales bacterium	Bacteria	Bacteroidota	273	DUF1735	1	DUF1735	27	116
A0A4Q3F637		RYE28367.1	DUF1735 domain-containing protein	Sphingobacteriaceae bacterium	Bacteria	Bacteroidota	197	DUF1735	1	DUF1735	59	176
A0A4Q3NKJ2		RYF44473.1	DUF1735 domain-containing protein	Chitinophagaceae bacterium	Bacteria	Bacteroidota	328	DUF1735	1	DUF1735	68	164
A0A4Q3RLR9		RYF85083.1	DUF1735 domain-containing protein	Chitinophagaceae bacterium	Bacteria	Bacteroidota	299	DUF1735	1	DUF1735	51	151
A0A4Q3RQ72		RYF87592.1	DUF1735 domain-containing protein	Chitinophagaceae bacterium	Bacteria	Bacteroidota	158	DUF1735	1	DUF1735	29	152
A0A4Q3RSR2		RYF88978.1	DUF1735 domain-containing protein	Chitinophagaceae bacterium	Bacteria	Bacteroidota	324	DUF1735	1	DUF1735	79	187
A0A4Q5DDB9		KAB6084715.1	DUF1735 domain-containing protein	Bacteroides xylanisolvens	Bacteria	Bacteroidota	576	DUF1735 + DUF1735	2	DUF1735	36	148	DUF1735	181	277
A0A4Q5DI72		KAB6081811.1	DUF1735 domain-containing protein	Bacteroides xylanisolvens	Bacteria	Bacteroidota	478	DUF1735	1	DUF1735	44	162
A0A4Q5DQC8		KAB6080704.1	DUF1735 domain-containing protein	Bacteroides xylanisolvens	Bacteria	Bacteroidota	541	DUF1735 + GLUG	2	DUF1735	54	140	GLUG	329	354
A0A4Q5DRI6		KAB6086610.1	DUF1735 domain-containing protein	Bacteroides xylanisolvens	Bacteria	Bacteroidota	432	DUF1735	1	DUF1735	33	152
A0A4Q5HDN2		RYT79750.1	DUF1735 domain-containing protein	Bacteroides intestinalis	Bacteria	Bacteroidota	384	DUF1735	1	DUF1735	28	143
A0A4Q5LL60		RYU89412.1	DUF1735 domain-containing protein	Mucilaginibacter terrigena	Bacteria	Bacteroidota	306	DUF1735 + BT-3044-like C-terminal	2	DUF1735	49	177	BT-3044-like C-terminal	187	302
A0A4Q5LMK2		RYU90918.1	DUF1735 domain-containing protein	Mucilaginibacter terrigena	Bacteria	Bacteroidota	401	DUF1735	1	DUF1735	42	156
A0A4Q5QJI8		RYY06824.1	DUF1735 domain-containing protein	Sphingobacteriaceae bacterium	Bacteria	Bacteroidota	172	DUF1735	1	DUF1735	39	156
A0A4Q5R7P7		RYY15814.1	DUF1735 domain-containing protein	Chitinophagaceae bacterium	Bacteria	Bacteroidota	338	DUF1735	1	DUF1735	62	171
A0A4Q5RQA6		RYY23802.1	DUF5013 domain-containing protein	Chitinophagaceae bacterium	Bacteria	Bacteroidota	378	DUF1735 + DUF5013	2	DUF1735	63	171	DUF5013	205	352
A0A4Q5SQC4		RYY38416.1	DUF1735 domain-containing protein	Chitinophagaceae bacterium	Bacteria	Bacteroidota	324	DUF1735	1	DUF1735	63	166
A0A4Q5TW11		RYY54885.1	DUF1735 domain-containing protein	Chitinophagaceae bacterium	Bacteria	Bacteroidota	325	DUF1735	1	DUF1735	57	161
A0A4Q5V6L3		RYY72903.1	DUF1735 domain-containing protein	Gammaproteobacteria bacterium	Bacteria	Pseudomonadota	309	DUF1735	1	DUF1735	48	152
A0A4Q5YG80		RYZ21628.1	DUF1735 domain-containing protein	Sphingobacteriales bacterium	Bacteria	Bacteroidota	276	DUF1735	1	DUF1735	45	144
A0A4Q5Z577		RYZ30914.1	DUF1735 domain-containing protein	Chitinophagaceae bacterium	Bacteria	Bacteroidota	319	DUF1735	1	DUF1735	59	162
A0A4Q5ZH09		RYZ35135.1	DUF1735 domain-containing protein	Sphingobacteriales bacterium	Bacteria	Bacteroidota	278	DUF1735	1	DUF1735	14	93
A0A4Q6DYZ8		RYZ96628.1	DUF1735 domain-containing protein	Sphingobacteriaceae bacterium	Bacteria	Bacteroidota	285	DUF1735	1	DUF1735	59	164
A0A4Q6E968		RYZ99883.1	DUF1735 domain-containing protein	Sphingobacteriaceae bacterium	Bacteria	Bacteroidota	297	DUF1735	1	DUF1735	65	166
A0A4Q6XE34		RZF58061.1	DUF4361 domain-containing protein	Sphingobacterium corticibacterium	Bacteria	Bacteroidota	298	DUF1735 + BT-3044-like C-terminal	2	DUF1735	29	152	BT-3044-like C-terminal	160	291
A0A4Q6XHB7		RZF59301.1	DUF1735 domain-containing protein	Sphingobacterium corticibacterium	Bacteria	Bacteroidota	355	DUF1735 + DUF5627	2	DUF1735	33	161	DUF5627	199	343
A0A4Q6XXB0		RZF62044.1	DUF1735 domain-containing protein	Sphingobacterium corticibacterium	Bacteria	Bacteroidota	398	DUF1735	1	DUF1735	36	152
A0A4Q6XXB2		RZF61437.1	DUF1735 domain-containing protein	Sphingobacterium corticibacterium	Bacteria	Bacteroidota	319	DUF1735 + F5/8 type C	2	DUF1735	29	144	F5/8 type C	177	297
A0A4Q7MCA6		RZS65451.1	Uncharacterized protein DUF1735	Pseudobacter ginsenosidimutans	Bacteria	Bacteroidota	346	DUF1735 + DUF5627	2	DUF1735	31	161	DUF5627	199	334
A0A4Q7MQB7		RZS68929.1	Uncharacterized protein DUF4361	Pseudobacter ginsenosidimutans	Bacteria	Bacteroidota	288	DUF1735 + BT-3044-like C-terminal	2	DUF1735	63	161	BT-3044-like C-terminal	173	285
A0A4Q7MYY7		RZS74467.1	Uncharacterized protein DUF1735	Pseudobacter ginsenosidimutans	Bacteria	Bacteroidota	437	DUF1735	1	DUF1735	66	173
A0A4Q7N1C0		RZS74982.1	Uncharacterized protein DUF1735	Pseudobacter ginsenosidimutans	Bacteria	Bacteroidota	397	DUF1735 + Tachylectin 2	2	DUF1735	38	151	Tachylectin 2	202	390
A0A4Q9FDX8		TBN03678.1	DUF1735 domain-containing protein	Hyunsoonleella flava	Bacteria	Bacteroidota	378	DUF1735 + DUF5627	2	DUF1735	31	161	DUF5627	201	364
A0A4Q9FKE9		TBN13085.1	DUF1735 domain-containing protein	Hyunsoonleella pacifica	Bacteria	Bacteroidota	377	DUF1735 + DUF5627	2	DUF1735	31	159	DUF5627	201	364
A0A4Q9HEG5		TBO42857.1	DUF1735 domain-containing protein	Pedobacter kyonggii	Bacteria	Bacteroidota	323	DUF1735 + DUF5627	2	DUF1735	31	158	DUF5627	177	313
A0A4R0MVY9		TCC90084.1	DUF1735 domain-containing protein	Pedobacter frigiditerrae	Bacteria	Bacteroidota	321	DUF1735	1	DUF1735	62	170
A0A4R0N1T1		TCC93635.1	DUF1735 domain-containing protein	Pedobacter frigiditerrae	Bacteria	Bacteroidota	323	DUF1735 + DUF5627	2	DUF1735	28	158	DUF5627	177	313
A0A4R0NDS8		TCC98551.1	DUF1735 domain-containing protein	Pedobacter hiemivivus	Bacteria	Bacteroidota	399	DUF1735 + Tachylectin 2	2	DUF1735	38	153	Tachylectin 2	211	390
A0A4R0NEY6		TCC97154.1	DUF1735 domain-containing protein	Pedobacter hiemivivus	Bacteria	Bacteroidota	197	DUF1735	1	DUF1735	60	154
A0A4R0NHG3		TCD00031.1	DUF1735 domain-containing protein	Pedobacter frigidisoli	Bacteria	Bacteroidota	339	DUF1735	1	DUF1735	67	165
A0A4R0NKI2		TCC99464.1	DUF1735 domain-containing protein	Pedobacter hiemivivus	Bacteria	Bacteroidota	166	DUF1735	1	DUF1735	39	150
A0A4R0NQ49		TCD01385.1	DUF1735 domain-containing protein	Pedobacter psychroterrae	Bacteria	Bacteroidota	207	DUF1735	1	DUF1735	62	154
A0A4R1JNS2		TCK52805.1	Uncharacterized protein DUF1735	Flavobacterium sp 90	Bacteria	Bacteroidota	343	DUF1735 + DUF5627	2	DUF1735	29	158	DUF5627	196	332
A0A4R2GRD3		TCO10696.1	Uncharacterized protein DUF1735	Natronoflexus pectinivorans	Bacteria	Bacteroidota	344	DUF1735 + DUF5627	2	DUF1735	33	163	DUF5627	201	333
A0A4R2HHR7		TCO27276.1	Uncharacterized protein DUF1735	Pedobacter psychrotolerans	Bacteria	Bacteroidota	298	DUF1735	1	DUF1735	53	161
A0A4R2HJ62		TCO28816.1	Uncharacterized protein DUF1735	Pedobacter psychrotolerans	Bacteria	Bacteroidota	343	DUF1735 + DUF5627	2	DUF1735	33	159	DUF5627	198	333
A0A4R2ZQX1			Concanavalin A-like lectin/glucanase superfamily protein	Sphingobacterium sp JUb20	Bacteria	Bacteroidota	374	DUF1735	1	DUF1735	35	149
A0A4R3ADJ1		TCR08347.1	Uncharacterized protein DUF1735	Sphingobacterium sp JUb78	Bacteria	Bacteroidota	287	DUF1735	1	DUF1735	67	161
A0A4R3KPJ8		TCS86292.1	Uncharacterized protein DUF1735	Anseongella ginsenosidimutans	Bacteria	Bacteroidota	301	DUF1735 + BT-3044-like C-terminal	2	DUF1735	41	153	BT-3044-like C-terminal	162	296
A0A4R3VPP2		TCV07440.1	Uncharacterized protein DUF1735	Sphingobacterium alimentarium	Bacteria	Bacteroidota	298	DUF1735 + BT-3044-like C-terminal	2	DUF1735	46	146	BT-3044-like C-terminal	161	291
A0A4R3VYC6		TCV10900.1	Uncharacterized protein DUF1735	Sphingobacterium alimentarium	Bacteria	Bacteroidota	287	DUF1735	1	DUF1735	66	161
A0A4R4E5U1		TCZ75026.1	DUF1735 domain-containing protein	Flaviaesturariibacter aridisoli	Bacteria	Bacteroidota	348	DUF1735	1	DUF1735	63	171
A0A4R5DEB4		TDE12129.1	DUF1735 domain-containing protein	Dyadobacter psychrotolerans	Bacteria	Bacteroidota	338	DUF1735 + DUF5627	2	DUF1735	30	156	DUF5627	195	326
A0A4R5DM41		TDE14537.1	DUF1735 domain-containing protein	Dyadobacter psychrotolerans	Bacteria	Bacteroidota	321	DUF1735	1	DUF1735	29	160
A0A4R5DQU3		TDE14634.1	DUF1735 domain-containing protein	Dyadobacter psychrotolerans	Bacteria	Bacteroidota	309	DUF1735 + DUF1735	2	DUF1735	45	155	DUF1735	199	290
A0A4R5MIE4		TDG35360.1	DUF1735 domain-containing protein	Pedobacter changchengzhani	Bacteria	Bacteroidota	185	DUF1735	1	DUF1735	43	165
A0A4R5MQL2		TDG37539.1	DUF1735 domain-containing protein	Pedobacter changchengzhani	Bacteria	Bacteroidota	328	DUF1735	1	DUF1735	62	158
A0A4R6G792		TDN90386.1	Uncharacterized protein DUF1735	Salegentibacter sp 24	Bacteria	Bacteroidota	343	DUF1735 + DUF5627	2	DUF1735	33	158	DUF5627	197	332
A0A4R6GUB2		TDN98274.1	Uncharacterized protein DUF1735	Sunxiuqinia elliptica	Bacteria	Bacteroidota	381	DUF1735	1	DUF1735	30	137
A0A4R6H669		TDO03444.1	Uncharacterized protein DUF1735	Sunxiuqinia elliptica	Bacteria	Bacteroidota	376	DUF1735	1	DUF1735	63	173
A0A4R6IQH5		TDO24614.1	Uncharacterized protein DUF1735	Pedobacter duraquae	Bacteria	Bacteroidota	330	DUF1735 + DUF5627	2	DUF1735	39	164	DUF5627	184	320
A0A4R6WNM9		TDQ77815.1	Uncharacterized protein DUF1735	Sphingobacterium yanglingense	Bacteria	Bacteroidota	300	DUF1735 + BT-3044-like C-terminal	2	DUF1735	29	152	BT-3044-like C-terminal	161	294
A0A4R8DN64		TDW99137.1	Uncharacterized protein DUF1735	Dinghuibacter silviterrae	Bacteria	Bacteroidota	244	DUF1735	1	DUF1735	72	220
A0A4R8DNY6		TDW99134.1	Uncharacterized protein DUF1735	Dinghuibacter silviterrae	Bacteria	Bacteroidota	328	DUF1735	1	DUF1735	63	162
A0A4R8DP57		TDW99204.1	Uncharacterized protein DUF1735	Dinghuibacter silviterrae	Bacteria	Bacteroidota	287	DUF1735 + BT-3044-like C-terminal	2	DUF1735	50	143	BT-3044-like C-terminal	160	274
A0A4R8M796		TDY59665.1	Uncharacterized protein DUF1735	Algibacter lectus	Bacteria	Bacteroidota	302	DUF1735	1	DUF1735	41	155
A0A4S1E0M8		TGV04191.1	DUF1735 domain-containing protein	Flavivirga rizhaonensis	Bacteria	Bacteroidota	309	DUF1735 + BT-3044-like C-terminal	2	DUF1735	38	147	BT-3044-like C-terminal	158	289
A0A4S1ZCS3		TGX80604.1	DUF1735 domain-containing protein	Bacteroidales bacterium	Bacteria	Bacteroidota	336	DUF1735 + DUF5627	2	DUF1735	27	151	DUF5627	192	324
A0A4S2AIT5		TGY00947.1	DUF1735 domain-containing protein	Bacteroides acidifaciens	Bacteria	Bacteroidota	543	DUF1735	1	DUF1735	54	140
A0A4S2AJY4		TGY00952.1	DUF1735 domain-containing protein	Bacteroides acidifaciens	Bacteria	Bacteroidota	300	DUF1735 + BT-3044-like C-terminal	2	DUF1735	27	141	BT-3044-like C-terminal	157	285
A0A4S2AK91		TGY01082.1	DUF1735 domain-containing protein	Bacteroides acidifaciens	Bacteria	Bacteroidota	476	DUF1735	1	DUF1735	44	162
A0A4S2ALI9		TGY01997.1	DUF1735 domain-containing protein	Bacteroides acidifaciens	Bacteria	Bacteroidota	399	DUF1735	1	DUF1735	29	156
A0A4S2ALJ1		TGY01998.1	DUF1735 domain-containing protein	Bacteroides acidifaciens	Bacteria	Bacteroidota	327	DUF1735	1	DUF1735	73	162
A0A4S2ARF7		TGY03906.1	DUF1735 domain-containing protein	Bacteroides acidifaciens	Bacteria	Bacteroidota	450	DUF1735 + DUF1735 + F5/8 type C	3	DUF1735	42	153	DUF1735	179	280	F5/8 type C	329	433
A0A4S2ATL3		TGY04312.1	DUF1735 domain-containing protein	Bacteroides acidifaciens	Bacteria	Bacteroidota	357	DUF1735 + DUF5627	2	DUF1735	33	158	DUF5627	194	346
A0A4S2ATU3		TGY04858.1	DUF1735 domain-containing protein	Bacteroides acidifaciens	Bacteria	Bacteroidota	323	DUF1735 + BT-3044-like C-terminal	2	DUF1735	35	157	BT-3044-like C-terminal	168	305
A0A4S2AVD7		TGY05281.1	DUF1735 domain-containing protein	Muribaculum sp NM65_B17	Bacteria	Bacteroidota	347	DUF1735 + DUF5627	2	DUF1735	39	160	DUF5627	201	334
A0A4S2AYJ7		TGY06443.1	DUF1735 domain-containing protein	Bacteroides acidifaciens	Bacteria	Bacteroidota	379	DUF1735	1	DUF1735	31	144
A0A4S2CU93		TGY31962.1	DUF1735 domain-containing protein	Bacteroides caecimuris	Bacteria	Bacteroidota	323	DUF1735 + BT-3044-like C-terminal	2	DUF1735	35	157	BT-3044-like C-terminal	168	305
A0A4S2DAN5		TGY38746.1	DUF1735 domain-containing protein	Bacteroides caecimuris	Bacteria	Bacteroidota	630	DUF1735 + DUF1735	2	DUF1735	62	164	DUF1735	206	300
A0A4S2DHX7		TGY40424.1	DUF1735 domain-containing protein	Bacteroides caecimuris	Bacteria	Bacteroidota	357	DUF1735 + DUF5627	2	DUF1735	33	158	DUF5627	194	346
A0A4S2FMD5		TGY70147.1	DUF1735 domain-containing protein	Phocaeicola sartorii	Bacteria	Bacteroidota	458	DUF1735 + DUF1735 + F5/8 type C	3	DUF1735	41	158	DUF1735	193	283	F5/8 type C	325	440
A0A4S2FPR5		TGY71114.1	DUF1735 domain-containing protein	Muribaculum intestinale	Bacteria	Bacteroidota	453	DUF4999 + DUF1735 + DUF1735	3	DUF4999	1	55	DUF1735	69	156	DUF1735	184	289
A0A4S2FRP2		TGY71863.1	DUF1735 domain-containing protein	Muribaculum intestinale	Bacteria	Bacteroidota	411	DUF1735	1	DUF1735	48	148
A0A4S2FRT6		TGY71862.1	DUF1735 domain-containing protein	Muribaculum intestinale	Bacteria	Bacteroidota	340	DUF1735 + F5/8 type C	2	DUF1735	64	166	F5/8 type C	222	324
A0A4S2FY83		TGY74437.1	DUF1735 domain-containing protein	Muribaculum intestinale	Bacteria	Bacteroidota	412	DUF1735	1	DUF1735	47	142
A0A4S2G2E7		TGY75908.1	DUF1735 domain-containing protein	Muribaculum intestinale	Bacteria	Bacteroidota	377	DUF1735	1	DUF1735	32	143
A0A4S4GJA2		THG44480.1	DUF1735 domain-containing protein	Muribaculaceae bacterium	Bacteria	Bacteroidota	347	DUF1735 + DUF5627	2	DUF1735	39	160	DUF5627	201	334
A0A4S4HAN0		TGY78225.1	DUF1735 domain-containing protein	Bacteroidales bacterium	Bacteria	Bacteroidota	357	DUF1735 + DUF5627	2	DUF1735	29	156	DUF5627	195	328
A0A4S8HP10		THU37033.1	DUF1735 domain-containing protein	Niastella caeni	Bacteria	Bacteroidota	164	DUF1735	1	DUF1735	55	148
A0A4S8I1V3		THU41199.1	DUF1735 domain-containing protein	Niastella caeni	Bacteria	Bacteroidota	318	DUF1735 + DUF5627	2	DUF1735	28	157	DUF5627	176	306
A0A4S8I2I8		THU40874.1	DUF1735 domain-containing protein	Niastella caeni	Bacteria	Bacteroidota	303	DUF1735 + BT-3044-like C-terminal	2	DUF1735	55	162	BT-3044-like C-terminal	173	293
A0A4U0GYR5		TJY64335.1	DUF1735 domain-containing protein	Sphingobacterium alkalisoli	Bacteria	Bacteroidota	407	DUF1735	1	DUF1735	45	148
A0A4U0H003		TJY64334.1	DUF1735 domain-containing protein	Sphingobacterium alkalisoli	Bacteria	Bacteroidota	319	DUF1735 + F5/8 type C	2	DUF1735	35	156	F5/8 type C	208	311
A0A4U0H4H2		TJY66585.1	DUF1735 domain-containing protein	Sphingobacterium alkalisoli	Bacteria	Bacteroidota	353	DUF1735 + DUF5627	2	DUF1735	33	161	DUF5627	199	341
A0A4U0H9F2		TJY68517.1	DUF4361 domain-containing protein	Sphingobacterium alkalisoli	Bacteria	Bacteroidota	298	DUF1735 + BT-3044-like C-terminal	2	DUF1735	30	152	BT-3044-like C-terminal	160	293
A0A4U0NGM9		TJZ53299.1	DUF1735 domain-containing protein	Sphingobacterium olei	Bacteria	Bacteroidota	344	DUF1735 + DUF5627	2	DUF1735	31	156	DUF5627	196	332
A0A4U0P0G9		TJZ60649.1	DUF1735 domain-containing protein	Sphingobacterium olei	Bacteria	Bacteroidota	319	DUF1735 + F5/8 type C	2	DUF1735	35	156	F5/8 type C	208	310
A0A4U0PEJ3		TJZ61144.1	DUF4361 domain-containing protein	Sphingobacterium olei	Bacteria	Bacteroidota	299	DUF1735 + BT-3044-like C-terminal	2	DUF1735	38	153	BT-3044-like C-terminal	163	291
A0A4U1BU07		TKB95728.1	DUF1735 domain-containing protein	Pedobacter cryophilus	Bacteria	Bacteroidota	323	DUF1735 + DUF5627	2	DUF1735	31	158	DUF5627	177	313
A0A4U1CHA9		TKC06685.1	DUF1735 domain-containing protein	Pedobacter polaris	Bacteria	Bacteroidota	399	DUF1735 + Tachylectin 2	2	DUF1735	38	153	Tachylectin 2	211	391
A0A4U1CJ07		TKC04856.1	DUF4361 domain-containing protein	Pedobacter frigoris	Bacteria	Bacteroidota	298	DUF1735 + BT-3044-like C-terminal	2	DUF1735	31	152	BT-3044-like C-terminal	161	293
A0A4U1CNE4		TKC09451.1	DUF1735 domain-containing protein	Pedobacter frigoris	Bacteria	Bacteroidota	390	DUF1735	1	DUF1735	38	151
A0A4U1GD57		TKC59122.1	DUF1735 domain-containing protein	Pedobacter hiemivivus	Bacteria	Bacteroidota	171	DUF1735	1	DUF1735	62	154
A0A4U1GLR6		TKC65208.1	DUF1735 domain-containing protein	Pedobacter hiemivivus	Bacteria	Bacteroidota	399	DUF1735 + Tachylectin 2	2	DUF1735	38	153	Tachylectin 2	211	390
A0A4U1GP67		TGY79943.1	DUF1735 domain-containing protein	Bacteroidales bacterium	Bacteria	Bacteroidota	459	DUF1735 + DUF1735	2	DUF1735	40	160	DUF1735	192	283
A0A4U3LAZ6		TKK70977.1	DUF1735 domain-containing protein	Ilyomonas limi	Bacteria	Bacteroidota	330	DUF1735	1	DUF1735	49	169
A0A4U9VEE0	stha:NCTC11429_03057	VTR44503.1	Domain of uncharacterized function (DUF1735)	Sphingobacterium thalpophilum	Bacteria	Bacteroidota	297	DUF1735 + BT-3044-like C-terminal	2	DUF1735	30	152	BT-3044-like C-terminal	161	291
A0A4U9W8A8	stha:NCTC11429_05243	VTR55140.1	Domain of uncharacterized function (DUF1735)	Sphingobacterium thalpophilum	Bacteria	Bacteroidota	341	DUF1735 + DUF5627	2	DUF1735	32	156	DUF5627	194	330
[truncated: 2,048 more rows]

## Sheet: DUF1735_DomainsOnly
UniProt ID	KEGG gene ID	EBML ID	Annotation	Organism	Kingdom	Phyla	Length protein sequence [aa]	Protein sequence	Domain position	Domain Name	Start	End
A0A015S2E5			BT-3987-like N-terminal domain-containing protein	Bacteroides fragilis str 3986 N(B)19	Bacteria	Bacteroidota	127	NAVYMETPDNKGIVNFTLEPDGGITYLTPRLANISQSPVTIQVGYDKEALDKYNKDNGASYEPLPPSAFKLADAEGNELSASEGIRVPAGDFSAKIMVKVGQLNSKDFPDSKKYAIPLSITGASNYS	D1	DUF1735	35	161
A0A015S2G4			BT-3987-like N-terminal domain-containing protein	Bacteroides fragilis str 3986 N(B)19	Bacteria	Bacteroidota	116	NAIYLNEASENGSAKVTVDPENVTTTTLTVRVGQPVTENVTAVLTVDPSILKEYNEANETSYEVLPEQYFTYDKEIKIAAGDVSAIPSEFRVKPYSNENGELYAIPVSLTEIQGPV	D1	DUF1735	32	147
A0A015SLY7		EXY73219.1	F5/8 type C domain protein	Bacteroides fragilis str 3988T(B)14	Bacteria	Bacteroidota	95	NTTLVGKNELSFKVKVTKPYKEDIKVNLMKEDKLVTDFPEMAEGIPLFPSENCTFEGGVLKAGELETTVKLTIKDVEKLNNLSGYVMAIKLTMEG	D1	DUF1735	80	174
A0A015SS00			BT-3987-like N-terminal domain-containing protein	Bacteroides fragilis str 3988T(B)14	Bacteria	Bacteroidota	116	NAIYLNEASENGSAKVTVDPENVTTTTLTVRVGQPVTENVTAVLTVDPSILKEYNEANETSYEVLPEQYFTYDKEIKIAAGDVSAIPSEFRVKPYSNENGELYAIPVSLTEIQGPV	D1	DUF1735	32	147
A0A015TRF2		EXY64378.1	F5/8 type C domain protein	Bacteroides fragilis str 3986 N(B)19	Bacteria	Bacteroidota	95	NTTLVGKNELSFKVKVTKPYKEDIKVNLMKEDKLVTDFPEMAEGIPLFPSENCTFEGGVLKAGELETTVKLTIKDVEKLNNLSGYVMAIKLTMEG	D1	DUF1735	80	174
A0A015TXS5		EXY89214.1	F5/8 type C domain protein	Bacteroides fragilis str 3998T(B)3	Bacteria	Bacteroidota	95	NTTLVGKNELSFKVKVTKPYKEDIKVNLMKEDKLVTDFPEMAEGIPLFPSENCTFEGGVLKAGELETTVKLTIKDVEKLNNLSGYVMAIKLTMEG	D1	DUF1735	80	174
A0A015U9J2			BT-3987-like N-terminal domain-containing protein	Bacteroides fragilis str 3998T(B)3	Bacteria	Bacteroidota	116	NAIYLNEASENGSAKVTVDPENVTTTTLTVRVGQPVTENVTAVLTVDPSILKEYNEANETSYEVLPEQYFTYDKEIKIAAGDVSAIPSEFRVKPYSNENGELYAIPVSLTEIQGPV	D1	DUF1735	32	147
A0A015UH09			Concanavalin A-like lectin/glucanases superfamily protein	Bacteroides fragilis str 3988T(B)14	Bacteria	Bacteroidota	127	NAVYMETPDNKGIVNFTLEPDGGITYLTPRLANISQSPVTIQVGYDKEALDKYNKDNGASYEPLPPSAFKLADAEGNELSASEGIRVPAGDFSAKIMVKVGQLNSKDSPANKKYAIPLSITGASNYS	D1	DUF1735	35	161
A0A015WF34		EXZ18163.1	F5/8 type C domain protein	Bacteroides fragilis str J-143-4	Bacteria	Bacteroidota	95	NTTLVGKNELSFKVKVTKPYKEDIKVNLMKEDKLVTDFPEMAEGIPLFPSENCTFEGGVLKAGELETTVKLTIKDVEKLNNLSGYVMAIKLTMEG	D1	DUF1735	80	174
A0A015X513			BT-3987-like N-terminal domain-containing protein	Bacteroides fragilis str 3998T(B)3	Bacteria	Bacteroidota	127	NAVYMETPDNKGIVNFTLEPDGGITYLTPRLANISQSPVTIQVGYDKEALDKYNKDNGASYEPLPPSAFKLADAEGNELSASEGIRVPAGDFSAKIMVKVGQLNSKDFPDSKKYAIPLSITGASNYS	D1	DUF1735	35	161
A0A015X6D2		EXZ27263.1	F5/8 type C domain protein	Bacteroides fragilis str S36L11	Bacteria	Bacteroidota	95	NTTLVGKNELSFKVKVTKPYKEDIKVNLMKEDKLVTDFPEMAEGIPLFPSENCTFEGGVLKAGELETTVKLTIKDVEKLNNLSGYVMAIKLTMEG	D1	DUF1735	42	136
A0A015XCI9			BT-3987-like N-terminal domain-containing protein	Bacteroides fragilis str S36L11	Bacteria	Bacteroidota	116	NAIYLNEASENGSAKVTVDPENVTTTTLTVRVGQPVTENVTAVLTVDPSILKEYNEANETSYEVLPEQYFTYDKEIKIAAGDVSAIPSEFRVKPYSNENGELYAIPVSLTEIQGPV	D1	DUF1735	32	147
A0A015XEB4			BT-3987-like N-terminal domain-containing protein	Bacteroides fragilis str J-143-4	Bacteria	Bacteroidota	127	NAVYMETPDNKGIVNFTLEPDGGITYLTPRLANISQSPVTIQVGYDKEALDKYNKDNGASYEPLPPSAFKLADAEGNELSASEGIRVPAGDFSAKIMVKVGQLNSKDSPANKKYAIPLSITGASNYS	D1	DUF1735	35	161
A0A015Y5R8			BT-3987-like N-terminal domain-containing protein	Bacteroides fragilis str S36L11	Bacteria	Bacteroidota	127	NAVYMETPDNKGIVNFTLEPDGGTTYLTPRLANISQSPVTIQVGYDKEALDKYNKDNGASYAPLPPSAFKLADAEGNELSASEGIRVPAGDFSAKIMVKVGQLNSKDFPANKKYAIPLSITGASNYS	D1	DUF1735	35	161
A0A015YGE8		EXZ43333.1	F5/8 type C domain protein	Bacteroides fragilis str 2-F-2 #4	Bacteria	Bacteroidota	95	NTTLVGKNELSFKVKVTKPYKEDIKVNLMKEDKLVTDFPEMAEGIPLFPSENCTFEGGVLKAGELETTVKLTIKDVEKLNNLSGYVMAIKLTMEG	D1	DUF1735	80	174
A0A015YMH4			BT-3987-like N-terminal domain-containing protein	Bacteroides fragilis str 2-F-2 #4	Bacteria	Bacteroidota	116	NAIYLNEASENGSAKVTVDPENVTTTTLTVRVGQPVTENVTAVLTVDPSILKEYNEANETSYEVLPEQYFTYDKEIKIAAGDVSAIPSEFRVKPYSNENGELYAIPVSLTEIQGPV	D1	DUF1735	32	147
A0A015ZG48			BT-3987-like N-terminal domain-containing protein	Bacteroides fragilis str 2-F-2 #4	Bacteria	Bacteroidota	127	NAVYMETPDNKGIVNFTLEPDGGITYLTPRLANISQSPVTIQVGYDKEALDKYNKDNGASYEPLPPSAFKLADAEGNELSASEGIRVPAGDFSAKIMVKVGQLNSKDFPANKKYAIPLSITGASNYS	D1	DUF1735	35	161
A0A015ZVA2			BT-3987-like N-terminal domain-containing protein	Bacteroides fragilis str J-143-4	Bacteria	Bacteroidota	116	NAIYLNEASENGSAKVTVDPENVTTTTLTVRVGQPVTENVTAVLTVDPSILKEYNEANETSYEVLPEQYFTYDKEIKIAAGDVSAIPSEFRVKPYSNENGELYAIPVSLTEIQGPV	D1	DUF1735	32	147
A0A016ARZ7			BT-3987-like N-terminal domain-containing protein	Bacteroides fragilis str 3976T8	Bacteria	Bacteroidota	116	NAIYLNEASENGSAKVTVDPENVTTTTLTVRVGQPVTENVTAVLTVDPSILKEYNEANETSYEVLPEQYFTYDKEIKIATGDVSAIPSEFRVKPYSNENGELYAIPVSLTEIQGPV	D1	DUF1735	32	147
A0A016CKI8			BT-3987-like N-terminal domain-containing protein	Bacteroides fragilis str 3976T8	Bacteria	Bacteroidota	127	NAVYMETPDNKGIVNFTLEPDGGTTYLTPRLANISQSPVTIQVGYDKEALDKYNKDNGASYAPLPPSAFKLADAEGNELSASEGIRVPAGDFSAKIMVKVGQLNSKDFPDSKKYAIPLSITGASNYS	D1	DUF1735	35	161
A0A016CKL6		EXZ71974.1	F5/8 type C domain protein	Bacteroides fragilis str 3976T8	Bacteria	Bacteroidota	95	NTTLVGKNELSFKVKVTKPYKEDIKVNLMKEDKLVTDFPEMAEGIPLFPSENCTFEGGVLKAGELETTVKLTIKDVEKLNNLSGYVMAIKLTMEG	D1	DUF1735	80	174
A0A016EHT5			BT-3987-like N-terminal domain-containing protein	Bacteroides fragilis str 1007-1-F #3	Bacteria	Bacteroidota	116	NAIYLNEASENGSAKVTVDPENVTTTTLTVRVGQPVTENVTAVLTVDPSILKEYNEANETSYEVLPEQYFTYDKEIKIAAGDVSAIPSEFRVKPYSNENGELYAIPVSLTEIQGPV	D1	DUF1735	32	147
A0A016FIA9		EYA17978.1	F5/8 type C domain protein	Bacteroides fragilis str 1007-1-F #3	Bacteria	Bacteroidota	95	NTTLVGKNELSFKVKVTKPYKEDIKVNLMKEDKLVTDFPEMAEGIPLFPSENCTFEGGVLKAGELETTVKLTIKDVEKLNNLSGYVMAIKLTMEG	D1	DUF1735	80	174
A0A016HWG8			BT-3987-like N-terminal domain-containing protein	Bacteroides fragilis str 1007-1-F #3	Bacteria	Bacteroidota	127	NAVYMETPDNKGIVNFTLEPDGGITYLTPRLANISQSPVTIQVGYDKEALDKYNKDNGASYEPLPPSAFKLADAEGNELSASEGIRVPAGDFSAKIMVKVGQLNSKDFPANKKYAIPLSITGASNYS	D1	DUF1735	35	161
A0A017N3P1		EYE42568.1	F5/8 type C domain protein	Bacteroides fragilis str S23L17	Bacteria	Bacteroidota	95	NTTLVGKNELSFKVKVTKPYKEDIKVNLMKEDKLVTDFPEMAEGIPLFPSENCTFEGGVLKAGELETTVKLTIKDVEKLNNLSGYVMAIKLTMEG	D1	DUF1735	80	174
A0A017N3T1			BT-3987-like N-terminal domain-containing protein	Bacteroides fragilis str S23L17	Bacteria	Bacteroidota	127	NAVYMETPDNKGIVNFTLEPDGGTTYLTPRLANISQSPVTIQVGYDKEALDKYNKDNGASYAPLPPSAFKLADAEGNELSASEGIRVPAGDFSAKIMVKVGQLNSKDFPANKKYAIPLSITGASNYS	D1	DUF1735	35	161
A0A017NGY9			BT-3987-like N-terminal domain-containing protein	Bacteroides fragilis str S23L17	Bacteria	Bacteroidota	116	NAIYLNEASENGSAKVTVDPENVTTTTLTVRVGQPVTENVTAVLTVDPSILKEYNEANETSYEVLPEQYFTYDKEIKIAAGDVSAIPSEFRVKPYSNENGELYAIPVSLTEIQGPV	D1	DUF1735	32	147
A0A059P8M1			BT-3987-like N-terminal domain-containing protein	uncultured bacterium	Bacteria	environmental samples	104	LYTTEAEGTTPVSIMKTGSKGDVPANGTLVPMAAEAFQAYCTNNALKYAYLPAEYYSLPNEELQFSAQERYKIINVVLKTREISKLQESNHGQKYALPLLLHGN	D1	DUF1735	48	151
A0A060BX99		AIA85390.1	CAZy families CBM32 protein	uncultured Bacteroides sp	Bacteria	Bacteroidota	108	LYRTGEDDNYQIVVDKAGSKLEAQTDATVSILDESALAIYNAENGTAYKMLPSNCYEINDALKCIFEGTDSYKTVNVTMKTENIYQLLSQEKTSYVLPLQLINSKDSI	D1	DUF1735	2	109
A0A060R7Z4	rbc:BN938_1388	CDN31475.1	Putative chitobiase	Mucinivorans hirudinis	Bacteria	Bacteroidota	107	SGEREVTLYNLNEPQDVAISVTRSGLDNVEVKAKVEVSAQALKEWNESSGTNYILLPSDYYIFTDNDVVVSADQLYNTTTLSVKVPELSKIDFTKYALPLSISQASV	D1	DUF1735	10	116
A0A060R9T4	rbc:BN938_2314	CDN32386.1	Laminin_G_3 domain containing protein	Mucinivorans hirudinis	Bacteria	Bacteroidota	116	NLVYFNEASRAKSVDVALQSGGATHSSLIVRMAKSIGEDIVVDIVVDEEVLEAYNKKNESKFKLPKKEDFTFTAQATIKAGEVAALPIAVEIKKFKPEPGVQYAIPLRIASIAGSV	D1	DUF1735	29	144
A0A066WIL1			Adhesin	Flavobacterium seoulense	Bacteria	Bacteroidota	128	SSVYFPYQFPVRTITFGEDIFDNTLDLQGKCEIFCALGGVYDNKQDRIVNIEIADTIPSGYNFTGTTRAIRAMPRNYYTLASNQIIIKKGSISGGVQVQLTDAFFADPLATANNYVIPLMMTTVTNAD	D1	DUF1735	29	156
A0A069D0M4			Adhesin	Bacteroides graminisolvens DSM 19988 = JCM 15093	Bacteria	Bacteroidota	128	AVYFAYQSPIRTITLGEDKTVDNSLDNEHKCQIMATIGGVYENKGDVEIGIRVDNSLCDGYTFESTGGDVEPLPASHYTLSADKIVIKKGQVLGGVTVNLTDAFFNDPKSTSLNYVIPVVMTNVKNAD	D1	DUF1735	36	163
A0A069QF58			BT-3987-like N-terminal domain-containing protein	Hoylesella loescheii DSM 19665 = JCM 12249 = ATCC 15930	Bacteria	Bacteroidota	121	NQAYFEQTRTNANTSMKITVGEDNVQQNFYVRLSSPAEQTSTFEVSADESALKEYNARNATQYVALPASEYELTSTEATVNAGGVTSTPVLLTVKPLSNEVKNSGKKYAVALKLRSKNGAN	D1	DUF1735	32	152
A0A069ZNS1			BT-3987-like N-terminal domain-containing protein	Porphyromonas sp KLE 1280	Bacteria	Bacteroidota	85	VSLVKPASSTVTVNFSVGSQAQLDAYNAKNGTSYKLLPSTMYELPASVTIPAGQTSASIPVKLKAVTFSSGEVFALPIQLQGSNP	D1	DUF1735	68	152
A0A074KUX7		KEO73781.1	Adhesin	Anditalea andensis	Bacteria	Bacteroidota	128	QTVYFAHQYPVRTITLGEDIFDTSMDNEWKFRIMATTGGVYSNNADIRLDFTVDNSLLEGVVFGDSGEEIRPMPSTYYGILSENIIIPRGSLIGGVEIQLTEAFFNDPLAIRNTYVIPMVISNVVNAD	D1	DUF1735	30	157
A0A077EIN1	eao:BD94_3547	AIL47322.1	Patatin-like protein	Elizabethkingia anophelis NUHP1	Bacteria	Bacteroidota	116	AIYFEGTTGTNIANISIDKGGAQIPVTIRAAKPMDRDNSIKVQIDPKAIEQYNKENGSGYKILPSEYYTFNNNSFTIEKGKYISDVSPLSVKDISDLPEINKYALAITITQTEGNT	D1	DUF1735	30	145
A0A077XPD0			BT-3987-like N-terminal domain-containing protein	Sphingobacterium sp (strain PM2-P1-29)	Bacteria	Bacteroidota	105	NYEVDEKTNKTKIILGASLSGTTKGAYSVDIKVNADTVEQLLKTGVLGSHYKSLPATGYTLPKKLDVSESGSATFYLEVDNSVITDPENFGKHLILAVEIINPSR	D1	DUF1735	70	174
A0A077XS90		CDS93712.1	HPE19	Sphingobacterium sp (strain PM2-P1-29)	Bacteria	Bacteroidota	127	TVYFAYQYPVRTITMGEDLFDTSLDNEGKVKVMATTGGVYDNKKEITIDFTVDNTMTNKIVYSSTDGDVIPLPSNYYTIASNKIVIPKGSLTGGVEVQLTADFFADPKAITTNYVLPIRLTQVMNAD	D1	DUF1735	31	157
A0A078S1Y6			Concanavalin A-like lectin/glucanases superfamily protein	Bacteroides uniformis str 3978 T3 ii	Bacteria	Bacteroidota	117	DNQVYINGSAMTSTVLLKNTVSDTEGSFRISMARPESQDITIALKADPSLVATYNATYYDTAEALPENYYTVETPQATILAGAVISDDITVSFKNLTELDREKVYVLPVTVDQASIG	D1	DUF1735	29	145
A0A081UBQ1		RHH12449.1	DUF1735 domain-containing protein	Bacteroides fragilis	Bacteria	Bacteroidota	105	IQLEATNDLVSTTLVGKNELSFKVKVTKPYKEDIQVNLIKEDKLMADFPEMVEGIPLFPNESCTFEGSVLKAGELETTVKLTLKDVEKLNNLSGYVMAIKLTMEG	D1	DUF1735	70	174
A0A088F2G8	sht:KO02_21760		BT-3987-like N-terminal domain-containing protein	Sphingobacterium sp ML3W	Bacteria	Bacteroidota	114	SIYLPKSDLQSGTITVMNEDDYTHKIWIHKAGYFQNKFDGNLSLDATYLDTYNASHNTDYEILNEKYFTLQKDFEIAAGVNEASVPLILKIEDIIKDLGYGTYYVPLRINSKTE	D1	DUF1735	35	148
A0A088F2R4	sht:KO02_22015		DUF4361 domain-containing protein	Sphingobacterium sp ML3W	Bacteria	Bacteroidota	122	NEVALISNNYYNTFQEVVDLTNEEVTGYITASTGGTHAPTINLAIQLEEDQTQFDIYNRSLFDNDEKLYAKLLPRDKYEIVNNYISIEAGTRTGRTSVKIRPAGLSPDSTYLIGLQATAAPG	D1	DUF1735	30	151
A0A090VJI0			BT-3987-like N-terminal domain-containing protein	Algibacter lectus	Bacteria	Bacteroidota	115	YLPKAEIDRTFIMGEGMQIGVGVVLGGRLSNTENVEVTFSLDDALVTDAGNTVLPSNYYSLVDSEGNPADNKIIIPAGKTQGFVYVKADSINFLADPVSLGNNYALGFRLENVVK	D1	DUF1735	50	164
A0A090W1M4		GAL70836.1	Uncharacterized protein	Jejuia pallidilutea	Bacteria	Bacteroidota	114	YDLGFNDNDNNGRFEIGVVMSGVIENSKDRRVHFELAPELIDAAALGVDTVNVQVLPSSYYTIEQQSPVTIPAGSVSGRIPVQLEAAFFNDTLSFAGENETHYVIPLRITDYEE	D1	DUF1735	3	116
A0A090WXX1			BT-3987-like N-terminal domain-containing protein	Algibacter lectus	Bacteria	Bacteroidota	115	YLPKAEIDRTFIMGEGMQIGVGVVLGGRLSNKENVEVTFSLDDALVTDAGNTVLPSNYYSLVDSEGNPADNKIIIPAGKTQGFVYVKADSINFLADPVSLGNNYALGFRLENVVK	D1	DUF1735	50	164
A0A095ZHV5			DUF1735 domain-containing protein	Hoylesella buccalis DNF00853	Bacteria	Bacteroidota	117	LQNAGEQPLNLYRTGENTIYTITAMKGGYTPDVAAKATVSVMNESEFAEYKEISGQDYKILPAECYTLNNAELDFTPADRWKKAELAVNPNIVDKYVKDGSEGYVIPLIAKSATDSV	D1	DUF1735	35	151
A0A095ZNH4			BT-3987-like N-terminal domain-containing protein	Hoylesella buccalis DNF00853	Bacteria	Bacteroidota	114	KVYFESNEYQVTVEAEKDVMDVNVTSRLSNLLSSDVNVSYEVAEETLVKEYNAKHGTGYLPFNTKNAKINTPQAVIAAGATHAKPVMLTLSGLNSLEAGKSYVLPVRLKSSSVP	D1	DUF1735	33	146
A0A096AB57			Endo-beta-N-acetylglucosaminidase F1 domain protein	Prevotella bivia DNF00320	Bacteria	Bacteroidota	108	TDKYGNMKADSVVFNNAATIDMYVNVNQTLDKQEQFSVTYDPSVLEAYNKEHNTSYQALPENLVTVGEATQVEKGNSKSAPISVAYKTDAALEENGTYAIPLSLKGKG	D1	DUF1735	46	153
A0A096AF20			BT-3987-like N-terminal domain-containing protein	Prevotella bivia DNF00320	Bacteria	Bacteroidota	117	AVYIDGADKQIMNKVSVKENGGEAEFTPRTSNLATENVTVAITSDEEALNRFNKENGARYTLLPKEYYELSAEEVTIEKGNVSGNPIKVTIKATAATELDATKKYALPLSIVSKSNL	D1	DUF1735	30	146
A0A096AGI0			BT-3987-like N-terminal domain-containing protein	Prevotella bivia DNF00320	Bacteria	Bacteroidota	120	QAFITQTNTNGNTIKRLAVDVDGVSSDISVRLSNPTANTCVFNFVDNSGVLKAYNEENGTNYQPLPEKYYALSEKDFTIEAGKALSNTAFLKVKAIPEEMTKNGEKYAVALRLTSKDGAK	D1	DUF1735	34	153
A0A096B236		KGF53150.1	Lipoprotein	Prevotella amnii DNF00058	Bacteria	Bacteroidota	93	INFTQIVGTKMLEVPKEDLKFKVRLTATADKDLTFNIKVDNSKLATKKGVTSLGEDAVNFSSKTVTIKQGETSSKDVVITLNKTSKSLLDMQK	D1	DUF1735	54	146
A0A096B2G7			BT-3987-like N-terminal domain-containing protein	Prevotella amnii DNF00058	Bacteria	Bacteroidota	120	QAYIAQTATSGNSSTKITLGQQAVTQNISVRLSDIAQQNSSFELTPDPEALNAFNKHNETSYTFLPEGSYSLSTSEITVSKGKVTSQPAILTINPLSKALKDSGKKYAIAFKLKAKDGAE	D1	DUF1735	33	152
A0A096BSP2			F5/8 type C domain-containing protein	Prevotella bivia DNF00320	Bacteria	Bacteroidota	87	KDEVEKNLVINLTRPTKNGKIEFVINEAAPELATTYKDYEVGKMENIQFESSSIAIPEGKSSFEVKATLKNLGKISKNTVLPLSIKL	D1	DUF1735	67	153
A0A096CEK1			Endo-beta-N-acetylglucosaminidase F1 domain protein	Prevotella amnii DNF00058	Bacteria	Bacteroidota	103	EVDSIIFNNKGKTDMYVNLNSSATDVAKFTIVYNASVLEQYNKKHGTKYEIMPKELVSIATTAKILKGEDKSTAISVTYKTSEHLKENSTYAIPLSINSDNGI	D1	DUF1735	53	155
A0A096CUN8			DUF4361 domain-containing protein	Prevotella melaninogenica DNF00666	Bacteria	Bacteroidota	113	NRTTVELSAVENGTASVQLVANLSGSQLADRDYHVTIAHDDSLFNAYNKSNFDIDNTKFAHLLPQNCYEDPAMAGTIPSGSNKCLFEIKLKNLGTLSPDSTYFLNYKIVSHDA	D1	DUF1735	44	156
A0A098YR49			DUF4361 domain-containing protein	Hoylesella timonensis S9-PR14	Bacteria	Bacteroidota	110	AMEAETSANGASIKLVVGVSGSQLLSESVPVSIVPSDSLFKVFNKSNYDIDSTRFAKLLPKECYEEPALNGVIKAGESQVKFPIKLKNLDKLSPDSIYFLDYKLDPKSTT	D1	DUF1735	49	158
A0A098YTJ1			DUF1735 domain-containing protein	Hoylesella timonensis S9-PR14	Bacteria	Bacteroidota	117	LQNAGEQSLDLYRTGENTIYTITAMKGGYTPNVAAKATVSVMNENEFAEYKKISGQDYKILPAECYTLNNAELDFTSADRWKKAELAVNPNIVEKYVKDGTEGYVIPLIAKSATDSI	D1	DUF1735	35	151
A0A098YTP5			BT-3987-like N-terminal domain-containing protein	Hoylesella timonensis S9-PR14	Bacteria	Bacteroidota	114	KVYFESSEYQVTMKEEKDVMDVNITSRLSNLLSSDVNVSYEVAEESLVKEYNAKHGTGYLPFNAQNAKIKTPQAVIEAGATHARPVVLTLSGLNSLEAGKSYILPVRVKSSSVP	D1	DUF1735	33	146
A0A099BUX2			BT-3987-like N-terminal domain-containing protein	Prevotella sp S7 MS 2	Bacteria	Bacteroidota	119	AFFAETKTNANIAQKITVEDDGTPVTFHVQLSSPAEGDTHFGVEFDEAALKKYNEDNFTNYELLPASGYDMPIKEVTLKEGESLSGDIGIHVNPFTEEQKAKAKKFALPLKLVSKDGKQ	D1	DUF1735	34	152
A0A099BVC9			BT-3987-like N-terminal domain-containing protein	Prevotella sp S7 MS 2	Bacteria	Bacteroidota	104	NHSYVPKNIQANIFVQKGTSTELDTDGCELKFKIHLTIASNKDLVFNLKQDNAKIPQAYAESHEALKEDAFTVAKGTVTIKAGKLESEDEFDIKLDAASKSLIG	D1	DUF1735	30	133
A0A099BYU7			BT-3987-like N-terminal domain-containing protein	Prevotella sp S7 MS 2	Bacteria	Bacteroidota	114	TKVYFPEQEHQVTLDGQPTLNIEISARLSKVHSDDVEVSYELGDTSLISDFNAKGATKHMALNAENVKLEVSKAKIVKGDLSADKVMLSLSNLDKLKEGTSYVIPIKLSSSNMP	D1	DUF1735	31	144
A0A0A6XX68			BT-3987-like N-terminal domain-containing protein	Capnocytophaga sp oral taxon 329 str F0087	Bacteria	Bacteroidota	101	EVYVIPSQENEIKVLKAKLLQPSEEITAATIVVGDTLALTDYNAQYGTAYKLLPKATYKIDDNVIFDHNDRESAINLTLEGLTFADENEVYALPLQLLGSK	D1	DUF1735	42	142
A0A0A6Y5K7			BT-3987-like N-terminal domain-containing protein	Capnocytophaga sp oral taxon 329 str F0087	Bacteria	Bacteroidota	101	TLEGFTITEKSTRNIEVKLSRPSAKDVKVSLAYDATLYDKVKDKHIGYELGEASLAEITTAEKTIAAGTTTTTFEIKVANKSDFRQKVILPFIIKASDNDN	D1	DUF1735	72	172
A0A0A6Y5R3			BT-3987-like N-terminal domain-containing protein	Capnocytophaga sp oral taxon 329 str F0087	Bacteria	Bacteroidota	124	VYMNNNNASISFPKSTESGSTKFEVRISNLRSKEETITVAATDFFAEYNEKNSTSYKMLPASEYTLFEEGNVSNSSNNGILKVTIKPGQTSAQIGVKVRPLDEDTYPMGVKYAIPLRIVSASLP	D1	DUF1735	37	160
A0A0B7GZ43			BT-3987-like N-terminal domain-containing protein	Capnocytophaga cynodegmi	Bacteria	Bacteroidota	109	VYFYKSETDIPMFSLSTLTISNENKVNAVLNFTNKVEKEFKASLVYDPTLYESLKEQYPDYELGTKDLVSITQSEITIAPGSRSASFELLTQNRNDFNKKLILPFSLKV	D1	DUF1735	60	168
A0A0B7H1H5			BT-3987-like N-terminal domain-containing protein	Capnocytophaga cynodegmi	Bacteria	Bacteroidota	99	TLIYFEQKSINSEFIKIGDNILGLHHQQVSIKIFLSKKYKEDVKATLKLNSDKTQKYLWENKHIGFQILSEKDVTLSDTEITIPAGELSKEVIVTLPQS	D1	DUF1735	58	156
A0A0B7H3B5			BT-3987-like N-terminal domain-containing protein	Capnocytophaga cynodegmi	Bacteria	Bacteroidota	122	MNTKTAVLKIPKSTEGGQVFTEIRMSGLANKDVQATISVVDFLEEYNKANNTRFRFLPISEYELYEVDNPTNISSNGNLTVTIKAGQIFEKVGVRVKPLNEKEYPIGVNYSIPLKITGTSAK	D1	DUF1735	40	161
A0A0B7H3R3			BT-3987-like N-terminal domain-containing protein	Capnocytophaga cynodegmi	Bacteria	Bacteroidota	107	TSISVATDDIGTEKEQQFLVSLAKENEKDIAVYMNVNQKEVEKYNRVYKTSYLSLPEKNLKVTPMVNIKAGSVTSDIGNVKINISSDLKENTPYMFAISMGSVGGDN	D1	DUF1735	52	158
A0A0B7H6R7			BT-3987-like N-terminal domain-containing protein	Capnocytophaga cynodegmi	Bacteria	Bacteroidota	91	KNGEYRFVADLGYSAREEGETILKKSDFEKIVSQYNSFKGVSDYLLLPEDHYEFTKGTFKKGDTSSEVVLKVKNYETLPQGDYFLPLTIEI	D1	DUF1735	56	146
A0A0B7HE43			BT-3987-like N-terminal domain-containing protein	Capnocytophaga canimorsus	Bacteria	Bacteroidota	124	SAYMSLEKATMNVDRKLGGTVEIEPRLALVAKKDEKITVSIDDFLKQYNQENTTNFKMLPASEVELYEVENPKNFSKNGSLTITIKEGKISSKVGVKIGVLNPKTYSLGVKYAIPLNIVSTSVK	D1	DUF1735	35	158
A0A0B7HIB6			BT-3987-like N-terminal domain-containing protein	Capnocytophaga cynodegmi	Bacteria	Bacteroidota	111	VYFYKSETDIPMFSLSTLTISNENKVNAVLNFTNKVEKEFKASLVYDPTLYESLKEQYSDYELGTKDLVSITQSEITIAPGSRTASFELSTQNRSDFDKQVILPFSLKVIG	D1	DUF1735	47	157
A0A0B7HPE1			BT-3987-like N-terminal domain-containing protein	Capnocytophaga cynodegmi	Bacteria	Bacteroidota	121	NTKTAVLKIPKSTEGGQVFTEIRMSGLANKDVQATISVVDFLEEYNKANNTRFRFLPISEYELYEVDNPTNISSNGNLTVTIKAGQIFEKVGVRVKPLNEKEYPIGVNYSIPLKITGTSAK	D1	DUF1735	41	161
A0A0B7HQ67			BT-3987-like N-terminal domain-containing protein	Capnocytophaga cynodegmi	Bacteria	Bacteroidota	65	FEKIVSQYNSFKGVSDYLLLPEDHYEFTKGIFKKGDTSSEVVLKVKNYETLPQGDYFLPLTIEID	D1	DUF1735	83	147
A0A0B7HUL6			BT-3987-like N-terminal domain-containing protein	Capnocytophaga cynodegmi	Bacteria	Bacteroidota	109	VYFYKSETDMPMFSLSTLTISNENKVNAVLNFTNKVEKEFKASLIYDPTLYESLKEQYPDYQLGAEDLVSISKPEITITQGSRTASFELSTQNRSDFDKQVILPFSLKI	D1	DUF1735	47	155
A0A0B7HVY0		VEJ18115.1	Domain of uncharacterized function (DUF1735)	Capnocytophaga canimorsus	Bacteria	Bacteroidota	133	VAFLDSKSVDDIRVKDEEGSLKDTEIKVRIANPMDKDTYYRVSIDETLLAKFNQENGVDYQNLPKENFEMSYTDINKVTKVGSSFEVLIPKGKIVSAGKLSIKIKSMKNAQGAILPVFNVYALSVKMEPKDSK	D1	DUF1735	35	167
A0A0B7HWE0			BT-3987-like N-terminal domain-containing protein	Capnocytophaga cynodegmi	Bacteria	Bacteroidota	108	KTTISVATDDIGTEKEQQFLVSLAKENEKDIAVYMNVNQKEVEKYNRVYKTSYLSLPEKNLKVTPMVNIKAGSVTSDIGNVKINISSDLKENTPYMFAISMGSVGGDN	D1	DUF1735	51	158
A0A0B7IF43			BT-3987-like N-terminal domain-containing protein	Capnocytophaga canimorsus	Bacteria	Bacteroidota	111	AVFLNTNEPTIKFSLKENESKEVTVDIRSVIPVSSESHITVMTADKTQLEQYNSKYNTEYTVLPASMYNVSKQVTMKKGELVGKITLNVNQINFSDKEAYALPIKISSTSP	D1	DUF1735	32	142
A0A0B7IKK4			BT-3987-like N-terminal domain-containing protein	Capnocytophaga canimorsus	Bacteria	Bacteroidota	124	SAYMSLEKATMNVDRKLGGTVEIEPRLALVAKKDEKITVSIDDFLKQYNQENTTNFKMLPASEVELYEVENPKNFSKNGSLTITIKEGKISSKVGVKIGVLNPKTYSLGVKYAIPLNIVSTSVK	D1	DUF1735	35	158
A0A0B8T6M7			BT-3987-like N-terminal domain-containing protein	Sphingobacterium deserti	Bacteria	Bacteroidota	113	YLTMAEETTDARLTVDATGGAQVITISSSALADREVSAEIAVDTLLIQAYNERNGTAYKALPDAAYSLSANRVAISPGTNVSNAISFQVHGTEHFRVGEAYMMPITIRNASGM	D1	DUF1735	32	144
A0A0C1DBP6			BT-3987-like N-terminal domain-containing protein	Pedobacter kyungheensis	Bacteria	Bacteroidota	107	YPLYIKNFDIKPTGSTVIEVAYSGVDVAPEDIAVKVDLAPDAITKYNSDNTKSYTPLPTTLYSLTSLNLVIPKGQRTASFTINVKPDQFDLNAAYALGFKISSASTG	D1	DUF1735	54	160
A0A0C1FSJ8			BT-3987-like N-terminal domain-containing protein	Pedobacter kyungheensis	Bacteria	Bacteroidota	101	VATKSFDAAASIDFPVTINYTGVDGAAEDVNLVLGFDDTAVAAMSSSYTVLPTTLYTVPSYNVTIPKGSKTATFHLTLNTAAFDFTKTYALGIKIKSASSG	D1	DUF1735	59	159
A0A0C1L0U3			BT-3987-like N-terminal domain-containing protein	Flavihumibacter solisilvae	Bacteria	Bacteroidota	88	SDLNTEATAVVSLDQAYLDAYNEENETEYEYLPVDIYTTTPALSGDKFNLVFAPGEFAKQIKFSLTDATKIDFSKQYAFPLTITEVAS	D1	DUF1735	73	160
A0A0C5WPV8	sze:AW14_13590		DUF1735 domain-containing protein	Siansivirga zeaxanthinifaciens CC-SAMT-1	Bacteria	Bacteroidota	131	SVFFPFQTPARTLVLGEYDLGFNDNDNNGRFEIGVVMSGVFENKIDRKVYFELAPELIDANILGVDSVNVQILPSSYYTIEQQSPVTIPAGSINGRIPIQLSDAFFDDPLAFAAENQTHYVIPLRITDYEE	D1	DUF1735	31	161
A0A0D0GIA0			BT-3987-like N-terminal domain-containing protein	Pedobacter lusitanus	Bacteria	Bacteroidota	106	SITSRSFAAQDVVDFPVTLNYTGVNGTPEDVTVNVEVNNLAVTQYNTALNTSYTPLPQELYIVAANNVSIPKGTKTGTFLIKLKTASFDFTKSYALGVTIRTASSG	D1	DUF1735	51	156
A0A0D8J9G1			DUF1735 domain-containing protein	Draconibacterium sediminis	Bacteria	Bacteroidota	132	TSVFFPYQRPARTLVLGKYDLGFNENDNNGRFEIGVVMSGVFENKINRKVFFELAPELIDANILGVDSVNVQVLPESYYTIEQSSPVTIPIGSVNGRIPVQLEDAFFDDTLSFAGKNETHYVIPLKITGYEE	D1	DUF1735	30	161
A0A0D8JED4		KJF45164.1	Adhesin	Draconibacterium sediminis	Bacteria	Bacteroidota	127	TVYFAYQYPVRTIVLGEDIIDNTLDNEHKCEIYATMGGVYANDQTIGIDVTVDNSLVSNLYFDTEFTMPVQAMPSNYYSLAADKIYLDQTMSDGVEVQLTEAFFADPNALSNSYVIPLRMTNVVNAD	D1	DUF1735	35	161
A0A0D8JHM8		KJF45348.1	Uncharacterized protein	Draconibacterium sediminis	Bacteria	Bacteroidota	117	SAVYFGTQKPLRTVVARDVMQFKFGVALGGKRENTVSETAKYVIDPNLLQTVEGADQFTLLPTDYYTLSDDGEFVVSAGEFIGDVTLTLDKALFTADPDAVANTYALPVRVTEATTD	D1	DUF1735	40	156
A0A0E2AMT1			BT-3987-like N-terminal domain-containing protein	Bacteroides fragilis CL07T12C05	Bacteria	Bacteroidota	127	NAVYMETPDNKGIVNFTLEPDGGITYLTPRLANISQSPVTIQVGYDKEALDKYNKDNGASYEPLPPSAFKLADAEGNELSASEGIRVPAGDFSAKIMVKVGQLNSKDFPTNKKYAIPLSITGASNYS	D1	DUF1735	35	161
A0A0E2AMW3			BT-3987-like N-terminal domain-containing protein	Bacteroides fragilis CL07T12C05	Bacteria	Bacteroidota	95	NTTLVGKNELSFKVKVTKPYKEDIKVNLMKEDKLVTDFPEMAEGIPLFPSENCTFEGGVLKAGELETTVKLTIKDVEKLNNLSGYVMAIKLTMEG	D1	DUF1735	80	174
A0A0E2ASR8			BT-3987-like N-terminal domain-containing protein	Bacteroides fragilis CL07T12C05	Bacteria	Bacteroidota	116	NAIYLNEASENGSAKVTVDPENVTTTTLTVRVGQPVTENVTAVLTVDPSILKEYNEANETSYEVLPEQYFTYDKEIKIAAGDVSAIPSEFRVKPYSNENGELYAIPVSLTEIQGPV	D1	DUF1735	32	147
A0A0E9LU77			DUF1735 domain-containing protein	Geofilum rubicundum JCM 15548	Bacteria	Bacteroidota	130	TVYFAYQSPIRTVVLGEDVYDTTLDNERKVQIMATMGGVYANNTSVEIDISVEPSLLDDLVFDEDSDPARSVLLMPEDYYTLLSNKIVIPQGSVIGGVTVQLTEAFFNDPLALSTNYVIPVLMTGVTNAD	D1	DUF1735	34	163
A0A0E9N0N3			DUF1735 domain-containing protein	Flavihumibacter petaseus NBRC 106054	Bacteria	Bacteroidota	98	LESDTTINLIPVHLNTTGPATEDIQVTLEQDNTLVSDYNAENGTDYGIPLPGMLTIVNNVVTIPAGSNTGYLQVTMKTADFSDSTWATGFRITSVDKD	D1	DUF1735	65	162
A0A0E9N6M3			BT-3987-like N-terminal domain-containing protein	Flavihumibacter petaseus NBRC 106054	Bacteria	Bacteroidota	104	PTSIVIKKGENRATAKVIVHISPDFDYNANYALPLVITSVSDNTPISSNFGKAIFTFAARNKYDGVYNVTGTYSDNVIGSAATSSYPKTINLVTQGATGGGYFD	D1	DUF1735	65	168
A0A0F5IIH5			DUF4361 domain-containing protein	Parabacteroides goldsteinii DSM 19448 = WAL 12034	Bacteria	Bacteroidota	125	KVLYVLSDDNMAFQVVHSLNETESTGYLTLYAGGTLDIDQDITFTLEPDEELLGEYNLLNYDLDTDKYAKRLDPSKYTIESYSVTMKQGGEMPYALLPIKIRPEGLSPDSLYMIPLKLTGVSAYE	D1	DUF1735	35	159
A0A0F5IMQ5			BT-3987-like N-terminal domain-containing protein	Parabacteroides sp HGS0025	Bacteria	Bacteroidota	93	ITGSEIPVSVYCSGNPDRGSVTASAAVERSLYDSFTGKSEYQLVPEGFYTASSWTVDIPKKEQIGIFNIPIQASALGKGKYVLPLKLTDSSPF	D1	DUF1735	43	135
A0A0F5JE04			DUF1735 domain-containing protein	Parabacteroides goldsteinii DSM 19448 = WAL 12034	Bacteria	Bacteroidota	123	KKTLYIVNSRDMLYVGEHAYGSENNSMSFSIYCASSEPIKSDLTVQLAINPNALDSLNKKSALGNPLYIDKKLLPEANYTSTDLSVTIPANAQYGVLHIPLKPQGLDPDISYALPLTIVSNSE	D1	DUF1735	32	154
A0A0F5JGU8			F5/8 type C domain-containing protein	Parabacteroides goldsteinii DSM 19448 = WAL 12034	Bacteria	Bacteroidota	119	STIVYFRNSGEIPLTLYKTGEDTEYQLTVNKSGSDLASVTDVEVAVLDDAALDAYNAQNGTSYVKLPENCYQLADNRLVFGSDNLYKMANIVFKTDLIYNLPAGTKYVLPVSLVNSADS	D1	DUF1735	31	149
A0A0F5JKN2			BT-3987-like N-terminal domain-containing protein	Parabacteroides gordonii MS-1 = DSM 23371	Bacteria	Bacteroidota	93	ITGSEIPVSVYCSGNPDRGSVTASAAVERSLYDSFTGKSEYQLVPEGFYTASSWTVDIPKKEQIGIFNIPIQASVLGKGKYVLPLKLTDSSPF	D1	DUF1735	43	135
A0A0F5JQW0			BT-3987-like N-terminal domain-containing protein	Parabacteroides goldsteinii DSM 19448 = WAL 12034	Bacteria	Bacteroidota	132	GVYFPYQENVRTFVVGEGLKIDVGTVLAGVLENNKDRVVRYQIKNDLVTPDALARMKSGQNYIKNSVAGVNELLPMPADYYSLSNSEEMVIRKGSHGGTVTVYADSAKFLSDPKTLKAAYALPFYIESADAD	D1	DUF1735	28	159
A0A0I9S194		MCZ2688091.1	DUF1735 and LamG domain-containing protein	Bacteroides fragilis	Bacteria	Bacteroidota	127	NAVYMETPDNKGIVNFTLEPDGGTTYLTPRLANISQSPVTIQVSYDKEALDKYNKANGASYEPLPPSAFKLADAEGNELSGSEGIRVPAGDFSAKIMVKVGQLDSKDFPANKKYAIPLSITGASKYS	D1	DUF1735	35	161
A0A0I9UPA2		QCQ51932.1	DUF1735 domain-containing protein	Bacteroides fragilis	Bacteria	Bacteroidota	127	NAVYMETPDNKGIANFTLEPDGGTTYLTPRLANISQSPVTIQVSYDKEALDKYNKANGASYEPLPPSAFKLADAEGNDLSGSEGIRVPAGDFSAKIMVKVGQLDSKDFPANKKYAIPLSIMGASKYS	D1	DUF1735	35	161
A0A0J0Y1L8			DUF1735 domain-containing protein	Pedobacter sp BMA	Bacteria	Bacteroidota	130	QVYLVGANSSNNEGRTIIKANYLNGADAEASFNLSVATGGSLNIDRDVTATIADAGLAQITRYNSLYLYRSTDIKIRKLNDLFYRIPSKNVLIKANEVNGTTPVYVKTAGLQPDSLYAFSVKIASVSEPD	D1	DUF1735	35	164
A0A0J1BHI8			BT-3987-like N-terminal domain-containing protein	Pedobacter sp BMA	Bacteria	Bacteroidota	93	ASSADLQQSATIKIEQNAGIITKYNTDHGDSFEELPSSVYTFGGDAGYVKTATGYNVSFAPGVFSQNFKLNINGSNWVDLSKKYALAFRVTDW	D1	DUF1735	71	163
A0A0J6CG19		KMM32125.1	Carbohydrate-binding protein	Parabacteroides goldsteinii	Bacteria	Bacteroidota	119	STIVYFRNSGEIPLTLYKTGEDTEYQLTVNKSGSDLASVTDVEVAVLDDAALDAYNAQNGTSYVKLPENCYQLADNRLVFGSDNLYKMANIVFKTDLIYNLPAGTKYVLPVSLVNSADS	D1	DUF1735	31	149
A0A0J6CLG0			DUF4361 domain-containing protein	Parabacteroides goldsteinii	Bacteria	Bacteroidota	125	KVLYVLSDDNMAFQVVHSLNETESTGYLTLYAGGTLDIDQDITFTLEPDEELLGEYNLLNYDLDTDKYAKRLDPSKYTIESYSVTMKQGGEMPYALLPIKIRPEGLSPDSLYMIPLKLTGVSAYE	D1	DUF1735	35	159
A0A0J6CPX7			DUF1735 domain-containing protein	Parabacteroides goldsteinii	Bacteria	Bacteroidota	123	KKTLYIVNSRDMLYVGEHAYGSENNSMSFSVYCASSEPIKSDLTVQLAINPNALDSLNKKSALGNPLYIDKKLLPEANYTSTDLSVTIPANAQYGVLHIPLKPQGLDPDISYALPLTIVSNSE	D1	DUF1735	32	154
A0A0J6FJA8			BT-3987-like N-terminal domain-containing protein	Parabacteroides goldsteinii	Bacteria	Bacteroidota	132	GVYFPYQENVRTFVVGEGLKIDVGAVLAGVLENNKDRVVRYQIKNDLVTPDALARMKSGQNYIKNSVVGVNELLPMPADYYSLSNSEEMLIRKGSHGGTVTVYADSAKFLSDPKTLKAAYALPFYIESADAD	D1	DUF1735	28	159
A0A0J9FEQ3			BT-3987-like N-terminal domain-containing protein	Bacteroides sp 3_1_13	Bacteria	Bacteroidota	118	THAYIEEALSSTSQKVTVQASGESFTTLNVHLSNLSSTDNHYKLVTDQSVLDAYNHINGTGYIMLPEGYYTLPETITVKAGQYAADALSIALKAFSQEMMKSGESYALPVKLVLQDGS	D1	DUF1735	34	151
A0A0J9FFW3			BT-3987-like N-terminal domain-containing protein	Bacteroides sp 3_1_13	Bacteria	Bacteroidota	119	DNAVYIDVAKVKDVANFTFNNLKQTGQQELSAVLAYPAEQDIDVNFQVDPSLIGYYNARLGTNYAMLDAKYYKFSTQHVVIPKGDVNSEVVTIGFSDLTDLDIDTNFLLPVTIQQASGG	D1	DUF1735	41	159
A0A0J9FLE0			BT-3987-like N-terminal domain-containing protein	Bacteroides sp 3_1_13	Bacteria	Bacteroidota	114	PKVYFESKEYNFSVEDEMDVMTFDLVSRLSSATSSQVDVSYSVAEPSVVDEYNAKYGTNYEMLDVSQVKLSSTTSSISSGKLYADNVEVELSGLEALKAGNSYVLPMRVHSSSV	D1	DUF1735	31	144
A0A0J9FM04			BT-3987-like N-terminal domain-containing protein	Bacteroides sp 3_1_13	Bacteria	Bacteroidota	115	QVFLIVTDKENEVVTDQVSVVLKEAATGTKNLTVVVDKDFDVETFQLAYTNSNYTLLPDNAYELGNGGSLTIAAGAMQSGKMTLILKGWMLPVPSNSNLGASQYLLPLKIKEDGK	D1	DUF1735	57	171
A0A0J9FMC9			DUF1735 domain-containing protein	Bacteroides sp 3_1_13	Bacteria	Bacteroidota	130	SVYFATQYPVRTLVMGEDEYDTTLDNAHKCKINATMGGVYANKKDITIDIEVDNTLCDNLYYSYTSASENVPVKAMPSNYYTLSDDKITLKNVLMDGVEVSFTDAFFADPEALTATYVIPLVMTGVTNAD	D1	DUF1735	37	166
A0A0J9FN23			BT-3987-like N-terminal domain-containing protein	Bacteroides sp 3_1_13	Bacteria	Bacteroidota	115	YLQQNGFQNLNLVPDQNFVSYNVLVCKSTLLNGEISVRLKTWSDSELKAYNSNNGTNFQLLPEDLYQLEEMLTLKANEKQKSIEIQFHSSEIFSRWKREKTNYVLPLRLESASVS	D1	DUF1735	47	161
A0A0J9FN82			BT-3987-like N-terminal domain-containing protein	Bacteroides sp 3_1_13	Bacteria	Bacteroidota	100	VISDRDMPIYVGVSLGGKREVDMNDWAKFTLDASLLEGTPLTLLPEEYYILEDPEIFKVRKSNLPVADVEIKFTDAFYTDPLSLTTHYALPFKVTESSMN	D1	DUF1735	41	140
A0A0J9FNC9			BT-3987-like N-terminal domain-containing protein	Bacteroides sp 3_1_13	Bacteria	Bacteroidota	102	RTVISDRDMNIYVGVAIGGKREIDMNDWAKFTIDPSLLEGTGKTLLPANYYTLADPEYFRVRKSNSPVADVGITFTNLFYEDSRCLTDYYALPFRMTENSMN	D1	DUF1735	41	142
A0A0J9FNM1			BT-3987-like N-terminal domain-containing protein	Bacteroides sp 3_1_13	Bacteria	Bacteroidota	119	ENNAYLRDGKSNKVSNIVELYGETYQTSVKLGLSKAPVTETSARVKIDAAYLAAYNKVHGTEFELYPENLISFANEGKLVVNAAAKSAEVNMAIQAGEALQEDKTYAIPVVISEHSNDL	D1	DUF1735	44	162
A0A0J9FQT2		KMW80917.1	Uncharacterized protein	Bacteroides sp 3_1_13	Bacteria	Bacteroidota	87	PEYQYNIMVEKSHCEKEAKAKLAVVDAKEFGEEYHLLPVEYYDLDGNNFNFKGDDVLRMVNLRFHDLGTLDGSKKYVLGLKLVSDDL	D1	DUF1735	54	140
A0A0J9FRI1			BT-3987-like N-terminal domain-containing protein	Bacteroides sp 3_1_13	Bacteria	Bacteroidota	123	IYFPLAAWTEKNDFFVADFNYEKDTTFIVGAYCGGSIPVPQEVKVSIGLATDSLRRLQAKDPSYADYEALPEGSYEITPADMVAVIKKNTSRGDLQVVFHTTNLDPAKQYVLPLCLKSTSHYE	D1	DUF1735	28	150
A0A0J9FWC9			BT-3987-like N-terminal domain-containing protein	Bacteroides sp 3_1_13	Bacteria	Bacteroidota	113	TVYFPNSDLQKETLYVMNANDYVHNVWIHKAGYYQGKFAGKVELDYNYLIQYNTDNGTNYEMLDAKYYSFERDFVIEAGSDEVAVPLTLKIEQLLTEKGYGVYYVPLSVNSRT	D1	DUF1735	29	141
A0A0J9FWN0			BT-3987-like N-terminal domain-containing protein	Bacteroides sp 3_1_13	Bacteria	Bacteroidota	101	TVISDRNMSIYVGVSLGGKREVDKADWAKFTIDESLLNGTGFTLLPSNYYTLGDPETFRVRKSTLPVADVEIKFTDAFYADERTHEVHYALPFRVIESSMD	D1	DUF1735	42	142
A0A0J9IBB1			BT-3987-like N-terminal domain-containing protein	Bacteroides sp 3_1_13	Bacteria	Bacteroidota	119	DNSAYLNVAASKNTEAFTFNRKVTSQTKVFNVNLTYPSGNDVKVSLKVDPSMISTYNAKNDTHYEALPEAYYQLSTDAVTIPAGKTTSEEVHIKFLKLDELEIDATYLCPLSIGGAEGV	D1	DUF1735	33	151
A0A0J9ICY9			BT-3987-like N-terminal domain-containing protein	Bacteroides sp 3_1_13	Bacteria	Bacteroidota	117	DNKLYISSQPICDDLLIKESITEASRSIAYRIASPAEEDIQIDFEAAPAMTASYNLIYGDNATALAADYYDIPKKTATIKTGDISSDDIVVNFKNTNELDDSKRYVLPVTITGASKM	D1	DUF1735	32	148
A0A0K1NKN3	pfus:ADJ77_07405		BT-3987-like N-terminal domain-containing protein	Prevotella fusca JCM 17724	Bacteria	Bacteroidota	101	TIIKDASTMVKSLKLSTSRPAEKDLNATFAVAKQLVDTYNKAYYSNAVLLPDTCYKVLVGEVKINQGSVKSNEARFEFSKLGDLDRSTTYVLPVTVNCNDI	D1	DUF1735	42	142
A0A0K1NLP0	pfus:ADJ77_07410		Endo-beta-N-acetylglucosaminidase F1 domain protein	Prevotella fusca JCM 17724	Bacteria	Bacteroidota	99	LVFNENGSTEFYVNLTQATKAKEEYTLVYDAKALENYNKTHGTVFEALPESLVTVSGSAAVNAGATKSSKVTVSYTTAADLKENGVYAIPLSVKGTSQT	D1	DUF1735	60	158
A0A0L8V907			DUF1735 domain-containing protein	Sunxiuqinia dokdonensis	Bacteria	Bacteroidota	125	TVYFAYQYPVRTVVLGEDIVDNTLDNEHKVKIYATMGGVYENTQRIDIDIAVNNGLTNNLFFGDNTPVLPMPSNYYTLAADQITMDGTLQDGVEVQLTDAFFADPLALTNTYVIPLQMTNVSNAD	D1	DUF1735	17	141
A0A0M2XQ09		KKO89748.1	Adhesin	Sphingobacterium sp Ag1	Bacteria	Bacteroidota	125	VYFAYQTPVRTVTLGEDIFDNSLDNQHKVKVMATTGGVYNNKKDIRIDFVVDNSLTNGLHYPNGQAVTALPDNYYQLASNQISIPSGSLTGGVEVQLTDAFFADPKSLETYYVLPLRMTKVVNAD	D1	DUF1735	32	156
A0A0M2XXT9			BT-3987-like N-terminal domain-containing protein	Sphingobacterium sp Ag1	Bacteria	Bacteroidota	102	EALDVVTLPVKVQLTGAQGAPEDLKLTLKINDSSVDKYNLAWQSKYEALPTRLYAVDTYDVTIPKGAKEAVLNVKIYPPRFTATDFTKSYALGIQIQTATGG	D1	DUF1735	60	161
A0A0M2XZY8			BT-3987-like N-terminal domain-containing protein	Sphingobacterium sp Ag1	Bacteria	Bacteroidota	106	PLYIQAFDMVPTTDFAIPVQIAGVYNPKADVKVTLELDNSILTAYNAQNGSKYQPLQTANYTVSTYEVTIPKGQKIGNLNIKFFPEKFDFKESYALGLKIKSVSEG	D1	DUF1735	55	160
A0A0M4BLE6			Concanavalin A-like lectin/glucanases superfamily protein	uncultured bacterium 40k7	Bacteria	environmental samples	117	DNKLYISSVPVTDDLLIKEDILSDSRKITYRLAAPADDEVQISFDAKPALTAAYNLSFADNATALPEAYYDIPVKDATIKTGEISGDDIIVNFVNLNQLDDSRRYVLPVTITDVSGI	D1	DUF1735	32	148
A0A0M4BM62			Endo-beta-N-acetylglucosaminidase F1 domain protein	uncultured bacterium 40k7	Bacteria	environmental samples	119	ENNGYLRDGKSNLASSVIELYKDTYTTSVKMGLSKAPGSTTSAQVIIDANYLDTYNKEHETDFELYPEHLVSFKNDGMLTVDVQTKSARTDITIQADGTLKEDKTYALPITLTHTSSDI	D1	DUF1735	44	162
A0A0M4BR75			Endo-beta-N-acetylglucosaminidase F1 domain protein	uncultured bacterium 15m04	Bacteria	environmental samples	119	ENNAYLRDGKSNLVSKVVELHGETYATTVKMGLSKTPNTATSAKVKIDAAYLETYNKAHNTDFALYPQDLVTFANEGILTVNANTKSAEVEMTIRAGEGLQEDKTYAIPVAISDQSSDI	D1	DUF1735	44	162
A0A0M4BRW4			Concanavalin A-like lectin/glucanases superfamily protein	uncultured bacterium 40k7	Bacteria	environmental samples	118	DNKLFLSTTAFTQEILFKAGDTNIVKGLSVEIAKPETHDIKVTMAPAPELLDTYRSAYYDDAAILLPETHYVMEENKVTIKAGAVSSNILPIQFINTGELDADLTYVLPVTIQSAEGI	D1	DUF1735	30	147
A0A0M4BTW9		ALB76275.1	Glycosyl hydrolases 18 family protein	uncultured bacterium 40k7	Bacteria	environmental samples	112	DAATNKNNSIVELRNDEQSTDIVFRLSKQPKTGVDVTITVDESYVTTYNAIHNTDFEMFPAENVTITNNGACLLAPDDTTTPSLKVTLTAFEGMEEDKTYIVPLSATSPTKS	D1	DUF1735	49	160
A0A0M4C2P1			BT-3987-like N-terminal domain-containing protein	uncultured bacterium 15m04	Bacteria	environmental samples	118	DNKLYVSSAPVCDDLLIKPSITEATRELSYRIASPAEQDIQISFDAAPAMTAAYNLIYNDNATALDSYFYNIPTKTATIKAGDISSDNIVIDFKNTNELDKSKRYVLPVTILDASNID	D1	DUF1735	32	149
A0A0M4G9X4	col:AM608_10595		BT-3987-like N-terminal domain-containing protein	Capnocytophaga sp oral taxon 323	Bacteria	Bacteroidota	123	YMNDNNVNVSFAKSTESGSTKFEIRMSNLRERNETITIAATDFFPEYNEKNTTNYKMLPVSEYELYEEGNTTNKSTNGSLNITLKAGQTAVQVGVKVRPLNDDTFPLGIKYAIPLRIVSASLP	D1	DUF1735	38	160
A0A0M4GLE8	col:AM608_01995		BT-3987-like N-terminal domain-containing protein	Capnocytophaga sp oral taxon 323	Bacteria	Bacteroidota	110	FLDGNNVVEVYVQEYQDNKIQNLKVKLIRAAGKIVSAQLITGDAQTLTDYNAQYGTDYKLLPTDKYSIDENAIFNTYETETPIDITISELTFPNNEVYALPIQIRGRNNI	D1	DUF1735	34	143
A0A0M4GNK3	col:AM608_08720		BT-3987-like N-terminal domain-containing protein	Capnocytophaga sp oral taxon 323	Bacteria	Bacteroidota	130	YMPQASLNNGGNEYNVPFGGNSENYTFDETTKKLKIVLGVKNSGLSTDGFAVKVKVDAQATNAYIEKYKNDEKKPAVVLPEGSYTLPESVSVASGKSEESFYLDVDVQKLLTDHPDYYKNRIALAVSIYG	D1	DUF1735	33	162
A0A0M4GRC8	col:AM608_10600		BT-3987-like N-terminal domain-containing protein	Capnocytophaga sp oral taxon 323	Bacteria	Bacteroidota	97	NVTINRNYTKEVEVRLLDKPYDKDVQVSFAYDASAYDKVKANYLGFELGDANLVQLSEATKTLNKGETSVTFTLTISNNSNFNKKVILPYALKVTDS	D1	DUF1735	75	171
A0A0N8W515			BT-3987-like N-terminal domain-containing protein	Pedobacter sp Hv1	Bacteria	Bacteroidota	103	HALSLTPDGSVTFEVSYSGAEKEAPQDIKVDIGIGTDDILTQYNTENKTTYLPLPTSMYSLSTSSVTIPKGKKRAAFTMSFKPTMFDISKLYAFPLVIKSSSY	D1	DUF1735	55	157
A0A0N8W5N1			BT-3987-like N-terminal domain-containing protein	Pedobacter sp Hv1	Bacteria	Bacteroidota	97	SVNLPITVSYSGPEAAAPQDITVKFGVSDDAKIAAYNTEQKTSLTAFAQNAYSLPTTEVVIKKGTSKATFNVVLKPENFDFSKTEVLGLTISSVSSG	D1	DUF1735	64	160
A0A0P0CJP4	ahz:APS56_15570		BT-3987-like N-terminal domain-containing protein	Pseudalgibacter alginicilyticus	Bacteria	Bacteroidota	116	TTVYFATQKPLRTIVSYDEMSFKVGVSLGGKRENTVEEYADFEIDPDLLNTVDGADVFTLLPSSYYKLSNTSKMVIPIGEFIGDVAVTLNKELFTNDPLATQNTYALPLKITNSSL	D1	DUF1735	38	153
A0A0P0EKS8	btho:Btheta7330_00075	KAB4481670.1	DUF4361 domain-containing protein	Bacteroides thetaiotaomicron	Bacteria	Bacteroidota	122	KKTLYLIGASSNLVTKELAYSSEVQEGFITVGVSGSLLIDGNVDVTLESHNSVIDWYNKKFKFLATDIKYQGLATSAFEVPSYTTTLKAGETYARVPFKVKTEGLECDSLYAITFKIASSSA	D1	DUF1735	31	152
A0A0P0EMC0	btho:Btheta7330_00611		BT-3987-like N-terminal domain-containing protein	Bacteroides thetaiotaomicron	Bacteria	Bacteroidota	106	TVNTISIYDEEETVVNISRIYGLSKELDLTIGVDETLLTEYNNLNGTNYQLMPAEYYDFPSTIKLDKTDKEVELPVVIKPRELAANGISTANNYVLPLSLNASSVE	D1	DUF1735	41	146
A0A0P0EPD2	btho:Btheta7330_00204	ALJ3980	Extracellular endo-alpha-(1-&gt;5)-L-arabinanase 1	Bacteroides thetaiotaomicron	Bacteria	Bacteroidota	109	NAIRVSCTEENFVFPFQIKVIGNGTNKGFKAQINPWSEDELKAYNNKEKTSYVLLPSSLYSLTSTEQVFKEGVSIMDVEVSFNPSKVFAEFREKGAEYVIALKLSSDKI	D1	DUF1735	57	165
A0A0P0EQP5	btho:Btheta7330_00694	KAB5122850.1	DUF4361 domain-containing protein	Bacteroides thetaiotaomicron	Bacteria	Bacteroidota	127	QKEIYLIGAYNRVWTTEVSYSNEEVKTYFTVSSSGTLALDRDVNVKMKINEELVDIYNKKYWTVLNEDKYYKSLDTDLYSIPSLENTVIKHAEGISTEVPVLIKTASLKIDQSYVIPVEIESTTGYP	D1	DUF1735	30	156
A0A0P0EV52	btho:Btheta7330_02651	CUO92824.1	Domain of uncharacterized function (DUF1735)	Bacteroides thetaiotaomicron	Bacteria	Bacteroidota	114	NLVYINEASTSKTKELTLTEGTTRTSLTVRLVNIINQTIKANLFIDESVLDAYNKKNETNYKMPPKEYISFPESVTIEAGSVSADPVNVDIKSFEAEGGAQYAIPISIKNVEGG	D1	DUF1735	31	144
A0A0P0EWW6	btho:Btheta7330_04535	KAB4453141.1	DUF1735 domain-containing protein	Bacteroides thetaiotaomicron	Bacteria	Bacteroidota	120	NGVYIAEAAPSNTFSQQIEAQLVDEGDVIKTLTVRLVRAIDQDVTVTLDIDQQLIDEYNQQHEASYELLPEEFRSFERTVTIPAGEVSAPVINLTIKPFTTPNNEAYAIPVRITSVAGPI	D1	DUF1735	31	150
A0A0P0F270	btho:Btheta7330_03314	UYU66167.1	DUF1735 domain-containing protein	Bacteroides thetaiotaomicron	Bacteria	Bacteroidota	126	EKMVYIVSDNNNIHNLVYDLDGKDGNIRNLSIACSGTNPTEEPVTISLTEDTVLLDEYNYTNFIEDYSRYALKMDPKDYAIESSTVTYPTGEPYTLVPIKIDISVIESLDPDKIYFIPIAIADATP	D1	DUF1735	33	158
A0A0P0F455	btho:Btheta7330_04270	ALJ43797.1	Endo-beta-N-acetylglucosaminidase F1	Bacteroides thetaiotaomicron	Bacteria	Bacteroidota	119	ENNAYLRDGKSNLVSKVVELHGETYTTTVKMGLSKTPNTATSAKVKIDAAYLETYNKAHNTDFTLYPQDLVTFANEGVLTVSANTKSAEVEMTIRAGEGLQEDKTYAIPVAISDQSSDI	D1	DUF1735	44	162
A0A0P0FAV9	btho:Btheta7330_02664	KAB4316107.1	DUF1735 domain-containing protein	Bacteroides thetaiotaomicron	Bacteria	Bacteroidota	119	THVFFEEALTATSTKVTVMGSGETNVTLNAHISNTQQKDNSYSLAIDQAALDAYNKANGTNYIALPETHYTLPDNITIKAGAYNADPISIHIKAFSEEMNASGESYALPVRLVAKQGSI	D1	DUF1735	33	151
A0A0P0FC49	btho:Btheta7330_03276	ALJ42810.1	F5/8 type C domain protein	Bacteroides thetaiotaomicron	Bacteria	Bacteroidota	127	YVYINVNRWTSTEYPQNTFVYEVLRTPIGSSLESGPEIVKVGVRSTKVASKDITVTLDIDNSASIGEFSSFPDGVKVTLDKKELVIPAGSMLSSDSVTIEIEDGKWSEFVNTSYLLPLKVTSVSNAA	D1	DUF1735	38	164
A0A0P0FDD5	btho:Btheta7330_01945	ALJ41502.1	Endo-beta-N-acetylglucosaminidase F1	Bacteroides thetaiotaomicron	Bacteria	Bacteroidota	104	PQINMDHASLSDQFHISLTEPASQTGNYTVKVDESKVLDFNSKHGTNYPLYPTEYVDLGNSGKMTIEKGEQQSNSVSIAFKYDEAIEDSVIYVLPLTVEENNSS	D1	DUF1735	56	159
A0A0P0FDH4	btho:Btheta7330_03806	UYU73129.1	DUF4361 domain-containing protein	Bacteroides thetaiotaomicron	Bacteria	Bacteroidota	105	VGQEKDTIYLVATVSGSQISPNTHHVALLESDSLLKAYNKSNFDIEKEKFAKLLPDECYDFPNKELDIQAGTSKVMFPIYLKNLERISPDSIYFLDYKIDPEKTP	D1	DUF1735	49	153
A0A0P0FHK3	btho:Btheta7330_03360	KAB4487056.1	DUF1735 domain-containing protein	Bacteroides thetaiotaomicron	Bacteria	Bacteroidota	102	AAYNVGETAQAELWIQRGGLKDASGKVQFVVDPLLLDSLNQEDKTNYELLPENCYEMTNTEFTVDKNELCGYITYHPEKILALSAYNETKYVLPLRLISNDL	D1	DUF1735	44	145
A0A0P0FJI4	btho:Btheta7330_04497	KAB4453106.1	DUF1735 domain-containing protein	Bacteroides thetaiotaomicron	Bacteria	Bacteroidota	126	KNTYIIHNGWQDYSLEVADDNTTVLPVYFGVNGTSGNDKEIHITMEVDPDTLDAYNKDKYKSQTDLYYKILPEGTYTFDADSWNIKSGELNAAAYIHIDLNKIREVGNLYNDYVLPLRITSSTGEE	D1	DUF1735	34	159
A0A0P0FJK9	btho:Btheta7330_04142		DUF4361 domain-containing protein	Bacteroides thetaiotaomicron	Bacteria	Bacteroidota	125	RKEIYIVSGEDNIFQREFAFGGEEIGYLSVYASGTTPIEKEVMVELERNETVLSDYNQKRYGDNYKNYVLELPDTHYKVDDWSINLYPNANSSYSLFPIKVNIDGLEPEDNYFLPLRIASVSDYM	D1	DUF1735	35	159
A0A0P0FP16	btho:Btheta7330_01946		BT-3987-like N-terminal domain-containing protein	Bacteroides thetaiotaomicron	Bacteria	Bacteroidota	119	DNGVYLSVAESKTSETMTFNKTIIQREKSFTARLAYPAGTDVTVNVAVDPSQVEAYNSRNNTSYDILPTKHYRLESNEMTIRAGKINSAPLHIYFENLTELEIDKAYLCPVSLNSAQGV	D1	DUF1735	20	138
A0A0P0FQ20	btho:Btheta7330_03834	KAB4477158.1	DUF4361 domain-containing protein	Bacteroides thetaiotaomicron	Bacteria	Bacteroidota	103	QGGDTLFVVASLSGSQASDESFTVALQNSDTLLRAYNKSNFDINKARFAKYLPEECYEFPTMEMTIPAGSSKAMFPVYLKNLDKISPDSIYFLEYKIDSLKTP	D1	DUF1735	51	153
A0A0P0FR29	btho:Btheta7330_04271	CUP30772.1	Patatin-like protein	Bacteroides thetaiotaomicron	Bacteria	Bacteroidota	118	DNKLYVSSAPVCDDLLIKPSMSEATREISYRIASPAEQDIQISFDAAPAMTAAYNLIYNDNATALDSYFYNIPTKTATIKAGDISSDNIVIDFKNTNELDKSKRYVLPVTILDASNID	D1	DUF1735	32	149
A0A0P0FR49	bcel:BcellWH2_02823		DUF4361 domain-containing protein	Bacteroides cellulosilyticus	Bacteria	Bacteroidota	117	YLVGAKDKIINRDLNIGYEKDTIYASVAISGSLPTKEDITVTIEEFPSGIESYNQKELGSDDIKYRTLTNGIYSFPQENVVVKKGETYGTYPVHIDPSTLHIDSLYMMAFKLSGTSR	D1	DUF1735	34	150
A0A0P0FRW6	btho:Btheta7330_04613	KAB4481253.1	DUF4361 domain-containing protein	Bacteroides thetaiotaomicron	Bacteria	Bacteroidota	123	YKQVYIVGAYEVVQQFDVAYGDGPQNAYVAVATGGSQNIDRNVEVVLTHNDATIEWYNNKYMLDAPLKYQKLGDQFCSFPSMSTTIKAGDVYSRLPFTVETSGLDCDKLYALTFKIESVSDYV	D1	DUF1735	31	153
A0A0P0FT74	btho:Btheta7330_03861	CUP90350.1	Coagulation factor 5/8 type domain protein	Bacteroides thetaiotaomicron	Bacteria	Bacteroidota	118	QTTGEQAVDLYKTGEATNYSITVIKSGSQPTLTASAHIGAMDAVNFEKYISERGLDYVAMPANCYSFNMEELDYSSAETYKIINLQLNTNEIEIFEQTLEEGQTCVLPIMLTSTSDSI	D1	DUF1735	37	154
A0A0P0FUX1	bcel:BcellWH2_04262		BT-3987-like N-terminal domain-containing protein	Bacteroides cellulosilyticus	Bacteria	Bacteroidota	118	DNQLFMTSKTPTTFFVKAITQNATGEFSMSIPKPSEQDITFTIKADASLVSVYEDTYYVSDMEMLPEGHYSFSATEGKIAAGALKSTPITVSPNVVQNMKTMTAEALIHPYSFDNQLN	D1	DUF1735	28	145
A0A0P0GBP6	bcel:BcellWH2_00958	KAA5406698.1	DUF1735 domain-containing protein	Bacteroides cellulosilyticus	Bacteria	Bacteroidota	129	QTVYFANQYGLRTIELGEDEFLDNSLDNQHKVSIKAAWGGGYTNRKNVIIDTQVDESLCENLYFKGSNTPVTPMPTSYYTLAANQINIPKGEVIGGVEVQFTDAFFADKKTLDNYYVIPLKMTGVQGAD	D1	DUF1735	32	160
A0A0P0GGN3	bcel:BcellWH2_04300	KAA5422518.1	DUF1735 domain-containing protein	Bacteroides cellulosilyticus	Bacteria	Bacteroidota	128	AVYFAYQSPIRTITLGEDPSVDNSLDNEHKCQIMATIAGVYENKKNVEIGIRVDNSLCDGYTFESTKGDIMPLPTSHYTLSDDKIVIKKGQVLGGVTVNLTDAFFNDPKATELNYVIPVVMTGVQNAD	D1	DUF1735	32	159
A0A0P0GPP9	bcel:BcellWH2_02721	KAA5414765.1	DUF1735 domain-containing protein	Bacteroides cellulosilyticus	Bacteria	Bacteroidota	119	QAYLVGIGEEGALVTRNVNYADESAETFVSVGTSGSLNPDGDIHCTLIEDPSGITSYNQKYKSSTEIQYQALPAANYNISSMNAVIRAGESYARIPVAIHPEGLHCDSLYALPLKMESC	D1	DUF1735	33	151
A0A0P0NFP1	pep:AQ505_11660		BT-3987-like N-terminal domain-containing protein	Pedobacter sp PACM 27299	Bacteria	Bacteroidota	104	PGQQDTVYYRPYSAYLEGKEPAAQDVQVEFMIDHQKLDSLNALEEAAGRAPYELLPAGSYTEGSMKATIRKNERISDIPQFGINPKLLKEEGKYLIPISIKNAV	D1	DUF1735	57	160
A0A0Q0X6D5		KQB44327.1	HPE19 protein	Flavobacterium daejeonense	Bacteria	Bacteroidota	106	LDNEHKCSIYATWGGGYSNKNDVVVDFIVDPTLCDNVYYKEADGSTNVKVEVMPSNYYTLASNKITIPKGSISGGVEVHLEDAFFNDPKALKRNYVIPLLMTNVVK	D1	DUF1735	9	114
A0A0Q4FJB9			BT-3987-like N-terminal domain-containing protein	Pedobacter sp Leaf216	Bacteria	Bacteroidota	115	ETGVKVVAKTYTSSTTATDLPVVVNIASPKPLDRDLKVTLAVNANDAIGKLNTAVPAGGYILAPANLYSVSNLQVTIPAGQRTATAVFKINSSLIGAANTKYVLPVSIVSADGES	D1	DUF1735	51	165
A0A0Q4FSE5			BT-3987-like N-terminal domain-containing protein	Pedobacter sp Leaf216	Bacteria	Bacteroidota	99	ASLPTLPITVSYSGPEAVAPQDITVKITPGTVSKINEYNTATSSSYTLLGSGSYTLSATEVVIKAGTSKATFNVAFRPLTFEFTGLQVLPLTISSVSSG	D1	DUF1735	62	160
A0A0Q4GUV3			BT-3987-like N-terminal domain-containing protein	Pedobacter sp Leaf216	Bacteria	Bacteroidota	101	QKDVPTDYYFYINYAASSTKPTDIKVTLAIDPATLLTYNKAHPTDTPLKIVPTNAFTMPTTITIPANERRVQVPVKFVSTALDPAIGYGLPVIIKDASGEV	D1	DUF1735	68	168
A0A0Q5NML8			BT-3987-like N-terminal domain-containing protein	Pedobacter sp Leaf176	Bacteria	Bacteroidota	96	YKGVPIGVKERVKSDDLITAVVDPSLVAQYNLIYRETNPAISAEAFTVANKGVFNLTSGSTQTKDSLYVLLNDGSQLKDSTIYLVPVTLSSSNGAK	D1	DUF1735	72	167
A0A0Q5NRA8			BT-3987-like N-terminal domain-containing protein	Pedobacter sp Leaf176	Bacteria	Bacteroidota	101	TIRKDASNSDEQATATTVQLTSAPDVITKYNTDNSEDYVLLPESIYTLVSNSSIVKTASGYTFNFAPGEFAKELKILLDGSKYDLSKKYAVAYNVTSTGNA	D1	DUF1735	69	169
A0A0Q5SYN0			BT-3987-like N-terminal domain-containing protein	Pedobacter sp Leaf194	Bacteria	Bacteroidota	101	TVTKSFDAAAEVDVPIVINYTGVNGAPADVTVQVAINNAAVAATSTTYTALPTNLYTIPSNTVTILKGQKKANFIVKVKASSFNFALTYALGIQITSSSNG	D1	DUF1735	49	149
A0A0Q5T8J0			DUF1735 domain-containing protein	Dyadobacter sp Leaf189	Bacteria	Bacteroidota	105	SLYSKSFDLAPEADYPVTVSYSGAHVAPQDITVTLGVDTAAVTQYNNEQEEEYDVLESNLYTIPATVVIPKGQRTAQVVIKVKPSQFDFAKNYVLPIQIKSASTG	D1	DUF1735	38	142
A0A0Q7FWL8		KQW99289.1	Adhesin	Flavobacterium sp Root420	Bacteria	Bacteroidota	129	HTAVYFAYQFPVRTITLGEDIFDTTLDNQHKCKIMGTLSGVYNNDKDVTIDIAVANTLPAGFLFNAGQDEIVAMPSNYYTLLSDKIVIPKGQIIGGVEVQLTDAFFADPLSVKKTYVIPIEMKKVVNAD	D1	DUF1735	30	158
A0A0S2KMB1	peo:AS203_10180		BT-3987-like N-terminal domain-containing protein	Hoylesella enoeca	Bacteria	Bacteroidota	120	QAYIAQTQTDGNTSVKITLGTEAVTQDLNVRLSDPTDEKCTFTVVADTAAISAYNQRNETSYKALPEEQFTLSASEVSIDPGQSASPALKLIVNPLTKALKESGAKYAVALKVMSKDGHK	D1	DUF1735	33	152
A0A0T5VMZ3		KRT15234.1	Adhesin	Pedobacter ginsenosidimutans	Bacteria	Bacteroidota	128	TVYFAYQGPIRTLTMGEDIFDTSLDNQHKLQIMGTVGGVYSNKEDITIGISVDNALTQGLSFPSPYSGIVRPMPANYYTLAVNKIVIPKGSLIGGVDVQLTDAFFADPLAINTTYVIPLTMTSVDQNK	D1	DUF1735	31	158
A0A0T5VVE5			BT-3987-like N-terminal domain-containing protein	Pedobacter ginsenosidimutans	Bacteria	Bacteroidota	108	NVVALNGTNYNFTPFYIGIPITLKEKAKSDDEITAVVDPTLVAQYNQIYKEKNPEISAQAFRVAKKGVFSIGIGSLQAKDSLYVELNDGSGLRDSTVYLVPVTLSSKI	D1	DUF1735	56	163
A0A0X8J9N3	chg:AXF12_04650		BT-3987-like N-terminal domain-containing protein	Capnocytophaga haemolytica	Bacteria	Bacteroidota	121	YMPEQTATINIASSTVGGQTDVEVRLAKRNDEDVKATISMDDFFAAYNKKNNTRYKVLPASEYKIYQVGDPSNVMKDGKIVVNIKKKEAAAKIRVVVNPLSDETYPIGIKYAIPLRITSAG	D1	DUF1735	35	155
A0A0X8JC40	chg:AXF12_11805		BT-3987-like N-terminal domain-containing protein	Capnocytophaga haemolytica	Bacteria	Bacteroidota	98	IITLSKDGTYTFVAKTPNAKDAGTATLDQGSFKTMLENFNTFKGVKDYQLLPEANYSFSGASYAKDATQAEVTLTIKGYATLDYGDYLLPLKVQMAGN	D1	DUF1735	49	146
A0A0X8JCP4	chg:AXF12_11800		BT-3987-like N-terminal domain-containing protein	Capnocytophaga haemolytica	Bacteria	Bacteroidota	99	DQGTTKEVSYQVKLLKENTENITASLELDNSQVEKYNKMYKKTYELLPEKYITYSKTLSIKEGNILSEAGIAKVLVSPELKVNTPYMFALSLSGVSGAT	D1	DUF1735	58	156
A0A108T4I2		KAA5420131.1	DUF1735 domain-containing protein	Bacteroides cellulosilyticus	Bacteria	Bacteroidota	127	TVYFAYQYPVRTIVLGNDEIFDNTLDNQHKCLIKAVMGGVYDNGTTPTVDIDVVNSLCDNLTFATGGQVVPMPSSYYTLASDQIVIPKGQISAGVEVQLTDAFFADPKSIETTYVIPLVMSNVQNAD	D1	DUF1735	32	158
A0A134AUT5			BT-3987-like N-terminal domain-containing protein	Porphyromonadaceae bacterium KA00676	Bacteria	Bacteroidota	85	VSLVKPASSTVTVNFSVGSQAQLDAYNAKNGTSYKLLPSTMYELPASVTIPAGQTSASIPVKLKAVTFSSGEVFALPIQLQGSNP	D1	DUF1735	68	152
A0A134B0P9			BT-3987-like N-terminal domain-containing protein	Porphyromonas somerae	Bacteria	Bacteroidota	85	VSLVKPASSTVTVNFSVGSQAQLDAYNAKNGTSYKLLPSTMYELPASVTIPAGQTSASIPVKLKAVTFSSGEVFALPIQLQGSNP	D1	DUF1735	68	152
A0A134B6N4			Endo-beta-N-acetylglucosaminidase F1 domain protein	Prevotella amnii	Bacteria	Bacteroidota	103	EVDSIIFNNKGKTDMYVNLNSSATDVAKFTIVYNASVLEQYNKKHGTKYEIMPKELVAITTTAKILKGEDKSTAISVTYKTSEHLKENSTYAIPLSINSDNGI	D1	DUF1735	53	155
A0A134BEZ9			BT-3987-like N-terminal domain-containing protein	Prevotella amnii	Bacteria	Bacteroidota	99	GTKMLEVPKDDLKFKVRLTTTADKDLTFNIKVDNSKLATKKGVTSLGEDAVNFSTKTVTIKQGETSSKDVVITLNKTSKSLLDMQKDGRIAFTIVSDDG	D1	DUF1735	61	159
A0A134BF07			BT-3987-like N-terminal domain-containing protein	Prevotella amnii	Bacteria	Bacteroidota	120	QAYIAQTATNGNSSTKITLGQQAVTQNISVRLSDIAQQNSSFELTPDPEALNAFNKHNETSYTFLPEGSYSLSTSEITVSKGKVTSQPAVLTIKPLSKALKDSGKKYAIAFKLKAKDGAE	D1	DUF1735	33	152
A0A134BLN2			BT-3987-like N-terminal domain-containing protein	Prevotella sp DNF00663	Bacteria	Bacteroidota	104	NHSYVPKNIQANIFVQKGTSTELDTDGCELKFKIHLTIASNKDLVFNLKQDNAKIPQAYAESHEALKEDAFTVAKGTVTIKAGKLESEDEFDIKLDAASKSLIG	D1	DUF1735	47	150
A0A134BLQ9			BT-3987-like N-terminal domain-containing protein	Prevotella sp DNF00663	Bacteria	Bacteroidota	119	AFFAETKTNANIAQKITVEDDGTPVTFHVQLSSPAEGDTHFGVEFDEAALKKYNEDNFTNYELLPASGYDMPIKEVTLKEGESLSGDIGIHVNPFTEEQKAKAKKFALPLKLVSKDGKQ	D1	DUF1735	34	152
A0A137SQA3			BT-3987-like N-terminal domain-containing protein	Prevotella bivia	Bacteria	Bacteroidota	120	QAFITQTNTNGNTIKRLAVDVDGVSSDISVRLSNPTANTCVFNFVDNSGVLKAYNEENGTNYQPLPEKYYALSEKDFTIEAGKALSNTAFLKVKAIPEEMTKNGEKYAVALRLTSKDGAK	D1	DUF1735	34	153
A0A137SSD7			Endo-beta-N-acetylglucosaminidase F1 domain protein	Prevotella bivia	Bacteria	Bacteroidota	108	TDKYGNMKADSVVFNNAATIDMYVNVNQTLDKQEQFSVTYDPSVLEAYNKEHNTSYQALPENLVTVGEATQVEKGNSKSAPISVAYKTDAALEENGTYAIPLSLKGKG	D1	DUF1735	46	153
A0A137T0I3			F5/8 type C domain protein	Prevotella bivia	Bacteria	Bacteroidota	87	KDEVEKNLVINLTRPTKNGKIEFVINEAAPELATTYKDYEVGKMENIQFESSSIAIPEGQSSFEVKATLKNLGKISKNTVLPLSIKL	D1	DUF1735	67	153
A0A137T0M4			BT-3987-like N-terminal domain-containing protein	Prevotella bivia	Bacteria	Bacteroidota	117	AVYIDGADKQIMNKVSVKENGGEAEFTPRTSNLATENVTVAITSDEEALNRFNKENGARYTLLPKEYYELSAEEVTIEKGNVSGNPIKVTIKATAATELDATKKYALPLSIVSKSNL	D1	DUF1735	37	153
A0A139JRH1		KAB4095957.1	DUF1735 domain-containing protein	Bacteroides uniformis	Bacteria	Bacteroidota	117	DNQVYINGSAMTSTVLLKNTVSDTEGSFRISMARPESQDITIALKADPSLVATYNATYYDTAEALPENYYTVETPQATILAGAVISDDITVSFKNLTELDREKVYVLPVTVDQASIG	D1	DUF1735	29	145
A0A139JRK0		KAB4314798.1	DUF4361 domain-containing protein	Bacteroides thetaiotaomicron	Bacteria	Bacteroidota	105	VGQEKDTIYLVATVSGSQISPNTHHVALLESDSLLKAYNKSNFDIEKEKFAKLLPDECYDFPNKELDIQAGTSKVMFPIYLKNLERISPDSIYFLDYKIDPEKTP	D1	DUF1735	55	159
A0A139JS09		KAB4314777.1	DUF4361 domain-containing protein	Bacteroides thetaiotaomicron	Bacteria	Bacteroidota	109	YDRQVAELQQGGDTLFVVASLSGSQATDEPVTVVLQHSDTLLRAYNKSNFDINKARFAKYLPEECYEFPTMEMNISAGSSKAMFPVYLKNLEKISPDSIYFLEYKIDSL	D1	DUF1735	42	150
A0A139JT11			Concanavalin A-like lectin/glucanases superfamily protein	Bacteroides thetaiotaomicron	Bacteria	Bacteroidota	118	DNKLYVSSAPVCDDLLIKPSITEATRELSYRIASPAEQDIQISFDAAPAMTAAYNLIYNDNATALDSYFYNIPTKTATIKAGDISSDNIVIDFKNTNELDKSKRYVLPVTILDASNID	D1	DUF1735	32	149
A0A139JTB7		KAB4454673.1	DUF1735 domain-containing protein	Bacteroides thetaiotaomicron	Bacteria	Bacteroidota	119	ENNAYLRDGKSNLVSKVVELHGETYATTVKMGLSKTPNTATSAKVKIDAAYLETYNKAHNTDFALYPQDLVTFANEGILTVNANTKSAEVEMTIRAGEGLQEDKTYAIPVAISDQSSDI	D1	DUF1735	44	162
A0A139JTJ3		KAB4455838.1	DUF4361 domain-containing protein	Bacteroides thetaiotaomicron	Bacteria	Bacteroidota	125	RKEIYIVSGEDNIFQREFSFGGEEIGYLSVYASGTTPIEKEVMVELERNETVLSDYNQKRYGDNYKNYVLELPDTHYKVDDWSIKLYPNANSSYSLFPIKVNIDGLEPEDNYFLPLRIASVSDYM	D1	DUF1735	35	159
A0A139JWD3		TSE43490.1	F5/8 type C domain protein	Bacteroides thetaiotaomicron	Bacteria	Bacteroidota	127	YVYINVNRWTSTEYPQNTFVYEVLRTPIGSSLESGPEIVKVGVRSTKVASKDITVTLDIDNCASIGEFSSFPDGVKVTLDKKELVIPAGSMLSSDSVTIEIEDGKWSEFVNTSYLLPLKVTSVSNAA	D1	DUF1735	38	164
A0A139KBM0		RGR93142.1	DUF4361 domain-containing protein	Bacteroides thetaiotaomicron	Bacteria	Bacteroidota	127	QKEIYLIGAYNRVWTTEVSYSNEEVKTYFTVSSSGTLALDRDVNVKMKINEELVDIYNKKYWTVLNEDKYYKSLDTDLYSIPSLENTVIKHAEGISAEVPVLIKTASLKIDQSYVIPVEIESTTGYP	D1	DUF1735	30	156
A0A139KES0		RGR91066.1	DUF4361 domain-containing protein	Bacteroides thetaiotaomicron	Bacteria	Bacteroidota	123	YKQVYIVGAYEVVQQFDVAYGDGPQNAYVAIATGGSQNIDRNVEVVLTHNDATIEWYNNKYMLDAPLKYQKLGDQFCSFPSMSTTIKAGDVYSRLPFTVETSGLDCDKLYALTFKIESVSDYV	D1	DUF1735	31	153
A0A139KKH1		RGR97123.1	DUF4361 domain-containing protein	Bacteroides thetaiotaomicron	Bacteria	Bacteroidota	115	GWQTCEVEIKDGNIAELLIDFGINGTSENDKDITLKITNDPDTLADYNFDKFKNQINSYYIELPTNCYSFDQEVYTIPKGKYKTTAKIQIELDKIQNIYNDYVLPLKIESSTGES	D1	DUF1735	46	160
A0A139KM92		UYU69063.1	DUF1735 and LamG domain-containing protein	Bacteroides thetaiotaomicron	Bacteria	Bacteroidota	118	DNSAYLSVAEIRNVESFTFNRRVTEQTKKFTAKLTYPVGVDVTVRLQINPSLADAYNAKNDTQYEVLPARHYKLTAEAVTIPAGKTTSSEAAIQFTGLDELEIDATYICPLTIEGVNE	D1	DUF1735	30	147
A0A139KS89			BT-3987-like N-terminal domain-containing protein	Bacteroides ovatus	Bacteria	Bacteroidota	93	YAVSVTSTSRVESDIQVNLAVDASLVDTYNEEMGTNYYPIPDKSYTFENPEVTISAGQAISSAASLSIADDSEFVPGRVYLIPVTIKSATGDL	D1	DUF1735	60	152
A0A139KSA7	boa:Bovatus_04946		Concanavalin A-like lectin/glucanases superfamily protein	Bacteroides ovatus	Bacteria	Bacteroidota	107	SEAGPVSIDYREILDAGSYVYDYTIKLDKPAATTLLCDIAVDESMVEAYNAANNTSYKMMPAFVYELQAKNAIVKAGQQESNSLSVKFSSLFGLVEGEEYLLPIVAT	D1	DUF1735	43	149
A0A139KTH8		KAB1327309.1	DUF1735 domain-containing protein	Bacteroides ovatus	Bacteria	Bacteroidota	83	IYTTSINKVEGNVSISSLGQEELDKYNEDNLTLYKLLPTDCYTLPNSISFDGEVSALLDIKFNKKTGDLSTSEEYMLPIIVSV	D1	DUF1735	161	243
A0A139KTL3		KAB1327308.1	DUF1735 domain-containing protein	Bacteroides ovatus	Bacteria	Bacteroidota	110	KEGVNEFDFYSVNSAKVQTITVGRGGHGLNGVSTINLVPFTQAEMDEYNATIDGDYKLLAPEYYDMPATVAFEDGVEYRNVDVVFKGNMSELAKTGEYMLPIRLEADNGT	D1	DUF1735	37	146
A0A139KXF8			Concanavalin A-like lectin/glucanases superfamily protein	Bacteroides ovatus	Bacteria	Bacteroidota	118	THAYIEEALSSTSQKVTVQASGESFTTLNVHLSNLSSTDNHYKLVTDQSVLDAYNHINGTGYIMLPEGYYTLPETITVKAGQYATDALSIALKAFSQEMMKSGESYALPVKLVLQDGS	D1	DUF1735	34	151
A0A139KXH1			BT-3987-like N-terminal domain-containing protein	Bacteroides ovatus	Bacteria	Bacteroidota	91	VACATERLSKDVKITADSDDNLVSAYNKANDTEYNILPAENYSFTNKTVTIENGESVSGDSIKIELLNVGSLTTEGGYLLPVTISSIEGNN	D1	DUF1735	72	162
A0A139KXH7		HCJ25968.1	DUF1735 domain-containing protein	Bacteroides ovatus	Bacteria	Bacteroidota	117	YLAESSSLSYESKKVTVAEEGSVVTVTPRSGQIATEDIEVTLGLSPKSLEVYNTKSGTNYKSMPEGSYSFDQKTVVIKKGELVAPTVKVTIDPLTKEMLDSGDKFALPVAITAVSGG	D1	DUF1735	38	154
A0A139KXK3		RGP04015.1	DUF1735 domain-containing protein	Bacteroides thetaiotaomicron	Bacteria	Bacteroidota	110	VYIANNGVLQSFVEEGKDVEIKGLQVALAVQDTKEIKVTLEAGNQAQLDAYNAKNGTNYIVLPKEMYEISQKITFMPLYAMMDVPISLKNVKFSLEGNYALPIRITGGDV	D1	DUF1735	36	145
A0A139L024		RHD88537.1	DUF1735 domain-containing protein	Bacteroides thetaiotaomicron	Bacteria	Bacteroidota	104	PQINMDHASLSDQFHISLTEPASQTGNYTVKVDESKVLDFNSKHGTSYPLYPTEYVDLGNSGKMTIEKGEQQSNSVSIAFKYDEAIEDSVIYVLPLTVEENNSS	D1	DUF1735	56	159
A0A139L045		KAB4478924.1	DUF4361 domain-containing protein	Bacteroides thetaiotaomicron	Bacteria	Bacteroidota	124	VVALISSDYYNTFEEVVTLSPTGEEATGYIAACTGGTHAPKQNMVIGLEEDLTSLEFYNRSLYDVDEACYAKFLSSDKYEIVDYKIQINAGERTGRTMIKIRPEGLSPDSTYFVGLKATDISGV	D1	DUF1735	31	154
A0A139L2Y9		KXT45805.1	F5/8 type C domain protein	Bacteroides intestinalis	Bacteria	Bacteroidota	123	STILYFRNSGEIEHSIYKTEEETHYAVSIVKAGSDMSATTTVDMKVMDESMLAEYNENQGTRYKMLPSGCYSIKTGLLTFNATEMYKKVDLSFYTEAISVLQDEEQENEYIVPLFLSNSSDSI	D1	DUF1735	54	176
A0A139L813		HCJ26909.1	DUF1735 domain-containing protein	Bacteroides ovatus	Bacteria	Bacteroidota	114	PKVYFESKEYNFSVEDEMDVMTFDLVSRLSSATSSQVDVSYSVAEPSVVDEYNAKYGTNYEMLDVSQVKLSSTTSSISSGKLYADNVEVELSGLEALKAGNSYVLPMRVHSSSV	D1	DUF1735	31	144
A0A139L8G5			DUF1735 domain-containing protein	Bacteroides ovatus	Bacteria	Bacteroidota	130	SVYFATQYPVRTLVMGEDEYDTTLDNAHKCKINATMGGVYANKKDITIDIEVDNTLCDNLYYSYTSASENVPVKAMPSNYYTLSDDKITLKNVLMDGVEVSFTDAFFADPEALTATYVIPLVMTGVTNAD	D1	DUF1735	40	169
A0A139LA00		KXT48275.1	Uncharacterized protein	Bacteroides ovatus	Bacteria	Bacteroidota	87	PEYQYNIMVEKSHCEKEAKAKLAVVDAKEFGEEYHLLPVEYYDLDGSNFNFKGDDVLRMVNLRFHDLGTLDGSKKYVLGLKLVSDDL	D1	DUF1735	54	140
A0A139LA37		KAA3930671.1	DUF1735 domain-containing protein	Bacteroides ovatus	Bacteria	Bacteroidota	115	DKSSVYFASQKPLRTLVADTDMSIKVGVAIGGKREVHTDDWATFEIDPSLLDGTGLTLMPENYYQLANPNKMTISNPNLAIADVKVTFSDAFYEDNAALNKHYAIPFRLVDHNQD	D1	DUF1735	27	141
A0A139LBL8			DUF1735 domain-containing protein	Bacteroides intestinalis	Bacteria	Bacteroidota	128	AVYFAYQSPIRTITIGEDESVDNSLDNEHKCQIMATISGVYENKKNVEIGIRIDNTLCDGFMYEGTKGDILPMPVSHYTLSDDKIVIKKGQVLGGVTVNLTDAYFSDPKSAELNYVIPVVMTGVQNAD	D1	DUF1735	36	163
A0A139LBP1			DUF1735 domain-containing protein	Bacteroides intestinalis	Bacteria	Bacteroidota	101	IAIKDNKAGAGHLFFELSKNAETDVQVTFKIDADALAAYNAANSTNYQMYPTDKLSLENGGKVTIAAGSKRSESLELDINPGGTVGTTYAVAISATAGNGV	D1	DUF1735	59	159
A0A139LBT7			BT-3987-like N-terminal domain-containing protein	Bacteroides intestinalis	Bacteria	Bacteroidota	118	DNQLFMTSKTPTTFFVKAITQNATGEFSMSIPKPSEQDITFTIKADASLVSVYEDTYYVSDMEMLPEGHYSFSATEGKIAAGALKSTPITVSFTELGSLDLNKTYVLPVTVVDASINV	D1	DUF1735	32	149
A0A139LDQ0		KXT49551.1	Glycosyl hydrolase, family 43	Bacteroides ovatus	Bacteria	Bacteroidota	115	YLQQNGFQNLNLVPDQNFVSYNVLVCKSTLLNGEISVRLKTWSDSELKAYNSNNGTNFQLLPEDLYQLEEMLTLKANEKQKSIEIQFHSSEIFSRWKREKTNYVLPLRLESASVS	D1	DUF1735	32	146
A0A139LHA4			BT-3987-like N-terminal domain-containing protein	Bacteroides ovatus	Bacteria	Bacteroidota	119	GNSVYIDAAKVKDIANFTFNNLKQDGQQQISAVLAYPAEQDIDVSFRTDPSLISYYNARLGNNYAMLDAKYYKFSTQHVVIPKGNVDSEMVTIEFSNLIDLDIDTSFLLPVTIGEASGG	D1	DUF1735	40	158
A0A139LHB0			DUF1735 domain-containing protein	Bacteroides ovatus	Bacteria	Bacteroidota	102	AFIELTEGDESATEEIFYSLSQSAGSRLTVTAVVNEKLVEDYNEENNSRLNTLPAGNVEFENGGVLSIDAGEQKSAKIKFTISTAGLNTGTPYLLPLTMEEI	D1	DUF1735	56	157
A0A139LIP3			DUF4361 domain-containing protein	Bacteroides intestinalis	Bacteria	Bacteroidota	117	YLVGAKDKIINRDLNIGYEKDTIYASVAISGSLPTKEDITVTVEEFPSGIESYNQKELGSDDIKYRTLTNGIYSFPQENVIVKKGEAYGTYPVHIDPSTLHIDSLYMMAFKLSGTSR	D1	DUF1735	42	158
A0A139LIR4			DUF4361 domain-containing protein	Bacteroides intestinalis	Bacteria	Bacteroidota	121	ETVYLVGAKDKIITRELNLGYDQDTVYASVAVSGTLPTEKNVIAEVEQIPEAILRYNDRELGTNDVLYQNLPADIYSIPDPAVTVPAGEPYGTLPIYIEPATLHVDSLYMIALKLKSTSDF	D1	DUF1735	34	154
A0A139LK03		KAA3957494.1	DUF1735 domain-containing protein	Bacteroides ovatus	Bacteria	Bacteroidota	119	QAYISQTGTNPNTALKVFIDQDLVTANLNVRLSDPAEKDYNFEFVEDAELLAKYNEVNYTSYKFLPAEQYNFKGKEAVIKQGEVLSESSGLEILPLTQEMKDSGNKYAIALTLQSKDGT	D1	DUF1735	33	151
A0A139LK72		KAB1323205.1	DUF1735 domain-containing protein	Bacteroides ovatus	Bacteria	Bacteroidota	98	IADRDMPIYIGVSIGGKREVDMSDWAKFEIDPSLVEETGKVLLPSNYYTLSDQEYFRVRKSNLPVADVRIDFTEAFYNDPLCLEAHYVLPFRMTENSL	D1	DUF1735	44	141
A0A139LKD6			BT-3987-like N-terminal domain-containing protein	Bacteroides ovatus	Bacteria	Bacteroidota	103	TTSDLEITMTNTKTPDFAFFYQTVKPVAQDTRITMKIDLDLVDKYNEEHGTEYRKMSTISIEGISNDGAMTIKAGDTMSDTIMVRLNPLGTLHDYSLLPITVE	D1	DUF1735	57	159
A0A139LKF7			BT-3987-like N-terminal domain-containing protein	Bacteroides ovatus	Bacteria	Bacteroidota	119	DNMVYIKEASNSNSERVTFRNTLNEQKRAFSAKLTYPAGKDIVVKLKADPGLINEFNARHGTDYGMLDSKYYSLSNSELIIKAEKSESLIDTIYFNNLLDLEIDKTYLVPLTISETSGG	D1	DUF1735	37	155
A0A139LLE8			BT-3987-like N-terminal domain-containing protein	Bacteroides ovatus	Bacteria	Bacteroidota	117	DNKLYISSVPVTEDLLIKEDVLFDSRKITYRLAAPVDNEIQVSFDAKPSLAATYNLSYGDNATALPEAFYDIPVKNVTIQPGGISGDDIIVNFVNLNQLDDSRRYVLPVTITNVSGI	D1	DUF1735	32	148
A0A139LLF4	boa:Bovatus_04265	KAA3808275.1	DUF1735 domain-containing protein	Bacteroides ovatus	Bacteria	Bacteroidota	109	NTNKNSSVIELRNNEYSTNVVFRLSKLPQKGVDVQIAVEESYAAIYNTIHETDFEVFPAANVKIANNGTFVLAPDDKVTPSVKVTLTAFDGMEEDKTYIVPLTVTSSTE	D1	DUF1735	53	161
A0A139LLI7	boa:Bovatus_04266	KAA3808276.1	DUF1735 domain-containing protein	Bacteroides ovatus	Bacteria	Bacteroidota	118	DNKLFISASNFTKEILFKAGDTNVETGLSVAIAKPEEHDIKVTMSPAPELLSTYKLAYYDETAVLLSEEHYSMPETSTTIKSGSIVSPELPIEFINTGELDIKTTYVLPVTIKSVEGI	D1	DUF1735	31	148
A0A139LLN2			BT-3987-like N-terminal domain-containing protein	Bacteroides ovatus	Bacteria	Bacteroidota	119	ENNGYLRDGKSNLSSNVVELYKDTYTTSVKMSLSKMASTSTFAQVIIDADYLDTYNKEHETDFELYPAHLVSFKNDGKLIVDAQTKSAQTDITIQTDGTLKEDKTYALPIALTHVSSDI	D1	DUF1735	64	182
A0A139LNF2			DUF1735 domain-containing protein	Bacteroides intestinalis	Bacteria	Bacteroidota	119	QAYLVGIGEEGALVTRNVNYEDESAETFVSVGTSGSLNPDGDIHCTLIEDPSGITSYNQKYKSSTEIQYQALPAANYNISSMNAVIRAGESYARIPVAIHPEGLHCDSLYALPLKMESC	D1	DUF1735	33	151
A0A139LS76			DUF1735 domain-containing protein	Bacteroides intestinalis	Bacteria	Bacteroidota	129	QTVYFANQYGLRTIELGEDEFLDNSLDNQHKVSIKAAWGGGYTNRKNVIIDTQVDESLCENLYFKGSNTPVTPMPTSYYTLAANQINIPKGEVIGGVEVQFTDAFFADKKTLDNYYVIPLKMTGVQGAD	D1	DUF1735	32	160
A0A150AB96			BT-3987-like N-terminal domain-containing protein	Flammeovirga sp SJP92	Bacteria	Bacteroidota	112	TTVYFSFQNPVRTLIVDEYEYIKLGVALGGKRENKQNEWAKFEVDSELLQNTRFKLLPSDVYTLSNTEEIVIPEGKMQGDVTVNFDMDKLTSMSEPYTNYALPVRITSTSLD	D1	DUF1735	34	145
A0A150AHR4			BT-3987-like N-terminal domain-containing protein	Flammeovirga sp SJP92	Bacteria	Bacteroidota	112	TAYFPYQKPVRTVIAGEGLQFKMGVVLGGKRENNKTEVIKYAIDTALLDGTAFELLPSEYYTLSNDNEMWIQEGEFNGLIDVVLDSARFLEDPKSLIRNYALPIRIMSSTTD	D1	DUF1735	37	148
A0A161LVF1			Adhesin	Paludibacter jiangxiensis	Bacteria	Bacteroidota	126	TVYFAYQFPVRTIVLGDDTYDTSLDNAHQCQIYATMGGVYANKKKIDIDFSVDNSLCNNLLFTTGGAAVKAMPSNYYTLSGNKISLDHSLMGCVGVQLTDAFFADPLSLQNTYVIPLRMTKVANAD	D1	DUF1735	35	160
A0A172U0B2	fla:SY85_21240		BT-3987-like N-terminal domain-containing protein	Flavisolibacter tropicus	Bacteria	Bacteroidota	105	QGTVDYSTAVHISAKDHVGDVTVRMKIDRAAGQKWIDAHPSGGYELLPEDLYTVPTLDVVIPNAGVFSVGDFIVKVKANANNGAGVSRFKNKKYILPVSIDNVVS	D1	DUF1735	63	167
A0A172U0S9	fla:SY85_21265		BT-3987-like N-terminal domain-containing protein	Flavisolibacter tropicus	Bacteria	Bacteroidota	97	VPEAQLEVYVNYAGDEAAAPEDITVQLAVKSDALTTYNTANKTSYTLLPTSLYSVPTSVVIPKGSRNAKVVITFKPNQFDLSKTYGLPLAITSATKG	D1	DUF1735	62	158
A0A173MIS0	fln:FLA_3380		BT-3987-like N-terminal domain-containing protein	Filimonas lacunae	Bacteria	Bacteroidota	96	SYTNIPVKLTAAASVNDTVYAVVDTALITSYNSMFSENNPIIPANAFVASNNGKFAIAAGHAESVDSLHVQLNNATQLKDSAIYLVPVRLSGKSGI	D1	DUF1735	63	158
A0A173MJ70	fln:FLA_3566		BT-3987-like N-terminal domain-containing protein	Filimonas lacunae	Bacteria	Bacteroidota	101	DTTLTYRGFAVSLTGAASHEVVVDAVIDPSLVASYNALYSESNPSFDTSSFKVSYNGVFTIAANATTATDSLFIKLKSATRLKDSTTYLVPVRLTARTGEQ	D1	DUF1735	61	161
A0A173R9W3		UYU65468.1	DUF1735 and LamG domain-containing protein	Bacteroides thetaiotaomicron	Bacteria	Bacteroidota	110	VYIANNGVLQSFVEEGKDVEIKGLQVALAVQDTKEIKVTLEAGNQAQLDAYNAKNGTNYIVLPKEMYEISQKITFMPLYAMMDVPISLKNVKFSLEGNYALPIRITGGDV	D1	DUF1735	33	142
A0A173T713		RGR97038.1	DUF1735 domain-containing protein	Bacteroides thetaiotaomicron	Bacteria	Bacteroidota	108	EKEVKYGSDGEFFVTVYCGGTKMHEDDVTVTLGEADQSNIDNYNYKNVLEGEIEYVALPKDWYTIPSYTSVIKAGERYVRFPVRVDTEKIDTDARYLIPLKIVDSSPY	D1	DUF1735	48	155
A0A173V5E1		RGR93614.1	DUF1735 domain-containing protein	Bacteroides thetaiotaomicron	Bacteria	Bacteroidota	103	QINMDHASLSDQFHISLTEPASQTGNYTVKVDESKVLDFNSKHGTNYPLYPTEYVDLGNSGKMTIEKGEQQSNSVSIAFKYDEAIEDSVIYVLPLTVEENNSS	D1	DUF1735	57	159
A0A173V6Y8		CUP66751.1	Domain of uncharacterized function (DUF1735)	Bacteroides thetaiotaomicron	Bacteria	Bacteroidota	119	DNGVYLSVAESKTSETMTFNKTIIQREKSFTARLAYPAGTDVTVNVTVDPSQVEAYNSRNNTSYDILPAKHYRLESNEMTIRAGKINSAPLHIYFENLTELEIDKAYLCPVSLNSAQGV	D1	DUF1735	20	138
A0A173VN04		RGR90574.1	DUF4361 domain-containing protein	Bacteroides thetaiotaomicron	Bacteria	Bacteroidota	126	KNTYIIHNGWQDYSLEVADDNTTVLPVYFGVNGTSGNDKEIHIMMEVDPDTLDAYNKDKYKSQTDLYYKILPEGTYTFDADSWNIKSGELNAAAYIHIDLNKIREVGNLYNDYVLPLRITSSTGEE	D1	DUF1735	34	159
A0A173VUG9		RGR91075.1	DUF4361 domain-containing protein	Bacteroides thetaiotaomicron	Bacteria	Bacteroidota	129	MIYAISDNEQIFHAEFELNNEEDIIGVQPFAVSGTNPIDQDVHLNIEKDPELLTEYNYNTYMDETDKYARELKDGDYSLLSSIVEIKAGVNPSYEVGKLQVKIKTSIIEKLSVDSAYFLSFRIKEATPY	D1	DUF1735	36	164
A0A173Y0Q8		KAA5233175.1	DUF1735 domain-containing protein	Bacteroides finegoldii	Bacteria	Bacteroidota	119	DNSAYLNVAATKNAETFTFNRKVTSQTKTFTVKLSYPSGDDVKVNLKVDPSLVGAYNAKNDTHYEMLPAEHYQLSQESVTIPAGKITSDEVGIKFLKLDELEIDATYLCPLSISGAEGV	D1	DUF1735	33	151
A0A173ZJD2		CUN76512.1	Domain of uncharacterized function (DUF1735)	Bacteroides finegoldii	Bacteria	Bacteroidota	125	RKEIYIVSGDDNIFGQEFTFGEETTGYLSIYAGGATSVEHDVEVELAKNVAFLQEYNQRVKGEDYNNYAIELATDRYVIDDMTVTLKPDVETPYSLCPIRVNIEGLYPDETYFIPLKIASVSDYM	D1	DUF1735	36	160
A0A174AE82		RGS51032.1	DUF1735 domain-containing protein	Bacteroides xylanisolvens	Bacteria	Bacteroidota	118	THAYIEEALSSTSQKVTVQATGESFTTLNVHLSNLSSTDNHYKLVTDQSVLDTYNHINGTGYIMLPKDYYTLPETITVKAGQYAADALSIALKAFSQEMMKSGESYALPVKLVLQDGS	D1	DUF1735	34	151
A0A174B1A0		RHK29602.1	DUF1735 domain-containing protein	Bacteroides xylanisolvens	Bacteria	Bacteroidota	126	TISFATQTPIRTITLGEDVYPTEQDNEYRMQIIATLGGVWSNRKERTAQIVIDESLCTNAYFDNGKPILPMPKEYYTYSSEQVVFPKGDIYGRMDIQLTDAFFNDPLTPELTYVIPVRLAQASDSI	D1	DUF1735	33	158
A0A174B1N1		CUN94737.1	Endo-beta-N-acetylglucosaminidase F1	Bacteroides finegoldii	Bacteria	Bacteroidota	96	GDLLLYLNLTKKTTSDCAVSVVYDENVLEDYNVRNSASYELFPQSQVMLPEEAVLEVKAGEKKSSPLQISFVSNGELSMDKKYVIPLKINVISGNL	D1	DUF1735	70	165
A0A174B4X6		CUN94800.1	Patatin-like protein	Bacteroides finegoldii	Bacteria	Bacteroidota	88	FQATIPQPVESDIHIVYKAEPSLVTTYNEIYYDAAVALPEDYYEVKESNVIINKGSVVSTDVVLHFKDLTALNSNLVYVLPVTVAESD	D1	DUF1735	57	144
A0A174B5M6		CUN95056.1	LamG domain-containing protein	Bacteroides finegoldii	Bacteria	Bacteroidota	117	SNNIFMSSVSPENILVKSNIESDERTFQLEIAKPEESDINFTIKVDPALVSAYKDIYYTNDVEMLPEKHYSFSNMEGKIFAGSVISAPITVYFKEINQLNIDKVYILPVSIDNANIS	D1	DUF1735	28	144
A0A174B5W5			Mannosyl-glycoprotein endo-beta-N-acetylglucosaminidase	Bacteroides finegoldii	Bacteria	Bacteroidota	114	YVKSAAGAKALTAIAINSDKHGTGHLYFELNKATNKDITVTFKVDESALNTYNQVNGTNYPMYPTDKLSLENEGITTIPAGKRKSSSVELDIQPGGTIGTTYAVAVSATASDGI	D1	DUF1735	47	160
A0A174DGF2		RHK28904.1	DUF1735 domain-containing protein	Bacteroides xylanisolvens	Bacteria	Bacteroidota	118	DNKLYVSSAPVCDDLLIKPSITEATRELSYRIASPAEQDIQISFDAAPAMTAAYNLIYNDNATALDSYFYNIPTKTTTIKAGDISSDNIVIDFKNTNELDKSKRYVLPVTILDASNID	D1	DUF1735	32	149
A0A174E2G2		CUO31657.1	Patatin-like protein	Bacteroides finegoldii	Bacteria	Bacteroidota	118	DNKVFVTSQQVRDDLLIKETISEATRSISYRLADPLDREVNISFDAAPQLTAAYNLAFNDNAQVLAADYYEIPVKSVTIKAGDISSDDVVVNFKNTNKLDKSRRYVLPVTITDADIEV	D1	DUF1735	32	149
A0A174E5G5		CUO31696.1	Endo-beta-N-acetylglucosaminidase F1	Bacteroides finegoldii	Bacteria	Bacteroidota	116	FLADGKSNKSINVVELYTEKYSTLVKMNLTKEITSSSSAKVLIDESYLATYNQLHGTDFEMFPGTLVALANNGVLQIANGKTKEMEVEVTITADDKLEAEKTYALPLAVVESSSDI	D1	DUF1735	48	163
A0A174ECJ0		CUO33610.1	Domain of uncharacterized function (DUF1735)	Bacteroides finegoldii	Bacteria	Bacteroidota	120	NGLYIQEAAPSNKFDQQIITQLVDDEEVVKTLTVRLVRAMDHDVTVTLDIDPQLLEEYNNKNEANYLVLPEEYRNFEKTVTISAGNVSAPVVNLKIKPYSSSNGEAYAIPIRITSVDGPV	D1	DUF1735	31	150
A0A174EDU2		RGO36635.1	DUF1735 domain-containing protein	Bacteroides faecis	Bacteria	Bacteroidota	119	ENNAYLRDGKSNLVSKVVELHGETYATTVKMGLSKTPNTATSAKVKIDAAYLETYNKAHNTDFELYPQDLVTFANEGVLTVNANAKSAEVDMTIRAGEGLQDDKTYAIPVAISDQSSDI	D1	DUF1735	44	162
A0A174EMN0		CUO39113.1	Domain of uncharacterized function (DUF1735)	Bacteroides faecis	Bacteria	Bacteroidota	125	RKEIYIVSGEDNIFKQEFSFGGEGIGYLSVYASGTTPIEKEVTVELERNETVLSDYNQKRYGDNYKNYVLELPKDHYKVDDWAIKLYPNVNSSYSLFPIQVDIDGLEPEDNYFLPLRIASVSDYM	D1	DUF1735	23	147
A0A174EZT1		CUO41465.1	The GLUG motif	Bacteroides finegoldii	Bacteria	Bacteroidota	85	YQYNIMVEKSHCEKEAKAELAVVDAKEFGEEYHLLPVEYYDLDGSNFNFKGDDVLRMVNLRFHDLGTLDGSKKYVLGLKLVSDDL	D1	DUF1735	56	140
A0A174F0H7		CUO41705.1	Domain of uncharacterized function (DUF1735)	Bacteroides finegoldii	Bacteria	Bacteroidota	115	DKSSVYFASQKPLRTLVADTDMSIKVGVAIGGKREVHTDDWATFEIDPSLLEGTGLTLMPENYYQLANPNKMTISNPNLAIADVKVTFSDAFYEDNTALNKHYAIPFRLVDHNQD	D1	DUF1735	27	141
A0A174F441		CUO43509.1	Galactose oxidase	Bacteroides finegoldii	Bacteria	Bacteroidota	124	ILYVKEYGKQEMNMNTVESSPVYCIHVAKAGIDKSLPAHAKLSIIDQEELNKTYGLMDNIDYRIIPKETYSFSVSTTDLEFQPQEGSKEVNVTFHSDLIYEEMKKNEGVQYVLPIRLHSEKDSV	D1	DUF1735	41	164
A0A174FKN9		KAA5489213.1	DUF1735 domain-containing protein	Bacteroides caccae	Bacteria	Bacteroidota	126	KVFISDKYASLAFNAQRTVEGKVANMDTLVAKLVVNCTSPAGGNLTVKVTIDTLLVDVYNKKNETSYHRFASNWIRLNKSTLTIPEGSMESADTLTVALTRPLDGFTSMDGYIMPVRITSASGYDA	D1	DUF1735	43	168
A0A174FMP2		KAA5489221.1	DUF1735 domain-containing protein	Bacteroides caccae	Bacteria	Bacteroidota	110	SNEQDITFYNTGESAAYNITIDKGGNDLNMLASATLKVLNEFDIEYYNNENKTNFKPLPADCYELPSDMTVSFGEKELYKIKTVTFHPEKISVLSTGNFIYVLMLELTDG	D1	DUF1735	41	150
A0A174FMP7		RHL40342.1	DUF1735 domain-containing protein	Bacteroides xylanisolvens	Bacteria	Bacteroidota	115	DKSSVYFASQKPLRTLVADTDMSIKVGVAIGGKREVHTDDWATFEIDPSLLDGTGLTLMPENYYQLANPNKMTISNPNLAIADVKVTFSDAFYEDNAALNKHYAIPFRLVDHNQD	D1	DUF1735	27	141
A0A174FVV1		SEA69842.1	Glycosyl hydrolases family 18	Bacteroides xylanisolvens	Bacteria	Bacteroidota	118	QQVFLIVTDKENEVVTDHVSVVMKEAATETKNLTVMVDKDFDVEAFQLAYTNSNYTLLPDNAYELDNGGSLTIAAGAMQSGKMVITLKGWMLPKVENDQTSLKTTQFLLPLKIKEDGK	D1	DUF1735	56	173
A0A174FWJ9			Concanavalin A-like lectin/glucanases superfamily protein	Bacteroides xylanisolvens	Bacteria	Bacteroidota	119	DNSAYLNVAASKNTEAFTFNRKVTSQTKVFNVNLTYPSGNDVKVSLKVDPSMISTYNAKNDTHYEALPEAYYQLSTDAVTIPAGKTTSEEVRIKFLKLDELEIDATYLCPLSIGGAEGV	D1	DUF1735	33	151
A0A174GLN3		CUO62078.1	Endo-beta-N-acetylglucosaminidase F1	Bacteroides finegoldii	Bacteria	Bacteroidota	115	YVTDPDGKRLFTHIDLRDTKDIPLYVNTPKALKRDCNIAFVYDETVLAEYNAANGTSYEAVPKSMVSLTNDGITRLEAGNTISQPMTVTVTSDGSLDNDKGYAIPLRASVNNGET	D1	DUF1735	42	156
A0A174H227		RGO30333.1	DUF4361 domain-containing protein	Bacteroides faecis	Bacteria	Bacteroidota	124	VVALISSDYYNTFEEVVTLSPTGEEATGYIAACTGGTHAPKKNMVIRLEEDLTSLEFYNRSLYDIDEACYAKFLPSDKYEILDYKIQINAGERTGRTMIKIRPEGLSPDSTYFVGLKATDISGV	D1	DUF1735	31	154
A0A174H4R4			BT-3987-like N-terminal domain-containing protein	Bacteroides caccae	Bacteria	Bacteroidota	93	SDGKQTTITEGTEFTFNVKLKKALNQNVKVRLKKNLDLLEGHTLTEFPDEAFELNDAIITAGSREGTITLNITNPDILNKLPGYVLPLRLEFV	D1	DUF1735	71	163
A0A174H7E5		CUO69266.1	Putative lipoprotein	Bacteroides caccae	Bacteria	Bacteroidota	128	NAVYMGNTNSSGVISMVVSNDKGGSSVITPRLANITDQPVEITVEVDKQLLEEYNTQAGLTLEPMAIEDFVFITKDKKETHGKAVVTIEPGQYNASVEIKIPQIDETKYPYSKRFAIPVSITSSSKYK	D1	DUF1735	29	156
A0A174H7Z2		RGK67802.1	DUF1735 domain-containing protein	Bacteroides xylanisolvens	Bacteria	Bacteroidota	114	PKVYFESKEYNFSVEDEMDVMTFDLVSRLSSATSSQVDVSYSVAEPSVVAEYNAKYGTNYEMLDVSQVKLSSTTSSISSGKLYADNVEVELSGLEALKAGNSYVLPMRVHSSSV	D1	DUF1735	31	144
A0A174HMG3		CUO74159.1	Putative exported endo-arabinase	Bacteroides finegoldii	Bacteria	Bacteroidota	113	LSLKQYGLNRLSVANADEVIFSLKVERHAGNLDSEYVAKLNTWSEEELKVYNEKEGTSFVALPETYYSVTPSKVVLASGIKEANIDIKVQASQIISEILKGTHYLIPLRLNSD	D1	DUF1735	44	156
A0A174J0P3		KAB4472670.1	DUF1735 domain-containing protein	Bacteroides thetaiotaomicron	Bacteria	Bacteroidota	119	THVFFEEALTATSTKVTVMGSGETNVTLNAHISNTQQKDNSYSLAIDQAALDAYNKANGTNYIALPETHYTLPDNITIKAGAYNADPISIHIKAFSEEMNASGESYALPVRLVAKQGSI	D1	DUF1735	33	151
A0A174J7S9		RHL53713.1	DUF1735 domain-containing protein	Bacteroides thetaiotaomicron	Bacteria	Bacteroidota	116	NAIYFSEAESGSFEKITADPENVTTTSLNIRLAEALAEDVEATLVIDPSILEEYNAANSTSYEVLPENYYTFNKDVKIKAGDVSAEATNFSIKPYATPNGESYAIPIAINVTKGNV	D1	DUF1735	32	147
A0A174JZ79		CUP03921.1	Domain of uncharacterized function (DUF1735)	Bacteroides faecis	Bacteria	Bacteroidota	106	NETESTGYISINCGGSLRIDRDVDVTLEYAPEVLQNYNKIKYDIDQSKYAKELPSKYYSIAQMGVTLKASSPDTYNVMPIQVKPEGLSPDSIYLIPMRIKSVSAYS	D1	DUF1735	50	155
A0A174K860		CUP05460.1	Endo-beta-N-acetylglucosaminidase F1	Bacteroides thetaiotaomicron	Bacteria	Bacteroidota	119	ENNAYLRDGKSNLVSKVVELHGETYATTVKMGLSKTPNTATSAKVKIDAAYLETYNKAHNTDFALYPQDLVTFANEGILTVNANTKSAEVEMTIRAGEGLQEDKTYAIPVAISDQSSDI	D1	DUF1735	44	162
A0A174K8D8		KAB4314431.1	DUF1735 domain-containing protein	Bacteroides thetaiotaomicron	Bacteria	Bacteroidota	118	DNKLYVSSAPVCDDLLIKPSITEATRELSYRIASPAEQDIQISFDAAPAMTAAYNLIYNDNATALDSYFYNIPTKTATIKAGDISSDNIVIDFKNTNELDKSKRYVLPVTILDASNID	D1	DUF1735	32	149
A0A174L1S6		CUP15360.1	Chitobiase	Bacteroides thetaiotaomicron	Bacteria	Bacteroidota	121	ILYVKYNGKQEMNMNTVETTPVYSINVIKAGSDPSLTAHVKLSVMTQQEVDASYGLLDNIDYRVVPSDTYSMAATELDFQSQEVSKKLDIVFHSDLIYELMQKDKDVKYVLPVRFSSERDS	D1	DUF1735	37	157
A0A174L3Y0		UYU70447.1	DUF1735 domain-containing protein	Bacteroides thetaiotaomicron	Bacteria	Bacteroidota	104	SESTGYISINCGGSLQIDRDVDVTLEYAPEVLQSYNKIKYDIDQSKYAKELPSKYYSIAQMGVTLKAGSPDTYNVMPIQVKPEGLSPDSIYLIPLRIKSVSAYS	D1	DUF1735	52	155
A0A174L5X0		CUP16790.1	Domain of uncharacterized function (DUF1735)	Bacteroides thetaiotaomicron	Bacteria	Bacteroidota	111	RLYISEAASETAKKVSVSVGVNTQTSFTVRTGDKVSQDLHATLVIDPSILDEYNEKNKTSYTVLPDENLKWDKNIVIPSGKAEAEPTSVVITPYSAEEGVRYAIPVRVVGD	D1	DUF1735	31	141
A0A174MDU4		CUP32987.1	Domain of uncharacterized function (DUF1735)	Bacteroides thetaiotaomicron	Bacteria	Bacteroidota	125	RKEIYIVSGEDNIFQREFAFGGEEIGYLSVYASGTTPIEKEVMVELERNETVLSDYNQKRYGDNYKNYVLELPDTHYKVDDWSINLYPNANSSYSLFPIKVNIDGLEPEDNYFLPLRIASVSDYM	D1	DUF1735	35	159
A0A174MP11		CUP38112.1	Galactose oxidase	Bacteroides caccae	Bacteria	Bacteroidota	111	SNEQDITFYNTGESAAYNITIDKGGNDLNMLASATLKVLNEFDLEYYNNENKTNFKPLPADCYELPSDMTVSFGEKELYKIKTVTFHPEKISVLSTGNFTYVLMLELTDGT	D1	DUF1735	41	151
A0A174MP94		CUP38244.1	Coagulation factor 5/8 type domain protein	Bacteroides thetaiotaomicron	Bacteria	Bacteroidota	118	QTTGEQAVDLYKTGEATNYSITVIKSGSQPTLTASAHIGAMDAVNFEKYISERGLDYVAMPANCYSFNIEELDYSSAETYKIINLQLNTNEIEIFEQTLEEGQTCVLPIMLTSTSDSI	D1	DUF1735	37	154
A0A174MSF9		CUP39382.1	Glycosyl hydrolases family 18	Bacteroides faecis	Bacteria	Bacteroidota	108	LTNKLAIRLSKDETSATDAIYYTLTQPAASAVTVTAIADEKLVDIYNETNLTSLKALPAANVQFEKGGTLTIAAGKQVSEKIKVTILTQGLEAETTYLLPLTIVQAPT	D1	DUF1735	51	158
A0A174MW09		CUP39301.1	Domain of uncharacterized function (DUF1735)	Bacteroides faecis	Bacteria	Bacteroidota	119	DNVVYIDAAELQDVSNFTFNRTIADGKKEISAVLAFPTDADINVNFKAEPSLADIYNARLGTKFTVLDSRHYKFSAEQVVIPKGEITSKPITIDFSSLTDLEIDAGYLLPVTIDQASNG	D1	DUF1735	41	159
A0A174MXN8		CUP38449.1	Galactose oxidase	Bacteroides caccae	Bacteria	Bacteroidota	126	KVFISDKYASLAFNAQRTVEGKVANMDTLVAKLVVNCTSPAGGNLTVKVTIDTLLVDVYNKKNETSYHRFASNWIRLNKSTLTIPEGSMESADTLTVALTRPLDGFTSMDGYIMPVRITSASGYDA	D1	DUF1735	43	168
A0A174N6S7		CUP42050.1	Galactose oxidase	Bacteroides caccae	Bacteria	Bacteroidota	122	ILYFRNSGEIPVSVYNTGEDANYQVVINKGGSELNAVTEVSIGTMDDATLAIYNAEEGVKYKAIPATCYELNGDRKFTFAANELYKTMDITLKTELIDGLPALNTGEEYVLPLQLENSQDSI	D1	DUF1735	34	155
A0A174N8P5		KAB4458724.1	DUF1735 domain-containing protein	Bacteroides thetaiotaomicron	Bacteria	Bacteroidota	127	YVYINVNRWTSTEYPQNTFVYEVLRTPIGSSLESGPEIVKVGVRSTKVASKDITVTLDIDNSASIGEFSSFPDGVKVTLDKKELVIPAGSMLSSDSVTIEIEDGKWSEFVNTSYLLPLKVTSVSNAA	D1	DUF1735	35	161
A0A174NCX0		CUP46502.1	Domain of uncharacterized function (DUF1735)	Bacteroides thetaiotaomicron	Bacteria	Bacteroidota	116	KNGYHEWELPYNGEDEMTAYVSVALSGTSILKEDVEAELKVSPANLEEYNFDQFRYDESSYYELLPEECYEMESNKVVIPAGSEYGLLPVKIRIDKMNKYHNYILPLEIVSVSKYS	D1	DUF1735	34	149
A0A174NTW6		CUP52202.1	Domain of uncharacterized function (DUF1735)	Bacteroides thetaiotaomicron	Bacteria	Bacteroidota	126	EKMVYIVSDNNNIHNLVYDLDGKDGNIRNLSIACSGTNPTEEPVTISLTEDTVLLDEYNYTNFIEDYSRYALKMDPKDYAIESSTVTYPAGEPYTLVPIKIDISVIESLDPDKIYFIPIAIADATP	D1	DUF1735	33	158
A0A174NXG5		CUP50685.1	Domain of uncharacterized function (DUF1735)	Bacteroides caccae	Bacteria	Bacteroidota	108	KILYNTGQDASFDITIMKTGCDPSLTAQAQLTVLSDEALKEYNENYTILPSNTYSIDGSELIFQSDERYKMSKVVMKTSAIQALVELPENADKTFVLPISLVSATDSV	D1	DUF1735	44	151
A0A174P284		CUP52900.1	LamG domain-containing protein	Bacteroides uniformis	Bacteria	Bacteroidota	117	DNQVYINGSAMTSTVLLKNTVSDTEGSFRISMARPESQDITIALKADPSLVATYNATYYDTAEALPENYYTVETPQATILAGAVISDDITVSFKNLTELDREKVYVLPVTVDQASIG	D1	DUF1735	29	145
A0A174Q7K8		CUP66715.1	Endo-beta-N-acetylglucosaminidase F1	Bacteroides thetaiotaomicron	Bacteria	Bacteroidota	104	PQINMDHASLSDQFHISLTEPASQTGNYTVKVDESKVLDFNSKHGTNYPLYPTEYVDLGNSGKMTIEKGEQQSNSVSIAFKYDEAIEDSVIYVLPLTVEENNSS	D1	DUF1735	56	159
A0A174QJ51		CUP71806.1	Domain of uncharacterized function (DUF1735)	Bacteroides caccae	Bacteria	Bacteroidota	113	SSGELPLTLYRTGEDSKYPMCIMKVGSGDGLAAKFQLEVDQEWLEQYNADNYKQLVMLPSEYYSFDAQNWEIAGNEKYKIIDLVLKTVQIEALMKEHPDTEYALSIQLKSDDA	D1	DUF1735	38	150
A0A174QKJ4		CUP71410.1	Domain of uncharacterized function (DUF1735)	Bacteroides caccae	Bacteria	Bacteroidota	108	KILYNTGQDASFDITIMKTGCDPSLTAQAQLTVLSDEALKEYNENYTILPSNTYSIDGSELIFQSDERYKMSKVVMKTSAIQALVELPENADKTFVLPISLVSATDSV	D1	DUF1735	44	151
A0A174QPZ8		CUP73836.1	Domain of uncharacterized function (DUF1735)	Bacteroides thetaiotaomicron	Bacteria	Bacteroidota	114	NLVYINEASTSKTKELTLTEGTTRTSLTVRLVNIINQTIKANLFIDESVLDAYNKKNETNYKMPPKEYISFPESVTIEAGSVSADPVNVDIKSFEAEGGAQYAIPISIKNVEGG	D1	DUF1735	31	144
A0A174QRN1		KAB3562037.1	DUF1735 domain-containing protein	Phocaeicola vulgatus (Bacteroides vulgatus)	Bacteria	Bacteroidota	111	EIEVEVYNTGENGEYQLIVNKSGTQLGTVTRASIDVMDKALLEIYNEQNGKDYQLYPEDCYVFNGDKQIEFGPNDTYQTRSVTLITDKILESNQQEGNFVIPFILQNSADS	D1	DUF1735	42	152
A0A174QRP4		CUP73550.1	Patatin-like protein	Bacteroides thetaiotaomicron	Bacteria	Bacteroidota	119	THVFFEEALTATSTKVTVMSSGETNVTLNAHISNTQQKDNSYSLAIDQTALDAYNKANGTNYIALPETHYTLPDNITIKAGAYNADPISIHIKAFSEEMNASGESYALPVRLVAKQGSI	D1	DUF1735	33	151
A0A174RD29		CUP80439.1	Domain of uncharacterized function (DUF1735)	Bacteroides thetaiotaomicron	Bacteria	Bacteroidota	124	SYIIHNGWQDYALEVAEDNTTILPIYFGVNGTSANDKDICLTMEIDPDTLQKYNWEKYKNQSDLYYKILPTGTYTFDADSWTIPSGELNATAAIKIDLNKIEELGSLYDDYVLPLRITSSTGEP	D1	DUF1735	36	159
A0A174RG96		CUP83106.1	Domain of uncharacterized function (DUF1735)	Bacteroides faecis	Bacteria	Bacteroidota	105	VGQEKDTIYLVATVSGSQISPNTHHVALLESDSLLKAYNKSNFDIEKEKFAKLLPDECYDFPNKELDIQAGTSKVMFPIYLKNLEKISPDSIYFLDYKIDPEKTP	D1	DUF1735	49	153
A0A174RU37		CUP85789.1	Domain of uncharacterized function (DUF1735)	Bacteroides thetaiotaomicron	Bacteria	Bacteroidota	124	VVALISSDYYNTFEEVVTLSPTGEEATGYIAACTGGTHAPKQDMVIGLEEDLTSLEFYNRSLYDVDEACYAKFLSSDKYEIVDYKIQINAGERTGRTMIKIRPEGLSPDSTYFVGLKATDISGV	D1	DUF1735	31	154
A0A174RU41		CUP86695.1	Galactose oxidase	Bacteroides caccae	Bacteria	Bacteroidota	122	ILYFRNSGEIPVSVYNTGEDANYQVVINKGGSELNAVTEVSIGTMDDAALAIYNAEQGVKYKAIPTTCYELNGDRKFTFAANELYKTMDITLKTELIDGLPALNTGEEYVLPLQLENSQDSI	D1	DUF1735	34	155
A0A174RX04		CUP90133.1	Endo-beta-N-acetylglucosaminidase F1	Bacteroides thetaiotaomicron	Bacteria	Bacteroidota	104	PQINMDHASLSDQFHISLTEPASQTGNYTVKVDESKVLDFNSKHGTNYPLYPTEYVDLGNSGKMTIEKGEQQSNSVSIAFKYDESIEDSVIYVLPLTVEENNSS	D1	DUF1735	56	159
A0A174RXM3		CUP87945.1	Domain of uncharacterized function (DUF1735)	Bacteroides faecis	Bacteria	Bacteroidota	127	QKEIYLIGAYNRVWTTEVSYSNEEVKTYFTVSSSGTLALDRDVNVKMKINEELVDIYNKKYWTVLNEDKYYKSLDTDLYSIPSLENTVIKHAEGISAEVPVLIKTASLKIDQSYVIPVEIESTTGYP	D1	DUF1735	30	156
A0A174S3Q2		CUP90075.1	Domain of uncharacterized function (DUF1735)	Bacteroides thetaiotaomicron	Bacteria	Bacteroidota	119	DNGVYLSVAESKTSETMTFNKTIIQREKSFTARLAYPAGTDVTVNVAVDPSQVEAYNSRNNTSYDILPTKHYRLESNEMTIRAGKINSAPLHIYFENLTELEIDKAYLCPVSLNSAQGV	D1	DUF1735	20	138
A0A174SLR0		KAA5481471.1	DUF1735 domain-containing protein	Bacteroides caccae	Bacteria	Bacteroidota	128	NAVYMGNTNSSGVISMVVSNDKGGSSVITPRLANITDQPVEITVEVDKQLLEEYNTKAGLTLEPMAIEDFVFITKDKKETHGKAVVTIEPGQYNASVEIKIPQIDETKYPYSKRFAIPVSITSSSKYK	D1	DUF1735	29	156
A0A174SPI2		KAA5481470.1	DUF1735 domain-containing protein	Bacteroides caccae	Bacteria	Bacteroidota	93	SDGKQTTITEGTEFTFNVKLKKALNQNVKVRLKKNLDLLEGHTLTEFPDEAFELNDAIITAGSREGTITLNITNPDILNKLPGYVLPLRLEFV	D1	DUF1735	71	163
A0A174SPJ3		CUP98586.1	Domain of uncharacterized function (DUF1735)	Bacteroides faecis	Bacteria	Bacteroidota	114	NLVYINEASTSKTKELTLTEGTTRTSLTVRLVNIINQTIKANLFIDESVLDAYNKKNETNYKMPPKEYISFPESVTIEAGSVSADPVNVDIKSFEAEGGAQYAIPISIKNVEGG	D1	DUF1735	31	144
A0A174SPX2	bcac:CGC64_07495	CUP99692.1	Chitobiase	Bacteroides caccae	Bacteria	Bacteroidota	125	NKILYLKNSGQNDLVLFNDGQQVKYSITVVKSGSDPSATAQVRLSTLSQTEIDNESRYKGNNYVVLNSDCYTFRNKDISFESSDTYKIEEFTLNPEKITEQVEAEANANSIFILPIRLTSKTDSV	D1	DUF1735	33	157
A0A174SZG8		CUQ01088.1	Domain of uncharacterized function (DUF1735)	Bacteroides thetaiotaomicron	Bacteria	Bacteroidota	111	RLYISEAASEAAKKVSVSVGVNTQTSFTVRTGDKVSQDLHATLVIDPSILDEYNEKNKTSYTILPDENLKWDKNIVIPSGKAEAEPTSVVITPYSAEEGVRYAIPVRVVGD	D1	DUF1735	31	141
A0A174T1S9		CUQ03006.1	Domain of uncharacterized function (DUF1735)	Bacteroides thetaiotaomicron	Bacteria	Bacteroidota	118	DNSAYLSVAEIRNVESFTFNRRVTEQTKKFTAKLTYPVGVDVTVRLQINPSLADAYNAKNDTQYEVLPARHYKLTAEAVTIPAGKTTSSEAAIQFTGLDELEIDATYICPLTIEGVNE	D1	DUF1735	30	147
A0A174T799		CUQ04966.1	Domain of uncharacterized function (DUF1735)	Bacteroides thetaiotaomicron	Bacteria	Bacteroidota	127	QKEIYLIGAYNRVWTTEVSYSNEEVKTYFTVSSSGTLALDRDVNVKMKINEELVDIYNKKYWTVLNEDKYYKSLDTDLYSIPSLENTVIKHAEGISAEVPVLIKTASLKIDQSYVIPVEIESTTGYP	D1	DUF1735	30	156
A0A174TF45		CUQ06315.1	Putative exported endo-arabinase	Bacteroides faecis	Bacteria	Bacteroidota	109	NAIKVSCTEENFVFPFQIKAVGNGSNQGGEAQINSWSEDELKAYNNKEKTSYVLLPSSLYSLTSTEVSFKEGISTMDVEVKFNPSKVFAEFREKTVEYVIALKLSSDKI	D1	DUF1735	57	165
A0A174TFH5		CUQ06648.1	Domain of uncharacterized function (DUF1735)	Bacteroides thetaiotaomicron	Bacteria	Bacteroidota	121	KQVYIVGAYDIVQKFDVPYGDEPQNTYIAVATGGSLNIDQDVDVTLTHNDLTIDWYNNKYMIDAPVKYRKLENEFCVFPSMTTAIEAGQVYGRLPFSIKSSGLHCDSLYALTFKIESVSTF	D1	DUF1735	32	152
A0A174U6P2		CUQ16381.1	Domain of uncharacterized function (DUF1735)	Bacteroides thetaiotaomicron	Bacteria	Bacteroidota	126	QKEIYLIGAYNRVWTTEVSYSNEEVKTYFTVSSSGTLALDRDVNVKMKINEELVDIYNKKYWTVLNEDKYYKSLDPDLYSIPSLENTVIKHAEGISAEVPVLIKTASLKIDQSYVIPVEIESTTVY	D1	DUF1735	30	155
A0A174UFM8		CUQ19511.1	Domain of uncharacterized function (DUF1735)	Bacteroides thetaiotaomicron	Bacteria	Bacteroidota	120	AIIIKNGYNEWELPYNGEDEMTAYVSVALSGTSILKEDVEAELKVSPANLEEYNFDQFRYDESSYYELLPEECYEMESNIVVIPAGSEYGLLPVKIRIDKMNKYHNYILPLEIVSVSKYS	D1	DUF1735	30	149
A0A174UJC8	bun:Bun01g_17520	KAB4107050.1	DUF1735 domain-containing protein	Bacteroides uniformis	Bacteria	Bacteroidota	117	DNQVYINGSAMTSTVLLKNTVSDTEGSFRISMARPESQDITIALKADPSLVATYNATYYDTAEALPENYYTVETPQATILAGAVISDDITVSFKNLTELDREKVYVLPVTVDQASIG	D1	DUF1735	29	145
A0A174UUE0		CUQ24471.1	Chitobiase	Bacteroides faecis	Bacteria	Bacteroidota	121	ILYVKHNGKQEMNMNTVETTPVYSINVIKAGSDPSLTAHVKLSVMSQQEVDDSYGLLDNIDYRVIPSNMYSMAATELEFQSQEVTKKLDIVFHSDLIYELMQKNKDVKYVLPVRFWSEQDS	D1	DUF1735	37	157
A0A174VA14		CUQ29147.1	Domain of uncharacterized function (DUF1735)	Bacteroides caccae	Bacteria	Bacteroidota	122	KKVVYVLSETDLTFPVTHSLNTPVSVGYITIYAGGTRAIDQDVTVTLEKDPDLIDKYNHDNFDLDEDKYAKELDPSRYTIKSYTAVMKVGDQDPYVKLPIEVRTEGLSPDSTYLIPLRIASC	D1	DUF1735	24	145
A0A174VAH5		CUQ31592.1	Domain of uncharacterized function (DUF1735)	Bacteroides thetaiotaomicron	Bacteria	Bacteroidota	123	YKQVYIVGAYEVVQQFDVAYGDGPQNAYVAVAAGGSQNIDRNLEVVLAHNDATIEWYNNKYMLDAPLKYQKLDDQFCSFPSMKTTIKAGEVYSRLPFTVETSGLDCDKLYALTFKIESVSDYV	D1	DUF1735	31	153
A0A174VEC9		KAB4309664.1	DUF1735 domain-containing protein	Bacteroides thetaiotaomicron	Bacteria	Bacteroidota	120	NGVYIAEAAPSNTFGQQIEAQLVDEGDVIKTLTVRLVRAINQDVTVTLDIDQQLIDEYNQQHEATYELLPEEFRSFDRTVTIPAGEVSAPVINLTIKPFTTPNNEAYAIPVRITSVTGPI	D1	DUF1735	31	150
A0A174WHF7		CUQ43918.1	Domain of uncharacterized function (DUF1735)	Bacteroides thetaiotaomicron	Bacteria	Bacteroidota	124	VVALISSDYYNTFEEVVTLSPTGEEATGYIAACTGGTHAPKQDMVIGLEEDLTSLEFYNRSLYDVDEACYAKFLSSDKYEIVDYKIQINAGERTGRTMIRIRPEGLSPDSTYFVGLKATDISGV	D1	DUF1735	31	154
A0A174WWH1	bcac:CGC64_08370	KAA5459819.1	DUF1735 domain-containing protein	Bacteroides caccae	Bacteria	Bacteroidota	119	ESILYFKNNGEQHVTIYDTSNEASCEFTVIRAGYNSKKYSTVDVSVLDAVNIQIYNAENETDYKLLPDNCFKLETPTLAFEDTDNHKKVKAFFYIDKIKELDKANYILPLVLNNSSDDI	D1	DUF1735	45	163
A0A179DA04			BT-3987-like N-terminal domain-containing protein	Pedobacter psychrophilus	Bacteria	Bacteroidota	115	YFASQKPLRTIVAYDNMSFKVGVTLGGVRNNKSDQTVKYEIDPSLLTSVSGAGVFKLLPANYYTISDNSTMVVKEGQLIGDVTLTLNKALFTADPDALQKAYALPLRIVSTTTDS	D1	DUF1735	35	149
A0A179DDM6			BT-3987-like N-terminal domain-containing protein	Pedobacter psychrophilus	Bacteria	Bacteroidota	90	VPVSYSGAASAPENITVTTALAPTSVITEYNTQQGTNFILLPSNLYTIANLVALIPSGERKSQIVINLKTDQFDLTKEYVLPLTIASSSF	D1	DUF1735	70	159
A0A179DGV0			BT-3987-like N-terminal domain-containing protein	Pedobacter psychrophilus	Bacteria	Bacteroidota	66	AVNFKDDDANNKVNVFLGVSKSGEQSTEPFSVDITLRPDTINQLIAAGKPYLLLPSTADVNKLNLK	D1	DUF1735	62	167
A0A180F9V2			BT-3987-like N-terminal domain-containing protein	Bacteroidales bacterium Barb6XT	Bacteria	Bacteroidota	112	PYNSHNVSKTKVTPDENVTFDLLINYTISDKKDSKTEIPVGLSVNEAGVEAYNNANPNAGYELLPSSAYALPAVVVIAPGTQLVEFPLEVNTSQLEPKKKYLLPVVISSVPS	D1	DUF1735	41	152
A0A180FCF8			BT-3987-like N-terminal domain-containing protein	Bacteroidales bacterium Barb4	Bacteria	Bacteroidota	112	PYNSHNVSKTKVTPDENVTFDLLINYTIPDKKDSKTEIPVGLSVNEAGVETYNNANPNAGYELLPSSAYTLPAVVVIAPGTQLVEFPLEVNTSQLEPKKKYLLPVVISSVPS	D1	DUF1735	41	152
A0A180FJL0			BT-3987-like N-terminal domain-containing protein	Bacteroidales bacterium Barb6	Bacteria	Bacteroidota	112	PYNSHNVSKTKVTPDENVTFDLLINYTIPDKKDSKTEIPVGLSVNEAGVETYNNANPNAGYELLPSSAYTLPAVVVIAPGTQLVEFPLEVNTSQLEPKKKYLLPVVISSVPS	D1	DUF1735	41	152
A0A191THS5	arb:A9P82_02450		BT-3987-like N-terminal domain-containing protein	Arachidicoccus sp BS20	Bacteria	Bacteroidota	96	IADEYDFNIQLNAKFPQKDLKVSVEAYNDTASVNAFNAYDVPFPDGSFSISQKDYTIPAGALTASDNIQLKITNKSLFQSFTTYLLVVKLKQSSDT	D1	DUF1735	177	272
A0A191TLP8	arb:A9P82_10205		BT-3987-like N-terminal domain-containing protein	Arachidicoccus sp BS20	Bacteria	Bacteroidota	118	YMSQATPEKSVLTIYKVDTSKTVTFGASLSGFQTASSDINVTFEIDTDLISKYNADHSYLDYDFVPLPPDAYTVSGLTSTIKKGQSDTDPLSFTIDTKKLNGSLDYCLPVKIKSVSEG	D1	DUF1735	43	160
A0A191TMJ7	arb:A9P82_11880		BT-3987-like N-terminal domain-containing protein	Arachidicoccus sp BS20	Bacteria	Bacteroidota	107	FSFNLVNDTAGFDVNVYYGPLNAAPQDITVQLALNKEAVDSFNIVNQIDSNSLYTVPEDDAIYSFPASVTIPKGQHLVKAHVVITGTPSYDYGANYALPISIVSTNY	D1	DUF1735	69	175
A0A191TMZ9	arb:A9P82_12745		F5/8 type C domain-containing protein	Arachidicoccus sp BS20	Bacteria	Bacteroidota	107	LSLYYITDTQTAYFGVAYGGFKSATQDVTATFVVDNSLIAAYNELNAYTGFVYYPLPDSAYSLSGLTSVLKAGTTTSQPLALNILAHSLKMGTHYLLPIRLSSISSG	D1	DUF1735	10	116
A0A1A9I2K1	nia:A8C56_13440		BT-3987-like N-terminal domain-containing protein	Niabella ginsenosidivorans	Bacteria	Bacteroidota	118	NVYMPRAVVNNPYITGLPLADTTYTFPYSAYLGGPLTEGKDLTIRFDVNKALVDSFNLRHNTTYELLPAGSYQFEKTAVISSGQRSTPALTLHIKTGDVNPFQAYMLPLGVTDADGQK	D1	DUF1735	33	150
A0A1B1FZ24	flm:MY04_4069	ANQ51413.2	DUF1735 domain-containing protein	Flammeovirga sp MY04	Bacteria	Bacteroidota	112	TTYFPYQKPVRTVIAGEGLQFKMGVVLGGKRENTKTEVVKFEIDTTLLRDTPFELLPSEYYTLSNDNEMWIQEGEFQGLIDVVMDSVNFLSDPNSLTRHYALPVRIISATTD	D1	DUF1735	31	142
A0A1B1I6I3			BT-3987-like N-terminal domain-containing protein	Prevotella scopos JCM 17725	Bacteria	Bacteroidota	104	TNETIIKDATTFVKSLKLSTPRPAEKEIRATFVAAKQLVDTYNKAYYSNAVLLPDTCYKFLESEVKINQGSVKSNEAQIEFSKLDKLDRSTIYVLPVTVECNDI	D1	DUF1735	39	142
A0A1B1I6I6			Endo-beta-N-acetylglucosaminidase F1 domain protein	Prevotella scopos JCM 17725	Bacteria	Bacteroidota	99	LVFNEKGSTDFYVNLVEAAKANEEYTLSYDAKALENYNQAHGTTFEALPESLVKVSGTAMVNAGAKQSSKVAVSYTTATDLKENGVYAIPLSVKGASQT	D1	DUF1735	60	158
A0A1B1IAW1			BT-3987-like N-terminal domain-containing protein	Prevotella scopos JCM 17725	Bacteria	Bacteroidota	119	KAFILQTNTNGNSSEKITIGTSAVTSSVNVRLSDLATQDYTFEVVADTTALAEYNQRNETSYKALPASLYSLSSNEVTIEAGKSISSELTLTINPLTQALKDSGQKYAVALRLKSKDGK	D1	DUF1735	34	152
A0A1B1IB30			BT-3987-like N-terminal domain-containing protein	Prevotella scopos JCM 17725	Bacteria	Bacteroidota	115	KVYFDGNLQKVEMPDTGSTLDVDITSRLSNKQDGAVDVSYSLADSSLVALYNSKYGTDYVAFKHQNVTFSKTSSTIAAGSIYADKVSLTLNNLDQLEAGKNYMLPVKLHSASTPI	D1	DUF1735	31	145
A0A1B1S6M7	pary:A4V02_00945		DUF1735 domain-containing protein	Muribaculum intestinale	Bacteria	Bacteroidota	107	HTPIGPVVMEEPGDIEIDVMCTKNAPSDMQVTLEVAPDMSVPGYATIPADAGITVTLTSNTLTIPAGKNRSDDKIAVTVNTANADWSKLTEKAYLLPIRISSASGAT	D1	DUF1735	60	166
A0A1B1S6M8	pary:A4V02_00950		BT-3987-like N-terminal domain-containing protein	Muribaculum intestinale	Bacteria	Bacteroidota	101	FVVEDTPTSENVSVSLVAPLDRDLTVKVAIDPSKVDEYNRQHQTSYFPIPDGAAELVNDQAVIPAGKSFSDALQVRMVSTEDFEEGRTYLIPVTIVDADGV	D1	DUF1735	48	148
A0A1B1S6V9	pary:A4V02_01430	TGY71115.1	DUF1735 domain-containing protein	Muribaculum intestinale	Bacteria	Bacteroidota	115	NMVYISEAATSPASEVVVGKVGEKSKANINVRMAQKATTDTKVQLALDPAVLEAFNKRNDTEYAVIPTEHVSFPAEVIIPAGSSMAEVEVEITSFAGEAGVDYAAPLRLTGAEGL	D1	DUF1735	30	144
A0A1B1SCA2	pary:A4V02_12270		BT-3987-like N-terminal domain-containing protein	Muribaculum intestinale	Bacteria	Bacteroidota	112	YDTSAMEPSTVLIDGMAESSVQTFTVKMANPTDRDETVTYGVEPSLVERYNAIYGTAIMLPAENYELTQPTATIIAGAVESDDVVVTVKNLTSLDRNLVYVLPVTVVSSSVE	D1	DUF1735	32	143
A0A1B1SDN7	pary:A4V02_08555		BT-3987-like N-terminal domain-containing protein	Muribaculum intestinale	Bacteria	Bacteroidota	96	GMSSTALTVTSTAKATTDVHITVKAAPELLDAYNKKYNRSFVAPEPNMYQLENTDLVIKAGSNMSSQVKITSNSEDLAEGVGYMLPITITSVSGDD	D1	DUF1735	47	142
A0A1B1Y3W1	wfu:AXE80_03800		BT-3987-like N-terminal domain-containing protein	Wenyingzhuangia fucanilytica	Bacteria	Bacteroidota	112	FGTQKPLRTIVSYDDMKFKVGVALGGKRENKIDEYVNFETYALPIRLLDSSLDSILATKNYTVLVVKYISEYSGVYYHKGIQKELDNSGAVVNEIEYNESELINNQTWELST	D1	DUF1735	21	132
A0A1B1Y527	wfu:AXE80_06005		Adhesin	Wenyingzhuangia fucanilytica	Bacteria	Bacteroidota	132	SVYFPFQTPIRTLILGEYDLGFNENDNNHRFEIGVTMSGVYENKKDRKVYFELAPELIDTLLIGADTINVQSLPSQYYTIEQTSPVTIPSGSIKGRIPVQLKDAFFDDPLSFASEKDVHYVIPLKITKYEGL	D1	DUF1735	31	162
A0A1B9DGC7			Adhesin	Flavobacterium glycines	Bacteria	Bacteroidota	131	YSAVYFPYQYPVRTITLGEDIFDNSLDLEHKCKIMATLSGVYENKKDVVIDFVVADTIPNRFNFAGTSPLRAIRPMPHNYYTLASNQIVINKGQISGGVEVQLTDAFFNDPLSLQNNYVIPLLMTTVVNAD	D1	DUF1735	28	158
A0A1C0W965		KAA4756509.1	DUF1735 domain-containing protein	Bacteroides fragilis	Bacteria	Bacteroidota	95	NTTLVGKNELSFKVKVTKPYKEDIKVNLMKEDKLVTDFPEMAEGIPLFPSENCTFEGGVLKAGELETTVKLTIKDVEKLNNLSGYVMAIKLTMEG	D1	DUF1735	80	174
A0A1C0WCG3	bfb:VU15_16200	MCZ2585386.1	DUF1735 and LamG domain-containing protein	Bacteroides fragilis	Bacteria	Bacteroidota	127	NAVYMETPDNKGIVNFTLEPDGGTTYLTPRLANISQSPVTIQVGYDKEALDKYNKDNGASYEPLPPSAFKLADAEGNELSASEGIRVPAGDFSAKIMVKVGQLNSKDFPANKKYAIPLSITGASNYS	D1	DUF1735	35	161
A0A1C5L9S3		SCG97025.1	Endo-beta-N-acetylglucosaminidase F1	uncultured Bacteroides sp	Bacteria	Bacteroidota	114	YVKSAAGAKALTSITINGDKHGTGHLYFELNKAANKDITVTFKIDESVLKVYNQANGTNYPMYPTDKLSLENEGVTTISAGKQKSSSIELDIQSGGTIGTTYAVAVSATASDGI	D1	DUF1735	47	160
A0A1C5L9X1		SCG97075.1	Domain of uncharacterized function (DUF1735)	uncultured Bacteroides sp	Bacteria	Bacteroidota	118	SNNIFMSSTTPENILVKSNIESDERTFQVEIAKPEATDVEFTIKVDPSLISTYKAIYYTNDVEELPEKHYSLSTTTGKIQAGSVISAPITVSPEVVNNLNTLTAEALIRPHSFNNAIS	D1	DUF1735	28	145
A0A1C5LAE5		SCG97236.1	Endo-beta-N-acetylglucosaminidase F1	uncultured Bacteroides sp	Bacteria	Bacteroidota	109	ESTNKNNSVVELRDAEYSTNVIFSLSKLPQKGVDVKIAVDEAYKDTYNAIHNTDFELFPAENVKIAHDGIFLLAPDDKSTPSVKVTLTAFDGMEEGKTYIVPLTASSPT	D1	DUF1735	52	160
A0A1C5LAJ1		SCG97213.1	Domain of uncharacterized function (DUF1735)	uncultured Bacteroides sp	Bacteria	Bacteroidota	118	NKLFISTSVFTEDVLFKAGMPNQVSDISVAIAKPEDHEIKVTIAPDPALLETYKLTYYEEDVELLPEEFYSMEETTTVINAGSIASTSLPVTFVNIGNLDINKVYVLPVTIRSVEGID	D1	DUF1735	28	145
A0A1C5LR35		SCH02683.1	Domain of uncharacterized function (DUF1735)	uncultured Bacteroides sp	Bacteria	Bacteroidota	126	DKILYLKNYGQQTLELFDDGSPVDYSLTVVKTGSNPAATAQAQVKIMSQTEIDKDARYQGNNYKVISSDCYTYKTEILDLTSSETYKQIKMKISPTKILEEINATKGENPNYVYTIPFRLSSPNDQ	D1	DUF1735	33	158
A0A1C5MJC6		SCH12597.1	Domain of uncharacterized function (DUF1735)	uncultured Bacteroides sp	Bacteria	Bacteroidota	112	KVYLVQSGVQEVYVNYRDFADFTITIYKSGIGEQAVNASIEIDEEILKVYNEKENTSFEVLPDVCYSISKTNFDFSVSAVSYKSMIVFDGDIIKRFQQKGEKKYVLPLKLHV	D1	DUF1735	23	134
A0A1C5MYN6		SCH17799.1	Domain of uncharacterized function (DUF1735)	uncultured Bacteroides sp	Bacteria	Bacteroidota	117	MVYIKESKTQAYIAQKVPIRSADLPVYFTPCAGQAVPEDVKVQVAINEAVLEAYNQRNGTDYVLLPQEGYDVENNTVTIKQGKLDAQGVKVTFKPMTEEMKKSGRNYALPVSIATEG	D1	DUF1735	30	146
A0A1C5MYP8		SCH17764.1	Domain of uncharacterized function (DUF1735)	uncultured Bacteroides sp	Bacteria	Bacteroidota	124	VYLSNGMTPMDFMDLTVQFNPAALPEKVEYKVPVRITSPLSTDITVTLEMGDLETVNAYNAKNGTAYALPLEGTYEFTKGSATIKAGDYVSKDSACLTLTNFTAMDLSGKYLFPIKLKEVSDEH	D1	DUF1735	42	165
A0A1C5N709		SCH20371.1	Domain of uncharacterized function (DUF1735)	uncultured Bacteroides sp	Bacteria	Bacteroidota	106	LYTTDAEGKIQISIMKTGSQGEALANGMLVPMSEEAFQAYCTDNNLGYAYLPAEYYSLPDKELKFGAQERYKIVEAILKTREIQKLQETHNGQKYALPLLIRSSEV	D1	DUF1735	48	153
A0A1C5NSL8		SCH27642.1	Domain of uncharacterized function (DUF1735)	uncultured Bacteroides sp	Bacteria	Bacteroidota	118	ETGSQEVIMSVEEEVYEYQLTVIKGGLRKDLEANASLEVLTQNEVDVEYNDKQGTNYQVLSKDMYMIVDESVSISGDETGKTINVTFKPKKIYGAVKEGGDGVEYVLPVRLVSASDSV	D1	DUF1735	42	159
A0A1C5P313		SCH31487.1	Domain of uncharacterized function (DUF1735)	uncultured Bacteroides sp	Bacteria	Bacteroidota	83	IYTTSINKVEGNVSISSLGQEELDKYNEDNLTLYKLLPTDCYTLPNSISFDGEVSALLDIKFNKKTGDLSTSEEYMLPIIVSV	D1	DUF1735	161	243
A0A1C5P324		SCH31507.1	Domain of uncharacterized function (DUF1735)	uncultured Bacteroides sp	Bacteria	Bacteroidota	110	KEGVNEFDFYSVNSAKVQTITVGRGGHGLNGVSTINLVPFTQAEMDEYNATIDGDYKLLAPEYYDMPATVAFEDGVEYRNVDVVFKGNMSELAKTGEYMLPIRLEADNGT	D1	DUF1735	37	146
A0A1C5PAQ0			BT-3987-like N-terminal domain-containing protein	uncultured Bacteroides sp	Bacteria	Bacteroidota	120	VFALKNSLNEAYTVDRSAETSIYTVTVLKGGAQPTMTGDVKIEPWTVEEIGDYGATIGRTYKLLPSAAYTLSETDLHFDGTVRGTDILITFNQTAVYDFITNNSGAICVLPLRLVSQQTV	D1	DUF1735	38	157
A0A1C5PID7		SCH36824.1	Domain of uncharacterized function (DUF1735)	uncultured Bacteroides sp	Bacteria	Bacteroidota	125	SVYFAYQYPVRTLVLGNDEVVDNSRDNEHKCAIYATMGGSYEGRDITIDVEIDNSLCDNLTFEDGSPVLPLPADYYEMLGNQIRFGGNHWGYVEIQLKDAFFADPKALTNNYVIPVLMTGQKGAD	D1	DUF1735	36	160
A0A1C5Q4C1		SCH44158.1	Domain of uncharacterized function (DUF1735)	uncultured Bacteroides sp	Bacteria	Bacteroidota	126	AVYMETPDNKGVLPFVLEPEGGTIAITPRLANITGQEVTIKVEYDKSVLDTYNKKNATSYVALPASAFKLSDGGQKEMTGGIDIKVAKGDFATQAFVKVGKLDEEQFPNTEKYAIPLLITSASAYT	D1	DUF1735	36	161
A0A1C5QDM3		SCH47435.1	Domain of uncharacterized function (DUF1735)	uncultured Bacteroides sp	Bacteria	Bacteroidota	118	TNHLYITSDAICSDLLIKDDVVESTRKIDYRIASPISNDVQMSFEAVPSMTAAYNLSYNDNAIALDEKYYEIPQKTATIKAGDVTGESVVINFKNTNELDSEHRYVLPVTISTASNID	D1	DUF1735	30	147
A0A1C5QDR4		SCH47475.1	Endo-beta-N-acetylglucosaminidase F1	uncultured Bacteroides sp	Bacteria	Bacteroidota	118	ENHAYLRDVKQNLSSPVIELYEESYDTSVKMGLSKAATSTTSAKVVIDADYLKTYNEDHQTDFELYPQELVSFADGGILKFVSGAKTAEVGMTISGGTEVLEGKTYAIPVAISEPSED	D1	DUF1735	45	162
A0A1C5QLE7		SCH50174.1	Domain of uncharacterized function (DUF1735)	uncultured Bacteroides sp	Bacteria	Bacteroidota	122	STILYFRNSGEIECPLYKPEKTTPYAIAIVKAGTNQEISTSVDLSLMNENMLAEYNNIHGTHYKVLPTNCYDFETGRINFNSTDMYKKLDMTFYTDPVNALQTGNEETEYVVPLFLSNSADS	D1	DUF1735	47	168
A0A1C5RTZ0		SCH64994.1	Domain of uncharacterized function (DUF1735)	uncultured Bacteroides sp	Bacteria	Bacteroidota	114	PKVYFESKEYNFSVEDEMDVMTFDLVSRLSSATSSQVDVSYSVAEPSVVDEYNAKYGTNYEMLDVSQVKLSSTTSSISSGKLYADNVEVELSGLEALKAGNSYVLPMRVHSSSV	D1	DUF1735	31	144
A0A1C5U9Q5		SCH94961.1	Domain of uncharacterized function (DUF1735)	uncultured Bacteroides sp	Bacteria	Bacteroidota	129	QTVYFANQYGLRTIELGEENFYDNTLDNQHKMLIKAAWGGGYTNRKNVIIDYVVEESLCDGLYFKDTDIPVTPMPASYYTLASNQINIPVNEISGGVEVQLTDAFFADEKSIDRYYVIPIRMNDVQGAD	D1	DUF1735	32	160
A0A1C5VFV6		SCI09456.1	Domain of uncharacterized function (DUF1735)	uncultured Bacteroides sp	Bacteria	Bacteroidota	118	KPVVYMRDADVREVNMQDFDTDAVFTTSVCRKGNSVSTEAVDAELVVMTEDEMYYYNKVYGKSFSMLPKHCYDYQKEYVFSGSEEVHEVKITLKKDIFNLDNSQKYALPLRLISKNGT	D1	DUF1735	42	159
A0A1C5VH34		SCI09571.1	Domain of uncharacterized function (DUF1735)	uncultured Bacteroides sp	Bacteria	Bacteroidota	80	ALTLPIGVCTQSELDSYNEKYSTDYTLLPEGTYKLSESSVSFTETDKSKDLTLTVYPKKLFDAIRNSGDTGKQYALPLKT	D1	DUF1735	64	143
[truncated: 4,024 more rows]

## Sheet: Taxonomy (Fig 2C)
Taxonomic distribution of DUF1735-containing proteins in UniProt
[truncated: 12 more rows]

[truncated: 6 more sheets: Genomes (Fig2B), Domain architecture (Tab 3), All domains, Adjacent domains, Annotation, Length]
